# Supplementary material for: Identification of colorectal cancer immune biomarkers via eQTL mapping: a Mendelian randomization and transcriptomic analysis study
Source: PeerJ. 2026 Apr 14;14:e21070. doi: 10.7717/peerj.21070 (PMC13089222; doi:10.7717/peerj.21070)
Supplement: Supplemental Information 3 [file peerj-14-21070-s003.xlsx]

## Sheet: supplementary table 1
Table S1. Primer sequence table
Oligo Name	Sequence（5' to 3'）
TEAD2-F	ccc cat cta ctg acc tcc ca
TEAD2-R	ggt tcc acg aag gct gag aa
SLC18A1-F	tcg ctg atg tgg ctt tt gc
SLC18A1-R	tcc gca ggt agt agc aga gt
METTL7A-F	ctg cag tt gag cgc ttt gt
METTL7A-R	gga gaa tcc gct cct ggt tc
HECW2-F	ggg caa ggc att ctt tgt gg
HECW2-R	cgt tgc ctt gtc agg tgt tg
GZMB-F	gca gac tt tcc ttc agg gga
GZMB-R	ctc gta tca gga agc cac cg
CXCR1-F	tct cca tag ctg cct caa cc
CXCR1-R	aca cga tga cgt gcc aag aa
CREB5-F	gga tct tcc gcc gtc ttg at
CREB5-R	tga atg cat tgg ctg gac ct
CD1C-F	cct aat gct gat ggg aca tgg t
CD1C-R	tca tgg aaa agt ggt gtc ccc
ATP13A4-F	tta cac gac aca ggg ctt cc
ATP13A4-R	caa gat cag cag ccc cag aa

## Sheet: supplementary table 2
Table S2. Gene difference analysis
id	logFC	AveExpr	t	P.Value	adj.P.Val	B
CDH3	3.78655	9.70644	42.7194	1.17e-181	1.91e-177	404.991
CLDN1	4.5311	9.17641	40.9606	1.13e-173	9.22e-170	386.672
FOXQ1	4.97668	11.1073	40.535	1.03e-171	5.58e-168	382.18
CA7	-3.90357	7.01404	-38.8146	1.06e-163	4.31e-160	363.791
KRT80	5.32113	7.06902	37.3793	6.79e-157	2.22e-153	348.166
BEST4	-3.64718	8.68009	-37.3208	1.29e-156	3.52e-153	347.524
ETV4	3.29937	7.2258	36.4317	2.43e-152	5.67e-149	337.712
ASPA	-2.17222	6.44836	-35.4065	2.32e-147	4.73e-144	326.281
SLC25A34	-2.1509	8.21668	-35.3379	5.01e-147	9.09e-144	325.511
GUCA2B	-4.83826	8.75692	-35.2665	1.12e-146	1.83e-143	324.71
NFE2L3	2.00629	10.7425	35.2445	1.43e-146	2.13e-143	324.463
TRIB3	2.9939	11.3337	34.9592	3.58e-145	4.87e-142	321.255
VSTM2A	-2.03001	5.08096	-34.8116	1.9e-144	2.38e-141	319.591
ABCA8	-3.5383	6.25109	-34.6078	1.91e-143	2.23e-140	317.29
SPIB	-2.9377	8.36784	-34.1854	2.32e-141	2.52e-138	312.504
WNT2	4.77966	6.07452	33.9001	5.99e-140	6.11e-137	309.262
GCG	-5.09741	9.16972	-33.8656	8.88e-140	8.53e-137	308.868
IFITM3	1.84026	15.1654	33.2469	1.06e-136	9.63e-134	301.801
UBE2C	2.00243	11.7216	33.1495	3.25e-136	2.79e-133	300.685
ETFDH	-1.48779	10.7152	-33.1435	3.48e-136	2.84e-133	300.617
UGP2	-1.46226	11.8949	-33.1351	3.84e-136	2.98e-133	300.52
SCGN	-3.62179	8.02162	-33.0718	7.94e-136	5.89e-133	299.794
TEAD4	1.77826	8.84269	33.0554	9.59e-136	6.81e-133	299.606
PLP1	-3.13369	6.26272	-33.0006	1.8e-135	1.23e-132	298.977
GTF2IRD1	1.68452	10.4277	32.7116	5.05e-134	3.29e-131	295.654
HIGD1A	-1.72665	11.8061	-32.4458	1.09e-132	6.83e-130	292.591
MYOT	-3.64473	4.94095	-32.3192	4.71e-132	2.85e-129	291.129
TPX2	1.97275	10.8022	32.1639	2.85e-131	1.66e-128	289.333
ZAK	1.79061	9.80674	32.1188	4.82e-131	2.68e-128	288.811
SLC7A5	2.74914	9.48448	32.117	4.92e-131	2.68e-128	288.79
PLCE1	-2.0256	10.0078	-31.8007	1.94e-129	1.02e-126	285.124
FUCA1	-1.77204	12.6139	-31.7022	6.1e-129	3.11e-126	283.981
PKIB	-3.38347	9.16575	-31.5427	3.92e-128	1.94e-125	282.126
GLTP	-1.33747	9.06135	-31.5155	5.38e-128	2.58e-125	281.81
CASD1	-1.44236	8.32669	-31.3798	2.62e-127	1.22e-124	280.23
CSE1L	1.42976	12.1237	31.3718	2.88e-127	1.31e-124	280.137
ASCL2	2.77678	12.9673	31.2812	8.3e-127	3.66e-124	279.081
XKR4	-3.28444	5.38676	-31.2183	1.73e-126	7.43e-124	278.348
ENDOD1	-1.66257	11.0675	-31.2073	1.97e-126	8.24e-124	278.22
TGFBI	2.35688	14.7028	31.1261	5.09e-126	2.08e-123	277.272
CDK4	1.19195	12.4965	31.0523	1.21e-125	4.77e-123	276.411
TRIP13	1.74345	8.60157	31.0503	1.24e-125	4.77e-123	276.388
PTGDR	-2.35377	7.72449	-31.0489	1.26e-125	4.77e-123	276.371
FABP6	4.38308	7.80247	30.894	7.71e-125	2.86e-122	274.561
SLCO4A1	2.36602	9.86139	30.7136	6.4e-124	2.32e-121	272.45
SLC29A1	1.65453	9.98371	30.6701	1.07e-123	3.79e-121	271.94
SLC4A4	-5.063	9.22455	-30.5941	2.61e-123	9.05e-121	271.05
MAMDC2	-3.77797	5.62938	-30.5639	3.72e-123	1.26e-120	270.696
CLDN23	-2.45717	10.9044	-30.4968	8.18e-123	2.73e-120	269.908
TEX11	-2.58675	6.72626	-30.3771	3.34e-122	1.09e-119	268.504
CA1	-6.90178	11.6209	-30.2985	8.44e-122	2.7e-119	267.58
DPEP1	5.06979	8.19659	30.2574	1.37e-121	4.3e-119	267.098
AQP8	-4.63671	9.087	-30.1773	3.52e-121	1.08e-118	266.156
SHMT2	1.21841	12.3913	30.1351	5.79e-121	1.75e-118	265.66
ADAM28	-1.51987	7.61096	-30.0634	1.35e-120	4e-118	264.817
SMPDL3A	-2.20398	10.7853	-29.9282	6.65e-120	1.94e-117	263.225
ABI3BP	-2.36486	6.18696	-29.8783	1.2e-119	3.43e-117	262.637
ZZEF1	-1.3809	10.8602	-29.844	1.8e-119	5.06e-117	262.233
SCN9A	-2.4371	5.18977	-29.8349	2e-119	5.54e-117	262.125
CA2	-4.74648	12.6118	-29.8319	2.07e-119	5.64e-117	262.089
ADAMDEC1	-3.1851	10.1132	-29.7943	3.24e-119	8.66e-117	261.646
ANLN	2.0174	9.01819	29.7821	3.74e-119	9.84e-117	261.503
AMPD1	-3.12076	6.1911	-29.5754	4.31e-118	1.12e-115	259.063
C6orf223	3.18796	5.0274	29.5237	7.95e-118	2.03e-115	258.453
RIPK2	1.41171	10.5686	29.4783	1.36e-117	3.42e-115	257.916
SST	-5.16749	7.84284	-29.4684	1.53e-117	3.78e-115	257.8
AGPAT9	-2.12071	10.0499	-29.4171	2.81e-117	6.84e-115	257.193
PLCD1	-1.56117	9.84301	-29.3622	5.38e-117	1.29e-114	256.545
SULT1A2	-1.43618	11.6163	-29.3211	8.77e-117	2.07e-114	256.058
DUSP14	1.74117	8.96409	29.298	1.15e-116	2.69e-114	255.785
ABHD3	-1.77212	10.1787	-29.2848	1.35e-116	3.1e-114	255.628
SCARA5	-2.22259	7.96888	-29.2684	1.64e-116	3.71e-114	255.434
RNF112	-1.9922	7.46642	-29.2078	3.36e-116	7.52e-114	254.717
MIER3	-1.25441	8.79177	-29.1629	5.73e-116	1.26e-113	254.186
PLCL2	-1.7093	7.936	-29.1268	8.8e-116	1.91e-113	253.758
UGDH	-1.67061	11.7649	-29.1138	1.03e-115	2.2e-113	253.604
AHCYL2	-2.50662	11.9394	-29.0582	1.99e-115	4.21e-113	252.945
BEST2	-3.70819	9.84172	-29.0388	2.5e-115	5.23e-113	252.715
MMP7	5.49898	9.79356	29.0036	3.8e-115	7.85e-113	252.298
IFITM1	2.10739	14.5566	28.9983	4.05e-115	8.26e-113	252.235
LDHD	-2.76808	8.76168	-28.9752	5.33e-115	1.07e-112	251.961
GRAMD3	-1.19245	9.7065	-28.9637	6.1e-115	1.22e-112	251.825
CBLN2	-2.41508	6.64247	-28.9096	1.16e-114	2.28e-112	251.183
SPPL2A	-1.33762	11.7107	-28.9073	1.19e-114	2.32e-112	251.156
EGFL6	3.38445	7.354	28.8904	1.46e-114	2.8e-112	250.956
CBX2	1.61324	7.64319	28.8435	2.55e-114	4.84e-112	250.399
KCNIP4	-1.62919	6.72182	-28.7813	5.34e-114	1e-111	249.662
DIAPH3	1.60517	8.6315	28.7374	9.01e-114	1.66e-111	249.14
CNNM2	-1.32118	6.95263	-28.7221	1.08e-113	1.96e-111	248.958
IFITM2	1.65069	14.6356	28.6858	1.66e-113	2.98e-111	248.528
S100A11	1.40429	13.313	28.6521	2.49e-113	4.38e-111	248.127
ADH1B	-3.79714	5.78293	-28.6518	2.49e-113	4.38e-111	248.124
TRPM6	-2.83765	7.68613	-28.6205	3.62e-113	6.29e-111	247.751
PDE7B	-1.78051	6.7683	-28.5399	9.46e-113	1.63e-110	246.794
FAM107A	-2.24333	7.71069	-28.5329	1.03e-112	1.75e-110	246.71
NEDD4L	-1.86507	9.91844	-28.5209	1.19e-112	2e-110	246.568
RNASEH2A	1.17207	11.0571	28.5096	1.36e-112	2.26e-110	246.433
TBC1D16	1.30854	8.77964	28.4559	2.58e-112	4.25e-110	245.795
OSR1	-3.00066	3.93088	-28.4298	3.51e-112	5.74e-110	245.485
C17orf96	2.75625	9.18603	28.4264	3.66e-112	5.92e-110	245.443
ESM1	3.90037	4.97154	28.4188	4.01e-112	6.41e-110	245.354
GUCA2A	-4.92524	11.5389	-28.3	1.65e-111	2.62e-109	243.939
NDRG2	-1.40029	11.9239	-28.2986	1.68e-111	2.64e-109	243.923
ANXA9	2.83318	6.36358	28.2928	1.8e-111	2.8e-109	243.854
TSPAN7	-2.51667	8.98716	-28.2417	3.32e-111	5.11e-109	243.246
FUT1	2.10924	8.04155	28.2174	4.43e-111	6.76e-109	242.956
TTC26	1.70704	6.1512	28.1161	1.49e-110	2.22e-108	241.75
LGI1	-2.8016	4.35596	-28.0272	4.3e-110	6.38e-108	240.689
CNNM4	-1.44081	12.052	-28.0205	4.66e-110	6.85e-108	240.61
RAB27A	-1.54924	9.28062	-28.0067	5.49e-110	8e-108	240.446
KLF4	-2.23529	10.5617	-27.9802	7.54e-110	1.08e-107	240.129
TOMM34	1.37821	11.2217	27.98	7.56e-110	1.08e-107	240.127
SLC30A10	-4.78761	6.35672	-27.9764	7.89e-110	1.12e-107	240.084
ST6GALNAC6	-2.69207	10.5456	-27.9399	1.22e-109	1.72e-107	239.649
C2orf40	-3.53646	6.83201	-27.8589	3.22e-109	4.47e-107	238.682
BCHE	-1.7788	6.86238	-27.8585	3.23e-109	4.47e-107	238.678
TESC	2.95058	11.6508	27.8457	3.76e-109	5.16e-107	238.525
LRP8	1.98755	8.63362	27.8094	5.81e-109	7.84e-107	238.092
MMP11	3.37876	9.14317	27.8037	6.22e-109	8.32e-107	238.024
SULT2B1	2.44326	7.58362	27.762	1.03e-108	1.36e-106	237.525
BCAR3	-1.40353	10.0538	-27.7559	1.1e-108	1.45e-106	237.453
GPSM2	1.52525	10.3486	27.7394	1.34e-108	1.75e-106	237.256
CCL23	-3.9549	6.68778	-27.7367	1.39e-108	1.8e-106	237.223
ACADS	-1.8048	8.34985	-27.7313	1.48e-108	1.9e-106	237.159
TIMP1	1.90003	12.6731	27.7213	1.67e-108	2.13e-106	237.04
RIOK3	-1.16953	12.0407	-27.7087	1.94e-108	2.45e-106	236.889
DHRS11	-1.73731	9.96901	-27.6963	2.25e-108	2.82e-106	236.742
ADHFE1	-1.91777	6.27378	-27.684	2.61e-108	3.25e-106	236.594
FEV	-2.3751	5.82269	-27.6213	5.52e-108	6.83e-106	235.845
SALL4	3.1012	8.01366	27.5604	1.15e-107	1.41e-105	235.118
APPL2	-1.28764	10.3257	-27.5526	1.26e-107	1.53e-105	235.024
NRXN1	-2.06705	4.37798	-27.5481	1.33e-107	1.61e-105	234.97
GFRA2	-1.45483	8.21562	-27.5426	1.42e-107	1.7e-105	234.904
PHF19	1.0302	9.85061	27.5384	1.49e-107	1.78e-105	234.855
NR3C2	-2.61777	9.73041	-27.5131	2.02e-107	2.39e-105	234.552
SLC6A6	1.4785	9.27472	27.4544	4.08e-107	4.79e-105	233.85
NAAA	-1.60289	9.24551	-27.4195	6.2e-107	7.23e-105	233.433
COL8A1	3.33295	9.14718	27.3862	9.25e-107	1.07e-104	233.034
CDC25B	1.79205	10.2605	27.36	1.26e-106	1.45e-104	232.722
CLEC3B	-2.06069	10.3692	-27.3569	1.31e-106	1.5e-104	232.685
HAPLN1	-2.32285	7.94291	-27.3087	2.34e-106	2.65e-104	232.108
LPAR1	-1.43416	8.82216	-27.2654	3.94e-106	4.43e-104	231.589
PMP2	-2.59987	3.56204	-27.258	4.3e-106	4.81e-104	231.501
CDH19	-3.15332	5.56173	-27.2081	7.82e-106	8.69e-104	230.904
CRYBA2	-1.9704	8.40811	-27.2053	8.1e-106	8.93e-104	230.869
PADI2	-2.48344	8.15063	-27.197	8.94e-106	9.8e-104	230.77
BCL2	-1.20138	7.97688	-27.1779	1.12e-105	1.22e-103	230.542
LRRC20	1.25415	9.42529	27.1494	1.58e-105	1.71e-103	230.2
CADM3	-1.98103	5.97406	-27.1346	1.89e-105	2.03e-103	230.024
TMEM30B	-1.43399	11.7965	-27.0981	2.93e-105	3.13e-103	229.586
SLC17A4	-2.19267	8.3091	-27.0927	3.13e-105	3.31e-103	229.522
ETHE1	-1.38845	12.3525	-27.0161	7.85e-105	8.26e-103	228.604
ATP8B1	-1.57299	12.2985	-27.0119	8.25e-105	8.63e-103	228.554
SNTB1	1.84577	8.39649	26.9725	1.32e-104	1.38e-102	228.082
PPP2R3A	-1.18366	8.58744	-26.931	2.18e-104	2.24e-102	227.584
NEK2	1.5755	8.41673	26.9299	2.21e-104	2.25e-102	227.571
GBA3	-2.45877	7.05851	-26.9199	2.49e-104	2.52e-102	227.452
GRIN2D	2.74163	7.5583	26.9047	2.99e-104	3.01e-102	227.269
RBM47	-1.20334	10.9948	-26.8808	3.99e-104	3.97e-102	226.983
ZNF575	-1.42411	8.42973	-26.8528	5.58e-104	5.52e-102	226.647
NR5A2	-1.65344	8.38712	-26.8416	6.38e-104	6.27e-102	226.513
CCDC68	-1.87688	8.52931	-26.8354	6.88e-104	6.72e-102	226.439
PDPN	2.4117	8.50184	26.8309	7.26e-104	7.05e-102	226.385
KIF2C	1.35443	10.5156	26.824	7.89e-104	7.62e-102	226.301
MIF	1.01515	15.8519	26.8235	7.94e-104	7.62e-102	226.295
TMCC3	-1.3812	9.36436	-26.8059	9.8e-104	9.36e-102	226.084
EIF3B	1.03073	12.606	26.7932	1.14e-103	1.08e-101	225.933
TTLL6	-2.47704	5.59137	-26.7549	1.81e-103	1.7e-101	225.473
TMEM132A	1.86755	10.0878	26.7203	2.75e-103	2.56e-101	225.057
FAP	3.30909	9.0234	26.6906	3.92e-103	3.64e-101	224.702
SCNN1B	-3.76255	6.83525	-26.6893	3.98e-103	3.67e-101	224.686
MAL	-1.68711	8.19923	-26.6446	6.82e-103	6.19e-101	224.149
RNF152	-1.59968	7.28104	-26.6255	8.58e-103	7.73e-101	223.921
INHBA	3.55581	8.92963	26.6238	8.75e-103	7.85e-101	223.901
HSD11B2	-2.2119	12.5882	-26.5588	1.91e-102	1.7e-100	223.12
FAM135B	-2.1112	4.60417	-26.5381	2.46e-102	2.17e-100	222.871
CEP55	1.54987	9.75193	26.492	4.27e-102	3.75e-100	222.319
DKC1	1.02762	12.6206	26.4668	5.79e-102	5.03e-100	222.015
CKS2	1.37224	12.8096	26.4505	7.04e-102	6.08e-100	221.82
IL1R2	-2.58393	9.44271	-26.4131	1.11e-101	9.5e-100	221.371
GPD1L	-1.18794	11.8508	-26.4045	1.23e-101	1.05e-99	221.268
FAM46C	-2.22054	11.6692	-26.4028	1.25e-101	1.06e-99	221.247
RAVER2	-1.29713	9.81104	-26.3438	2.54e-101	2.15e-99	220.539
TUBB3	2.59252	9.9239	26.3157	3.57e-101	3e-99	220.201
ENTPD5	-1.83562	8.5572	-26.301	4.26e-101	3.57e-99	220.025
KRT23	4.82307	7.83031	26.2887	4.94e-101	4.12e-99	219.876
FXYD1	-1.37585	7.55335	-26.2853	5.15e-101	4.26e-99	219.836
CLDN8	-6.13356	7.6981	-26.2121	1.24e-100	1.03e-98	218.956
EDIL3	-1.58127	8.75713	-26.2059	1.34e-100	1.1e-98	218.882
NUDT1	1.25116	11.1407	26.1859	1.7e-100	1.39e-98	218.641
LIFR	-1.92713	6.07628	-26.1851	1.72e-100	1.4e-98	218.631
STC2	3.26375	6.67942	26.1521	2.56e-100	2.06e-98	218.235
ANGPTL1	-2.28851	5.03833	-26.1436	2.84e-100	2.27e-98	218.133
NOX4	2.74548	5.28957	26.0745	6.52e-100	5.19e-98	217.302
DHRS7C	-2.53318	4.55139	-26.045	9.31e-100	7.37e-98	216.948
BIRC5	1.40899	11.2438	26.0329	1.08e-99	8.5e-98	216.802
SLC26A2	-2.90074	12.4633	-26.0284	1.14e-99	8.92e-98	216.748
ADH1A	-4.06013	9.68692	-26.0215	1.24e-99	9.65e-98	216.665
SEC14L5	-2.53359	4.25593	-25.959	2.63e-99	2.04e-97	215.913
ABCC1	1.22573	8.44603	25.9533	2.81e-99	2.18e-97	215.845
LIMA1	-1.40553	12.88	-25.9479	3e-99	2.31e-97	215.78
PDCD4	-1.66991	10.3655	-25.9201	4.2e-99	3.22e-97	215.445
DUSP26	-1.70293	7.50993	-25.9108	4.69e-99	3.58e-97	215.334
LRRN2	-1.45761	8.92362	-25.8839	6.5e-99	4.93e-97	215.009
HSD17B2	-2.88835	10.6523	-25.8777	7e-99	5.29e-97	214.935
CBX8	1.37512	7.2779	25.8657	8.09e-99	6.09e-97	214.791
CAPN13	-2.55326	9.08604	-25.8646	8.19e-99	6.13e-97	214.778
SPINK2	-3.29341	6.96451	-25.8436	1.06e-98	7.87e-97	214.525
LILRB5	-1.71819	8.75972	-25.7978	1.83e-98	1.36e-96	213.974
KAT2B	-1.40168	9.15085	-25.7824	2.21e-98	1.62e-96	213.789
C16orf89	-1.66454	7.77197	-25.7773	2.35e-98	1.72e-96	213.728
OXTR	1.84341	6.94851	25.7762	2.38e-98	1.73e-96	213.715
CIRH1A	1.01923	11.0839	25.7665	2.68e-98	1.94e-96	213.597
ALPI	-1.40196	6.69135	-25.745	3.47e-98	2.5e-96	213.338
BOP1	1.43793	10.5528	25.7447	3.48e-98	2.5e-96	213.335
C4orf48	1.53514	11.6361	25.743	3.55e-98	2.54e-96	213.314
BYSL	1.16826	10.4581	25.7224	4.55e-98	3.24e-96	213.067
GPT2	1.70782	9.56388	25.6991	6.03e-98	4.28e-96	212.786
C19orf48	1.17713	11.1797	25.6956	6.29e-98	4.45e-96	212.744
PAPSS2	-1.60557	11.9365	-25.6575	9.96e-98	7.01e-96	212.286
TPH1	-3.18415	5.08499	-25.6534	1.05e-97	7.34e-96	212.236
VPS4B	-1.16461	11.9238	-25.6249	1.48e-97	1.03e-95	211.893
PTP4A1	-1.06144	11.0267	-25.6172	1.62e-97	1.13e-95	211.801
ITM2A	-1.63496	9.81678	-25.5655	3.02e-97	2.09e-95	211.179
CHMP1B	-1.04469	10.9055	-25.5624	3.14e-97	2.16e-95	211.141
SUCLG2	-1.04686	11.9684	-25.5435	3.94e-97	2.7e-95	210.913
KCNMA1	-1.93198	6.49626	-25.5212	5.16e-97	3.53e-95	210.645
SLC22A18AS	-1.79823	10.5816	-25.4884	7.67e-97	5.22e-95	210.249
CENPF	1.43057	9.85141	25.4182	1.79e-96	1.21e-94	209.404
PUS7	1.13946	11.0498	25.4091	2e-96	1.34e-94	209.295
STOX2	-1.04499	7.60491	-25.3973	2.3e-96	1.53e-94	209.153
ADH1C	-4.26888	11.7745	-25.3801	2.83e-96	1.88e-94	208.946
CHST5	-2.50251	9.76285	-25.3371	4.76e-96	3.15e-94	208.428
CD36	-1.71685	8.37855	-25.3351	4.88e-96	3.21e-94	208.404
SLC22A5	-1.27379	10.4677	-25.3189	5.93e-96	3.89e-94	208.209
ATP1A2	-1.89395	5.61811	-25.2958	7.84e-96	5.12e-94	207.93
ACAT1	-1.19466	11.0514	-25.2856	8.87e-96	5.77e-94	207.807
CD160	-1.656	5.02483	-25.2832	9.13e-96	5.91e-94	207.778
CHGA	-5.76953	11.6068	-25.2649	1.14e-95	7.35e-94	207.558
ANGPT2	2.02221	8.11946	25.2615	1.19e-95	7.63e-94	207.517
EDN3	-2.06673	8.12224	-25.2514	1.34e-95	8.58e-94	207.395
HPGD	-2.67395	9.45663	-25.246	1.43e-95	9.12e-94	207.331
SYTL2	-1.44579	11.17	-25.2369	1.6e-95	1.01e-93	207.221
ANGPTL7	-2.8571	3.91807	-25.2204	1.95e-95	1.23e-93	207.022
AKAP7	-1.82396	9.42463	-25.2054	2.34e-95	1.47e-93	206.841
MSX1	3.56133	6.06892	25.1668	3.72e-95	2.33e-93	206.376
P2RX1	-1.27496	7.06167	-25.1664	3.74e-95	2.33e-93	206.371
HEPACAM2	-4.09958	9.80066	-25.1644	3.84e-95	2.38e-93	206.347
RGS16	1.83719	8.50572	25.1253	6.14e-95	3.78e-93	205.877
LGALS4	-1.58188	15.6648	-25.1246	6.2e-95	3.8e-93	205.868
KIF4A	1.32136	8.28619	25.122	6.4e-95	3.91e-93	205.836
SCN7A	-2.83735	4.90685	-25.1216	6.43e-95	3.91e-93	205.832
GNG7	-1.36836	8.42635	-25.1056	7.8e-95	4.73e-93	205.638
CTHRC1	2.99928	9.22198	25.0921	9.18e-95	5.55e-93	205.476
LOC344887	-2.16705	6.8419	-25.0701	1.2e-94	7.21e-93	205.211
CPT2	-1.08354	10.8279	-25.0532	1.47e-94	8.78e-93	205.008
LRMP	-1.86391	8.77287	-25.0512	1.51e-94	8.97e-93	204.983
RFC3	1.40736	8.48999	25.0411	1.7e-94	1.01e-92	204.861
ABCA5	-1.51682	9.41459	-25.0197	2.2e-94	1.3e-92	204.603
HOXD1	-2.11354	7.30137	-25.0131	2.38e-94	1.41e-92	204.524
KIAA0513	-1.37948	9.91475	-25.0073	2.56e-94	1.5e-92	204.454
STYK1	-1.77478	9.23873	-24.9769	3.69e-94	2.16e-92	204.088
ENPP6	-2.66669	4.88714	-24.9764	3.71e-94	2.16e-92	204.082
CA12	-2.31052	10.4368	-24.9677	4.12e-94	2.4e-92	203.977
PHLPP2	-1.25139	8.27046	-24.9636	4.33e-94	2.51e-92	203.927
FANCB	1.3441	6.91666	24.9611	4.47e-94	2.58e-92	203.898
THBS2	3.77167	8.63609	24.9463	5.34e-94	3.07e-92	203.719
CPNE8	-1.75586	8.1215	-24.9278	6.68e-94	3.83e-92	203.496
TMEM206	1.17636	8.44081	24.9252	6.89e-94	3.93e-92	203.465
MACC1	1.47609	8.40798	24.921	7.25e-94	4.13e-92	203.414
HJURP	1.33463	10.6258	24.8892	1.06e-93	6.04e-92	203.031
GALNT6	1.50867	9.79978	24.8342	2.07e-93	1.17e-91	202.368
FANCI	1.21193	10.0044	24.8257	2.3e-93	1.29e-91	202.265
PTTG1	1.32751	12.9356	24.8124	2.69e-93	1.51e-91	202.105
PDE6A	-2.68961	7.68172	-24.8071	2.87e-93	1.6e-91	202.041
DCUN1D5	1.10181	11.1778	24.7928	3.41e-93	1.89e-91	201.869
MBOAT1	-1.11225	10.3885	-24.7911	3.49e-93	1.92e-91	201.848
TKT	1.18908	13.5226	24.7787	4.05e-93	2.23e-91	201.698
CCDC85B	1.24165	9.70932	24.7778	4.09e-93	2.24e-91	201.688
PAFAH1B3	1.19656	11.0648	24.7506	5.68e-93	3.1e-91	201.36
CDCA3	1.28517	9.7286	24.7394	6.51e-93	3.54e-91	201.224
MTHFD1L	1.69376	8.40175	24.7351	6.86e-93	3.72e-91	201.173
MT1M	-3.21664	11.3701	-24.7114	9.13e-93	4.92e-91	200.887
SRPX2	2.47091	9.30278	24.7101	9.27e-93	4.98e-91	200.872
COL4A1	1.87524	11.3599	24.6869	1.23e-92	6.55e-91	200.592
TOP1MT	1.29051	11.1818	24.6811	1.32e-92	6.98e-91	200.522
SLC25A20	-1.0793	9.62146	-24.6767	1.39e-92	7.33e-91	200.469
KLB	-2.06257	5.77569	-24.634	2.33e-92	1.22e-90	199.954
COL1A1	2.87486	13.1325	24.6329	2.36e-92	1.24e-90	199.941
CCL14	-1.40182	9.09976	-24.6316	2.4e-92	1.25e-90	199.925
PPAP2A	-1.15934	11.5314	-24.6261	2.56e-92	1.34e-90	199.859
RECQL4	1.50549	10.6091	24.6152	2.92e-92	1.52e-90	199.727
BFSP1	1.66903	7.36654	24.6105	3.09e-92	1.6e-90	199.671
MS4A12	-5.18152	9.01384	-24.6104	3.1e-92	1.6e-90	199.669
SLC9A9	-1.43832	8.29981	-24.6095	3.13e-92	1.61e-90	199.659
MFAP2	1.87268	7.99469	24.5906	3.93e-92	2.02e-90	199.431
AHCY	1.36328	11.0527	24.5475	6.62e-92	3.39e-90	198.911
P2RX4	-1.13351	12.0403	-24.5435	6.95e-92	3.55e-90	198.862
MFSD4	-2.71878	8.27898	-24.5325	7.94e-92	4.04e-90	198.73
PDCD2L	1.09956	10.6822	24.5307	8.11e-92	4.11e-90	198.708
C4orf19	-1.49862	10.1959	-24.5202	9.21e-92	4.66e-90	198.581
LGALS2	-3.13899	11.7289	-24.5167	9.61e-92	4.84e-90	198.539
RDH5	-1.65385	9.00481	-24.515	9.81e-92	4.93e-90	198.519
SMPD1	-1.34605	8.4038	-24.4714	1.66e-91	8.29e-90	197.993
KIAA1549	1.43108	8.07849	24.4655	1.78e-91	8.88e-90	197.922
DSC2	-1.45313	10.3941	-24.4557	2.01e-91	9.97e-90	197.804
C1orf112	1.16358	9.6484	24.4543	2.04e-91	1.01e-89	197.787
DAO	-2.85477	6.50722	-24.442	2.37e-91	1.17e-89	197.639
ARHGAP20	-1.34693	6.51203	-24.4328	2.65e-91	1.3e-89	197.528
CEP72	1.52774	8.56003	24.4049	3.71e-91	1.81e-89	197.191
GPT	-2.79855	7.41558	-24.3513	7.09e-91	3.45e-89	196.545
DSCC1	1.62048	8.46469	24.3297	9.21e-91	4.46e-89	196.285
GTF3A	1.46965	13.7373	24.3204	1.03e-90	4.98e-89	196.172
CENPI	1.36604	6.13973	24.3199	1.04e-90	5e-89	196.166
BMP5	-1.83181	7.84241	-24.3057	1.23e-90	5.91e-89	195.995
ADRM1	1.00913	11.0817	24.2764	1.75e-90	8.4e-89	195.641
IMPDH1	1.15981	11.9579	24.2761	1.76e-90	8.41e-89	195.638
CD177	-3.30298	7.28478	-24.2725	1.84e-90	8.75e-89	195.595
CENPA	1.5029	8.85667	24.2543	2.29e-90	1.09e-88	195.375
ATP2A3	-1.78046	8.0116	-24.2516	2.37e-90	1.12e-88	195.342
BMP2	-1.62821	9.68258	-24.2438	2.6e-90	1.23e-88	195.249
PTPRH	-1.7863	10.7607	-24.231	3.04e-90	1.43e-88	195.094
PDRG1	1.03353	11.2932	24.224	3.31e-90	1.55e-88	195.009
TMPRSS2	-1.5278	12.6379	-24.2205	3.45e-90	1.61e-88	194.967
METTL7A	-1.81712	11.2814	-24.2105	3.89e-90	1.81e-88	194.847
BRCA2	1.44431	6.94294	24.208	4.01e-90	1.86e-88	194.817
DGAT2	1.55953	7.70345	24.1732	6.11e-90	2.81e-88	194.396
PFDN4	1.28596	10.2632	24.1361	9.56e-90	4.37e-88	193.95
VSNL1	2.50208	9.13495	24.115	1.24e-89	5.63e-88	193.695
CXCL1	2.51495	11.3975	24.1143	1.25e-89	5.66e-88	193.686
LRRC19	-2.41463	10.7114	-24.0752	2e-89	9.03e-88	193.215
AURKA	1.4051	10.679	24.0713	2.09e-89	9.44e-88	193.168
TMPRSS3	2.38263	6.41349	24.0702	2.12e-89	9.54e-88	193.155
CA4	-4.5783	10.3773	-24.0677	2.19e-89	9.81e-88	193.124
ITM2C	-2.20374	13.6533	-24.0617	2.35e-89	1.05e-87	193.052
GHR	-2.38669	6.63136	-24.059	2.43e-89	1.08e-87	193.019
CST1	3.44373	6.95339	24.0294	3.48e-89	1.54e-87	192.662
SETBP1	-1.1197	8.3043	-24.02	3.89e-89	1.72e-87	192.55
PDK4	-1.8536	9.46721	-24.0037	4.74e-89	2.09e-87	192.352
NPY	-2.28409	7.7009	-23.9971	5.14e-89	2.26e-87	192.273
CNTN3	-3.103	6.63406	-23.9634	7.72e-89	3.39e-87	191.866
TARP	-1.18584	8.37734	-23.9549	8.56e-89	3.74e-87	191.764
VSIG2	-3.57619	10.5386	-23.9475	9.36e-89	4.08e-87	191.674
FAM150B	-1.93988	7.64891	-23.9335	1.11e-88	4.82e-87	191.506
BUB1	1.38637	9.21338	23.9193	1.32e-88	5.71e-87	191.334
TP53INP2	-1.73353	8.57803	-23.9181	1.33e-88	5.78e-87	191.32
OTOP2	-1.97028	7.50171	-23.9073	1.52e-88	6.57e-87	191.19
TGIF2	1.48588	6.95022	23.8888	1.9e-88	8.17e-87	190.967
RAD54B	1.21061	7.64172	23.881	2.09e-88	8.96e-87	190.872
FMO5	-2.22576	9.39011	-23.8374	3.54e-88	1.51e-86	190.347
OGN	-3.24128	6.60087	-23.8303	3.86e-88	1.64e-86	190.261
LRP11	1.01705	8.65773	23.8149	4.65e-88	1.97e-86	190.075
EPB41L4A	-1.68762	8.48958	-23.8134	4.73e-88	2e-86	190.057
KIF14	1.32703	8.82984	23.8119	4.82e-88	2.03e-86	190.039
CD163L1	-1.89567	8.84225	-23.8082	5.04e-88	2.11e-86	189.995
CHI3L1	3.18749	8.78904	23.797	5.77e-88	2.41e-86	189.86
UBE2T	1.24093	11.3122	23.7966	5.8e-88	2.42e-86	189.854
CENPN	1.12745	9.31145	23.7946	5.94e-88	2.47e-86	189.83
FAM89A	1.14598	9.66095	23.7752	7.52e-88	3.11e-86	189.596
COL12A1	2.64573	9.651	23.7664	8.36e-88	3.44e-86	189.49
KIF20A	1.45526	8.76368	23.7549	9.6e-88	3.94e-86	189.352
GSTM2	-1.15366	7.50876	-23.7191	1.48e-87	6.02e-86	188.92
AZGP1	2.15323	9.64682	23.7079	1.69e-87	6.87e-86	188.785
EPB41L3	-1.74005	8.65175	-23.6973	1.93e-87	7.79e-86	188.657
DNASE1L3	-2.57476	9.91424	-23.6737	2.56e-87	1.03e-85	188.372
CLMN	-1.24089	9.90453	-23.6732	2.58e-87	1.04e-85	188.367
GLDN	-3.06035	8.14627	-23.6688	2.72e-87	1.09e-85	188.314
RAD54L	1.35785	9.50767	23.6532	3.28e-87	1.31e-85	188.125
FJX1	1.9251	8.16206	23.6525	3.31e-87	1.32e-85	188.117
PPM1H	1.64049	7.58466	23.6347	4.11e-87	1.63e-85	187.902
LMTK3	1.96944	8.75589	23.6215	4.82e-87	1.91e-85	187.743
INSL5	-5.53406	9.95882	-23.6026	6.05e-87	2.39e-85	187.515
PYCR1	1.10212	9.34004	23.6003	6.22e-87	2.45e-85	187.487
KIF5C	-2.4069	7.11802	-23.5998	6.26e-87	2.46e-85	187.481
CHGB	-2.6819	6.98721	-23.5689	9.09e-87	3.57e-85	187.109
GOLM1	-1.35552	11.2587	-23.5501	1.14e-86	4.47e-85	186.882
ZBTB7C	-2.18402	8.6011	-23.5496	1.15e-86	4.48e-85	186.877
ARL14	-2.40356	10.5645	-23.549	1.16e-86	4.5e-85	186.869
PTP4A3	1.79506	8.21494	23.536	1.35e-86	5.25e-85	186.712
NT5DC2	1.28469	9.26956	23.5318	1.42e-86	5.51e-85	186.662
SLC9A2	-2.7846	7.97229	-23.5185	1.67e-86	6.45e-85	186.501
KIAA1468	-1.14019	9.68587	-23.5177	1.69e-86	6.5e-85	186.491
FGL2	-1.64319	9.08332	-23.5172	1.7e-86	6.52e-85	186.486
PRR11	1.23841	8.76011	23.5135	1.78e-86	6.81e-85	186.441
TGM2	1.77464	8.08021	23.5117	1.82e-86	6.94e-85	186.419
MTM1	-1.21495	7.43885	-23.5033	2.01e-86	7.65e-85	186.317
FMO4	-1.30342	8.22842	-23.5011	2.06e-86	7.84e-85	186.291
KLF9	-1.36856	10.548	-23.48	2.66e-86	1e-84	186.037
PKNOX2	-2.09911	5.02012	-23.48	2.66e-86	1e-84	186.037
GREM2	-2.83541	8.25042	-23.4777	2.74e-86	1.03e-84	186.009
PLK1	1.24496	7.53788	23.4394	4.35e-86	1.63e-84	185.547
FCRL2	-1.63205	6.87552	-23.4282	4.98e-86	1.86e-84	185.412
SQRDL	-1.18111	13.9443	-23.4213	5.41e-86	2.02e-84	185.329
SMOX	1.52351	8.79605	23.4194	5.54e-86	2.06e-84	185.306
GALNT12	-1.40003	10.2534	-23.418	5.64e-86	2.09e-84	185.289
SORCS1	-1.54867	5.62016	-23.4119	6.07e-86	2.24e-84	185.216
CCNB1	1.15645	10.3315	23.4071	6.43e-86	2.37e-84	185.158
ABCC8	-1.46269	6.54296	-23.3859	8.3e-86	3.04e-84	184.903
NAP1L2	-2.43149	5.41828	-23.3627	1.1e-85	4e-84	184.623
ABCG2	-1.85887	6.62292	-23.3568	1.18e-85	4.29e-84	184.552
ATAD2	1.24967	10.2506	23.3563	1.19e-85	4.31e-84	184.545
FAM83D	1.51316	9.85483	23.3235	1.77e-85	6.39e-84	184.15
CHEK1	1.27061	8.85245	23.3001	2.34e-85	8.44e-84	183.868
SLC35A3	-1.22645	10.5403	-23.2798	2.99e-85	1.08e-83	183.624
ATP11A	1.45713	9.13828	23.2736	3.23e-85	1.16e-83	183.549
TTK	1.33193	9.28567	23.2728	3.26e-85	1.17e-83	183.539
CHP2	-3.72056	12.0341	-23.2696	3.39e-85	1.21e-83	183.5
FAS	-1.29804	8.87004	-23.2481	4.39e-85	1.56e-83	183.242
MALL	-1.73038	13.0395	-23.2454	4.53e-85	1.61e-83	183.209
TST	-1.08109	15.4251	-23.2182	6.3e-85	2.23e-83	182.881
CAPN5	-1.39352	12.9257	-23.2127	6.74e-85	2.38e-83	182.815
STMN2	-2.6837	9.56405	-23.1767	1.04e-84	3.67e-83	182.381
HHLA2	-2.05431	9.10321	-23.158	1.3e-84	4.59e-83	182.155
CDCA4	1.11688	7.71068	23.1377	1.67e-84	5.84e-83	181.911
SOX4	1.16624	10.0923	23.1373	1.67e-84	5.85e-83	181.907
NKD1	3.04797	7.1722	23.1318	1.79e-84	6.24e-83	181.84
CEBPB	1.29965	13.0086	23.125	1.94e-84	6.76e-83	181.757
CLDN2	3.99212	9.24504	23.1216	2.02e-84	7.03e-83	181.717
EPHX2	-1.62874	11.2461	-23.1177	2.12e-84	7.35e-83	181.67
SRI	-1.14458	10.2096	-23.1015	2.58e-84	8.92e-83	181.475
ACVRL1	-1.36272	11.862	-23.1004	2.61e-84	9.02e-83	181.462
PXMP2	-1.04848	9.00029	-23.0918	2.9e-84	9.99e-83	181.358
HMGA1	1.00699	11.6765	23.0908	2.94e-84	1.01e-82	181.345
RCAN2	-1.29766	8.87439	-23.0644	4.04e-84	1.38e-82	181.027
SMPD3	-1.62874	10.8152	-23.0481	4.92e-84	1.68e-82	180.831
DCLK1	-1.26829	5.84481	-23.027	6.35e-84	2.16e-82	180.577
TMEM100	-1.72685	6.17426	-23.0239	6.59e-84	2.24e-82	180.54
SLC35A1	-1.14591	10.5768	-22.9828	1.08e-83	3.66e-82	180.045
DOCK10	-1.34646	9.02118	-22.9806	1.11e-83	3.76e-82	180.018
CCNYL1	-1.26069	8.49049	-22.9693	1.27e-83	4.28e-82	179.882
MMP28	-1.22445	9.20083	-22.9644	1.35e-83	4.52e-82	179.823
SLC36A1	-1.05366	10.2166	-22.962	1.39e-83	4.64e-82	179.794
C11orf84	1.01627	7.44587	22.9617	1.4e-83	4.64e-82	179.79
SCG2	-2.55232	7.05427	-22.956	1.5e-83	4.95e-82	179.722
PKMYT1	1.14656	10.1842	22.9469	1.67e-83	5.52e-82	179.612
C7	-1.17919	7.46562	-22.9449	1.71e-83	5.64e-82	179.588
ASAP3	-1.12635	8.25664	-22.9306	2.03e-83	6.69e-82	179.416
F2RL1	-1.24604	12.1297	-22.907	2.7e-83	8.86e-82	179.131
P2RY1	-1.42859	7.74847	-22.9031	2.83e-83	9.27e-82	179.084
PLCXD3	-2.65909	4.13203	-22.8979	3.02e-83	9.85e-82	179.022
CCL15	-1.24296	10.9073	-22.897	3.05e-83	9.94e-82	179.011
BCAS1	-2.83664	10.8814	-22.8782	3.83e-83	1.24e-81	178.785
MAOA	-2.11982	13.0143	-22.8534	5.17e-83	1.67e-81	178.485
RNF43	1.5045	12.7847	22.8174	7.97e-83	2.58e-81	178.052
RETSAT	-1.11795	8.51269	-22.809	8.83e-83	2.85e-81	177.951
CALU	1.00163	11.0179	22.8039	9.39e-83	3.02e-81	177.889
STRA6	2.56776	6.60042	22.7983	1e-82	3.22e-81	177.822
SLC22A3	2.70495	5.5992	22.7956	1.04e-82	3.32e-81	177.79
DENND2A	-1.28683	8.15105	-22.7911	1.1e-82	3.49e-81	177.736
CXCL12	-1.27779	8.42445	-22.791	1.1e-82	3.49e-81	177.734
CKAP2L	1.43443	7.96434	22.7811	1.24e-82	3.92e-81	177.615
RNF125	-1.71842	9.06407	-22.7691	1.43e-82	4.52e-81	177.47
KIAA2022	-2.3451	4.38701	-22.7552	1.69e-82	5.34e-81	177.303
PDE9A	-1.31659	9.17438	-22.7466	1.87e-82	5.91e-81	177.2
SPC25	1.37273	9.38975	22.7422	1.98e-82	6.22e-81	177.147
NEBL	1.11183	7.79369	22.7309	2.27e-82	7.11e-81	177.011
NANS	-1.0063	13.9078	-22.7171	2.68e-82	8.38e-81	176.845
TMEM171	-1.93457	10.0832	-22.7085	2.97e-82	9.29e-81	176.74
CCR10	-1.59409	8.60283	-22.7061	3.06e-82	9.54e-81	176.712
C21orf88	-2.0677	8.83301	-22.6559	5.6e-82	1.74e-80	176.108
GCNT2	-1.38467	5.30046	-22.6552	5.65e-82	1.75e-80	176.099
HRK	-2.02815	5.71128	-22.6482	6.15e-82	1.9e-80	176.014
ARRDC4	-1.30893	10.4656	-22.6362	7.11e-82	2.19e-80	175.87
CLEC10A	-1.46261	8.41863	-22.6231	8.33e-82	2.56e-80	175.712
MT1F	-2.36855	11.683	-22.6208	8.56e-82	2.63e-80	175.685
SIPA1L2	-1.17055	10.4448	-22.6129	9.42e-82	2.88e-80	175.59
THY1	2.04166	11.8378	22.604	1.05e-81	3.2e-80	175.482
RUNDC3B	-1.86786	7.24464	-22.586	1.3e-81	3.96e-80	175.266
MEX3A	1.8653	8.64346	22.5744	1.5e-81	4.53e-80	175.127
CES3	-1.25508	7.36872	-22.5457	2.12e-81	6.39e-80	174.781
CLCA4	-5.10855	9.32239	-22.5436	2.17e-81	6.55e-80	174.755
PDZD3	-2.04321	9.04122	-22.5406	2.25e-81	6.77e-80	174.72
GDPD2	-2.49809	6.5388	-22.5394	2.29e-81	6.85e-80	174.705
CFD	-1.94873	12.2596	-22.5394	2.29e-81	6.85e-80	174.705
NKD2	1.58084	8.8086	22.5325	2.48e-81	7.41e-80	174.622
BMP3	-2.72342	5.43707	-22.5279	2.62e-81	7.82e-80	174.567
KLHL6	-1.24299	7.8909	-22.525	2.72e-81	8.08e-80	174.532
PDGFD	-1.67811	7.13607	-22.4913	4.08e-81	1.21e-79	174.126
SEMA6D	-2.00973	5.5504	-22.4888	4.21e-81	1.24e-79	174.096
SLC35D3	3.31199	7.19962	22.4869	4.31e-81	1.27e-79	174.074
ITGB7	-1.3173	10.1192	-22.4815	4.6e-81	1.35e-79	174.009
SLC39A10	1.35874	8.14165	22.4803	4.66e-81	1.37e-79	173.994
CHODL	-1.27525	7.0914	-22.4555	6.29e-81	1.84e-79	173.695
PCSK2	-2.23731	3.34498	-22.4501	6.71e-81	1.96e-79	173.63
UGT2A3	-3.72871	6.85185	-22.4461	7.04e-81	2.05e-79	173.582
TTYH3	1.02335	10.1279	22.4452	7.12e-81	2.07e-79	173.572
SCGB2A1	-3.59846	8.48167	-22.4372	7.84e-81	2.27e-79	173.476
SLMO1	1.40277	7.83338	22.4266	8.91e-81	2.57e-79	173.348
PAQR4	1.36915	8.25759	22.4211	9.52e-81	2.74e-79	173.282
SPON1	-2.42548	11.0257	-22.3977	1.26e-80	3.63e-79	173
MT1H	-2.36477	11.344	-22.3855	1.46e-80	4.19e-79	172.853
CPNE7	1.97944	9.80765	22.3821	1.52e-80	4.36e-79	172.813
CPB1	-3.11253	6.50612	-22.3813	1.54e-80	4.39e-79	172.803
MET	1.22671	12.0455	22.3241	3.07e-80	8.72e-79	172.115
ECT2	1.31216	9.55517	22.3199	3.23e-80	9.16e-79	172.064
CD3EAP	1.01857	9.31395	22.3114	3.58e-80	1.01e-78	171.962
TMEM97	1.18062	11.096	22.3107	3.6e-80	1.02e-78	171.954
GNG2	-1.08903	8.16057	-22.2962	4.29e-80	1.21e-78	171.78
PMEPA1	1.56187	11.1206	22.2854	4.89e-80	1.37e-78	171.649
RAB36	1.21687	8.28678	22.2685	6e-80	1.67e-78	171.446
FAM19A2	-1.87756	5.04029	-22.258	6.8e-80	1.89e-78	171.321
C2	1.41816	9.96586	22.2427	8.18e-80	2.26e-78	171.136
PARM1	-1.9067	11.2775	-22.2419	8.26e-80	2.28e-78	171.127
C15orf48	-1.90573	14.0986	-22.2202	1.07e-79	2.94e-78	170.865
MND1	1.28615	9.33153	22.2033	1.32e-79	3.6e-78	170.662
LGR4	-1.17696	11.0146	-22.1833	1.67e-79	4.56e-78	170.422
LRRC6	1.66632	7.6351	22.1785	1.77e-79	4.83e-78	170.364
FOLR2	-1.2111	8.3874	-22.1735	1.88e-79	5.12e-78	170.304
ABCA6	-1.48078	7.01538	-22.1686	2e-79	5.42e-78	170.245
SIDT1	-1.91837	9.12107	-22.1616	2.17e-79	5.89e-78	170.161
TRAP1	1.04588	10.142	22.1581	2.27e-79	6.12e-78	170.12
CHAD	-1.13003	6.02115	-22.1522	2.44e-79	6.56e-78	170.048
FOXM1	1.39155	9.26872	22.1493	2.52e-79	6.78e-78	170.014
RUVBL1	1.01569	8.00925	22.1469	2.59e-79	6.96e-78	169.985
OR51E2	-2.21468	6.93057	-22.1374	2.91e-79	7.8e-78	169.87
DDX26B	-1.07628	8.5823	-22.1181	3.67e-79	9.83e-78	169.639
FAM46A	-1.18728	10.6146	-22.1052	4.29e-79	1.15e-77	169.484
NUF2	1.28818	8.63953	22.0995	4.59e-79	1.22e-77	169.415
MMP3	4.42867	9.82129	22.0902	5.14e-79	1.37e-77	169.304
ANKRD20A1	-1.00957	7.73333	-22.0866	5.37e-79	1.43e-77	169.26
DHRS9	-2.99854	10.5866	-22.0765	6.06e-79	1.6e-77	169.138
IQGAP3	1.12549	9.77797	22.0744	6.22e-79	1.64e-77	169.113
TSPAN1	-2.22973	13.4741	-22.0728	6.33e-79	1.67e-77	169.095
CPEB3	-1.14136	7.01496	-22.0416	9.23e-79	2.43e-77	168.72
ARID3A	1.67388	10.0611	22.0344	1.01e-78	2.64e-77	168.633
WISP1	2.08591	5.05204	22.0324	1.03e-78	2.7e-77	168.609
TMEM61	-2.16374	8.86687	-22.0137	1.29e-78	3.37e-77	168.384
CLCA1	-5.58913	11.6837	-22.0058	1.42e-78	3.7e-77	168.289
ARNTL2	1.45738	7.72359	22.0008	1.51e-78	3.92e-77	168.23
ECHDC2	-1.01503	12.9479	-21.9926	1.67e-78	4.32e-77	168.13
PERP	1.10481	13.4535	21.9579	2.53e-78	6.53e-77	167.714
PSAT1	2.06759	9.93258	21.9551	2.62e-78	6.74e-77	167.681
FMN2	-1.95725	4.17566	-21.9397	3.15e-78	8.09e-77	167.496
PTN	-1.29269	8.72127	-21.9379	3.22e-78	8.26e-77	167.474
BTNL3	-2.44532	10.7665	-21.9338	3.38e-78	8.66e-77	167.425
SLC35D1	-1.01103	8.61596	-21.9209	3.95e-78	1.01e-76	167.27
FAM92A1	1.64153	8.68354	21.9184	4.07e-78	1.04e-76	167.24
SLC16A9	-2.34905	9.59327	-21.9115	4.42e-78	1.13e-76	167.157
SERPINH1	1.33328	12.3445	21.9074	4.64e-78	1.18e-76	167.108
KCNE2	-2.25129	4.51959	-21.8992	5.12e-78	1.3e-76	167.009
ZNF536	-2.18334	5.07928	-21.8789	6.55e-78	1.65e-76	166.765
E2F7	1.30506	7.16685	21.8769	6.7e-78	1.69e-76	166.742
FBXO41	1.13964	9.0966	21.8406	1.04e-77	2.6e-76	166.305
FRMD3	-2.02391	8.24233	-21.838	1.07e-77	2.68e-76	166.275
ASPM	1.22933	9.62758	21.8377	1.07e-77	2.68e-76	166.271
CDKL1	-1.21222	7.93332	-21.8312	1.16e-77	2.89e-76	166.193
PLXNA1	1.0594	10.7919	21.8117	1.47e-77	3.64e-76	165.959
C20orf27	1.24385	10.3497	21.8112	1.48e-77	3.66e-76	165.953
NKX2-2	-2.97202	4.60648	-21.8051	1.59e-77	3.93e-76	165.88
MCM10	1.21873	7.40897	21.7983	1.73e-77	4.26e-76	165.798
RNASEL	-1.00797	9.55571	-21.7949	1.8e-77	4.43e-76	165.758
C10orf35	1.02548	9.01038	21.7943	1.81e-77	4.45e-76	165.75
AGT	1.96451	10.1792	21.7884	1.94e-77	4.77e-76	165.679
MDFI	1.91293	8.78855	21.774	2.31e-77	5.67e-76	165.506
MT1E	-2.15735	13.173	-21.7693	2.45e-77	5.99e-76	165.45
HSPH1	1.15445	12.8177	21.7608	2.71e-77	6.62e-76	165.348
MCM2	1.06453	10.7133	21.756	2.87e-77	7e-76	165.291
KLF7	1.3641	7.28965	21.7413	3.43e-77	8.35e-76	165.114
CCNF	1.47034	6.8759	21.7178	4.55e-77	1.11e-75	164.832
RBL1	1.13661	6.76757	21.7144	4.74e-77	1.15e-75	164.791
TACC3	1.17408	9.08917	21.7085	5.09e-77	1.23e-75	164.72
PLS1	-1.41309	12.3468	-21.7057	5.26e-77	1.27e-75	164.686
NLGN1	-1.72781	4.27288	-21.6941	6.05e-77	1.46e-75	164.548
C1orf21	-1.21436	9.40263	-21.6886	6.46e-77	1.56e-75	164.481
MTBP	1.16047	6.59097	21.6846	6.78e-77	1.63e-75	164.434
PRKACB	-1.34347	8.68993	-21.6777	7.37e-77	1.77e-75	164.351
SULF1	2.35691	11.2649	21.6696	8.12e-77	1.95e-75	164.254
SPINK5	-2.64346	8.73767	-21.6592	9.2e-77	2.2e-75	164.129
GPA33	-1.9344	13.7928	-21.6432	1.12e-76	2.66e-75	163.937
ERCC6L	1.30985	7.74324	21.6129	1.6e-76	3.8e-75	163.574
SFRP1	-1.7969	7.87131	-21.6073	1.72e-76	4.06e-75	163.507
NAT1	-1.16178	9.95386	-21.6001	1.87e-76	4.42e-75	163.421
DUSP10	1.23542	7.52496	21.5968	1.95e-76	4.59e-75	163.381
SNHG6	1.05865	13.7682	21.5966	1.95e-76	4.59e-75	163.379
TNFRSF17	-3.33753	8.81394	-21.5938	2.02e-76	4.74e-75	163.345
EXO1	1.28491	8.37003	21.5912	2.08e-76	4.89e-75	163.314
SLAMF7	-1.42225	10.3574	-21.5684	2.74e-76	6.42e-75	163.041
PLCD3	-1.41404	7.94983	-21.5678	2.76e-76	6.46e-75	163.033
C2orf88	-2.46381	8.35477	-21.5564	3.16e-76	7.38e-75	162.897
LPHN3	-1.55228	5.83578	-21.5517	3.35e-76	7.79e-75	162.84
CDC25C	1.15485	8.06804	21.5228	4.74e-76	1.1e-74	162.494
PTGER4	-1.36161	11.2104	-21.5169	5.09e-76	1.18e-74	162.424
AKR1B10	-3.1075	11.0307	-21.4989	6.32e-76	1.46e-74	162.207
ZFP3	-1.00377	8.79084	-21.4495	1.14e-75	2.63e-74	161.616
SIM2	2.13608	4.92074	21.4238	1.56e-75	3.56e-74	161.308
CACNB2	-1.41179	6.53923	-21.4232	1.57e-75	3.59e-74	161.3
SH3PXD2B	1.08561	8.57317	21.4221	1.59e-75	3.63e-74	161.287
ABCC13	-1.98157	4.87493	-21.4205	1.62e-75	3.69e-74	161.268
BAI3	-2.27445	4.28096	-21.4183	1.66e-75	3.79e-74	161.242
KIF13B	-1.25117	11.126	-21.3886	2.38e-75	5.39e-74	160.886
B3GNT7	-1.26503	8.72262	-21.3843	2.5e-75	5.65e-74	160.835
STAP1	-2.37949	5.34268	-21.3733	2.86e-75	6.41e-74	160.703
CPNE1	1.0507	11.5975	21.3679	3.05e-75	6.83e-74	160.639
LY6E	1.89932	9.7472	21.3562	3.51e-75	7.84e-74	160.498
CDC20	1.11766	10.3737	21.3407	4.22e-75	9.43e-74	160.312
ANO5	-3.0429	6.89091	-21.3226	5.25e-75	1.17e-73	160.096
ATP8A1	-1.56302	10.2629	-21.3184	5.52e-75	1.23e-73	160.046
BMP6	-1.15978	7.46961	-21.3175	5.58e-75	1.24e-73	160.034
NEU4	-2.33765	9.38843	-21.3079	6.26e-75	1.39e-73	159.92
NMB	1.20388	10.382	21.2979	7.06e-75	1.57e-73	159.8
PCK1	-3.14447	10.3684	-21.2967	7.16e-75	1.59e-73	159.786
SLC15A2	-2.11105	4.58875	-21.2743	9.38e-75	2.06e-73	159.517
TLR7	-1.31392	7.341	-21.2717	9.67e-75	2.12e-73	159.486
FAM151A	-1.01505	6.47101	-21.2707	9.78e-75	2.14e-73	159.475
ZNF540	-1.48021	5.85276	-21.2517	1.23e-74	2.69e-73	159.247
SOX11	2.8376	4.66937	21.2508	1.24e-74	2.71e-73	159.236
PDE5A	-1.11785	9.95353	-21.2483	1.28e-74	2.79e-73	159.206
GRINA	1.03749	9.83749	21.2367	1.47e-74	3.19e-73	159.068
SEMA3E	-2.27598	3.55717	-21.2275	1.64e-74	3.56e-73	158.957
NOVA1	-1.893	5.64691	-21.2078	2.08e-74	4.49e-73	158.722
SLC17A8	-1.77467	2.84347	-21.2042	2.17e-74	4.68e-73	158.679
PLAC9	-1.34001	7.41438	-21.1886	2.62e-74	5.62e-73	158.493
CXCL2	2.33746	10.4909	21.1745	3.1e-74	6.64e-73	158.324
LMNB2	1.03441	10.5965	21.1737	3.13e-74	6.71e-73	158.313
CHCHD6	1.06027	8.48924	21.1733	3.15e-74	6.73e-73	158.309
PTTG3P	1.29136	8.92207	21.1472	4.3e-74	9.16e-73	157.997
LEMD1	4.06783	5.41476	21.1401	4.69e-74	9.96e-73	157.912
CLDN7	-1.14388	13.6527	-21.1343	5.02e-74	1.07e-72	157.843
ALDH4A1	1.37903	7.59453	21.1301	5.28e-74	1.12e-72	157.793
JAG2	1.65557	7.45921	21.1235	5.72e-74	1.21e-72	157.714
DLGAP5	1.21625	9.6607	21.1134	6.45e-74	1.36e-72	157.593
LY6G6D	2.89562	10.9078	21.1098	6.74e-74	1.42e-72	157.55
SEPP1	-1.91145	13.1525	-21.1097	6.75e-74	1.42e-72	157.548
ROR1	-1.30591	6.80058	-21.0903	8.51e-74	1.78e-72	157.317
F2RL2	1.85707	7.7094	21.0852	9.06e-74	1.9e-72	157.255
C16orf59	1.3091	8.93702	21.0594	1.23e-73	2.57e-72	156.947
DSCAML1	-2.52908	5.23322	-21.0541	1.31e-73	2.74e-72	156.884
NANOS3	1.9022	7.47658	21.0342	1.67e-73	3.47e-72	156.646
VEGFA	1.02663	10.363	21.011	2.2e-73	4.55e-72	156.369
C5orf30	-1.06345	10.849	-21.0101	2.23e-73	4.6e-72	156.358
KCTD12	-1.45233	11.264	-21.0044	2.38e-73	4.91e-72	156.29
CHTF18	1.0645	10.049	20.9794	3.22e-73	6.59e-72	155.991
KIAA0125	-2.14464	7.22022	-20.9663	3.76e-73	7.7e-72	155.835
EAF2	-1.18901	9.05565	-20.9573	4.19e-73	8.56e-72	155.727
PINK1	-1.01492	10.719	-20.9535	4.39e-73	8.95e-72	155.682
HECW2	1.39233	7.25055	20.9495	4.6e-73	9.37e-72	155.635
VIPR1	-1.86598	10.2632	-20.9176	6.74e-73	1.37e-71	155.253
SLC41A2	-1.00364	8.44293	-20.9174	6.76e-73	1.37e-71	155.251
NEUROD1	-3.53944	5.79722	-20.9057	7.77e-73	1.57e-71	155.111
CELSR3	1.61365	7.97241	20.8977	8.56e-73	1.73e-71	155.015
MXD1	-1.18061	11.4428	-20.8959	8.75e-73	1.76e-71	154.994
TNFRSF13B	-1.74757	5.5713	-20.8941	8.93e-73	1.8e-71	154.973
MYO1A	-1.62575	12.3636	-20.8889	9.51e-73	1.91e-71	154.91
AGTR1	-2.30546	4.77997	-20.8751	1.12e-72	2.25e-71	154.746
SCIN	-2.26182	9.06365	-20.8638	1.28e-72	2.57e-71	154.611
SLC44A4	-1.41935	12.2187	-20.8509	1.5e-72	2.99e-71	154.457
SLC26A3	-4.14474	12.6066	-20.8465	1.58e-72	3.15e-71	154.404
SEMA6A	-2.47576	8.19753	-20.8345	1.82e-72	3.63e-71	154.261
VILL	-1.43013	10.7912	-20.8215	2.13e-72	4.23e-71	154.106
RHEBL1	1.00842	8.44383	20.7963	2.88e-72	5.69e-71	153.806
CHAF1B	1.12633	9.2129	20.7921	3.03e-72	5.98e-71	153.755
SI	-4.31439	8.33748	-20.7802	3.49e-72	6.88e-71	153.613
TCEA3	-1.80891	11.6526	-20.7792	3.53e-72	6.95e-71	153.601
TNFRSF12A	1.6806	11.4824	20.7694	3.97e-72	7.81e-71	153.484
IMPA2	-1.07647	11.3975	-20.7673	4.07e-72	8e-71	153.46
UBTD1	1.25117	8.7147	20.7662	4.13e-72	8.1e-71	153.446
CLECL1	-1.69052	6.69268	-20.7593	4.48e-72	8.77e-71	153.364
SYTL4	-1.26109	8.03515	-20.747	5.19e-72	1.01e-70	153.218
DPF3	-1.11306	6.29321	-20.7345	6.03e-72	1.18e-70	153.068
MELK	1.19754	10.2584	20.686	1.08e-71	2.08e-70	152.489
MYBL2	1.16352	8.49399	20.6779	1.19e-71	2.29e-70	152.393
GPX3	-1.40513	8.39708	-20.6625	1.43e-71	2.75e-70	152.21
STC1	1.85487	5.87741	20.6324	2.04e-71	3.94e-70	151.85
SRPX	-1.37604	8.34903	-20.6225	2.3e-71	4.42e-70	151.732
MAPK4	-2.21674	3.90806	-20.6205	2.36e-71	4.52e-70	151.709
GALR1	-2.06368	3.56797	-20.6161	2.48e-71	4.76e-70	151.657
UST	-1.55107	6.26872	-20.6107	2.65e-71	5.06e-70	151.593
ADORA3	-1.30731	6.90302	-20.5983	3.07e-71	5.85e-70	151.445
GPRIN2	-1.54788	9.56166	-20.5712	4.25e-71	8.05e-70	151.121
TRAIP	1.1411	8.7504	20.5678	4.42e-71	8.38e-70	151.081
MT1G	-2.73824	12.9537	-20.5626	4.71e-71	8.89e-70	151.019
FCRLA	-2.38037	6.10275	-20.5599	4.86e-71	9.17e-70	150.987
PGM1	-1.10734	12.5783	-20.5569	5.04e-71	9.49e-70	150.951
CADM2	-1.76214	3.79379	-20.551	5.4e-71	1.02e-69	150.881
CEACAM7	-2.88629	12.0024	-20.5323	6.76e-71	1.27e-69	150.658
N6AMT2	1.02545	9.75992	20.5285	7.07e-71	1.32e-69	150.613
RHPN1	1.35209	8.67132	20.5265	7.24e-71	1.35e-69	150.589
LDLRAD3	2.10744	4.61351	20.5249	7.38e-71	1.38e-69	150.571
C1orf210	-1.10701	8.53388	-20.5198	7.85e-71	1.46e-69	150.509
MMP1	3.3193	11.1345	20.5062	9.23e-71	1.71e-69	150.347
PLAU	1.69741	10.2746	20.4966	1.03e-70	1.92e-69	150.233
NTRK3	-1.20348	6.08575	-20.4954	1.05e-70	1.94e-69	150.219
EIF4E3	-1.03776	8.58434	-20.4825	1.22e-70	2.27e-69	150.066
SLCO2A1	-1.39362	9.94403	-20.4694	1.43e-70	2.64e-69	149.91
C1orf115	-1.46769	8.32366	-20.4468	1.87e-70	3.44e-69	149.64
SELENBP1	-2.05471	14.4688	-20.4406	2.02e-70	3.7e-69	149.567
GLIPR2	-1.15281	10.8515	-20.4324	2.23e-70	4.08e-69	149.469
FGFR2	-1.43776	6.17814	-20.4292	2.31e-70	4.23e-69	149.431
FRZB	-1.7198	10.2621	-20.416	2.71e-70	4.93e-69	149.274
DIO2	1.5457	6.48329	20.3799	4.17e-70	7.57e-69	148.844
DKK2	2.8523	4.87383	20.3797	4.18e-70	7.58e-69	148.842
SIX1	2.75837	5.23228	20.3471	6.15e-70	1.11e-68	148.455
C5orf34	1.10096	6.60766	20.3463	6.22e-70	1.12e-68	148.445
IL6R	-1.14164	7.79219	-20.3355	7.07e-70	1.28e-68	148.316
BTBD16	2.00702	6.74238	20.3316	7.41e-70	1.34e-68	148.269
CCNA2	1.18855	9.60286	20.3181	8.7e-70	1.56e-68	148.11
SPDEF	-1.7612	9.34151	-20.3058	1.01e-69	1.81e-68	147.963
SHISA2	2.37145	5.841	20.2954	1.14e-69	2.04e-68	147.839
ITPKA	-1.75922	10.7482	-20.2811	1.35e-69	2.42e-68	147.67
GGT6	-1.48046	9.0976	-20.2804	1.36e-69	2.43e-68	147.661
MYC	1.28447	9.62413	20.2748	1.46e-69	2.6e-68	147.595
NOL4	-2.77464	4.72821	-20.246	2.05e-69	3.65e-68	147.253
LRRC8E	1.21951	7.65145	20.2419	2.16e-69	3.83e-68	147.203
C16orf62	-1.13232	8.36582	-20.2396	2.22e-69	3.93e-68	147.177
PLSCR4	-1.1444	9.7874	-20.2371	2.28e-69	4.05e-68	147.147
HPGDS	-1.422	7.51603	-20.2268	2.58e-69	4.56e-68	147.024
SCNN1G	-2.72441	4.72064	-20.2193	2.82e-69	4.98e-68	146.936
CTSS	-1.03249	10.0828	-20.2029	3.43e-69	6.05e-68	146.741
CITED4	1.47278	9.87958	20.1889	4.06e-69	7.14e-68	146.574
WNT5A	1.65414	9.99484	20.176	4.73e-69	8.31e-68	146.421
PAG1	-1.03209	9.80249	-20.1657	5.35e-69	9.38e-68	146.299
SAMD13	-1.43453	8.65036	-20.1629	5.53e-69	9.68e-68	146.266
E2F1	1.3106	8.31197	20.1627	5.54e-69	9.69e-68	146.263
LXN	-1.25769	11.8632	-20.1608	5.67e-69	9.9e-68	146.241
B3GALT5	-2.81271	5.74046	-20.1475	6.64e-69	1.16e-67	146.083
PLAC8	-2.80425	9.90547	-20.1292	8.25e-69	1.44e-67	145.866
SIAE	-1.38283	10.4602	-20.1213	9.07e-69	1.58e-67	145.772
CTSG	-2.37096	8.91879	-20.1134	9.97e-69	1.73e-67	145.678
RIC3	-1.98366	4.48397	-20.1128	1e-68	1.74e-67	145.671
DPP10	-2.65017	4.64816	-20.1124	1.01e-68	1.75e-67	145.666
TNS4	2.14863	10.2005	20.1117	1.02e-68	1.76e-67	145.657
CPNE5	-1.16119	9.81815	-20.0808	1.47e-68	2.53e-67	145.291
H19	3.82694	8.56021	20.0806	1.47e-68	2.54e-67	145.288
FABP2	-3.09136	6.27937	-20.0767	1.54e-68	2.65e-67	145.242
WDR4	1.18957	7.92618	20.0729	1.61e-68	2.77e-67	145.197
PLCG2	-1.18871	8.58648	-20.0691	1.69e-68	2.9e-67	145.153
KCNB1	-2.15277	4.4513	-20.0496	2.13e-68	3.64e-67	144.921
GSN	-1.10023	11.8805	-20.0429	2.3e-68	3.93e-67	144.842
HKDC1	1.48864	9.74464	20.0356	2.51e-68	4.27e-67	144.756
FAM53C	1.25395	7.74956	20.0335	2.58e-68	4.37e-67	144.731
TRIM29	1.90345	8.67956	20.0024	3.73e-68	6.3e-67	144.362
AQP9	3.02237	7.41855	19.9968	3.99e-68	6.73e-67	144.295
FGF9	-1.407	6.77809	-19.9961	4.02e-68	6.78e-67	144.287
NXT1	1.03008	12.1424	19.9803	4.85e-68	8.15e-67	144.1
ISX	-2.16792	10.6381	-19.9774	5.02e-68	8.42e-67	144.065
CDKL2	-2.12398	4.32984	-19.9558	6.49e-68	1.08e-66	143.81
MEI1	-1.14464	9.72739	-19.9496	6.99e-68	1.17e-66	143.735
NCAPG2	1.03537	8.95666	19.9063	1.17e-67	1.95e-66	143.222
SULT1B1	-1.71631	8.9693	-19.9	1.26e-67	2.09e-66	143.148
TCF21	-1.32948	7.97525	-19.897	1.31e-67	2.16e-66	143.113
TOX	-1.70492	7.21797	-19.8935	1.36e-67	2.25e-66	143.071
PLS3	1.13543	11.2331	19.8792	1.61e-67	2.66e-66	142.902
FOXD3	-2.0998	4.53977	-19.8779	1.64e-67	2.7e-66	142.887
TMEM54	-1.03849	14.8011	-19.8774	1.65e-67	2.71e-66	142.881
FADS1	1.6449	9.14148	19.8672	1.86e-67	3.05e-66	142.76
RNF183	1.98966	7.50487	19.866	1.89e-67	3.1e-66	142.745
PODXL	1.00006	11.1703	19.8636	1.94e-67	3.18e-66	142.717
SLC19A1	1.07547	7.27539	19.8608	2.01e-67	3.29e-66	142.684
SCD	1.22071	11.4323	19.8593	2.04e-67	3.34e-66	142.666
PID1	-1.38385	10.3236	-19.8459	2.39e-67	3.91e-66	142.508
CD27	-1.45858	9.18359	-19.8283	2.95e-67	4.81e-66	142.3
MAD2L1	1.08741	10.0397	19.8254	3.06e-67	4.96e-66	142.264
ADAMTS12	1.94907	4.67607	19.8222	3.17e-67	5.13e-66	142.227
PRKG2	-1.68945	4.64643	-19.8132	3.53e-67	5.71e-66	142.12
MOGAT2	-1.40038	6.30023	-19.806	3.85e-67	6.2e-66	142.035
DDIT4	1.35888	11.6431	19.7998	4.14e-67	6.67e-66	141.962
ASB2	-1.26289	8.65586	-19.7983	4.22e-67	6.78e-66	141.944
PMAIP1	1.17662	9.32183	19.7855	4.9e-67	7.86e-66	141.793
PPARGC1A	-2.08007	8.61964	-19.7698	5.91e-67	9.45e-66	141.607
INSM1	-3.39352	6.01775	-19.7567	6.9e-67	1.1e-65	141.452
SLC4A11	1.85883	7.5707	19.7441	8.01e-67	1.28e-65	141.303
KLK6	2.88829	6.92383	19.7393	8.49e-67	1.35e-65	141.246
RBM24	-2.56456	6.04423	-19.739	8.51e-67	1.35e-65	141.243
ENC1	1.08651	9.98143	19.7132	1.16e-66	1.83e-65	140.938
TGFB2	1.28971	5.73748	19.7032	1.3e-66	2.05e-65	140.82
MS4A2	-1.28113	6.66978	-19.6965	1.41e-66	2.22e-65	140.74
IRF4	-1.6414	7.83627	-19.6755	1.81e-66	2.84e-65	140.492
EEPD1	1.07147	8.99449	19.6669	2e-66	3.13e-65	140.391
BGN	1.4805	8.49475	19.6557	2.29e-66	3.57e-65	140.258
CD48	-1.31837	8.85774	-19.641	2.72e-66	4.24e-65	140.084
P2RY14	-1.26475	8.69115	-19.636	2.89e-66	4.49e-65	140.026
IL11	3.61249	7.04126	19.6293	3.13e-66	4.84e-65	139.946
SCN4B	-1.235	7.09425	-19.6138	3.75e-66	5.8e-65	139.763
KLHL35	1.40952	7.19887	19.606	4.12e-66	6.34e-65	139.671
IFFO2	1.06917	9.83871	19.6052	4.16e-66	6.4e-65	139.661
TDGF1	1.73154	9.56882	19.5956	4.66e-66	7.15e-65	139.549
FABP4	-2.04281	4.96664	-19.5821	5.47e-66	8.37e-65	139.389
CACNA1A	-1.27902	7.12024	-19.5797	5.62e-66	8.59e-65	139.361
C9orf116	1.31122	6.95578	19.5795	5.63e-66	8.6e-65	139.358
KLK15	-2.66249	6.24303	-19.5727	6.11e-66	9.32e-65	139.278
PKP2	-1.00763	11.5294	-19.5591	7.17e-66	1.09e-64	139.118
COL4A6	-1.51627	5.07544	-19.5562	7.43e-66	1.13e-64	139.083
GFI1	-1.41299	7.29167	-19.5524	7.77e-66	1.18e-64	139.039
XKRX	1.64838	6.77336	19.5508	7.92e-66	1.2e-64	139.019
XDH	-1.99915	11.0695	-19.5502	7.97e-66	1.21e-64	139.012
FXYD3	-1.42383	11.1122	-19.5358	9.45e-66	1.43e-64	138.843
CAPN9	-2.53642	8.7294	-19.5218	1.12e-65	1.68e-64	138.677
PKHD1L1	-2.02846	4.19421	-19.5208	1.13e-65	1.7e-64	138.666
EYA2	-1.66744	7.00302	-19.5193	1.15e-65	1.73e-64	138.648
RGS13	-2.58615	4.85283	-19.4921	1.59e-65	2.38e-64	138.327
LOC389332	-2.27433	9.53308	-19.4498	2.61e-65	3.9e-64	137.828
KIF1A	-1.77926	6.20414	-19.4461	2.73e-65	4.07e-64	137.785
COL2A1	-2.40968	5.09089	-19.4389	2.97e-65	4.43e-64	137.7
S100A9	2.54931	9.93034	19.431	3.27e-65	4.86e-64	137.606
ATP13A4	-1.8169	4.72201	-19.4243	3.54e-65	5.25e-64	137.527
PTCHD1	-1.95845	4.01773	-19.4197	3.74e-65	5.54e-64	137.473
CGREF1	1.33722	7.7328	19.3815	5.87e-65	8.6e-64	137.022
COL4A5	-1.51534	7.84815	-19.3766	6.21e-65	9.11e-64	136.965
GDF11	1.0921	7.16953	19.3525	8.25e-65	1.21e-63	136.682
LRRC3B	-1.65043	5.12338	-19.346	8.91e-65	1.3e-63	136.605
KIF18A	1.0731	7.40927	19.3436	9.17e-65	1.34e-63	136.577
FCGBP	-3.48019	13.7109	-19.3379	9.81e-65	1.43e-63	136.509
PI16	-2.38656	7.39053	-19.3301	1.08e-64	1.56e-63	136.418
WDR78	-1.05556	7.07203	-19.321	1.2e-64	1.73e-63	136.31
CCR2	-1.41081	6.22436	-19.3192	1.22e-64	1.77e-63	136.29
TNFRSF11A	-1.38839	8.63138	-19.2809	1.92e-64	2.76e-63	135.839
FAM134B	-1.52755	11.1686	-19.2625	2.39e-64	3.42e-63	135.622
KLRC1	-1.27616	6.93022	-19.25	2.77e-64	3.97e-63	135.475
CNR1	-1.78944	5.76329	-19.2491	2.8e-64	4e-63	135.464
COL5A2	1.7371	11.6653	19.2336	3.36e-64	4.79e-63	135.282
CNN2	1.07565	11.2244	19.2233	3.8e-64	5.41e-63	135.161
ADRB2	-1.22174	7.7401	-19.2217	3.87e-64	5.5e-63	135.142
STAB1	-1.05141	9.03004	-19.2011	4.93e-64	7e-63	134.9
C1orf180	2.53326	4.21877	19.1973	5.16e-64	7.31e-63	134.855
EPHB1	2.1961	4.23029	19.1942	5.35e-64	7.58e-63	134.818
CHCHD10	-1.05658	13.0856	-19.1837	6.06e-64	8.55e-63	134.695
RIMKLA	-1.19948	8.49728	-19.1805	6.29e-64	8.86e-63	134.658
OTUB2	1.13681	6.48791	19.1786	6.43e-64	9.05e-63	134.635
OLFML2B	1.08885	8.38172	19.17	7.11e-64	9.98e-63	134.535
TCFL5	1.11649	9.18567	19.1635	7.68e-64	1.08e-62	134.458
AXIN2	1.53738	11.0466	19.1606	7.94e-64	1.11e-62	134.424
GPM6B	-1.31545	7.23864	-19.1427	9.81e-64	1.37e-62	134.213
FAM189A1	-2.10516	7.71417	-19.1412	9.99e-64	1.39e-62	134.196
APLN	1.5399	7.30955	19.1388	1.03e-63	1.43e-62	134.167
GRIN2B	2.02445	4.48186	19.1274	1.18e-63	1.63e-62	134.034
PIGZ	-1.69068	11.5596	-19.1142	1.37e-63	1.9e-62	133.878
ZNRF3	1.18125	10.1889	19.1063	1.51e-63	2.09e-62	133.786
BDH1	-1.0852	10.8396	-19.081	2.03e-63	2.8e-62	133.489
TRAF3IP3	-1.02567	7.68727	-19.0777	2.11e-63	2.91e-62	133.45
NTN1	-1.27281	7.99684	-19.0749	2.18e-63	3.01e-62	133.417
TMEM158	1.66849	10.3313	19.0727	2.24e-63	3.08e-62	133.392
MYOM1	-1.28538	6.92778	-19.0675	2.38e-63	3.27e-62	133.33
CES2	-1.43928	11.3435	-19.0599	2.6e-63	3.58e-62	133.241
ACSL6	2.33089	6.56457	19.057	2.69e-63	3.7e-62	133.207
HGD	-1.6682	9.55941	-19.0451	3.1e-63	4.25e-62	133.068
MT1X	-1.61119	11.9842	-19.0347	3.5e-63	4.8e-62	132.945
RGS9	-1.25775	6.5032	-19.0337	3.54e-63	4.85e-62	132.934
SVOP	-1.94251	4.63003	-19.0263	3.87e-63	5.3e-62	132.846
HTRA3	1.48664	6.51037	18.9957	5.54e-63	7.56e-62	132.488
CCNO	1.81929	8.72448	18.9915	5.82e-63	7.93e-62	132.438
GRAMD1A	1.11287	7.36192	18.9609	8.34e-63	1.13e-61	132.08
TMC4	-1.10168	11.7649	-18.9537	9.08e-63	1.23e-61	131.995
RFX6	-3.01819	5.24918	-18.9466	9.87e-63	1.33e-61	131.912
F13A1	-1.7043	7.27581	-18.9415	1.05e-62	1.41e-61	131.853
CA9	3.01335	6.50146	18.9244	1.28e-62	1.72e-61	131.652
KRTAP13-1	-2.28283	6.83506	-18.9224	1.31e-62	1.76e-61	131.628
ST6GALNAC1	-2.61996	12.5266	-18.9198	1.35e-62	1.81e-61	131.599
IGJ	-3.0794	13.5271	-18.919	1.36e-62	1.83e-61	131.589
CDT1	1.09379	10.3204	18.9189	1.37e-62	1.83e-61	131.588
ITGA2	1.17403	8.76298	18.8979	1.75e-62	2.33e-61	131.342
PAQR5	-1.18198	10.1995	-18.8939	1.83e-62	2.44e-61	131.294
PRPH	-1.51219	8.13924	-18.8895	1.93e-62	2.56e-61	131.244
USP2	-1.393	4.97379	-18.8859	2.01e-62	2.67e-61	131.201
FIBIN	2.35473	5.72887	18.8825	2.1e-62	2.78e-61	131.161
CLIC5	-1.16046	10.9098	-18.8791	2.18e-62	2.89e-61	131.122
C9orf152	-1.12688	12.5349	-18.876	2.26e-62	2.99e-61	131.085
CCL28	-1.903	10.37	-18.862	2.67e-62	3.51e-61	130.921
ADAMTS6	1.47926	4.82796	18.8256	4.09e-62	5.37e-61	130.495
CD19	-1.83623	8.76242	-18.8122	4.79e-62	6.28e-61	130.338
TMEFF2	-2.10988	4.51094	-18.8051	5.2e-62	6.8e-61	130.256
KLK1	-1.89244	11.9503	-18.8023	5.37e-62	7.02e-61	130.223
FLJ38379	-2.29892	5.46358	-18.8001	5.52e-62	7.2e-61	130.196
KRT20	-1.99658	11.6618	-18.799	5.59e-62	7.29e-61	130.184
TUBAL3	-1.86438	8.6706	-18.7888	6.3e-62	8.2e-61	130.065
MYOC	-2.87258	4.63404	-18.7658	8.25e-62	1.07e-60	129.795
GLS2	1.36045	6.01444	18.765	8.33e-62	1.08e-60	129.786
IGSF9	-1.08774	10.6287	-18.7581	9.03e-62	1.17e-60	129.705
CD96	-1.31605	7.84209	-18.7496	9.97e-62	1.29e-60	129.606
CDKN3	1.1859	10.2319	18.7414	1.1e-61	1.42e-60	129.51
SPERT	2.53267	4.05578	18.7383	1.14e-61	1.47e-60	129.473
PGM5	-1.37231	7.31833	-18.7214	1.39e-61	1.78e-60	129.276
ECH1	-1.04491	11.6669	-18.6998	1.79e-61	2.29e-60	129.024
DBNDD1	1.44217	6.82526	18.6895	2.02e-61	2.57e-60	128.904
ASPHD1	1.33951	8.70888	18.6893	2.02e-61	2.58e-60	128.901
CCDC150	1.2464	6.24897	18.6869	2.08e-61	2.65e-60	128.873
SPP1	2.93025	9.5627	18.6733	2.44e-61	3.1e-60	128.714
PROX1	1.66691	7.41826	18.6712	2.5e-61	3.17e-60	128.69
FCER1A	-1.66224	7.25093	-18.6524	3.12e-61	3.94e-60	128.47
ITLN1	-4.5572	13.249	-18.6305	4.03e-61	5.07e-60	128.215
SP6	1.54035	8.55181	18.6224	4.43e-61	5.57e-60	128.12
TACSTD2	2.95636	8.93801	18.6183	4.65e-61	5.83e-60	128.072
TLR3	-1.19894	8.5375	-18.6119	5.01e-61	6.28e-60	127.997
BMX	-1.49052	6.46654	-18.6097	5.14e-61	6.44e-60	127.972
VPREB3	-1.47889	8.71004	-18.591	6.4e-61	7.99e-60	127.753
PROM2	-1.57621	9.09648	-18.5859	6.79e-61	8.47e-60	127.694
GPR18	-1.55461	6.92599	-18.5761	7.61e-61	9.48e-60	127.58
NCAM1	-1.27361	5.6744	-18.5757	7.65e-61	9.53e-60	127.575
HHIP	-1.49965	7.79718	-18.5555	9.69e-61	1.2e-59	127.34
CHL1	-1.60028	5.331	-18.5519	1.01e-60	1.25e-59	127.297
KIFC1	1.254	8.64403	18.5389	1.18e-60	1.45e-59	127.146
SYT4	-2.43432	4.68981	-18.526	1.37e-60	1.68e-59	126.996
JAM2	-1.20955	7.65675	-18.5243	1.39e-60	1.71e-59	126.976
SERPINE2	1.54066	10.6059	18.5075	1.7e-60	2.08e-59	126.78
PNPLA7	-1.04546	7.62797	-18.4978	1.9e-60	2.33e-59	126.667
MS4A7	-1.10686	10.0696	-18.4973	1.91e-60	2.34e-59	126.661
RHOU	-1.02753	10.0547	-18.4957	1.95e-60	2.38e-59	126.643
ANK2	-1.03648	6.55816	-18.49	2.08e-60	2.54e-59	126.577
SOX9	1.07955	10.4667	18.4689	2.67e-60	3.24e-59	126.33
KIAA1211	-1.52219	6.7135	-18.4621	2.89e-60	3.5e-59	126.251
FOXS1	1.49322	7.82855	18.4571	3.06e-60	3.71e-59	126.192
ELOVL5	1.10276	8.65636	18.4459	3.49e-60	4.22e-59	126.063
TFCP2L1	-1.33327	11.2154	-18.4283	4.28e-60	5.16e-59	125.858
CAMK2N1	-1.02782	13.1036	-18.4243	4.49e-60	5.4e-59	125.811
RNASE1	-1.21584	12.9689	-18.4241	4.5e-60	5.41e-59	125.808
ITGBL1	1.98873	6.77685	18.3967	6.19e-60	7.41e-59	125.49
PIGN	-1.03158	7.79332	-18.3965	6.21e-60	7.43e-59	125.487
PPAPDC1A	2.29219	6.56722	18.3963	6.22e-60	7.44e-59	125.485
SPTLC3	-1.31712	6.69447	-18.3948	6.33e-60	7.55e-59	125.468
SH3TC2	1.65035	4.91771	18.3893	6.75e-60	8.04e-59	125.404
CPZ	2.14073	5.70168	18.3873	6.91e-60	8.22e-59	125.381
PPY	-1.5714	7.53117	-18.3856	7.05e-60	8.38e-59	125.361
BEND4	-1.33427	4.40277	-18.3776	7.74e-60	9.18e-59	125.268
ITGA11	1.37862	8.18216	18.3683	8.63e-60	1.02e-58	125.16
PITX2	2.86228	7.53208	18.3616	9.33e-60	1.1e-58	125.082
RHBDL2	-2.0075	9.22951	-18.3613	9.36e-60	1.11e-58	125.079
FAM72A	1.39466	7.08014	18.3502	1.07e-59	1.26e-58	124.949
TJP3	-1.08812	9.20131	-18.3478	1.1e-59	1.29e-58	124.921
COL7A1	1.6695	8.56982	18.3468	1.11e-59	1.31e-58	124.909
ERN2	-1.59859	11.2465	-18.3336	1.29e-59	1.52e-58	124.757
GPR4	1.51194	6.842	18.3283	1.38e-59	1.61e-58	124.695
TFAP4	1.21236	6.16854	18.3058	1.79e-59	2.09e-58	124.433
SH3GL2	-2.30379	4.12693	-18.296	2e-59	2.34e-58	124.319
MCOLN2	-1.86025	9.16112	-18.2798	2.42e-59	2.82e-58	124.131
OTX1	1.32028	5.18797	18.2712	2.68e-59	3.11e-58	124.031
PVRIG	-1.13393	8.57467	-18.2701	2.71e-59	3.15e-58	124.019
NTN4	-1.12373	9.12332	-18.265	2.88e-59	3.33e-58	123.959
FAM83E	-1.38471	10.9251	-18.2548	3.24e-59	3.75e-58	123.841
PROCR	1.28438	11.0214	18.2457	3.6e-59	4.16e-58	123.734
COL1A2	1.86705	13.6769	18.2434	3.7e-59	4.26e-58	123.708
UBE2S	1.06086	10.8526	18.235	4.08e-59	4.69e-58	123.611
MFSD6L	-1.47181	7.6183	-18.2298	4.34e-59	4.97e-58	123.55
SFTA2	2.52988	6.24359	18.2171	5.03e-59	5.75e-58	123.403
CCR8	1.83084	4.27736	18.2016	6.02e-59	6.87e-58	123.223
TSPAN5	1.15108	9.19416	18.1935	6.61e-59	7.54e-58	123.13
SYNPO2	-1.63827	6.52957	-18.1916	6.76e-59	7.71e-58	123.107
NOTCH3	1.55559	10.2177	18.1816	7.59e-59	8.65e-58	122.992
SAA1	3.36118	7.53154	18.1808	7.67e-59	8.73e-58	122.982
SFRP4	2.95391	5.35822	18.1711	8.58e-59	9.75e-58	122.87
BEX1	-1.99741	7.09995	-18.1123	1.7e-58	1.92e-57	122.188
FNDC1	2.66256	6.59117	18.0999	1.96e-58	2.21e-57	122.045
TREM1	2.07815	6.65732	18.0991	1.98e-58	2.23e-57	122.035
GPR19	1.26911	6.4998	18.0981	2e-58	2.25e-57	122.024
SNAI1	1.50091	7.85673	18.0886	2.24e-58	2.51e-57	121.913
CNTN2	-1.42182	5.59881	-18.0801	2.47e-58	2.76e-57	121.815
LOXL2	1.55243	9.42532	18.0515	3.45e-58	3.83e-57	121.484
GDPD3	-1.48804	8.47487	-18.0463	3.66e-58	4.07e-57	121.423
ZC3H12C	-1.37839	9.10774	-18.0447	3.73e-58	4.14e-57	121.405
CXCL3	1.89223	9.44696	18.0294	4.45e-58	4.93e-57	121.228
C2CD4A	2.12813	8.01996	18.0092	5.63e-58	6.21e-57	120.994
BTK	-1.05732	7.67056	-17.9949	6.65e-58	7.33e-57	120.829
RTEL1	1.20938	9.34574	17.934	1.35e-57	1.47e-56	120.125
MB	-1.38019	6.38129	-17.9173	1.63e-57	1.78e-56	119.932
GAL	1.65718	7.78014	17.8977	2.05e-57	2.22e-56	119.705
SSTR1	-1.74873	7.62677	-17.8872	2.32e-57	2.51e-56	119.585
PCDH17	1.4332	6.66603	17.882	2.46e-57	2.66e-56	119.525
B3GALT1	-1.95959	5.7174	-17.8805	2.51e-57	2.71e-56	119.507
GINS2	1.07815	10.5169	17.8761	2.63e-57	2.84e-56	119.457
OR51E1	1.46597	6.78716	17.8736	2.71e-57	2.92e-56	119.428
TPD52L1	1.23535	9.1836	17.8616	3.12e-57	3.36e-56	119.288
NOS3	1.30519	9.44454	17.8601	3.17e-57	3.41e-56	119.272
ARHGAP15	-1.05595	8.31895	-17.8594	3.2e-57	3.44e-56	119.263
TRPM2	1.37589	8.13849	17.856	3.33e-57	3.57e-56	119.224
THRB	-1.44643	5.43666	-17.8463	3.72e-57	4e-56	119.112
S100A2	1.5891	9.32987	17.8455	3.76e-57	4.03e-56	119.103
BEND5	-1.27962	6.80272	-17.8428	3.87e-57	4.15e-56	119.073
FKBP10	1.86886	8.07202	17.8362	4.18e-57	4.48e-56	118.996
NAALAD2	-1.54308	3.64515	-17.8334	4.32e-57	4.62e-56	118.964
TEAD2	1.10864	7.54576	17.8327	4.35e-57	4.65e-56	118.956
SSTR2	-1.55569	6.96615	-17.8241	4.81e-57	5.13e-56	118.857
KCNA3	-1.04427	6.64387	-17.8213	4.97e-57	5.3e-56	118.824
GYLTL1B	1.01667	7.48463	17.8199	5.05e-57	5.38e-56	118.808
BTLA	-1.63728	5.80068	-17.8078	5.81e-57	6.17e-56	118.668
CST2	1.78242	6.98604	17.805	6e-57	6.37e-56	118.636
ASB9	1.38775	8.79555	17.8034	6.11e-57	6.48e-56	118.618
ZNF469	1.47751	8.12649	17.7994	6.4e-57	6.79e-56	118.571
PDE2A	-1.00506	8.51094	-17.7446	1.21e-56	1.27e-55	117.94
SLC16A4	1.16307	8.43857	17.7415	1.25e-56	1.31e-55	117.905
KLRB1	-1.5438	9.65635	-17.7386	1.29e-56	1.36e-55	117.871
GDF15	1.60524	13.121	17.7376	1.31e-56	1.37e-55	117.859
PHLDA1	1.19193	7.87968	17.73	1.43e-56	1.5e-55	117.771
IL23A	1.49879	8.05535	17.7196	1.61e-56	1.68e-55	117.652
MMP14	1.16702	8.77138	17.7165	1.67e-56	1.74e-55	117.617
TBX10	-1.4529	8.92204	-17.713	1.74e-56	1.81e-55	117.576
TWIST1	1.7869	5.84643	17.7112	1.77e-56	1.85e-55	117.556
EPSTI1	1.35577	9.69046	17.6717	2.8e-56	2.91e-55	117.101
KIRREL	1.00176	7.15423	17.6707	2.83e-56	2.94e-55	117.089
SLCO1B3	3.65098	4.98264	17.6636	3.07e-56	3.19e-55	117.008
KIF3C	1.08721	5.81892	17.6509	3.56e-56	3.68e-55	116.862
ULBP2	1.62367	6.45723	17.6326	4.4e-56	4.54e-55	116.651
LEF1	1.484	9.39614	17.6252	4.79e-56	4.93e-55	116.566
CASR	-1.3176	4.59127	-17.6249	4.8e-56	4.94e-55	116.562
S100A3	1.54769	7.52984	17.6123	5.55e-56	5.71e-55	116.418
CYP4F12	-1.26821	8.82311	-17.6115	5.6e-56	5.76e-55	116.409
CSF2	2.71542	5.57722	17.6113	5.62e-56	5.77e-55	116.407
FSTL3	1.22194	8.5479	17.602	6.25e-56	6.41e-55	116.3
MUC4	-1.27697	9.8858	-17.6014	6.29e-56	6.45e-55	116.293
SLC2A13	-1.36672	5.94609	-17.5956	6.74e-56	6.89e-55	116.226
DLX4	1.8739	5.05457	17.5944	6.83e-56	6.98e-55	116.212
SLC26A7	-1.64746	4.39451	-17.5801	8.05e-56	8.22e-55	116.048
TG	1.81712	8.0348	17.5786	8.19e-56	8.35e-55	116.031
S100A8	2.49072	10.848	17.545	1.21e-55	1.23e-54	115.645
GLP2R	-1.002	5.53808	-17.5396	1.28e-55	1.3e-54	115.584
UCN2	2.11343	6.12266	17.5256	1.51e-55	1.53e-54	115.422
COL4A3	-1.86999	4.44525	-17.5211	1.59e-55	1.61e-54	115.371
CDKN2B	-1.56066	6.77222	-17.5189	1.63e-55	1.65e-54	115.345
PIRT	-2.06548	5.12776	-17.5171	1.66e-55	1.68e-54	115.324
CPEB2	-1.02853	7.39941	-17.5048	1.92e-55	1.93e-54	115.184
TLR10	-1.78993	6.39065	-17.4878	2.33e-55	2.34e-54	114.988
CCL5	-1.23026	9.9638	-17.4445	3.84e-55	3.82e-54	114.492
GP2	-2.49511	5.68644	-17.4408	4e-55	3.98e-54	114.45
RORC	-1.32523	9.72237	-17.4308	4.49e-55	4.46e-54	114.335
PRIMA1	-1.01543	6.59824	-17.4242	4.84e-55	4.8e-54	114.259
GZMB	1.99487	10.1794	17.4158	5.33e-55	5.28e-54	114.163
MYEOV	1.28816	8.82262	17.4116	5.6e-55	5.54e-54	114.115
GSG2	1.14048	6.28413	17.4114	5.61e-55	5.54e-54	114.113
ATP2C2	-1.1005	11.217	-17.4087	5.79e-55	5.72e-54	114.082
SGCA	-1.09182	7.56391	-17.3975	6.58e-55	6.5e-54	113.954
GNE	-1.60097	12.5767	-17.3969	6.63e-55	6.54e-54	113.947
DACH1	1.29068	9.77569	17.3909	7.1e-55	6.99e-54	113.878
LIPH	-1.3328	10.647	-17.386	7.51e-55	7.37e-54	113.823
PRKCB	-1.09213	7.2302	-17.3662	9.43e-55	9.21e-54	113.596
TCN1	3.40307	6.85405	17.3595	1.02e-54	9.94e-54	113.52
NBEA	-1.35518	7.65407	-17.3476	1.17e-54	1.14e-53	113.383
KBTBD11	-1.07676	11.8948	-17.3308	1.42e-54	1.38e-53	113.191
LRRC66	-1.34732	9.02995	-17.3299	1.43e-54	1.39e-53	113.181
C6	-1.39591	5.06176	-17.3226	1.56e-54	1.51e-53	113.097
BLK	-1.78532	6.48655	-17.3116	1.76e-54	1.71e-53	112.972
PYY	-1.85352	3.99493	-17.2936	2.17e-54	2.1e-53	112.766
FCRL5	-1.46159	6.67313	-17.279	2.56e-54	2.48e-53	112.599
HMMR	1.00319	10.4718	17.2783	2.58e-54	2.49e-53	112.591
FAM3D	-1.69508	14.2276	-17.2583	3.25e-54	3.13e-53	112.363
MYH3	-1.09649	6.14355	-17.2571	3.29e-54	3.17e-53	112.349
MLXIPL	1.46953	8.91277	17.248	3.66e-54	3.51e-53	112.245
ELOVL6	-1.07905	9.12679	-17.2244	4.79e-54	4.59e-53	111.975
FSIP1	-1.98318	6.6323	-17.2128	5.47e-54	5.23e-53	111.843
CKMT1A	-1.15934	12.4196	-17.2073	5.82e-54	5.56e-53	111.781
PDGFB	1.0483	6.8648	17.2036	6.08e-54	5.8e-53	111.738
HAPLN3	1.27891	9.62081	17.1944	6.76e-54	6.43e-53	111.633
C10orf99	-1.99976	14.3538	-17.1831	7.68e-54	7.3e-53	111.505
CD79B	-1.44547	6.8465	-17.1786	8.09e-54	7.67e-53	111.453
MGC4294	1.50335	5.29019	17.1774	8.21e-54	7.78e-53	111.439
P2RY8	-1.04327	8.37203	-17.1606	9.95e-54	9.4e-53	111.248
IL24	2.54019	6.14722	17.1557	1.05e-53	9.93e-53	111.192
TNFSF15	1.08933	7.90095	17.1458	1.18e-53	1.11e-52	111.079
PNOC	-1.64797	7.9208	-17.1429	1.22e-53	1.15e-52	111.046
WFDC2	-2.17196	10.6034	-17.1299	1.41e-53	1.33e-52	110.898
CFH	-1.01632	9.62236	-17.1264	1.47e-53	1.38e-52	110.859
HPCA	-1.2812	5.81134	-17.1253	1.49e-53	1.4e-52	110.846
KCNK2	-1.81701	4.71003	-17.1028	1.92e-53	1.8e-52	110.59
CR2	-2.58267	6.77983	-17.1015	1.95e-53	1.83e-52	110.574
RSPO2	-2.26435	4.65231	-17.0947	2.11e-53	1.97e-52	110.498
PCSK9	1.85053	9.35568	17.0936	2.14e-53	1.99e-52	110.485
CFB	1.42421	11.0065	17.0804	2.49e-53	2.31e-52	110.335
NAT2	-1.39731	8.95238	-17.0725	2.72e-53	2.53e-52	110.245
IGLL1	-1.21139	10.1776	-17.0603	3.13e-53	2.9e-52	110.105
LOC729680	1.0349	9.98214	17.0431	3.81e-53	3.52e-52	109.91
CNTFR	-1.98499	4.43278	-17.0322	4.31e-53	3.98e-52	109.787
NLGN4X	-1.05515	7.09387	-17.0285	4.5e-53	4.15e-52	109.744
PLXNA2	-1.0973	7.35286	-17.0134	5.34e-53	4.91e-52	109.573
C1QTNF5	1.19744	9.25403	17.0133	5.35e-53	4.91e-52	109.572
KIT	-1.33583	6.59209	-17.0072	5.73e-53	5.26e-52	109.502
CENPE	1.00634	8.79343	17.0051	5.87e-53	5.37e-52	109.478
CALN1	-1.41257	3.6421	-17.0046	5.91e-53	5.4e-52	109.473
RIMS4	-1.10715	6.17747	-16.9902	6.96e-53	6.36e-52	109.309
KCNJ6	-1.80773	4.52753	-16.9843	7.44e-53	6.8e-52	109.242
ANG	-1.20409	11.7572	-16.9737	8.4e-53	7.66e-52	109.121
PALM2	1.78036	4.23167	16.9719	8.57e-53	7.81e-52	109.102
RYR3	-1.26564	5.51436	-16.9584	1e-52	9.09e-52	108.948
LRRC7	-1.34108	3.31276	-16.9525	1.07e-52	9.7e-52	108.881
NOSTRIN	-1.02947	11.5742	-16.9521	1.07e-52	9.74e-52	108.876
KRT6B	3.24363	6.91504	16.9514	1.08e-52	9.81e-52	108.869
TOP2A	1.18829	10.377	16.9505	1.09e-52	9.91e-52	108.858
IGF1	-1.16971	7.67635	-16.9455	1.16e-52	1.05e-51	108.801
SGK2	-1.12623	9.07341	-16.9325	1.34e-52	1.21e-51	108.653
NOV	-1.35614	8.47586	-16.9118	1.7e-52	1.53e-51	108.419
KLC3	1.32263	5.60471	16.9041	1.86e-52	1.67e-51	108.331
KHK	1.12076	7.18374	16.8978	1.99e-52	1.79e-51	108.26
PODNL1	1.32683	6.41829	16.8933	2.1e-52	1.89e-51	108.209
MEP1A	-2.19814	10.6246	-16.8771	2.52e-52	2.26e-51	108.025
AGR3	-2.4446	11.4118	-16.8567	3.18e-52	2.84e-51	107.795
TTR	-2.92137	7.83357	-16.8567	3.18e-52	2.84e-51	107.794
MUC2	-2.57391	9.68422	-16.8565	3.19e-52	2.84e-51	107.792
ABCB11	-1.52955	4.73798	-16.8481	3.51e-52	3.13e-51	107.696
GLOD5	-1.09839	7.97819	-16.8259	4.51e-52	4.01e-51	107.446
MUSTN1	-1.24719	6.97597	-16.8235	4.64e-52	4.12e-51	107.418
LRRC32	1.24266	9.27434	16.8211	4.77e-52	4.23e-51	107.391
RAB26	-1.68181	9.47916	-16.8152	5.1e-52	4.52e-51	107.324
HRASLS2	-1.96982	8.46547	-16.8081	5.53e-52	4.9e-51	107.244
PLEKHG4	1.09816	9.66259	16.7963	6.32e-52	5.59e-51	107.111
PTPRCAP	-1.24442	8.23314	-16.7631	9.22e-52	8.1e-51	106.735
NRAP	-2.3727	6.93886	-16.7575	9.82e-52	8.61e-51	106.672
GPR143	1.8145	7.8366	16.7464	1.11e-51	9.76e-51	106.546
CBFA2T3	-1.27416	8.26382	-16.7407	1.19e-51	1.04e-50	106.482
LCN6	-1.63622	4.057	-16.7231	1.45e-51	1.27e-50	106.283
TFAP2C	1.12571	7.02063	16.7202	1.5e-51	1.31e-50	106.25
CSF3	2.34553	4.52563	16.7164	1.56e-51	1.36e-50	106.207
SLITRK4	-1.00586	5.96449	-16.7022	1.84e-51	1.6e-50	106.047
SP5	1.79976	9.44752	16.7014	1.86e-51	1.61e-50	106.037
KLK8	2.81702	6.75675	16.6693	2.67e-51	2.32e-50	105.675
MATN3	1.9245	4.25168	16.6639	2.84e-51	2.46e-50	105.614
SLC6A7	-1.36103	8.5711	-16.66	2.97e-51	2.57e-50	105.57
PLA2G16	1.32782	10.7338	16.6576	3.05e-51	2.64e-50	105.543
FCRL4	-1.75355	5.04127	-16.6566	3.08e-51	2.66e-50	105.532
AURKB	1.05169	8.05273	16.6551	3.14e-51	2.71e-50	105.515
EPHA4	-1.42285	8.28912	-16.6476	3.41e-51	2.95e-50	105.43
CNIH3	1.68256	6.01071	16.6444	3.54e-51	3.05e-50	105.394
CDCA5	1.02309	8.83812	16.6429	3.6e-51	3.1e-50	105.377
LAPTM4B	1.10801	11.9657	16.6322	4.06e-51	3.49e-50	105.256
GRP	1.95352	6.18513	16.6214	4.59e-51	3.94e-50	105.134
C1orf168	-2.07872	4.84528	-16.612	5.1e-51	4.37e-50	105.029
PCSK5	-1.38121	7.84001	-16.6092	5.27e-51	4.51e-50	104.997
CXCL11	2.43352	7.12225	16.5986	5.94e-51	5.08e-50	104.878
OAS3	1.01242	7.42315	16.5974	6.02e-51	5.14e-50	104.864
RASD1	-1.3848	10.5632	-16.5961	6.11e-51	5.21e-50	104.85
COL10A1	2.08593	9.01275	16.595	6.19e-51	5.27e-50	104.838
PTGER2	-1.14582	8.26335	-16.5932	6.32e-51	5.38e-50	104.817
MYPN	-1.39129	4.16644	-16.5879	6.71e-51	5.7e-50	104.757
PVRL3	-1.08045	11.0166	-16.5776	7.53e-51	6.4e-50	104.642
GAS2	1.51625	6.60367	16.5701	8.2e-51	6.96e-50	104.557
COL19A1	-1.14671	4.18055	-16.559	9.3e-51	7.88e-50	104.432
SOSTDC1	-2.25991	8.35727	-16.5455	1.08e-50	9.16e-50	104.28
TTLL7	-1.05206	5.63857	-16.5372	1.19e-50	1e-49	104.186
PYCRL	1.03424	7.07038	16.5292	1.3e-50	1.1e-49	104.097
MYOM3	1.41657	6.61811	16.5166	1.5e-50	1.26e-49	103.955
TYRO3	1.08172	7.95857	16.508	1.65e-50	1.39e-49	103.858
CCL19	-2.00778	9.32851	-16.506	1.69e-50	1.42e-49	103.835
PYY2	-1.11022	9.13674	-16.5059	1.69e-50	1.42e-49	103.834
CEACAM1	-1.22271	12.8099	-16.504	1.73e-50	1.45e-49	103.812
TNNI3	1.49147	6.31687	16.5023	1.76e-50	1.48e-49	103.793
GNA14	-1.27552	6.80462	-16.4817	2.23e-50	1.86e-49	103.562
CKB	-2.15975	13.0013	-16.4806	2.25e-50	1.88e-49	103.55
GCNT3	-2.20893	10.7741	-16.4718	2.49e-50	2.08e-49	103.451
MMP10	2.51409	7.65007	16.4636	2.73e-50	2.28e-49	103.358
RERGL	-2.58643	4.02306	-16.4562	2.97e-50	2.47e-49	103.276
MYH11	-1.66386	11.5136	-16.4321	3.89e-50	3.24e-49	103.005
ELL3	-1.00158	9.17888	-16.4269	4.13e-50	3.43e-49	102.947
ZSCAN18	-1.2102	9.98888	-16.421	4.41e-50	3.66e-49	102.88
RNASE4	-1.11438	10.9102	-16.4056	5.25e-50	4.34e-49	102.708
CHRNA3	-1.47788	5.75568	-16.3858	6.56e-50	5.41e-49	102.485
CHAC1	1.03227	7.13405	16.3841	6.69e-50	5.51e-49	102.466
PGF	1.02321	7.79389	16.3759	7.34e-50	6.04e-49	102.374
SLCO4C1	-1.75712	5.83937	-16.3502	9.79e-50	8.04e-49	102.086
CABYR	1.10742	5.06237	16.3277	1.26e-49	1.03e-48	101.834
C19orf45	1.26424	6.92268	16.32	1.37e-49	1.13e-48	101.748
MUC13	-1.07986	12.5437	-16.3094	1.55e-49	1.27e-48	101.629
MMP13	2.66826	3.99629	16.3038	1.65e-49	1.35e-48	101.567
PDE3A	-1.35831	6.48767	-16.2921	1.88e-49	1.54e-48	101.435
KIAA1257	1.19817	7.53315	16.2892	1.94e-49	1.59e-48	101.403
FOXD2	-1.07972	9.14216	-16.2862	2.01e-49	1.64e-48	101.369
REG1A	5.04573	10.2873	16.2649	2.55e-49	2.08e-48	101.131
SLC6A20	1.66912	5.31331	16.2639	2.58e-49	2.1e-48	101.12
PPEF1	1.84689	4.1013	16.2604	2.69e-49	2.18e-48	101.081
FAM101A	-1.27613	8.12472	-16.2601	2.7e-49	2.19e-48	101.077
ADAMTSL3	-1.21554	5.92902	-16.2515	2.97e-49	2.41e-48	100.981
CHN1	1.34491	7.9857	16.2495	3.04e-49	2.46e-48	100.959
SYP	-1.37	5.20048	-16.2375	3.47e-49	2.81e-48	100.825
C1QTNF7	-1.02153	5.30768	-16.2371	3.49e-49	2.83e-48	100.82
MS4A1	-1.71579	7.03168	-16.2367	3.51e-49	2.84e-48	100.815
KCNMB2	-1.62566	4.54967	-16.2273	3.9e-49	3.14e-48	100.71
SAMD9	-1.20314	8.18534	-16.2231	4.08e-49	3.29e-48	100.664
C9orf24	-1.28644	8.5978	-16.2215	4.16e-49	3.35e-48	100.646
SLC6A19	-1.48307	6.80461	-16.2134	4.55e-49	3.66e-48	100.556
CIT	1.0679	7.07433	16.1795	6.65e-49	5.33e-48	100.177
WISP2	-1.89133	5.96895	-16.1716	7.27e-49	5.81e-48	100.089
CD22	-1.88629	5.29134	-16.1623	8.07e-49	6.43e-48	99.9846
GRHL3	1.03722	6.16845	16.1609	8.2e-49	6.53e-48	99.9687
NDUFA4L2	1.3684	6.45715	16.16	8.28e-49	6.58e-48	99.9595
AOC3	-1.19094	9.58786	-16.1545	8.8e-49	6.99e-48	99.898
ADRB1	-1.45813	7.05463	-16.1497	9.3e-49	7.37e-48	99.8439
FBXL2	1.36114	6.84387	16.1477	9.5e-49	7.53e-48	99.8224
CNTN1	-1.23496	4.0188	-16.1431	1e-48	7.93e-48	99.7702
HS3ST6	-1.77275	5.58476	-16.1394	1.04e-48	8.25e-48	99.7298
ACAP1	-1.29752	7.41792	-16.1385	1.05e-48	8.33e-48	99.7198
RAPGEFL1	-1.17986	9.36413	-16.1133	1.4e-48	1.1e-47	99.4379
GOLT1A	1.33353	8.51959	16.1089	1.47e-48	1.15e-47	99.389
A1CF	-1.17731	9.97054	-16.1084	1.48e-48	1.16e-47	99.3838
HRCT1	-1.85437	8.91123	-16.0892	1.83e-48	1.43e-47	99.1697
COL4A2	1.07325	12.4362	16.0891	1.83e-48	1.43e-47	99.1692
SLC7A11	1.15552	8.87857	16.0884	1.84e-48	1.44e-47	99.1613
FCRL3	-1.50552	5.71916	-16.0847	1.92e-48	1.5e-47	99.1196
FPR1	1.81472	8.95521	16.084	1.94e-48	1.51e-47	99.1122
TXNIP	-1.01966	14.6674	-16.0816	1.99e-48	1.55e-47	99.0848
TRPM4	-1.23228	10.6836	-16.0776	2.08e-48	1.62e-47	99.0401
RELN	-1.51862	4.85566	-16.0643	2.42e-48	1.88e-47	98.8926
GPR12	-1.73183	3.88486	-16.0301	3.54e-48	2.75e-47	98.5114
HDAC9	-1.05699	4.64663	-16.0255	3.73e-48	2.89e-47	98.4603
SIX4	1.88501	4.6954	16.0013	4.88e-48	3.77e-47	98.1911
PMCH	1.54138	4.69117	15.966	7.24e-48	5.58e-47	97.7995
TRIP6	1.15327	11.4914	15.9489	8.76e-48	6.74e-47	97.609
NDN	-1.13341	9.55822	-15.9426	9.39e-48	7.22e-47	97.5398
HDC	-1.17333	8.50172	-15.9314	1.06e-47	8.15e-47	97.4158
PRR19	1.0695	5.99689	15.9225	1.17e-47	9e-47	97.3169
TNFAIP8L3	-1.57678	4.86592	-15.9178	1.24e-47	9.48e-47	97.2643
ATOH1	-1.89687	6.09212	-15.9093	1.36e-47	1.04e-46	97.1699
CMTM2	2.17128	6.11357	15.9081	1.38e-47	1.06e-46	97.1567
GRAMD2	1.78584	4.86656	15.9056	1.42e-47	1.09e-46	97.1288
B4GALNT2	-1.37409	4.63854	-15.8888	1.71e-47	1.31e-46	96.9424
DHDH	1.16586	7.07355	15.8887	1.71e-47	1.31e-46	96.9414
MTMR7	-1.32437	3.60536	-15.8717	2.07e-47	1.58e-46	96.7531
SGIP1	1.08395	6.68888	15.8665	2.19e-47	1.67e-46	96.6957
C11orf86	-2.0761	7.73033	-15.8576	2.42e-47	1.84e-46	96.5967
EDNRA	1.12806	7.68055	15.8434	2.83e-47	2.15e-46	96.4399
CFI	1.54762	8.12745	15.8192	3.71e-47	2.8e-46	96.1719
KLRC3	-1.24988	6.11164	-15.8065	4.27e-47	3.21e-46	96.0317
GINS1	1.02988	10.0143	15.8059	4.3e-47	3.24e-46	96.0242
SLC7A2	-1.37843	7.49813	-15.8042	4.38e-47	3.29e-46	96.0064
BTNL8	-2.1153	8.33891	-15.7952	4.84e-47	3.63e-46	95.9062
CECR1	-1.11491	9.84938	-15.7928	4.97e-47	3.73e-46	95.8803
FETUB	-1.86328	4.88492	-15.792	5.02e-47	3.76e-46	95.8712
ROBO1	1.12192	6.51406	15.7804	5.71e-47	4.27e-46	95.7427
AFP	2.07701	4.05098	15.7762	5.98e-47	4.47e-46	95.6961
CXCR5	-1.68987	6.93958	-15.7586	7.27e-47	5.42e-46	95.5013
FMO3	1.81671	5.66931	15.7479	8.18e-47	6.09e-46	95.3837
AIFM3	-1.16881	9.22869	-15.7409	8.85e-47	6.57e-46	95.3062
ISM1	1.45366	5.81484	15.7159	1.17e-46	8.65e-46	95.0299
PLEKHN1	1.25261	6.70936	15.694	1.49e-46	1.1e-45	94.7888
SECTM1	-1.20533	10.9441	-15.6877	1.59e-46	1.18e-45	94.7193
PTGES	1.57025	6.26553	15.6683	1.98e-46	1.46e-45	94.5055
TRAT1	-1.18933	6.48444	-15.6359	2.83e-46	2.07e-45	94.1483
COL6A3	1.5229	9.26483	15.6226	3.28e-46	2.4e-45	94.0016
KCNJ8	1.23703	7.5128	15.6141	3.6e-46	2.63e-45	93.9082
OLR1	2.10075	5.5682	15.6065	3.91e-46	2.85e-45	93.8248
GPR84	1.2241	6.54057	15.6057	3.95e-46	2.88e-45	93.8154
MADCAM1	-1.48687	8.14065	-15.6054	3.96e-46	2.88e-45	93.8123
LONRF2	-1.29819	5.05254	-15.5987	4.27e-46	3.1e-45	93.7382
CRYM	-1.1013	9.90779	-15.595	4.45e-46	3.23e-45	93.6979
SLC18A1	-1.47633	5.70921	-15.5894	4.73e-46	3.43e-45	93.6364
ELAVL4	-1.10895	5.02158	-15.5892	4.74e-46	3.44e-45	93.634
DISP2	-1.1244	6.18127	-15.5876	4.82e-46	3.5e-45	93.617
DNAJB7	-1.70037	3.51131	-15.5778	5.37e-46	3.89e-45	93.5092
B3GNT6	-2.31143	7.33093	-15.5692	5.91e-46	4.28e-45	93.4137
TMEM56	-1.35124	7.16169	-15.5691	5.92e-46	4.28e-45	93.4136
VCAN	1.20128	10.2927	15.5681	5.99e-46	4.33e-45	93.4016
TLX1	1.45376	4.33406	15.5346	8.66e-46	6.24e-45	93.0338
SLITRK5	-1.71061	3.75552	-15.5282	9.29e-46	6.69e-45	92.9635
GABRE	1.03573	10.3976	15.5193	1.03e-45	7.37e-45	92.8655
CLEC5A	2.08186	3.92244	15.4832	1.53e-45	1.09e-44	92.47
KIAA1462	1.34933	7.10382	15.4802	1.58e-45	1.13e-44	92.4371
HTR4	-1.33487	6.37454	-15.4762	1.65e-45	1.18e-44	92.3929
KRT222	-1.5671	4.94807	-15.4659	1.85e-45	1.32e-44	92.28
MT2A	-1.32207	14.4198	-15.4385	2.5e-45	1.77e-44	91.9792
SELE	1.82255	5.51838	15.4122	3.33e-45	2.36e-44	91.6916
SLC27A6	-1.73726	4.5569	-15.4044	3.63e-45	2.56e-44	91.6066
SLC28A2	-3.06938	8.39892	-15.3631	5.72e-45	4.02e-44	91.1539
PACSIN3	1.25415	6.43879	15.359	5.98e-45	4.2e-44	91.1095
LOC727916	-1.149	6.89212	-15.345	6.97e-45	4.89e-44	90.9569
NFE2	1.78052	6.91402	15.3349	7.79e-45	5.45e-44	90.846
INHBB	1.87924	7.44276	15.331	8.13e-45	5.68e-44	90.804
LAIR2	1.74384	7.02351	15.331	8.14e-45	5.69e-44	90.8031
HMGCS2	-2.55881	11.12	-15.3176	9.42e-45	6.58e-44	90.6576
ASPG	-1.59685	7.45141	-15.3134	9.86e-45	6.88e-44	90.6117
SLC27A5	1.48364	9.32392	15.3089	1.04e-44	7.23e-44	90.562
GPR98	-1.30058	6.76289	-15.3004	1.14e-44	7.92e-44	90.4696
NR1H4	-1.46481	6.03896	-15.2996	1.15e-44	7.99e-44	90.4603
TUSC3	-1.04709	8.85914	-15.2922	1.24e-44	8.65e-44	90.3798
LAX1	-1.16097	7.43055	-15.2907	1.27e-44	8.79e-44	90.3635
CSGALNACT1	1.2179	7.76847	15.2857	1.34e-44	9.28e-44	90.309
IRAK2	1.04734	8.63193	15.2856	1.34e-44	9.28e-44	90.3081
TPSAB1	-1.40367	9.07872	-15.2804	1.42e-44	9.81e-44	90.2516
CASQ2	-2.04443	4.30114	-15.2749	1.5e-44	1.04e-43	90.1906
SEMA3D	-1.88233	6.30658	-15.2659	1.66e-44	1.15e-43	90.0932
NOTUM	3.03344	4.65102	15.2574	1.82e-44	1.26e-43	90.0001
PABPC1L	1.17929	7.94722	15.2562	1.85e-44	1.27e-43	89.9877
MLPH	-1.29744	10.1216	-15.2474	2.03e-44	1.4e-43	89.891
C2orf70	1.10292	7.69757	15.2457	2.07e-44	1.43e-43	89.8723
HTR1D	1.54606	5.08241	15.2356	2.31e-44	1.59e-43	89.7624
EFCAB3	1.02527	5.20854	15.2342	2.35e-44	1.61e-43	89.7475
PDGFRB	1.28693	10.4404	15.2302	2.45e-44	1.68e-43	89.7039
WDR66	1.37411	4.95986	15.2043	3.26e-44	2.23e-43	89.4218
NTRK2	-1.35943	6.45849	-15.1958	3.57e-44	2.44e-43	89.3296
CCDC85A	-1.76039	5.77872	-15.1941	3.64e-44	2.49e-43	89.311
SNTG2	-1.45358	4.12644	-15.1929	3.69e-44	2.52e-43	89.2973
CPT1C	1.25359	6.16338	15.1918	3.73e-44	2.54e-43	89.2862
TCL1A	-1.7469	8.37186	-15.1783	4.33e-44	2.94e-43	89.1389
BEX4	-1.10814	8.26077	-15.1711	4.68e-44	3.19e-43	89.0601
SCNN1A	-1.31456	11.0264	-15.1601	5.28e-44	3.58e-43	88.9411
FKBP1B	-1.09706	8.75183	-15.1584	5.38e-44	3.64e-43	88.9224
FOXP2	-1.06097	5.59017	-15.1481	6.02e-44	4.08e-43	88.8102
BANK1	-1.37787	7.32044	-15.1473	6.07e-44	4.11e-43	88.8018
CPEB1	-1.04487	5.76817	-15.1466	6.11e-44	4.14e-43	88.7948
APOLD1	1.28812	9.31343	15.1408	6.51e-44	4.4e-43	88.7315
FAM3B	2.87721	7.81238	15.1228	7.93e-44	5.35e-43	88.5354
MPP6	1.1574	7.04706	15.1226	7.95e-44	5.36e-43	88.5338
BARX2	-1.31146	5.87565	-15.1038	9.76e-44	6.56e-43	88.3291
MST1	-1.49212	10.5782	-15.1007	1.01e-43	6.78e-43	88.2954
FSIP2	-1.37376	4.7843	-15.0926	1.1e-43	7.38e-43	88.2083
ENTPD3	-1.42103	6.283	-15.0904	1.13e-43	7.55e-43	88.1841
SLC4A10	-1.38161	4.29844	-15.0843	1.21e-43	8.07e-43	88.1181
CLIC6	-1.38153	8.88904	-15.0674	1.45e-43	9.69e-43	87.9343
LRRC31	-1.45639	8.31054	-15.0418	1.92e-43	1.28e-42	87.6571
SLC5A8	-2.0163	3.89239	-15.0224	2.37e-43	1.57e-42	87.4466
IGSF11	-1.31822	3.34197	-14.9959	3.16e-43	2.09e-42	87.1598
HOXA11	1.50446	7.1841	14.9903	3.36e-43	2.21e-42	87.099
CCDC113	1.03853	6.58735	14.9814	3.7e-43	2.43e-42	87.0028
MMP12	1.58842	10.9812	14.9679	4.28e-43	2.81e-42	86.8567
DDX60	-1.20408	9.88167	-14.9657	4.38e-43	2.87e-42	86.8338
TNFRSF10C	1.27946	7.69742	14.9625	4.54e-43	2.97e-42	86.7985
HOXB8	2.15449	7.42918	14.9412	5.72e-43	3.74e-42	86.5686
KLK7	2.88816	4.97442	14.9301	6.45e-43	4.21e-42	86.4492
ST3GAL4	-1.21176	8.04806	-14.927	6.67e-43	4.36e-42	86.4151
AMT	-1.04172	9.39085	-14.9178	7.37e-43	4.81e-42	86.3163
CMA1	-1.14586	5.63754	-14.9094	8.07e-43	5.26e-42	86.2256
KCNK10	-1.18998	4.81045	-14.902	8.75e-43	5.7e-42	86.1457
IL1A	1.73981	5.96451	14.8801	1.11e-42	7.19e-42	85.9094
SQLE	1.00302	11.481	14.877	1.15e-42	7.43e-42	85.8752
MGAT4C	-1.22798	3.34895	-14.8644	1.31e-42	8.5e-42	85.7398
CKMT2	3.16269	7.19725	14.8566	1.43e-42	9.23e-42	85.6562
LEPREL1	-1.56511	10.6078	-14.8533	1.48e-42	9.55e-42	85.6206
TNFSF9	1.54188	7.32413	14.8525	1.5e-42	9.64e-42	85.6115
PLEKHB1	1.21355	10.0765	14.8513	1.51e-42	9.76e-42	85.5988
LARP6	1.10395	8.43794	14.8424	1.67e-42	1.07e-41	85.503
LOC145837	-1.80342	8.64413	-14.8311	1.89e-42	1.21e-41	85.3809
C7orf69	1.61058	3.89861	14.8102	2.36e-42	1.52e-41	85.1558
HSPA2	-1.12091	9.74549	-14.7937	2.82e-42	1.81e-41	84.9785
CCDC89	-1.01614	5.63294	-14.7851	3.1e-42	1.98e-41	84.8865
SHC3	1.50146	5.76808	14.7606	4.04e-42	2.57e-41	84.6229
FCGR3A	1.62212	9.64037	14.7099	6.97e-42	4.42e-41	84.0788
MEP1B	-1.77464	4.30992	-14.695	8.19e-42	5.18e-41	83.9184
MUC12	-2.02605	10.5426	-14.6813	9.49e-42	5.99e-41	83.7716
DSG3	2.89844	5.79956	14.6805	9.58e-42	6.04e-41	83.7631
ASXL3	-1.3224	5.57081	-14.6731	1.04e-41	6.53e-41	83.6842
LGR5	1.73744	7.55278	14.6715	1.05e-41	6.64e-41	83.6674
PNLIPRP2	-2.55451	8.59768	-14.6399	1.48e-41	9.3e-41	83.3285
PHGDH	1.52196	9.63333	14.6236	1.77e-41	1.1e-40	83.1542
SH2D1B	-1.06988	6.04156	-14.6184	1.87e-41	1.17e-40	83.0982
GUCY1B3	1.14993	6.92431	14.6051	2.15e-41	1.34e-40	82.9564
GSC	1.24331	4.49347	14.6022	2.22e-41	1.39e-40	82.9255
KIAA0895	1.13565	6.03118	14.599	2.3e-41	1.43e-40	82.8912
ISL1	-1.32055	7.41946	-14.5851	2.67e-41	1.66e-40	82.7426
CCDC3	1.31094	9.74706	14.5686	3.19e-41	1.98e-40	82.5665
PP14571	-2.21797	5.60476	-14.5684	3.19e-41	1.98e-40	82.5641
CXCL6	1.25114	5.32062	14.5518	3.82e-41	2.37e-40	82.3868
MAT1A	1.22909	6.36755	14.5463	4.05e-41	2.51e-40	82.3284
MTSS1	-1.01437	7.71514	-14.5385	4.4e-41	2.72e-40	82.245
FCRL1	-1.14428	6.52059	-14.5332	4.66e-41	2.88e-40	82.1879
SLC39A8	-1.08478	9.86661	-14.5265	5.01e-41	3.09e-40	82.1165
KCNC1	-1.08822	3.45811	-14.5235	5.17e-41	3.19e-40	82.0847
TNFAIP6	1.70472	8.02422	14.5178	5.49e-41	3.38e-40	82.0245
IL6	1.92895	5.9615	14.5118	5.86e-41	3.6e-40	81.9604
CD1D	-1.3646	4.59139	-14.5107	5.93e-41	3.65e-40	81.9481
P4HA3	1.36141	3.87281	14.5057	6.26e-41	3.85e-40	81.8948
ABCB1	-1.39563	9.11683	-14.503	6.44e-41	3.95e-40	81.8666
SATB2	-1.07556	11.334	-14.4974	6.83e-41	4.19e-40	81.807
CREB5	1.1488	6.7877	14.4857	7.74e-41	4.74e-40	81.6823
HOXD13	-2.5201	8.70391	-14.4785	8.37e-41	5.12e-40	81.6055
MSX2	1.37074	5.79	14.4777	8.44e-41	5.17e-40	81.5964
BDNF	1.32202	3.92064	14.475	8.68e-41	5.31e-40	81.5682
CLEC4GP1	-1.43083	5.07634	-14.471	9.06e-41	5.54e-40	81.5256
MMRN1	-1.58672	6.9326	-14.4668	9.48e-41	5.79e-40	81.4811
CNGA3	-1.08347	4.10143	-14.4659	9.57e-41	5.84e-40	81.4715
RSPO1	-1.29789	3.61314	-14.4636	9.81e-41	5.98e-40	81.447
KCNJ15	1.0455	5.49185	14.4574	1.05e-40	6.39e-40	81.3805
ACSM3	-1.14117	8.54298	-14.4351	1.33e-40	8.09e-40	81.1435
APOBEC1	1.7273	8.11617	14.4168	1.62e-40	9.79e-40	80.9494
SERTAD4	-1.00163	7.47736	-14.4013	1.91e-40	1.15e-39	80.7843
ZNF831	-1.03011	6.70189	-14.398	1.98e-40	1.2e-39	80.7496
VASN	1.02347	9.31378	14.3866	2.23e-40	1.35e-39	80.6283
C20orf195	1.14033	6.21119	14.3837	2.3e-40	1.39e-39	80.5973
SLC13A3	1.21836	6.51771	14.3705	2.65e-40	1.6e-39	80.4576
CEL	1.86338	8.33388	14.3638	2.85e-40	1.71e-39	80.3864
SCUBE2	-1.14889	6.57402	-14.3607	2.94e-40	1.77e-39	80.3533
CMBL	-1.28537	7.93113	-14.36	2.96e-40	1.78e-39	80.3462
NEIL3	1.12575	6.09275	14.3575	3.05e-40	1.83e-39	80.3194
S100A12	1.87272	7.19697	14.3047	5.34e-40	3.19e-39	79.7602
FGFBP1	-1.58121	10.3668	-14.2947	5.94e-40	3.54e-39	79.6536
TMED6	-1.48207	8.11273	-14.2825	6.77e-40	4.03e-39	79.5248
KRTAP4-1	1.16619	5.90731	14.2776	7.13e-40	4.24e-39	79.4729
CORIN	1.13692	5.06331	14.2618	8.43e-40	5e-39	79.3065
ANPEP	-1.76532	8.26657	-14.2428	1.03e-39	6.1e-39	79.1053
KRT12	-1.63323	6.46213	-14.2371	1.1e-39	6.48e-39	79.0454
TMEM35	-1.1987	6.90113	-14.2236	1.26e-39	7.46e-39	78.9027
IGSF5	-1.27713	4.65738	-14.2099	1.46e-39	8.61e-39	78.758
HSF2BP	1.31883	4.21025	14.1993	1.64e-39	9.62e-39	78.6459
HOXB13	-2.40086	11.2687	-14.1978	1.66e-39	9.77e-39	78.6297
DMRTA1	-1.19528	5.13039	-14.1757	2.1e-39	1.23e-38	78.3976
C21orf37	1.65813	4.79708	14.1661	2.33e-39	1.36e-38	78.2958
LIN7A	1.7661	5.93021	14.1597	2.49e-39	1.46e-38	78.2282
AKAP5	-1.24539	6.70677	-14.1596	2.49e-39	1.46e-38	78.227
PROK2	2.53647	6.5173	14.1594	2.5e-39	1.46e-38	78.2256
ZDHHC2	-1.081	9.42776	-14.1478	2.82e-39	1.65e-38	78.1027
HTRA1	1.19112	11.9991	14.1411	3.03e-39	1.76e-38	78.0327
BTBD17	-1.24972	4.67221	-14.1383	3.12e-39	1.82e-38	78.0032
COL18A1	1.08198	11.6737	14.1203	3.78e-39	2.19e-38	77.8136
PRKAA2	-1.91728	6.0305	-14.1165	3.93e-39	2.28e-38	77.774
KRT14	2.2867	5.12484	14.0953	4.92e-39	2.84e-38	77.5507
P2RY12	-1.11534	4.68272	-14.0934	5.02e-39	2.89e-38	77.5308
SCG5	-1.19846	9.19775	-14.0891	5.25e-39	3.02e-38	77.4861
IL2	-1.25183	3.50718	-14.066	6.7e-39	3.84e-38	77.2427
ODAM	1.85666	6.88811	14.0532	7.67e-39	4.39e-38	77.1085
CILP	-1.65471	7.39219	-14.0258	1.02e-38	5.85e-38	76.8206
RETNLB	-1.85898	8.98444	-14.0189	1.1e-38	6.28e-38	76.7489
CACNA2D2	-1.33397	7.13836	-14.0146	1.15e-38	6.56e-38	76.7036
REG1B	3.93384	8.17078	14.0081	1.23e-38	7.02e-38	76.6357
FABP1	-1.71188	11.9799	-13.9851	1.57e-38	8.9e-38	76.3947
REG3A	3.60084	8.20073	13.9553	2.15e-38	1.21e-37	76.0829
FSCN1	1.16964	11.048	13.9503	2.27e-38	1.28e-37	76.0303
VPREB1	-1.33815	3.4955	-13.9472	2.34e-38	1.32e-37	75.9976
COLEC12	-1.01738	7.88644	-13.9374	2.6e-38	1.46e-37	75.895
VWC2	-1.67849	4.86747	-13.9205	3.1e-38	1.74e-37	75.7187
COL3A1	1.32331	12.1213	13.9152	3.28e-38	1.84e-37	75.6638
FPR2	1.61246	6.24941	13.88	4.74e-38	2.65e-37	75.2961
CLCN4	1.07162	6.15171	13.8524	6.33e-38	3.52e-37	75.0083
ISLR	1.21094	10.3568	13.8358	7.54e-38	4.18e-37	74.8349
EPHA7	-1.05692	4.33237	-13.8296	8.04e-38	4.45e-37	74.7706
PPBP	2.89626	6.9967	13.8261	8.34e-38	4.62e-37	74.7344
NEFM	-1.46343	4.66227	-13.8226	8.65e-38	4.79e-37	74.6979
CXCR1	1.37735	6.37023	13.8084	1e-37	5.54e-37	74.55
SHCBP1	1.03457	8.68162	13.7982	1.12e-37	6.15e-37	74.4439
FAM132A	-1.28164	8.55949	-13.7865	1.26e-37	6.94e-37	74.3228
NPY1R	-1.80947	5.43306	-13.7632	1.61e-37	8.82e-37	74.0802
KRT24	-1.5828	5.19924	-13.7556	1.74e-37	9.54e-37	74.0011
HOXD10	-1.76674	8.42918	-13.7469	1.91e-37	1.04e-36	73.9108
GAD1	1.86328	5.03334	13.7432	1.98e-37	1.08e-36	73.8727
RARRES1	-1.32155	10.4459	-13.7367	2.12e-37	1.16e-36	73.8046
CTSE	-1.65076	8.91124	-13.7072	2.89e-37	1.57e-36	73.4992
UNC5D	-1.09402	3.12668	-13.6903	3.44e-37	1.87e-36	73.324
TIGD4	1.20297	4.42549	13.6902	3.44e-37	1.87e-36	73.3228
ST6GAL2	-1.66125	6.32733	-13.6811	3.79e-37	2.05e-36	73.229
MFAP4	-1.41555	11.7784	-13.6763	3.98e-37	2.15e-36	73.1788
LRRC15	1.61487	6.35479	13.6705	4.23e-37	2.28e-36	73.1192
HOXD11	-1.87716	7.33929	-13.6696	4.27e-37	2.3e-36	73.1096
CPA3	-1.29	9.70226	-13.6326	6.27e-37	3.37e-36	72.7266
SGSM1	-1.04523	4.89275	-13.6289	6.51e-37	3.5e-36	72.6889
AGR2	-1.19991	14.9561	-13.6277	6.6e-37	3.54e-36	72.6764
OSM	1.28586	7.23856	13.627	6.65e-37	3.57e-36	72.6688
IFI6	1.19593	11.0968	13.6156	7.48e-37	4.01e-36	72.5511
SLITRK3	-1.56508	3.35354	-13.5964	9.13e-37	4.89e-36	72.353
ANO4	-1.44362	4.43568	-13.5917	9.59e-37	5.12e-36	72.3041
LRRC36	1.02194	7.98197	13.5881	9.95e-37	5.31e-36	72.2673
SIGLEC1	-1.09159	6.01265	-13.5643	1.27e-36	6.77e-36	72.0214
KIAA1524	1.23881	4.03499	13.5437	1.58e-36	8.36e-36	71.8096
MME	1.08215	7.63748	13.5401	1.64e-36	8.67e-36	71.7722
LPL	1.38999	7.49392	13.5289	1.84e-36	9.72e-36	71.6575
CADPS	1.22676	6.84399	13.5269	1.88e-36	9.92e-36	71.6364
TRIM40	-1.3149	4.91004	-13.5055	2.34e-36	1.23e-35	71.4164
SLC38A5	1.11126	9.42662	13.5033	2.4e-36	1.26e-35	71.3935
PDX1	1.36226	3.59794	13.4984	2.52e-36	1.32e-35	71.3432
ADH6	-1.3638	5.04648	-13.4876	2.82e-36	1.48e-35	71.2326
DPT	-1.13787	9.07821	-13.4841	2.92e-36	1.53e-35	71.1959
GSDMC	1.30998	3.93585	13.4636	3.61e-36	1.89e-35	70.9856
ADAMTS4	1.036	6.90523	13.4519	4.07e-36	2.13e-35	70.8657
GUCY1A3	1.28495	7.74161	13.4381	4.7e-36	2.45e-35	70.7237
EFEMP1	-1.01035	10.5883	-13.4259	5.33e-36	2.77e-35	70.5984
MYCN	1.07941	6.60486	13.4096	6.3e-36	3.26e-35	70.4315
ZNF415	-1.13152	7.70547	-13.3788	8.65e-36	4.46e-35	70.1159
COL11A1	1.94303	4.42869	13.3714	9.34e-36	4.81e-35	70.0402
CCDC110	-1.47813	4.9669	-13.354	1.12e-35	5.74e-35	69.8624
RAB3B	-1.06629	6.43335	-13.324	1.52e-35	7.78e-35	69.5552
SLC39A5	-1.09849	13.1424	-13.2994	1.96e-35	9.98e-35	69.3049
CD52	-1.0185	11.6362	-13.2654	2.77e-35	1.41e-34	68.958
GNGT1	2.08624	3.49074	13.2571	3.02e-35	1.53e-34	68.8736
C9orf53	1.0662	6.70282	13.2309	3.95e-35	2e-34	68.6066
DPY19L2	-1.13328	2.9228	-13.2077	5e-35	2.52e-34	68.3711
WT1	1.70235	4.35544	13.1883	6.1e-35	3.07e-34	68.1739
HIST1H1A	1.16489	7.13791	13.1843	6.36e-35	3.19e-34	68.133
UCA1	1.97265	10.1818	13.1786	6.74e-35	3.38e-34	68.0745
CCDC148	1.26782	3.48427	13.1699	7.37e-35	3.69e-34	67.9862
GLYATL1	1.25469	6.70093	13.1644	7.79e-35	3.9e-34	67.931
TAS2R39	-1.14306	5.66823	-13.1642	7.8e-35	3.91e-34	67.9292
CA10	-1.15513	4.04898	-13.1619	7.99e-35	4e-34	67.9051
SLC1A1	-1.08739	9.36387	-13.1494	9.08e-35	4.53e-34	67.7783
ACVR1C	-1.11409	6.89692	-13.1424	9.74e-35	4.86e-34	67.708
NODAL	1.41942	4.51436	13.1229	1.19e-34	5.92e-34	67.5097
PSPH	1.12158	10.7793	13.092	1.63e-34	8.07e-34	67.1971
ALDOB	1.94074	8.32267	13.0654	2.13e-34	1.05e-33	66.9287
MUM1L1	-1.4743	4.37859	-13.0038	3.99e-34	1.95e-33	66.3068
KCTD4	-1.40005	3.66869	-12.9898	4.6e-34	2.25e-33	66.1652
CD1C	-1.45577	4.76464	-12.9892	4.62e-34	2.26e-33	66.1597
C19orf40	1.09441	4.94583	12.9875	4.71e-34	2.3e-33	66.1418
HLF	-1.20799	6.30815	-12.9816	5e-34	2.44e-33	66.0827
SLC22A11	1.19146	5.77817	12.9467	7.11e-34	3.46e-33	65.7313
FOSL1	1.01533	7.51128	12.9369	7.85e-34	3.81e-33	65.6326
B3GALT2	-1.12196	5.93086	-12.907	1.06e-33	5.15e-33	65.3328
PMCHL1	1.18883	3.79883	12.9027	1.11e-33	5.37e-33	65.2896
HS6ST2	1.75744	6.42304	12.9016	1.12e-33	5.43e-33	65.2785
TMEM156	-1.10537	5.62324	-12.8892	1.27e-33	6.14e-33	65.1544
FOXA1	-1.19946	7.48694	-12.8823	1.36e-33	6.58e-33	65.0848
LTBP2	1.00961	6.66297	12.8652	1.62e-33	7.8e-33	64.9131
TMEM220	-1.01021	3.07727	-12.8538	1.82e-33	8.74e-33	64.7995
SYNM	-1.14208	8.08251	-12.8533	1.82e-33	8.77e-33	64.7946
CPA6	-1.98049	7.24799	-12.8364	2.16e-33	1.04e-32	64.6249
FGFRL1	1.03991	8.35398	12.8341	2.21e-33	1.06e-32	64.6024
MKX	1.67392	4.36131	12.8158	2.66e-33	1.27e-32	64.4191
C1orf105	1.38885	3.59113	12.8147	2.69e-33	1.29e-32	64.4077
KIAA1324	-1.16022	9.04384	-12.8057	2.95e-33	1.41e-32	64.3177
ISG15	1.06016	12.2742	12.8022	3.05e-33	1.46e-32	64.2832
MYH15	-1.07397	4.31685	-12.7837	3.67e-33	1.75e-32	64.0986
SBSN	1.91949	4.9489	12.7779	3.9e-33	1.85e-32	64.0402
CKM	1.6218	4.71342	12.7633	4.51e-33	2.14e-32	63.8942
ZNF793	-1.08115	7.33049	-12.7395	5.73e-33	2.71e-32	63.6574
KRT2	-1.24447	3.63452	-12.7375	5.85e-33	2.76e-32	63.6371
ALDH1A1	-1.29493	9.83688	-12.7336	6.08e-33	2.87e-32	63.5987
S1PR5	1.03337	3.82542	12.7269	6.5e-33	3.07e-32	63.5318
KAL1	1.37121	7.33242	12.7185	7.07e-33	3.33e-32	63.4482
CCDC152	-1.23463	5.80726	-12.7131	7.46e-33	3.51e-32	63.394
NTM	1.42545	5.0506	12.7057	8.04e-33	3.78e-32	63.3208
TNC	1.40022	9.16242	12.6965	8.81e-33	4.14e-32	63.2292
ADRA2C	1.21411	7.97683	12.654	1.35e-32	6.3e-32	62.8068
SGK1	-1.0457	11.6455	-12.6488	1.42e-32	6.63e-32	62.7547
DMRTC1	-1.27446	5.69826	-12.6478	1.43e-32	6.7e-32	62.7449
CLEC4D	1.07209	5.20438	12.6398	1.55e-32	7.24e-32	62.6661
AHNAK2	1.092	6.83777	12.6355	1.62e-32	7.55e-32	62.6236
PCOLCE2	-1.94879	6.53032	-12.6165	1.96e-32	9.1e-32	62.4352
SLITRK6	-1.23294	7.82373	-12.6106	2.08e-32	9.64e-32	62.3768
COL9A3	1.33276	9.42822	12.583	2.74e-32	1.27e-31	62.1027
GAL3ST1	-1.13816	8.64785	-12.5595	3.46e-32	1.59e-31	61.8702
LYPD1	1.02852	4.59442	12.5544	3.63e-32	1.67e-31	61.8206
CYP3A5	-1.0388	10.8994	-12.5401	4.19e-32	1.93e-31	61.6787
CTSK	1.01358	12.3699	12.5369	4.33e-32	1.99e-31	61.6471
REG3G	3.24106	5.61202	12.5239	4.92e-32	2.26e-31	61.5189
HTR3C	-1.40417	4.60544	-12.5158	5.34e-32	2.45e-31	61.4389
KLRF1	-1.03132	4.79778	-12.5124	5.52e-32	2.53e-31	61.4055
CHRDL1	-1.1132	6.9651	-12.5078	5.78e-32	2.65e-31	61.3603
RNF182	1.98171	4.94366	12.5064	5.86e-32	2.68e-31	61.3463
PRRX1	1.10139	9.52437	12.4872	7.08e-32	3.23e-31	61.1575
SLFN13	-1.30777	6.65925	-12.4872	7.08e-32	3.23e-31	61.1571
DES	-1.2541	10.7682	-12.4747	8.02e-32	3.65e-31	61.034
PRSS33	1.60104	4.24336	12.4698	8.42e-32	3.83e-31	60.9859
GMPR	1.01317	6.76857	12.4661	8.73e-32	3.97e-31	60.9497
PTPRZ1	-1.04239	4.83359	-12.4642	8.9e-32	4.04e-31	60.9308
EPDR1	1.16669	10.953	12.4629	9.01e-32	4.09e-31	60.9182
PIGR	-2.16442	16.0434	-12.4531	9.94e-32	4.51e-31	60.821
SLC16A14	-1.16624	7.51546	-12.4435	1.09e-31	4.95e-31	60.7269
GPM6A	-1.09135	3.80119	-12.4413	1.12e-31	5.05e-31	60.705
UGT2B15	-2.41488	9.90381	-12.4359	1.18e-31	5.32e-31	60.6527
DQX1	-1.23637	9.61302	-12.4358	1.18e-31	5.32e-31	60.6515
NLRP7	-1.30166	6.10125	-12.4334	1.21e-31	5.45e-31	60.6279
C6orf15	1.71967	5.80225	12.4309	1.24e-31	5.58e-31	60.603
LOX	1.07939	7.66481	12.4032	1.63e-31	7.31e-31	60.3313
LOC729966	-1.11931	6.56367	-12.3884	1.88e-31	8.45e-31	60.1858
PLA2G2A	-2.43898	11.7514	-12.3839	1.97e-31	8.82e-31	60.1421
KRT6A	1.83229	5.75899	12.3473	2.82e-31	1.26e-30	59.7833
CHRM1	-1.5991	6.80487	-12.3423	2.96e-31	1.32e-30	59.7346
MTNR1A	-1.45531	4.10965	-12.3033	4.35e-31	1.93e-30	59.3528
DKK4	1.92794	5.57294	12.2846	5.23e-31	2.32e-30	59.1708
BMP7	1.27952	8.01939	12.2508	7.29e-31	3.21e-30	58.8408
KHDRBS2	-1.17588	3.12799	-12.2499	7.35e-31	3.24e-30	58.8324
STK31	1.16652	6.1992	12.2147	1.04e-30	4.55e-30	58.489
DLX6	2.11504	3.8845	12.2032	1.16e-30	5.07e-30	58.3777
DUSP27	2.52719	4.90124	12.2023	1.17e-30	5.12e-30	58.3687
SPARCL1	-1.01608	11.4865	-12.1864	1.37e-30	5.96e-30	58.2147
IBSP	1.56553	3.48281	12.1766	1.51e-30	6.55e-30	58.1194
CNN1	-1.31439	11.1563	-12.1712	1.59e-30	6.9e-30	58.0665
IGFBP5	1.25181	11.0031	12.1603	1.77e-30	7.67e-30	57.9607
COL22A1	1.0662	4.41738	12.1563	1.84e-30	7.97e-30	57.9218
C4BPA	1.37246	7.82407	12.1529	1.9e-30	8.22e-30	57.8895
APOC2	1.23179	6.89448	12.1522	1.91e-30	8.28e-30	57.8822
ANGPTL2	1.06682	9.68257	12.1421	2.11e-30	9.13e-30	57.7842
GALNT8	-1.37842	7.24741	-12.1363	2.23e-30	9.64e-30	57.7285
NMU	1.53275	8.84883	12.1205	2.61e-30	1.12e-29	57.5748
GPR174	-1.06344	4.88572	-12.096	3.31e-30	1.42e-29	57.3379
PTPN13	1.00201	8.20345	12.0557	4.89e-30	2.09e-29	56.9491
NXPH4	1.28089	6.09773	12.0477	5.29e-30	2.26e-29	56.8716
FREM1	1.56493	5.93374	12.0426	5.56e-30	2.37e-29	56.8222
FAM149A	-1.00541	8.1463	-12.0056	7.95e-30	3.37e-29	56.4662
LRRC34	1.03172	6.59541	11.9603	1.23e-29	5.19e-29	56.0302
PPFIA4	1.25545	4.38344	11.958	1.26e-29	5.3e-29	56.0085
TRDN	-1.1041	3.02326	-11.9335	1.6e-29	6.7e-29	55.7735
SMPX	2.41774	4.44151	11.91	2e-29	8.37e-29	55.5481
C4BPB	1.19145	8.09876	11.903	2.15e-29	8.95e-29	55.4805
LOC400958	-1.10741	4.35989	-11.8981	2.25e-29	9.37e-29	55.4339
NNMT	1.15624	10.6417	11.8666	3.04e-29	1.26e-28	55.1329
PDE10A	1.01587	4.18705	11.8632	3.15e-29	1.3e-28	55.1002
RGMA	-1.0056	7.6382	-11.8543	3.43e-29	1.42e-28	55.0154
IL13RA2	1.52154	7.18641	11.8514	3.52e-29	1.46e-28	54.9874
CALCA	1.17642	5.06034	11.8293	4.36e-29	1.8e-28	54.7764
FAM53A	1.07154	3.7723	11.8135	5.08e-29	2.09e-28	54.6251
IL1RN	1.02165	9.12846	11.8092	5.28e-29	2.18e-28	54.585
LOC57399	-1.19918	5.00902	-11.8038	5.57e-29	2.29e-28	54.5329
EGOT	1.16352	4.10882	11.774	7.41e-29	3.04e-28	54.2497
TSLP	-1.33559	3.28119	-11.7711	7.62e-29	3.13e-28	54.2214
DLL3	1.32044	4.85633	11.7508	9.26e-29	3.79e-28	54.0284
CATSPER1	1.00394	5.38604	11.7426	1e-28	4.09e-28	53.9505
CCDC19	1.01016	4.66163	11.7246	1.19e-28	4.84e-28	53.7798
SLC6A4	1.12344	4.61059	11.7157	1.29e-28	5.27e-28	53.6958
PHOX2B	-1.062	4.34239	-11.7112	1.35e-28	5.49e-28	53.6528
APOH	-1.4287	5.58145	-11.6992	1.51e-28	6.14e-28	53.5391
GLRA2	-1.90996	6.14535	-11.6938	1.59e-28	6.46e-28	53.4884
RNF186	-1.13748	11.3057	-11.6894	1.66e-28	6.73e-28	53.4463
FGGY	1.26503	10.423	11.6806	1.81e-28	7.3e-28	53.363
BFSP2	-1.02898	6.1244	-11.6758	1.89e-28	7.64e-28	53.3172
RADIL	-1.03825	6.45895	-11.6723	1.96e-28	7.88e-28	53.2848
NPTX1	-1.35977	6.12692	-11.6563	2.28e-28	9.17e-28	53.1329
TIMD4	-1.17048	5.87042	-11.6336	2.83e-28	1.13e-27	52.9191
LYVE1	-1.20984	6.62977	-11.6172	3.31e-28	1.32e-27	52.7643
FBXO2	1.20104	7.55342	11.5978	3.98e-28	1.59e-27	52.5807
FRMD5	1.00009	6.75834	11.5918	4.21e-28	1.68e-27	52.524
SYN3	1.10147	4.96451	11.5893	4.31e-28	1.72e-27	52.5012
VNN3	1.14379	3.85948	11.5831	4.57e-28	1.82e-27	52.4424
EMR3	1.02787	6.07111	11.5753	4.92e-28	1.96e-27	52.3687
MEGF6	1.0163	7.39041	11.5681	5.27e-28	2.09e-27	52.3015
KANK4	-1.16966	6.60772	-11.5599	5.7e-28	2.26e-27	52.2241
CTSW	-1.07526	5.65421	-11.5517	6.16e-28	2.44e-27	52.1466
HCG4	-1.18827	5.89276	-11.5417	6.76e-28	2.67e-27	52.0534
SYT13	-1.23488	10.7561	-11.5369	7.08e-28	2.8e-27	52.0078
IRX5	1.2945	6.29586	11.5265	7.81e-28	3.08e-27	51.9105
IGF2BP3	1.48237	7.86181	11.5058	9.5e-28	3.74e-27	51.7162
FGF19	1.52884	3.61877	11.5002	1e-27	3.94e-27	51.6638
CNGA1	-1.11701	6.36647	-11.4862	1.14e-27	4.49e-27	51.5323
CRISPLD1	1.31246	3.55787	11.4784	1.23e-27	4.82e-27	51.4596
C10orf55	1.13404	3.85629	11.4746	1.28e-27	4.99e-27	51.4236
PLAC1	1.46421	5.10133	11.47	1.33e-27	5.21e-27	51.3805
DNALI1	-1.0933	6.69649	-11.4363	1.83e-27	7.13e-27	51.0658
TDO2	1.36466	7.27945	11.4049	2.46e-27	9.55e-27	50.7729
ERP27	1.27906	8.44346	11.3684	3.46e-27	1.34e-26	50.432
CLCA2	-1.25276	3.64077	-11.366	3.54e-27	1.37e-26	50.4096
KLHL34	-1.11419	6.95621	-11.3545	3.94e-27	1.52e-26	50.3033
PLIN2	1.00703	9.31214	11.3543	3.95e-27	1.52e-26	50.3013
EREG	1.50814	8.78464	11.346	4.27e-27	1.65e-26	50.2242
RBPMS2	-1.09231	6.41719	-11.3369	4.65e-27	1.79e-26	50.1395
FOLH1	1.08634	5.07024	11.3294	4.99e-27	1.92e-26	50.0699
RNASE3	1.03012	4.62247	11.3191	5.49e-27	2.11e-26	49.974
CXCL13	-1.76953	7.97011	-11.3164	5.64e-27	2.16e-26	49.9487
APCDD1	1.24021	10.6603	11.2508	1.04e-26	3.96e-26	49.3411
MGC16025	-1.29684	9.10505	-11.2428	1.12e-26	4.26e-26	49.2679
SMR3A	-1.08794	8.56834	-11.2292	1.27e-26	4.83e-26	49.1417
WISP3	2.06694	4.49351	11.227	1.3e-26	4.92e-26	49.1218
CXCL10	1.41297	8.79925	11.1311	3.16e-26	1.19e-25	48.239
SERPINA5	-1.22087	3.49008	-11.1212	3.46e-26	1.3e-25	48.1474
ZSCAN23	-1.03264	3.36379	-11.1079	3.91e-26	1.46e-25	48.026
KLK3	-1.11678	7.11139	-11.0552	6.36e-26	2.36e-25	47.5431
KBTBD12	-1.54262	5.72814	-11.0458	6.93e-26	2.57e-25	47.4576
GLT1D1	1.04213	6.13649	11.0431	7.11e-26	2.64e-25	47.4324
CCL13	-1.38217	8.35154	-10.9878	1.18e-25	4.35e-25	46.9282
FCAR	1.1172	4.98227	10.9855	1.21e-25	4.44e-25	46.9076
GRM8	1.24875	7.52636	10.9568	1.57e-25	5.75e-25	46.6467
CXCL5	1.425	10.389	10.947	1.72e-25	6.28e-25	46.5577
SERPINB5	1.46804	10.3932	10.9404	1.83e-25	6.67e-25	46.4973
WNT11	1.34994	7.96426	10.9375	1.87e-25	6.84e-25	46.4711
CCL21	-1.34114	9.2516	-10.8977	2.7e-25	9.81e-25	46.1107
ANXA13	-1.18911	9.91068	-10.8688	3.51e-25	1.27e-24	45.8486
G0S2	1.19363	10.6506	10.8324	4.89e-25	1.76e-24	45.5204
MUCL1	1.23881	6.44544	10.8018	6.45e-25	2.32e-24	45.245
TPRXL	1.14213	5.77474	10.7804	7.83e-25	2.8e-24	45.0523
SOCS3	1.16339	9.41134	10.7695	8.65e-25	3.09e-24	44.9537
GNG4	1.52448	7.69674	10.7441	1.09e-24	3.88e-24	44.7263
PTGS2	1.53832	7.83186	10.7231	1.32e-24	4.68e-24	44.5382
DNASE2B	-1.00692	5.13741	-10.7029	1.58e-24	5.59e-24	44.357
COMP	1.35385	7.44634	10.6841	1.87e-24	6.61e-24	44.1889
PDZRN4	-1.14789	5.11923	-10.6506	2.53e-24	8.88e-24	43.8899
GZMK	-1.01796	8.08439	-10.6282	3.09e-24	1.08e-23	43.6902
DLX3	1.25952	4.15556	10.6229	3.24e-24	1.13e-23	43.6432
ZIC2	2.06972	3.55448	10.6195	3.34e-24	1.17e-23	43.613
TRHDE	-1.06905	3.6757	-10.6146	3.5e-24	1.22e-23	43.569
HCN1	1.4778	3.46872	10.5869	4.48e-24	1.56e-23	43.3229
PSMA8	-1.09966	3.57812	-10.5492	6.28e-24	2.17e-23	42.9886
C8orf46	-1.01541	4.09144	-10.5204	8.12e-24	2.79e-23	42.7335
ASB5	-1.30152	3.75076	-10.4534	1.47e-23	5.03e-23	42.1425
RHBDL3	-1.03628	5.07747	-10.4433	1.61e-23	5.5e-23	42.0538
ENPP3	-1.30096	8.71191	-10.4174	2.03e-23	6.9e-23	41.8255
CREB3L3	-1.24582	6.93032	-10.4116	2.13e-23	7.25e-23	41.7748
DEFB1	-1.06272	10.5366	-10.4105	2.16e-23	7.32e-23	41.7654
LOC100130111	-1.15894	8.1224	-10.3926	2.53e-23	8.56e-23	41.6081
CYP24A1	1.06984	4.24608	10.3687	3.12e-23	1.06e-22	41.3983
CCL3	1.16987	10.664	10.3378	4.1e-23	1.38e-22	41.1281
WDR72	1.66883	4.30254	10.3102	5.23e-23	1.75e-22	40.8876
UGT1A6	-1.13745	8.72285	-10.3023	5.6e-23	1.88e-22	40.8185
DAPL1	1.35613	5.88931	10.2867	6.43e-23	2.15e-22	40.6827
CCR9	-1.11349	4.90861	-10.2787	6.89e-23	2.3e-22	40.6131
LMO3	-1.10156	5.32644	-10.1774	1.67e-22	5.5e-22	39.7348
GABRB2	-1.27886	5.31827	-10.159	1.96e-22	6.45e-22	39.5757
MAP7D2	1.20769	6.65081	10.1302	2.52e-22	8.27e-22	39.3269
GBX2	1.01097	4.22964	10.1117	2.96e-22	9.69e-22	39.1679
ALPK2	1.13508	5.71921	10.0176	6.69e-22	2.16e-21	38.3608
CHRDL2	1.26278	7.47589	9.99529	8.11e-22	2.61e-21	38.1702
ZNF541	1.01468	6.24909	9.93643	1.35e-21	4.3e-21	37.6689
CPE	-1.04943	10.5347	-9.93347	1.38e-21	4.41e-21	37.6437
SCEL	-1.226	6.76894	-9.91407	1.63e-21	5.19e-21	37.4789
ELF5	1.79373	3.45514	9.90209	1.81e-21	5.74e-21	37.3774
TNNT1	1.04168	6.95861	9.88631	2.07e-21	6.56e-21	37.2437
DNAJC12	-1.00077	7.92439	-9.88219	2.14e-21	6.79e-21	37.2087
MTTP	2.19502	3.83923	9.87862	2.21e-21	7e-21	37.1785
CYP4X1	1.4551	7.47759	9.87294	2.32e-21	7.34e-21	37.1304
KLK10	1.06943	6.08158	9.84189	3.02e-21	9.52e-21	36.868
SERPINA7	1.43959	3.80404	9.8198	3.65e-21	1.15e-20	36.6817
PTPRR	-1.04094	7.64408	-9.81281	3.87e-21	1.22e-20	36.6228
KYNU	1.00969	5.79595	9.80021	4.31e-21	1.35e-20	36.5167
COL17A1	-1.12691	9.90313	-9.79824	4.38e-21	1.37e-20	36.5002
KCND2	1.17666	3.76851	9.74951	6.62e-21	2.07e-20	36.0909
CLGN	-1.04442	5.98407	-9.70312	9.8e-21	3.04e-20	35.7025
GIF	1.23275	4.97691	9.69915	1.01e-20	3.15e-20	35.6694
FAM131B	1.22446	4.83125	9.67559	1.24e-20	3.82e-20	35.4727
AICDA	-1.28313	4.35239	-9.63349	1.76e-20	5.42e-20	35.1222
SLC38A11	-1.12881	6.44405	-9.59121	2.51e-20	7.68e-20	34.7713
LY6D	1.49412	5.55604	9.5514	3.5e-20	1.07e-19	34.442
C3orf67	1.06668	6.35328	9.54663	3.64e-20	1.11e-19	34.4026
MSLN	1.15742	7.34508	9.53493	4.02e-20	1.22e-19	34.306
ARC	1.05295	4.27641	9.51001	4.94e-20	1.5e-19	34.1005
FREM2	1.12229	5.23498	9.50529	5.14e-20	1.56e-19	34.0617
DSC3	1.43772	5.04131	9.49541	5.58e-20	1.69e-19	33.9805
OTC	-1.25751	6.57464	-9.4454	8.45e-20	2.54e-19	33.5698
GPR64	-1.21894	4.40379	-9.44345	8.59e-20	2.58e-19	33.5538
SMTNL2	1.25352	3.69799	9.38792	1.36e-19	4.06e-19	33.1
IGF2	1.39884	8.46703	9.34438	1.95e-19	5.77e-19	32.7454
KRT75	1.09889	3.80707	9.30692	2.65e-19	7.81e-19	32.4413
KCNJ12	-1.21204	6.49589	-9.27392	3.47e-19	1.02e-18	32.1742
PNPLA1	1.07881	3.8521	9.23761	4.66e-19	1.36e-18	31.8811
WIF1	2.03459	4.21538	9.22712	5.08e-19	1.48e-18	31.7966
GAS1	1.07917	6.97905	9.22616	5.12e-19	1.49e-18	31.7889
SERPIND1	1.15835	4.75122	9.22419	5.2e-19	1.52e-18	31.773
PSCA	-1.47808	6.91451	-9.21251	5.72e-19	1.67e-18	31.679
ACE2	1.04231	10.427	9.18293	7.27e-19	2.11e-18	31.4414
SERPINB3	1.67025	4.29315	9.18249	7.3e-19	2.12e-18	31.4378
PIWIL1	1.12753	3.5022	9.17874	7.52e-19	2.18e-18	31.4077
TNNC1	-1.01865	7.40058	-9.1188	1.22e-18	3.52e-18	30.928
RPRM	1.01838	4.54135	9.08903	1.55e-18	4.46e-18	30.6907
CST6	1.05643	5.76761	9.02497	2.6e-18	7.4e-18	30.182
FGB	1.27252	3.2597	9.01594	2.79e-18	7.95e-18	30.1104
DUOXA2	1.16757	7.27966	8.90068	7e-18	1.97e-17	29.2026
ZFHX4	1.07257	5.3563	8.8946	7.35e-18	2.06e-17	29.155
HAVCR1	-1.10455	5.962	-8.88575	7.88e-18	2.21e-17	29.0856
VENTX	1.24802	4.55007	8.85726	9.87e-18	2.76e-17	28.8629
FGF20	1.55037	4.17706	8.83305	1.2e-17	3.33e-17	28.6741
IL5	1.01689	3.53036	8.8234	1.29e-17	3.58e-17	28.5989
IGF2BP1	1.39786	5.05363	8.80809	1.45e-17	4.03e-17	28.4798
APCDD1L	-1.08843	5.0528	-8.80647	1.47e-17	4.08e-17	28.4672
UNC93A	1.05221	6.25185	8.78017	1.81e-17	5.01e-17	28.2629
LCN2	1.11815	13.7359	8.74498	2.39e-17	6.57e-17	27.9904
ZNF334	-1.06535	5.83749	-8.72776	2.73e-17	7.5e-17	27.8574
SLN	1.22429	5.24577	8.66618	4.42e-17	1.21e-16	27.3831
SCRG1	-1.08468	5.16474	-8.63552	5.6e-17	1.52e-16	27.148
SLC6A12	-1.02227	5.96855	-8.61968	6.33e-17	1.72e-16	27.0268
IL1B	1.20138	11.1637	8.61371	6.63e-17	1.8e-16	26.9812
MUC5B	-1.04744	7.5513	-8.51882	1.38e-16	3.69e-16	26.259
CXCL17	1.24494	5.12762	8.50834	1.49e-16	3.99e-16	26.1796
SERPINB4	1.362	4.31834	8.4569	2.21e-16	5.87e-16	25.7911
KISS1R	1.05117	3.71904	8.44643	2.4e-16	6.34e-16	25.7122
APOA2	1.27627	3.63479	8.35159	4.93e-16	1.29e-15	25.0014
LEFTY1	-1.39994	12.8896	-8.334	5.63e-16	1.47e-15	24.8703
TNIP3	1.00533	6.1445	8.25233	1.04e-15	2.68e-15	24.2643
IL13	1.17154	3.86087	8.24963	1.06e-15	2.74e-15	24.2443
PPP2R2C	1.16842	5.00089	8.21669	1.36e-15	3.49e-15	24.0013
CYR61	1.15263	10.8161	8.15835	2.1e-15	5.34e-15	23.5728
SLCO1B1	1.0142	3.15991	8.14098	2.39e-15	6.07e-15	23.4456
PLA2G3	1.1374	3.8226	8.00614	6.45e-15	1.61e-14	22.4662
FZD10	1.0914	6.94653	7.8195	2.5e-14	6.09e-14	21.1321
IFNE	1.00726	3.40886	7.76841	3.6e-14	8.73e-14	20.7714
EPYC	1.06954	2.88942	7.72451	4.93e-14	1.19e-13	20.463
FOXD1	1.02185	6.03004	7.64761	8.5e-14	2.03e-13	19.9261
NMNAT2	1.07662	4.15653	7.60684	1.13e-13	2.69e-13	19.6433
NPTX2	1.24258	7.52313	7.53274	1.9e-13	4.48e-13	19.1324
DLX5	1.06058	4.08307	7.49061	2.55e-13	5.97e-13	18.8438
LGSN	-1.43752	4.49295	-7.48364	2.68e-13	6.26e-13	18.7961
PCP4	1.01099	8.32223	7.23337	1.49e-12	3.36e-12	17.1105
MAGEA6	1.22608	5.92968	7.16357	2.38e-12	5.34e-12	16.6489
NLRP2	-1.07501	6.57767	-7.13709	2.85e-12	6.35e-12	16.4748
MUC17	-1.08507	8.89122	-7.06553	4.58e-12	1.01e-11	16.0068
VIP	-1.1631	7.35587	-6.72458	4.21e-11	8.94e-11	13.8326
GJB5	1.07135	3.92667	6.36686	3.91e-10	7.98e-10	11.6506
SPINK4	-1.48367	13.1653	-6.27716	6.74e-10	1.36e-09	11.1197
PCSK1	-1.05464	8.69021	-6.12632	1.66e-09	3.28e-09	10.2418
MAGEA1	1.05505	3.17241	5.94691	4.71e-09	9.16e-09	9.22209
DEFA6	1.49044	9.06552	5.77286	1.27e-08	2.41e-08	8.25853
TAC1	1.03446	5.57533	5.74287	1.5e-08	2.84e-08	8.09507
REG4	-1.37581	10.2246	-5.55504	4.22e-08	7.84e-08	7.08869
DMBT1	1.09573	9.79067	5.47657	6.46e-08	1.19e-07	6.67718
DEFA5	1.41189	7.79149	5.22527	2.43e-07	4.34e-07	5.39493
XIST	-1.01062	7.8157	-2.73033	0.0065186	0.00884181	-4.24738

## Sheet: supplementary table 3
Table S3. Instrumental variable
pos.exposure	pval.exposure	se.exposure	samplesize.exposure	chr.exposure	beta.exposure	id.exposure	SNP	effect_allele.exposure	other_allele.exposure	eaf.exposure	exposure	mr_keep.exposure	pval_origin.exposure	data_source.exposure	R2	F
27958339	5.57e-29	0.0253262	29937	1	0.282954	eqtl-a-ENSG00000000938	rs34806307	T	C	0.0581208	FGR	TRUE	reported	igd	0.00415218	124.814
179168097	6.08e-17	0.0129886	31684	5	-0.10863	eqtl-a-ENSG00000000938	rs17617068	C	T	0.297362	FGR	TRUE	reported	igd	0.00220281	69.9435
173205318	2.48e-13	0.0137126	31569	5	0.100376	eqtl-a-ENSG00000000938	rs2594836	A	G	0.749651	FGR	TRUE	reported	igd	0.00169443	53.5788
144385777	3.13e-12	0.026612	25735	6	0.185528	eqtl-a-ENSG00000000938	rs149110519	T	C	0.0526158	FGR	TRUE	reported	igd	0.00188504	48.5993
42515791	1.23e-08	0.0146022	27823	6	0.0831772	eqtl-a-ENSG00000000938	rs16895831	T	C	0.209742	FGR	TRUE	reported	igd	0.00116483	32.4445
28724374	3.54e-09	0.0131112	31355	7	0.0774135	eqtl-a-ENSG00000000938	rs56388170	T	G	0.289189	FGR	TRUE	reported	igd	0.0011106	34.8595
50370254	6.79e-23	0.0166246	30077	7	-0.163765	eqtl-a-ENSG00000000938	rs149007767	T	C	0.149708	FGR	TRUE	reported	igd	0.00321593	97.0311
309508	1.63e-13	0.0149798	17978	11	-0.110495	eqtl-a-ENSG00000000938	rs741738	A	G	0.195461	FGR	TRUE	reported	igd	0.00301731	54.4033
40974023	4.49e-10	0.0292309	29277	13	0.182278	eqtl-a-ENSG00000000938	rs77526211	A	G	0.0432109	FGR	TRUE	reported	igd	0.00132642	38.8825
196678432	4.54e-37	0.01205	31529	1	0.153282	eqtl-a-ENSG00000000971	rs203683	C	G	0.593851	CFH	TRUE	reported	igd	0.00510593	161.801
197223447	9.97e-11	0.0288023	29788	1	-0.186279	eqtl-a-ENSG00000000971	rs523427	G	A	0.95544	CFH	TRUE	reported	igd	0.00140224	41.8258
169497585	1.42e-18	0.0137489	31644	3	-0.120934	eqtl-a-ENSG00000000971	rs1317082	G	A	0.247755	CFH	TRUE	reported	igd	0.00243898	77.363
35874575	1.45e-08	0.0135048	31259	5	-0.0765344	eqtl-a-ENSG00000000971	rs6897932	T	C	0.262908	CFH	TRUE	reported	igd	0.0010264	32.1151
53515483	1.8e-08	0.014345	31315	6	-0.0807579	eqtl-a-ENSG00000001084	rs6942249	A	G	0.220282	GCLC	TRUE	reported	igd	0.00101106	31.6914
53443269	1.19e-43	0.0151051	31644	6	-0.209273	eqtl-a-ENSG00000001084	rs809942	A	G	0.188827	GCLC	TRUE	reported	igd	0.00602922	191.934
53370107	1.68e-71	0.0118763	31644	6	-0.212352	eqtl-a-ENSG00000001084	rs661603	C	T	0.433538	GCLC	TRUE	reported	igd	0.0100021	319.686
45937610	4.9e-08	0.0125754	30696	6	-0.0685989	eqtl-a-ENSG00000001561	rs2057148	C	G	0.662706	ENPP4	TRUE	reported	igd	0.000968474	29.7552
46077847	1e-200	0.0229873	31355	6	-0.81601	eqtl-a-ENSG00000001561	rs56139334	T	C	0.0658828	ENPP4	TRUE	reported	igd	0.0386363	1260.05
46042757	1e-200	0.0116326	31132	6	0.460012	eqtl-a-ENSG00000001561	rs7744030	T	C	0.380286	ENPP4	TRUE	reported	igd	0.0478291	1563.71
46471256	3.5e-09	0.0230028	31355	6	0.135859	eqtl-a-ENSG00000001561	rs77868167	T	C	0.0719597	ENPP4	TRUE	reported	igd	0.00111129	34.8809
18093497	2.96e-10	0.0252506	25173	4	-0.159097	eqtl-a-ENSG00000002549	rs148021887	A	C	0.0588673	LAP3	TRUE	reported	igd	0.00157457	39.6959
17330381	2.73e-10	0.0135529	28533	4	0.0855677	eqtl-a-ENSG00000002549	rs2872795	C	T	0.740191	LAP3	TRUE	reported	igd	0.00139509	39.8589
17914257	1.87e-49	0.0336696	23500	4	0.497758	eqtl-a-ENSG00000002549	rs112570672	A	G	0.0317809	LAP3	TRUE	reported	igd	0.00921451	218.536
17533328	7.54e-92	0.0141406	28799	4	-0.287426	eqtl-a-ENSG00000002549	rs1609903	C	G	0.779076	LAP3	TRUE	reported	igd	0.0141434	413.13
17797314	7.64e-24	0.0453355	23593	4	-0.456437	eqtl-a-ENSG00000002549	rs150530659	C	T	0.0174155	LAP3	TRUE	reported	igd	0.00427799	101.356
17540848	1e-200	0.0147013	24204	4	0.508059	eqtl-a-ENSG00000002549	rs28727456	G	A	0.185536	LAP3	TRUE	reported	igd	0.0470232	1194.21
131813204	1.59e-08	0.0131962	28473	5	-0.0745715	eqtl-a-ENSG00000002549	rs13164856	C	T	0.283115	LAP3	TRUE	reported	igd	0.00112028	31.9314
28539848	1.34e-14	0.012035	28533	16	-0.0926903	eqtl-a-ENSG00000002549	rs4788084	T	C	0.419635	LAP3	TRUE	reported	igd	0.00207457	59.3125
150536031	1.76e-15	0.0379894	19650	7	-0.302282	eqtl-a-ENSG00000002726	rs13226058	A	G	0.0250636	AOC1	TRUE	reported	igd	0.00321174	63.3075
150596308	6.27e-25	0.0285358	25983	7	0.294244	eqtl-a-ENSG00000002726	rs765483	T	C	0.0452219	AOC1	TRUE	reported	igd	0.00407542	106.317
150658795	9.22e-73	0.0304821	23989	7	0.549942	eqtl-a-ENSG00000002726	rs73167624	A	G	0.0387678	AOC1	TRUE	reported	igd	0.0133869	325.468
150186821	9.06e-10	0.0488658	4993	7	0.299313	eqtl-a-ENSG00000002726	rs77270862	G	T	0.015021	AOC1	TRUE	reported	igd	0.0074581	37.5031
150435443	1e-200	0.0122357	25885	7	0.398501	eqtl-a-ENSG00000002726	rs9657890	T	C	0.327004	AOC1	TRUE	reported	igd	0.0393651	1060.64
2478609	5.75e-09	0.0444577	15975	7	0.258917	eqtl-a-ENSG00000002822	rs146817114	A	G	0.018211	MAD1L1	TRUE	reported	igd	0.00211868	33.9135
1929255	7.01e-16	0.0448661	25036	7	-0.362079	eqtl-a-ENSG00000002822	rs73288749	T	C	0.0178348	MAD1L1	TRUE	reported	igd	0.00259464	65.1231
1989888	1e-200	0.01209	30902	7	0.365474	eqtl-a-ENSG00000002822	rs7801421	G	C	0.35037	MAD1L1	TRUE	reported	igd	0.0287222	913.76
2117261	3.25e-86	0.0152919	31017	7	0.300934	eqtl-a-ENSG00000002822	rs3800875	T	C	0.179747	MAD1L1	TRUE	reported	igd	0.0123319	387.25
1843708	4.43e-25	0.0401381	28417	7	-0.415204	eqtl-a-ENSG00000002822	rs75649291	T	C	0.0223203	MAD1L1	TRUE	reported	igd	0.00375145	106.999
1614662	1.63e-13	0.0328778	5668	7	-0.242497	eqtl-a-ENSG00000002822	rs6463939	G	A	0.0337862	MAD1L1	TRUE	reported	igd	0.00950668	54.3818
148200011	2.17e-08	0.0120539	31569	5	0.0674741	eqtl-a-ENSG00000002919	rs56330463	C	T	0.582097	SNX11	TRUE	reported	igd	0.000991579	31.3322
46552897	1.49e-132	0.0313353	31236	17	-0.767698	eqtl-a-ENSG00000002919	rs11079822	A	G	0.0358931	SNX11	TRUE	reported	igd	0.0188535	600.185
45986496	1e-200	0.0202656	31562	17	-0.702722	eqtl-a-ENSG00000002919	rs78317601	G	A	0.0870616	SNX11	TRUE	reported	igd	0.0366983	1202.32
46073854	1.24e-10	0.0522445	21129	17	0.336141	eqtl-a-ENSG00000002919	rs118036504	C	T	0.013112	SNX11	TRUE	reported	igd	0.00195539	41.3924
46092539	9.91e-168	0.017994	31567	17	-0.496707	eqtl-a-ENSG00000002919	rs1473117	T	C	0.117639	SNX11	TRUE	reported	igd	0.0235696	761.934
43721508	3.09e-10	0.0120214	31300	2	0.0756615	eqtl-a-ENSG00000002933	rs12478601	T	C	0.574604	TMEM176A	TRUE	reported	igd	0.001264	39.6107
128297569	1.63e-08	0.0121727	31569	3	-0.0687407	eqtl-a-ENSG00000002933	rs9880192	C	G	0.392874	TMEM176A	TRUE	reported	igd	0.00100915	31.8879
150082342	3.75e-39	0.018904	31355	7	-0.247459	eqtl-a-ENSG00000002933	rs4725338	A	G	0.889954	TMEM176A	TRUE	reported	igd	0.00543532	171.345
150598659	1.16e-57	0.0193687	31684	7	0.310011	eqtl-a-ENSG00000002933	rs17173656	C	T	0.103442	TMEM176A	TRUE	reported	igd	0.00802077	256.169
150669976	4.68e-10	0.0159547	31231	7	-0.0993911	eqtl-a-ENSG00000002933	rs3778872	G	C	0.166501	TMEM176A	TRUE	reported	igd	0.00124106	38.8052
150153771	1.08e-59	0.0251818	31200	7	0.41033	eqtl-a-ENSG00000002933	rs71537963	T	C	0.0582201	TMEM176A	TRUE	reported	igd	0.00843836	265.5
150186821	4.34e-21	0.0487775	4993	7	0.459684	eqtl-a-ENSG00000002933	rs77270862	G	T	0.015021	TMEM176A	TRUE	reported	igd	0.0174768	88.7781
150496529	1.55e-182	0.0143821	31270	7	-0.414367	eqtl-a-ENSG00000002933	rs7781584	G	A	0.79708	TMEM176A	TRUE	reported	igd	0.0258595	830.038
150206215	1e-200	0.011662	31676	7	-0.358062	eqtl-a-ENSG00000002933	rs59621822	G	A	0.423537	TMEM176A	TRUE	reported	igd	0.0289004	942.634
57885709	3.84e-11	0.0207568	31569	17	-0.137207	eqtl-a-ENSG00000002933	rs7212590	T	C	0.0900785	TMEM176A	TRUE	reported	igd	0.0013822	43.6922
9082391	8.56e-12	0.0489682	9433	12	0.334399	eqtl-a-ENSG00000003056	rs117302528	T	C	0.0149475	M6PR	TRUE	reported	igd	0.00491938	46.624
9143781	3.66e-14	0.0500134	20275	12	-0.378731	eqtl-a-ENSG00000003056	rs76450399	A	G	0.0143092	M6PR	TRUE	reported	igd	0.00282034	57.3385
9308551	1.53e-30	0.0215805	31354	12	-0.247904	eqtl-a-ENSG00000003056	rs6487636	C	G	0.917903	M6PR	TRUE	reported	igd	0.00419109	131.952
9061971	1e-200	0.0135131	31355	12	0.479323	eqtl-a-ENSG00000003056	rs11047939	A	G	0.231883	M6PR	TRUE	reported	igd	0.0385792	1258.11
9479318	2.11e-11	0.0125755	29994	12	-0.0842297	eqtl-a-ENSG00000003056	rs4262771	C	G	0.33655	M6PR	TRUE	reported	igd	0.00149347	44.8591
72189602	1.4e-10	0.0299847	30971	2	-0.192394	eqtl-a-ENSG00000003137	rs981390	A	G	0.0409627	CYP26B1	TRUE	reported	igd	0.00132755	41.1676
72369839	1e-200	0.0377241	26141	2	1.206	eqtl-a-ENSG00000003137	rs114857151	T	C	0.0237762	CYP26B1	TRUE	reported	igd	0.0376252	1021.94
72822429	1.54e-16	0.0459779	16628	2	0.379474	eqtl-a-ENSG00000003137	rs141151334	G	T	0.0169641	CYP26B1	TRUE	reported	igd	0.00407991	68.1104
72456543	1e-200	0.0181271	31182	2	1.17139	eqtl-a-ENSG00000003137	rs72835275	C	T	0.0915783	CYP26B1	TRUE	reported	igd	0.118103	4175.6
72787000	2.17e-12	0.0353007	24524	2	-0.247913	eqtl-a-ENSG00000003137	rs17561305	A	G	0.0291789	CYP26B1	TRUE	reported	igd	0.0020071	49.317
89656545	1.19e-09	0.0228086	27979	16	-0.138697	eqtl-a-ENSG00000003249	rs12927153	G	T	0.0732841	DBNDD1	TRUE	reported	igd	0.00131987	36.9748
90018389	5.17e-29	0.0185776	25662	16	-0.207678	eqtl-a-ENSG00000003249	rs11859970	C	T	0.114951	DBNDD1	TRUE	reported	igd	0.0048462	124.959
90067079	3.41e-41	0.0173184	30398	16	-0.232799	eqtl-a-ENSG00000003249	rs35991606	C	T	0.134779	DBNDD1	TRUE	reported	igd	0.00590919	180.683
89787968	1e-200	0.0235533	30817	16	0.721765	eqtl-a-ENSG00000003249	rs147792551	G	C	0.0639616	DBNDD1	TRUE	reported	igd	0.0295707	938.988
202153789	5.28e-20	0.0212098	30873	2	0.194245	eqtl-a-ENSG00000003393	rs17383714	T	C	0.0856074	ALS2	TRUE	reported	igd	0.00270938	83.8684
202557374	1.52e-125	0.0199742	30077	2	-0.476044	eqtl-a-ENSG00000003393	rs78003444	A	G	0.0942325	ALS2	TRUE	reported	igd	0.0185351	567.971
202566411	1.24e-42	0.049337	22434	2	-0.675177	eqtl-a-ENSG00000003393	rs3219172	C	T	0.0145746	ALS2	TRUE	reported	igd	0.0082789	187.263
202549620	1e-200	0.0257605	30077	2	-0.895928	eqtl-a-ENSG00000003393	rs10432516	A	G	0.0518559	ALS2	TRUE	reported	igd	0.0386616	1209.51
203574996	4.1e-09	0.0375348	8025	2	-0.220705	eqtl-a-ENSG00000003393	rs75664718	A	G	0.0257445	ALS2	TRUE	reported	igd	0.00428987	34.5659
43116830	1.44e-10	0.012782	31684	5	0.0819467	eqtl-a-ENSG00000003393	rs1532331	T	G	0.683885	ALS2	TRUE	reported	igd	0.00129557	41.0996
201728141	1.13e-10	0.0120475	25826	2	-0.0776808	eqtl-a-ENSG00000003402	rs6757272	G	A	0.418416	CFLAR	TRUE	reported	igd	0.00160723	41.5719
201595517	1.35e-08	0.0215981	26609	2	0.12266	eqtl-a-ENSG00000003402	rs10200697	A	G	0.917415	CFLAR	TRUE	reported	igd	0.00121065	32.2509
202022527	1e-200	0.011476	25575	2	0.375611	eqtl-a-ENSG00000003402	rs2268791	C	G	0.498612	CFLAR	TRUE	reported	igd	0.0402031	1071.18
28724374	1.42e-08	0.0131124	26280	7	0.0743565	eqtl-a-ENSG00000003402	rs56388170	T	G	0.289189	CFLAR	TRUE	reported	igd	0.00122213	32.1544
188415764	2.01e-10	0.0324332	30169	2	0.206291	eqtl-a-ENSG00000003436	rs35007051	G	A	0.0347892	TFPI	TRUE	reported	igd	0.00133918	40.4531
56849749	2.15e-11	0.0122309	31684	3	0.0818935	eqtl-a-ENSG00000003436	rs1354034	C	T	0.618137	TFPI	TRUE	reported	igd	0.00141295	44.8285
135411228	1.26e-14	0.0134923	31300	6	0.104028	eqtl-a-ENSG00000003436	rs9376090	C	T	0.262879	TFPI	TRUE	reported	igd	0.00189566	59.443
144385777	2.02e-12	0.0266112	25735	6	0.18717	eqtl-a-ENSG00000004059	rs149110519	T	C	0.0526158	ARF5	TRUE	reported	igd	0.0019186	49.4663
50370254	5.02e-16	0.0166429	30077	7	-0.134987	eqtl-a-ENSG00000004059	rs149007767	T	C	0.149708	ARF5	TRUE	reported	igd	0.00218244	65.7805
127230474	1.4e-17	0.012286	31564	7	-0.104862	eqtl-a-ENSG00000004059	rs34029720	C	T	0.371437	ARF5	TRUE	reported	igd	0.00230262	72.843
15753299	1.31e-18	0.0169156	31349	4	0.148937	eqtl-a-ENSG00000004468	rs10000290	G	A	0.143801	CD38	TRUE	reported	igd	0.0024668	77.518
94485211	4.69e-10	0.0118872	31086	10	0.0740464	eqtl-a-ENSG00000004468	rs2497306	C	A	0.500343	CD38	TRUE	reported	igd	0.00124664	38.799
10560957	3.22e-12	0.0126168	31086	12	-0.0879154	eqtl-a-ENSG00000004468	rs2617170	C	T	0.668027	CD38	TRUE	reported	igd	0.00155951	48.5516
28490517	3.39e-08	0.012098	30476	16	-0.066781	eqtl-a-ENSG00000004468	rs151181	C	T	0.407827	CD38	TRUE	reported	igd	0.000998819	30.4684
38053207	3.1e-08	0.011892	31355	17	-0.0658343	eqtl-a-ENSG00000004468	rs12453507	G	C	0.492239	CD38	TRUE	reported	igd	0.00097648	30.6455
50124046	6.14e-99	0.0352007	18493	3	-0.743165	eqtl-a-ENSG00000004534	rs76298543	C	T	0.0285268	RBM6	TRUE	reported	igd	0.0235352	445.678
50456570	5.27e-17	0.0479963	20074	3	0.402247	eqtl-a-ENSG00000004534	rs116375541	A	G	0.0155425	RBM6	TRUE	reported	igd	0.00348674	70.2307
49385417	1e-200	0.0124186	26096	3	0.426905	eqtl-a-ENSG00000004534	rs13086611	T	A	0.304928	RBM6	TRUE	reported	igd	0.0433221	1181.64
50243510	8.2e-157	0.0190918	23341	3	-0.509349	eqtl-a-ENSG00000004534	rs2236939	T	G	0.103161	RBM6	TRUE	reported	igd	0.0295919	711.705
47481533	3.46e-08	0.0119728	31185	11	-0.0660466	eqtl-a-ENSG00000004534	rs7950696	C	T	0.441548	RBM6	TRUE	reported	igd	0.000974855	30.4286
36078082	2.72e-10	0.0130905	29827	19	0.0826533	eqtl-a-ENSG00000004777	rs12984019	T	C	0.290562	ARHGAP33	TRUE	reported	igd	0.00133481	39.8638
36079704	1e-200	0.0115262	31346	19	-0.389125	eqtl-a-ENSG00000004777	rs756783	T	C	0.557326	ARHGAP33	TRUE	reported	igd	0.0350843	1139.67
36164495	8.18e-155	0.0221543	31682	19	-0.587228	eqtl-a-ENSG00000004777	rs113559151	G	A	0.0742662	ARHGAP33	TRUE	reported	igd	0.021695	702.538
94777819	5.54e-19	0.0453314	21984	7	0.40349	eqtl-a-ENSG00000004799	rs117629564	A	G	0.0174463	PDK4	TRUE	reported	igd	0.00359086	79.2187
95175185	1.04e-99	0.0118704	31565	7	-0.251601	eqtl-a-ENSG00000004799	rs12704801	C	T	0.420253	PDK4	TRUE	reported	igd	0.014033	449.228
95249487	2.55e-12	0.035039	28311	7	-0.245298	eqtl-a-ENSG00000004799	rs142272045	C	T	0.0296307	PDK4	TRUE	reported	igd	0.00172814	49.0065
46627603	6.01e-20	0.019784	31185	22	0.180909	eqtl-a-ENSG00000004799	rs4253772	T	C	0.0999617	PDK4	TRUE	reported	igd	0.00267414	83.6112
110728379	1e-200	0.0120986	31684	6	-0.389752	eqtl-a-ENSG00000004809	rs17577280	A	G	0.343249	SLC22A16	TRUE	reported	igd	0.0317154	1037.72
110357358	9.17e-15	0.0125738	31564	6	0.0974519	eqtl-a-ENSG00000004809	rs9372244	C	T	0.336007	SLC22A16	TRUE	reported	igd	0.00189946	60.0648
110798217	1e-200	0.016526	20794	6	-0.679832	eqtl-a-ENSG00000004809	rs13205109	A	T	0.133692	SLC22A16	TRUE	reported	igd	0.0752576	1692.1
110851976	6.9e-68	0.0155592	30746	6	0.270889	eqtl-a-ENSG00000004809	rs1080261	G	T	0.173269	SLC22A16	TRUE	reported	igd	0.00976245	303.096
57838583	3.06e-10	0.0147706	31300	4	0.0929941	eqtl-a-ENSG00000004864	rs17087335	T	G	0.203202	SLC25A13	TRUE	reported	igd	0.0012648	39.6357
95795988	1e-200	0.0118328	31179	7	0.400006	eqtl-a-ENSG00000004864	rs1016968	A	T	0.373698	SLC25A13	TRUE	reported	igd	0.035356	1142.69
96379688	4.03e-09	0.0380244	27713	7	0.22369	eqtl-a-ENSG00000004864	rs145659320	G	T	0.0250685	SLC25A13	TRUE	reported	igd	0.00124722	34.6049
56849749	6.57e-37	0.012181	31684	3	0.154599	eqtl-a-ENSG00000004866	rs1354034	C	T	0.618137	ST7	TRUE	reported	igd	0.00505831	161.072
116635048	3.93e-16	0.0142758	31684	7	-0.116213	eqtl-a-ENSG00000004866	rs12706135	C	T	0.222519	ST7	TRUE	reported	igd	0.00208719	66.2645
116799440	3.28e-08	0.031743	28396	7	0.175412	eqtl-a-ENSG00000004866	rs2402155	T	C	0.036405	ST7	TRUE	reported	igd	0.00107423	30.5346
118153011	1.34e-12	0.0156893	26022	1	-0.111228	eqtl-a-ENSG00000004939	rs11587735	C	A	0.173499	SLC4A1	TRUE	reported	igd	0.00192771	50.256
205249450	2.5e-08	0.0120451	26022	1	-0.0671283	eqtl-a-ENSG00000004939	rs9660992	G	A	0.420138	SLC4A1	TRUE	reported	igd	0.00119215	31.0568
30128442	1.62e-09	0.0235888	21683	6	-0.142278	eqtl-a-ENSG00000004939	rs12212092	T	C	0.068141	SLC4A1	TRUE	reported	igd	0.00167501	36.3767
42326258	2.26e-66	0.0129543	22267	17	0.222934	eqtl-a-ENSG00000004939	rs5033	T	C	0.707969	SLC4A1	TRUE	reported	igd	0.0131258	296.132
33946107	5.53e-29	0.0119365	25693	17	-0.133365	eqtl-a-ENSG00000004939	rs225245	G	A	0.440335	SLC4A1	TRUE	reported	igd	0.00483515	124.823
11297258	4.37e-19	0.0244285	26022	19	0.218083	eqtl-a-ENSG00000004939	rs12974711	C	T	0.0629954	SLC4A1	TRUE	reported	igd	0.00305338	79.6924
44576502	8.7e-09	0.0153516	25553	20	0.0883408	eqtl-a-ENSG00000004939	rs7679	C	T	0.183703	SLC4A1	TRUE	reported	igd	0.00129423	33.1117
4157072	3.02e-54	0.012249	26022	20	0.189967	eqtl-a-ENSG00000004939	rs6084653	G	C	0.36636	SLC4A1	TRUE	reported	igd	0.00915838	240.504
55991637	7.76e-09	0.0118917	21737	20	0.0686581	eqtl-a-ENSG00000004939	rs6014993	G	A	0.490224	SLC4A1	TRUE	reported	igd	0.00153119	33.3316
26833308	6.21e-71	0.036818	28045	7	-0.655621	eqtl-a-ENSG00000005020	rs117299259	G	A	0.0262465	SKAP2	TRUE	reported	igd	0.0111801	317.069
26941945	2.41e-20	0.0510069	10978	7	0.471421	eqtl-a-ENSG00000005020	rs142139359	A	G	0.0137218	SKAP2	TRUE	reported	igd	0.00772095	85.4045
27074801	3.63e-26	0.0495654	8581	7	0.524481	eqtl-a-ENSG00000005020	rs113662511	T	C	0.0145161	SKAP2	TRUE	reported	igd	0.0128805	111.944
26694926	1e-200	0.0134186	28198	7	0.568574	eqtl-a-ENSG00000005020	rs7805778	A	G	0.225286	SKAP2	TRUE	reported	igd	0.0598596	1795.27
26756193	6.34e-13	0.0531357	14813	7	0.382211	eqtl-a-ENSG00000005020	rs147544721	C	A	0.0126608	SKAP2	TRUE	reported	igd	0.00348078	51.7339
26970217	6.82e-15	0.0528234	9956	7	0.411383	eqtl-a-ENSG00000005020	rs113285204	T	C	0.0128048	SKAP2	TRUE	reported	igd	0.00605505	60.6391
27020453	5.16e-25	0.0512092	20857	7	-0.528981	eqtl-a-ENSG00000005020	rs117435545	T	C	0.0135914	SKAP2	TRUE	reported	igd	0.00508998	106.695
27106284	7.08e-104	0.0302517	24524	7	-0.654735	eqtl-a-ENSG00000005020	rs185084812	T	C	0.0389834	SKAP2	TRUE	reported	igd	0.0187423	468.378
26858395	1e-200	0.0131295	30967	7	0.669998	eqtl-a-ENSG00000005020	rs10275896	C	T	0.223386	SKAP2	TRUE	reported	igd	0.0775685	2603.89
26982213	1.94e-14	0.0288606	2516	7	-0.220911	eqtl-a-ENSG00000005020	rs181684511	G	T	0.0443164	SKAP2	TRUE	reported	igd	0.022757	58.5435
27221227	6.05e-41	0.0377964	26296	7	-0.506468	eqtl-a-ENSG00000005020	rs67971665	T	C	0.0251157	SKAP2	TRUE	reported	igd	0.006782	179.544
101960060	1e-200	0.02478	28468	7	0.846724	eqtl-a-ENSG00000005075	rs78627998	C	G	0.0564699	POLR2J	TRUE	reported	igd	0.0393974	1167.48
102901859	2.66e-24	0.047274	15415	7	-0.480843	eqtl-a-ENSG00000005075	rs147944569	A	C	0.0159909	POLR2J	TRUE	reported	igd	0.00666674	103.444
101642837	9.82e-23	0.0461314	24343	7	0.452733	eqtl-a-ENSG00000005075	rs74739396	A	C	0.0168154	POLR2J	TRUE	reported	igd	0.00394096	96.3064
101991744	5.38e-75	0.0131555	11384	7	-0.241054	eqtl-a-ENSG00000005075	rs71540934	G	A	0.723779	POLR2J	TRUE	reported	igd	0.0286481	335.689
102077619	2.74e-20	0.0401852	15545	7	-0.370853	eqtl-a-ENSG00000005075	rs146928022	T	C	0.0223018	POLR2J	TRUE	reported	igd	0.00544889	85.156
102108686	1e-200	0.021871	20836	7	0.983849	eqtl-a-ENSG00000005075	rs113296404	C	T	0.0696151	POLR2J	TRUE	reported	igd	0.088522	2023.38
102753029	8.38e-09	0.0546736	5660	7	-0.314947	eqtl-a-ENSG00000005075	rs138561863	G	A	0.0119658	POLR2J	TRUE	reported	igd	0.0058286	33.1716
103554773	1.74e-10	0.0118871	31569	4	0.0758721	eqtl-a-ENSG00000005102	rs5026472	G	C	0.494224	MEOX1	TRUE	reported	igd	0.00128882	40.7366
90976768	2.55e-12	0.0162832	29113	6	-0.11399	eqtl-a-ENSG00000005102	rs72928038	A	G	0.158151	MEOX1	TRUE	reported	igd	0.00168049	49.0032
41443647	7.63e-10	0.0276328	30017	17	-0.170008	eqtl-a-ENSG00000005102	rs147832718	G	T	0.0486328	MEOX1	TRUE	reported	igd	0.00125943	37.8495
41869576	2.4e-14	0.0474188	24801	17	-0.361654	eqtl-a-ENSG00000005102	rs112684675	T	C	0.0159434	MEOX1	TRUE	reported	igd	0.00233991	58.1635
41983417	8.58e-09	0.0187186	30902	17	0.107757	eqtl-a-ENSG00000005102	rs72836582	T	C	0.113815	MEOX1	TRUE	reported	igd	0.00107125	33.1372
41695326	1e-200	0.0115903	31383	17	0.389037	eqtl-a-ENSG00000005102	rs35953779	C	G	0.423863	MEOX1	TRUE	reported	igd	0.0346561	1126.59
33063675	7e-49	0.0133996	31684	17	0.1969	eqtl-a-ENSG00000005156	rs12941768	G	A	0.735973	LIG3	TRUE	reported	igd	0.0067689	215.914
33593024	1.59e-25	0.0185784	31355	17	0.193998	eqtl-a-ENSG00000005156	rs2291190	C	T	0.115088	LIG3	TRUE	reported	igd	0.00346548	109.031
33123582	1e-200	0.011772	31566	17	0.430557	eqtl-a-ENSG00000005156	rs12450763	C	A	0.371504	LIG3	TRUE	reported	igd	0.0406552	1337.62
34136037	1.26e-10	0.0211365	31684	17	-0.135946	eqtl-a-ENSG00000005156	rs4251710	C	A	0.0865497	LIG3	TRUE	reported	igd	0.00130395	41.3656
50370254	7.78e-20	0.0166327	30037	7	0.15163	eqtl-a-ENSG00000005175	rs149007767	T	C	0.149708	RPAP3	TRUE	reported	igd	0.00275923	83.1028
47831561	6.42e-11	0.0335031	29619	12	0.218903	eqtl-a-ENSG00000005175	rs75647145	A	G	0.0325212	RPAP3	TRUE	reported	igd	0.00143925	42.6878
48050792	3.41e-28	0.014417	30124	12	0.158735	eqtl-a-ENSG00000005175	rs7976419	C	G	0.215353	RPAP3	TRUE	reported	igd	0.0040081	121.218
47960581	1e-200	0.0203231	31527	12	-0.818859	eqtl-a-ENSG00000005175	rs61918136	A	C	0.0839687	RPAP3	TRUE	reported	igd	0.0489721	1623.34
35014767	1.72e-10	0.0145428	25572	9	-0.0928409	eqtl-a-ENSG00000005238	rs35426954	A	G	0.211921	ATOSB	TRUE	reported	igd	0.00159121	40.752
35040245	3.79e-18	0.0456896	18937	9	-0.39681	eqtl-a-ENSG00000005238	rs10491510	T	C	0.0171736	ATOSB	TRUE	reported	igd	0.00396728	75.4197
4157072	3.35e-17	0.0123219	30650	20	0.103918	eqtl-a-ENSG00000005238	rs6084653	G	C	0.36636	ATOSB	TRUE	reported	igd	0.0023152	71.121
56849749	2.96e-158	0.01195	31684	3	0.320298	eqtl-a-ENSG00000005249	rs1354034	C	T	0.618137	PRKAR2B	TRUE	reported	igd	0.0221715	718.365
106655445	1.2e-41	0.0118347	31684	7	-0.159996	eqtl-a-ENSG00000005249	rs6466154	G	A	0.482168	PRKAR2B	TRUE	reported	igd	0.00573543	182.758
65104500	1.14e-08	0.0120339	31569	10	0.0687004	eqtl-a-ENSG00000005249	rs7896518	G	A	0.422848	PRKAR2B	TRUE	reported	igd	0.00103133	32.5895
243268	1.02e-12	0.0142947	31569	11	0.101894	eqtl-a-ENSG00000005249	rs505404	G	T	0.222031	PRKAR2B	TRUE	reported	igd	0.0016069	50.8065
122216910	2.49e-09	0.019026	30031	12	0.113437	eqtl-a-ENSG00000005249	rs11553699	G	A	0.10963	PRKAR2B	TRUE	reported	igd	0.00118231	35.5456
28724374	9.31e-13	0.0131037	9188	7	-0.0935656	eqtl-a-ENSG00000005302	rs56388170	T	G	0.289189	MSL3	TRUE	reported	igd	0.00551849	50.9741
50370254	1.63e-22	0.0166256	8025	7	0.162309	eqtl-a-ENSG00000005302	rs149007767	T	C	0.149708	MSL3	TRUE	reported	igd	0.011737	95.2845
61679038	6.99e-14	0.0144789	9188	8	-0.108421	eqtl-a-ENSG00000005302	rs13277976	T	A	0.785822	MSL3	TRUE	reported	igd	0.00606586	56.061
31390410	4.43e-08	0.012059	30773	6	0.065995	eqtl-a-ENSG00000005379	rs2516448	C	T	0.583185	TSPOAP1	TRUE	reported	igd	0.000972315	29.9482
139932927	2.58e-10	0.0131332	23577	9	-0.0830294	eqtl-a-ENSG00000005379	rs7025728	A	G	0.287386	TSPOAP1	TRUE	reported	igd	0.00169238	39.9656
30482803	6.47e-11	0.0119295	31026	16	0.0779259	eqtl-a-ENSG00000005379	rs12716977	C	T	0.542883	TSPOAP1	TRUE	reported	igd	0.0013734	42.6669
56427656	1.14e-39	0.0159552	31352	17	0.210291	eqtl-a-ENSG00000005379	rs12948345	T	C	0.164528	TSPOAP1	TRUE	reported	igd	0.00551026	173.704
57748369	5.27e-14	0.012307	29001	20	0.0926115	eqtl-a-ENSG00000005379	rs259981	A	T	0.369389	TSPOAP1	TRUE	reported	igd	0.00194879	56.6233
83547862	1.39e-18	0.0148606	31684	4	-0.130743	eqtl-a-ENSG00000005381	rs17005891	A	G	0.199218	MPO	TRUE	reported	igd	0.00243705	77.3993
61650831	3.05e-13	0.0155185	31569	8	-0.113162	eqtl-a-ENSG00000005381	rs7846314	T	A	0.178349	MPO	TRUE	reported	igd	0.00168155	53.1709
6898998	1.41e-08	0.0118966	31569	8	0.067476	eqtl-a-ENSG00000005381	rs12716641	C	T	0.483351	MPO	TRUE	reported	igd	0.001018	32.1681
41216534	1.25e-08	0.0127905	31569	13	0.0728089	eqtl-a-ENSG00000005381	rs4325427	T	C	0.315692	MPO	TRUE	reported	igd	0.00102539	32.4016
56357833	1e-200	0.0162906	31567	17	0.593632	eqtl-a-ENSG00000005381	rs2856857	A	G	0.142232	MPO	TRUE	reported	igd	0.0403675	1327.8
56027903	3.35e-10	0.0147449	31224	17	0.0926217	eqtl-a-ENSG00000005381	rs2585830	G	T	0.795843	MPO	TRUE	reported	igd	0.00126213	39.4561
836149	1.28e-17	0.014144	13932	19	-0.12086	eqtl-a-ENSG00000005381	rs57228624	C	T	0.228262	MPO	TRUE	reported	igd	0.00521359	73.006
38552078	3.14e-08	0.0125664	31684	20	0.069536	eqtl-a-ENSG00000005381	rs2224538	C	T	0.338244	MPO	TRUE	reported	igd	0.000965469	30.6175
32265903	4.72e-09	0.0132977	31300	22	-0.077882	eqtl-a-ENSG00000005381	rs1012068	G	T	0.276034	MPO	TRUE	reported	igd	0.00109472	34.2999
32669955	1.83e-08	0.0135867	29827	6	-0.0764577	eqtl-a-ENSG00000005471	rs9275406	T	G	0.25806	ABCB4	TRUE	reported	igd	0.00106058	31.6654
87079880	1.08e-106	0.0156794	31569	7	-0.344006	eqtl-a-ENSG00000005471	rs45493392	G	A	0.16734	ABCB4	TRUE	reported	igd	0.015019	481.333
87158115	6.34e-10	0.0524946	9117	7	-0.324501	eqtl-a-ENSG00000005471	rs80351204	A	G	0.0129886	ABCB4	TRUE	reported	igd	0.00417383	38.2039
38053207	6.52e-12	0.0118851	31569	17	-0.0816268	eqtl-a-ENSG00000005471	rs12453507	G	C	0.492239	ABCB4	TRUE	reported	igd	0.00149194	47.1664
103434253	9.62e-10	0.0127359	31569	4	0.0778899	eqtl-a-ENSG00000005513	rs3774937	C	T	0.320593	SOX8	TRUE	reported	igd	0.00118339	37.4003
133428601	4.32e-10	0.0261485	30902	5	-0.163216	eqtl-a-ENSG00000005513	rs4388254	T	C	0.0546521	SOX8	TRUE	reported	igd	0.00125921	38.9586
1079479	1.97e-29	0.0165221	23787	16	0.186115	eqtl-a-ENSG00000005513	rs443887	G	A	0.151587	SOX8	TRUE	reported	igd	0.00530618	126.881
1030154	4.26e-61	0.0121425	31146	16	-0.200241	eqtl-a-ENSG00000005513	rs11863963	C	G	0.38048	SOX8	TRUE	reported	igd	0.00865589	271.933
56849749	1.46e-16	0.0122208	31684	3	-0.100944	eqtl-a-ENSG00000005844	rs1354034	C	T	0.618137	ITGAL	TRUE	reported	igd	0.00214876	68.2236
144385777	2.04e-12	0.0266112	25735	6	0.187114	eqtl-a-ENSG00000005844	rs149110519	T	C	0.0526158	ITGAL	TRUE	reported	igd	0.00191746	49.4367
30485393	7.94e-150	0.0116715	31481	16	-0.304278	eqtl-a-ENSG00000005844	rs11574938	C	G	0.543664	ITGAL	TRUE	reported	igd	0.0211331	679.611
118153977	5.51e-33	0.0128213	31355	1	0.153388	eqtl-a-ENSG00000005961	rs826415	G	T	0.308498	ITGA2B	TRUE	reported	igd	0.00454395	143.117
38050232	4.25e-12	0.012609	31470	2	-0.0873612	eqtl-a-ENSG00000005961	rs4670221	G	C	0.332826	ITGA2B	TRUE	reported	igd	0.00152306	48.0008
56849749	1e-200	0.011269	31470	3	0.570761	eqtl-a-ENSG00000005961	rs1354034	C	T	0.618137	ITGA2B	TRUE	reported	igd	0.0753717	2565.13
88180196	7.29e-12	0.0266851	29817	5	0.182841	eqtl-a-ENSG00000005961	rs114694170	C	T	0.0523176	ITGA2B	TRUE	reported	igd	0.00157204	46.944
135419018	4.42e-08	0.0134814	31355	6	0.073788	eqtl-a-ENSG00000005961	rs9399137	C	T	0.264393	ITGA2B	TRUE	reported	igd	0.000954509	29.9553
99192919	5.21e-11	0.0139766	25947	9	0.0917561	eqtl-a-ENSG00000005961	rs10820606	C	A	0.236914	ITGA2B	TRUE	reported	igd	0.00165828	43.0956
65066186	1.33e-52	0.0119574	31470	10	0.182517	eqtl-a-ENSG00000005961	rs10761741	T	G	0.420816	ITGA2B	TRUE	reported	igd	0.00734908	232.973
243268	6.63e-50	0.0142098	31355	11	0.211064	eqtl-a-ENSG00000005961	rs505404	G	T	0.222031	ITGA2B	TRUE	reported	igd	0.00698716	220.61
54712308	3.83e-60	0.0119883	31470	12	0.196102	eqtl-a-ENSG00000005961	rs10876550	A	G	0.590064	ITGA2B	TRUE	reported	igd	0.00843092	267.56
122216910	1.42e-34	0.0189493	29817	12	0.232392	eqtl-a-ENSG00000005961	rs11553699	G	A	0.10963	ITGA2B	TRUE	reported	igd	0.00501888	150.393
57036023	4.89e-08	0.0127721	31355	12	0.0696781	eqtl-a-ENSG00000005961	rs2950393	A	G	0.317506	ITGA2B	TRUE	reported	igd	0.000948307	29.7605
88556880	2.46e-16	0.0130431	19914	16	0.10692	eqtl-a-ENSG00000005961	rs10852622	G	A	0.293204	ITGA2B	TRUE	reported	igd	0.00336306	67.1912
33884804	3.33e-178	0.015097	31470	17	0.429713	eqtl-a-ENSG00000005961	rs10512472	C	T	0.179037	ITGA2B	TRUE	reported	igd	0.025098	810.118
20720973	4.7e-12	0.0118836	31086	18	0.0821669	eqtl-a-ENSG00000005961	rs11082304	T	G	0.50307	ITGA2B	TRUE	reported	igd	0.00153556	47.8046
1924707	7.51e-13	0.0131712	31355	20	-0.0944323	eqtl-a-ENSG00000005961	rs13042885	T	C	0.284247	ITGA2B	TRUE	reported	igd	0.00163671	51.4
248039451	2.75e-09	0.01257	31684	1	-0.0747402	eqtl-a-ENSG00000006007	rs3811444	T	C	0.337611	GDE1	TRUE	reported	igd	0.00111459	35.3517
50427982	6.21e-15	0.0119389	31684	7	0.093121	eqtl-a-ENSG00000006007	rs6592965	A	G	0.449532	GDE1	TRUE	reported	igd	0.00191643	60.833
19477624	2.5e-50	0.0319531	29715	16	0.476693	eqtl-a-ENSG00000006007	rs118174930	C	A	0.0354099	GDE1	TRUE	reported	igd	0.00743422	222.547
19589739	8.72e-14	0.0398922	24117	16	0.29756	eqtl-a-ENSG00000006007	rs12929106	A	G	0.0226867	GDE1	TRUE	reported	igd	0.0023017	55.6336
19397568	1e-200	0.0259658	30958	16	-0.799882	eqtl-a-ENSG00000006007	rs35659432	A	G	0.051926	GDE1	TRUE	reported	igd	0.0297415	948.9
19444627	1e-200	0.0272274	30902	16	-0.966815	eqtl-a-ENSG00000006007	rs28576302	C	T	0.045979	GDE1	TRUE	reported	igd	0.039203	1260.8
16170764	2.69e-08	0.0118982	31569	17	-0.0661553	eqtl-a-ENSG00000006007	rs7210990	A	C	0.481977	GDE1	TRUE	reported	igd	0.00097832	30.9129
18972008	1.29e-09	0.0224165	26196	19	-0.136026	eqtl-a-ENSG00000006015	rs10405364	G	A	0.0761021	REX1BD	TRUE	reported	igd	0.00140366	36.8193
18660566	1e-200	0.0111578	21129	19	-0.517569	eqtl-a-ENSG00000006015	rs10414427	C	T	0.555728	REX1BD	TRUE	reported	igd	0.0924237	2151.48
18810795	1.31e-33	0.0226486	26079	19	0.273656	eqtl-a-ENSG00000006015	rs757348	T	A	0.0737959	REX1BD	TRUE	reported	igd	0.00556688	145.98
18979061	2.59e-08	0.0356319	20235	19	0.198377	eqtl-a-ENSG00000006015	rs117558072	C	A	0.0286608	REX1BD	TRUE	reported	igd	0.00152946	30.9929
48574202	6.97e-109	0.0124063	31676	17	-0.275025	eqtl-a-ENSG00000006282	rs11655670	A	G	0.333878	SPATA20	TRUE	reported	igd	0.0152772	491.397
48305596	1.26e-12	0.0132938	31555	17	-0.0943618	eqtl-a-ENSG00000006282	rs7220357	C	T	0.275793	SPATA20	TRUE	reported	igd	0.00159416	50.381
48490945	1e-200	0.0128972	30077	17	-0.412784	eqtl-a-ENSG00000006282	rs144232687	T	C	0.273178	SPATA20	TRUE	reported	igd	0.0329363	1024.3
48617493	1e-200	0.0144966	31684	17	0.588087	eqtl-a-ENSG00000006282	rs62059698	G	A	0.185294	SPATA20	TRUE	reported	igd	0.0493764	1645.6
48702463	1.29e-56	0.0126253	26121	17	-0.200178	eqtl-a-ENSG00000006282	rs2107440	A	G	0.32208	SPATA20	TRUE	reported	igd	0.00953235	251.371
48373667	3.87e-31	0.0133225	26701	17	0.154614	eqtl-a-ENSG00000006282	rs11655373	A	G	0.271294	SPATA20	TRUE	reported	igd	0.00501896	134.677
48834023	1.1e-16	0.0118755	31684	17	-0.0984851	eqtl-a-ENSG00000006282	rs3760403	G	A	0.493705	SPATA20	TRUE	reported	igd	0.00216599	68.7717
131656997	1.19e-09	0.012641	31684	5	-0.0768826	eqtl-a-ENSG00000006530	rs270601	C	T	0.669999	AGK	TRUE	reported	igd	0.00116613	36.9884
141343087	4.27e-67	0.0119204	31567	7	0.20629	eqtl-a-ENSG00000006530	rs3779086	T	C	0.42326	AGK	TRUE	reported	igd	0.00939811	299.466
141583683	2.08e-19	0.0433954	23222	7	-0.390945	eqtl-a-ENSG00000006530	rs73153906	T	G	0.0190665	AGK	TRUE	reported	igd	0.0034828	81.1534
182319301	1.22e-09	0.0119574	31684	2	0.0726661	eqtl-a-ENSG00000006534	rs1449263	T	C	0.553798	ALDH3B1	TRUE	reported	igd	0.00116424	36.9286
144385777	8.79e-23	0.0265671	25735	6	0.261024	eqtl-a-ENSG00000006534	rs149110519	T	C	0.0526158	ALDH3B1	TRUE	reported	igd	0.00373699	96.5248
113912553	2.24e-08	0.0119087	31569	9	-0.0665947	eqtl-a-ENSG00000006534	rs10980797	G	A	0.472236	ALDH3B1	TRUE	reported	igd	0.0009896	31.2697
67793448	1.3e-111	0.0139727	31683	11	-0.313679	eqtl-a-ENSG00000006534	rs2286164	G	A	0.226473	ALDH3B1	TRUE	reported	igd	0.0156578	503.945
67735589	1.3e-10	0.0486885	8975	11	-0.312926	eqtl-a-ENSG00000006534	rs145506132	A	G	0.0151282	ALDH3B1	TRUE	reported	igd	0.00458144	41.2984
242159975	1e-200	0.0140146	30597	2	0.424463	eqtl-a-ENSG00000006607	rs73114178	G	A	0.216009	FARP2	TRUE	reported	igd	0.0291079	917.255
241921688	3.31e-09	0.0168588	30594	2	-0.0997212	eqtl-a-ENSG00000006607	rs4303712	C	T	0.145495	FARP2	TRUE	reported	igd	0.00114232	34.9859
242087346	3.18e-29	0.0121269	30598	2	0.136089	eqtl-a-ENSG00000006607	rs6726954	G	A	0.393906	FARP2	TRUE	reported	igd	0.00409892	125.927
30504160	1e-200	0.0143903	31470	7	0.473269	eqtl-a-ENSG00000006625	rs736781	T	C	0.198147	GGCT	TRUE	reported	igd	0.033228	1081.56
30667433	2.15e-17	0.0201572	31470	7	-0.171042	eqtl-a-ENSG00000006625	rs2709778	G	A	0.904055	GGCT	TRUE	reported	igd	0.00228274	71.9975
30436719	1.18e-09	0.024729	25181	7	-0.150439	eqtl-a-ENSG00000006625	rs10279910	T	A	0.938435	GGCT	TRUE	reported	igd	0.00146756	37.0061
56849749	3.17e-30	0.0121941	31684	3	0.139305	eqtl-a-ENSG00000006638	rs1354034	C	T	0.618137	TBXA2R	TRUE	reported	igd	0.00410212	130.499
106372903	6.04e-09	0.0119729	31355	7	-0.0696284	eqtl-a-ENSG00000006638	rs342296	A	G	0.441001	TBXA2R	TRUE	reported	igd	0.00107745	33.8179
3622535	2.73e-28	0.0120889	23991	19	-0.133344	eqtl-a-ENSG00000006638	rs4807492	A	G	0.598382	TBXA2R	TRUE	reported	igd	0.00504578	121.657
148200011	2.36e-17	0.0120367	31569	5	-0.102005	eqtl-a-ENSG00000006652	rs56330463	C	T	0.582097	IFRD1	TRUE	reported	igd	0.00226976	71.8126
144385777	3.71e-10	0.0266207	25735	6	0.1668	eqtl-a-ENSG00000006652	rs149110519	T	C	0.0526158	IFRD1	TRUE	reported	igd	0.00152323	39.2572
112292570	8.74e-20	0.0436754	27503	7	0.397603	eqtl-a-ENSG00000006652	rs1234378	C	A	0.981184	IFRD1	TRUE	reported	igd	0.00300427	82.8694
112092857	1e-200	0.0131216	31683	7	0.527231	eqtl-a-ENSG00000006652	rs6966318	C	T	0.755694	IFRD1	TRUE	reported	igd	0.0484861	1614.36
111872453	8.64e-11	0.0476953	9002	7	-0.309495	eqtl-a-ENSG00000006652	rs76272652	G	A	0.0157743	IFRD1	TRUE	reported	igd	0.00465576	42.0978
112721571	1.23e-10	0.0372545	30294	7	-0.239767	eqtl-a-ENSG00000006652	rs56384744	A	C	0.0261311	IFRD1	TRUE	reported	igd	0.00136544	41.4183
111909855	1e-200	0.0211258	29658	7	0.657218	eqtl-a-ENSG00000006652	rs76274372	C	A	0.0808079	IFRD1	TRUE	reported	igd	0.0316013	967.75
38775323	1.77e-110	0.0158956	31355	7	-0.354999	eqtl-a-ENSG00000006715	rs757685	A	G	0.838511	VPS41	TRUE	reported	igd	0.0156581	498.738
38950137	5.3e-22	0.0131283	31355	7	0.126587	eqtl-a-ENSG00000006715	rs10239557	T	C	0.285952	VPS41	TRUE	reported	igd	0.00295644	92.968
39560862	9.97e-26	0.0182159	31469	7	-0.191018	eqtl-a-ENSG00000006715	rs6963017	G	A	0.120434	VPS41	TRUE	reported	igd	0.00348217	109.956
12882087	1e-200	0.0116237	31228	17	0.357843	eqtl-a-ENSG00000006744	rs11650537	T	C	0.43431	ELAC2	TRUE	reported	igd	0.0294556	947.695
12851435	2.09e-34	0.012843	31355	17	0.157101	eqtl-a-ENSG00000006744	rs7225631	A	G	0.306374	ELAC2	TRUE	reported	igd	0.00474953	149.623
13065700	9.71e-14	0.0423005	26119	17	-0.314915	eqtl-a-ENSG00000006744	rs138142208	C	T	0.0201245	ELAC2	TRUE	reported	igd	0.00211748	55.4195
46042665	1.81e-09	0.0335039	26236	19	0.201492	eqtl-a-ENSG00000007047	rs141651018	T	C	0.0325351	MARK4	TRUE	reported	igd	0.00137667	36.1653
46089055	3.68e-09	0.0327765	26366	19	0.193322	eqtl-a-ENSG00000007047	rs73048457	C	T	0.0340519	MARK4	TRUE	reported	igd	0.00131771	34.786
45758364	1e-200	0.0119822	28464	19	-0.413205	eqtl-a-ENSG00000007047	rs184688	G	A	0.649813	MARK4	TRUE	reported	igd	0.0401039	1189.12
45808793	7.42e-28	0.020402	28473	19	-0.223196	eqtl-a-ENSG00000007047	rs17875633	C	T	0.0930441	MARK4	TRUE	reported	igd	0.00418574	119.673
41905677	1.44e-26	0.022855	24423	19	-0.243815	eqtl-a-ENSG00000007129	rs73047262	T	C	0.0725341	CEACAM21	TRUE	reported	igd	0.0046381	113.795
41985624	1e-200	0.0135916	26605	19	0.423529	eqtl-a-ENSG00000007129	rs887391	T	C	0.765683	CEACAM21	TRUE	reported	igd	0.0352122	970.94
41781294	9.94e-10	0.0474565	14710	19	-0.289978	eqtl-a-ENSG00000007129	rs112335177	T	C	0.0159415	CEACAM21	TRUE	reported	igd	0.00253177	37.3319
42237641	2.89e-16	0.0123261	26483	19	0.100804	eqtl-a-ENSG00000007129	rs11881921	A	G	0.366027	CEACAM21	TRUE	reported	igd	0.00251908	66.8762
42066641	3.66e-16	0.0317064	20579	19	0.258388	eqtl-a-ENSG00000007129	rs4803482	A	G	0.0363963	CEACAM21	TRUE	reported	igd	0.00321682	66.4062
2461453	2.91e-12	0.012528	25827	17	-0.0874664	eqtl-a-ENSG00000007168	rs8076127	G	T	0.341639	PAFAH1B1	TRUE	reported	igd	0.00188376	48.74
2491429	1.89e-25	0.0412942	21583	17	-0.430525	eqtl-a-ENSG00000007168	rs115107247	A	G	0.0210582	PAFAH1B1	TRUE	reported	igd	0.00501101	108.687
2307902	4.18e-08	0.0251964	26157	17	-0.138147	eqtl-a-ENSG00000007168	rs66494490	T	C	0.0591811	PAFAH1B1	TRUE	reported	igd	0.00114794	30.0589
2599272	4.4e-62	0.0121018	26071	17	-0.201224	eqtl-a-ENSG00000007168	rs11654991	A	G	0.613018	PAFAH1B1	TRUE	reported	igd	0.0104935	276.456
160754947	1.27e-10	0.0179014	31240	2	-0.115124	eqtl-a-ENSG00000007237	rs76840964	G	A	0.126123	GAS7	TRUE	reported	igd	0.00132212	41.3552
182323766	2.03e-18	0.0119731	31569	2	0.104832	eqtl-a-ENSG00000007237	rs1375493	A	G	0.565077	GAS7	TRUE	reported	igd	0.00242248	76.6562
128297569	5.36e-10	0.0121699	31569	3	-0.0755519	eqtl-a-ENSG00000007237	rs9880192	C	G	0.392874	GAS7	TRUE	reported	igd	0.00121934	38.538
148200011	1.09e-11	0.0120476	31569	5	0.0818477	eqtl-a-ENSG00000007237	rs56330463	C	T	0.582097	GAS7	TRUE	reported	igd	0.00145988	46.1513
144385777	5.42e-10	0.0266214	25735	6	0.165229	eqtl-a-ENSG00000007237	rs149110519	T	C	0.0526158	GAS7	TRUE	reported	igd	0.00149464	38.5192
42515791	1.7e-19	0.0145769	27823	6	0.131649	eqtl-a-ENSG00000007237	rs16895831	T	C	0.209742	GAS7	TRUE	reported	igd	0.002923	81.5593
127009395	2.86e-20	0.0158031	31569	9	-0.145767	eqtl-a-ENSG00000007237	rs55793580	T	C	0.169838	GAS7	TRUE	reported	igd	0.00268784	85.0759
111884608	2.81e-10	0.011929	28418	12	0.0752626	eqtl-a-ENSG00000007237	rs3184504	C	T	0.542056	GAS7	TRUE	reported	igd	0.00139878	39.8034
9942454	1.28e-74	0.0380215	27325	17	0.694889	eqtl-a-ENSG00000007237	rs9905556	T	C	0.0245393	GAS7	TRUE	reported	igd	0.0120763	333.995
10018742	1.85e-159	0.0125347	31684	17	-0.337262	eqtl-a-ENSG00000007237	rs11078832	G	A	0.688526	GAS7	TRUE	reported	igd	0.0223386	723.902
9912102	2.89e-35	0.021455	31226	17	0.265873	eqtl-a-ENSG00000007237	rs58209168	A	T	0.0830179	GAS7	TRUE	reported	igd	0.00489378	153.555
10075853	2.14e-16	0.0124404	31684	17	0.102188	eqtl-a-ENSG00000007237	rs12936206	G	A	0.35099	GAS7	TRUE	reported	igd	0.00212504	67.4689
31265490	3.53e-09	0.013792	30389	6	0.081439	eqtl-a-ENSG00000007264	rs2247056	C	T	0.753447	MATK	TRUE	reported	igd	0.00114603	34.8644
94450233	6.31e-09	0.0120121	31270	10	0.0697712	eqtl-a-ENSG00000007264	rs9420589	T	G	0.428682	MATK	TRUE	reported	igd	0.00107775	33.7355
3812089	1.41e-32	0.0284855	17628	19	0.338555	eqtl-a-ENSG00000007264	rs8109446	G	A	0.954727	MATK	TRUE	reported	igd	0.00794953	141.241
3762926	1.73e-28	0.0122821	23655	19	-0.135977	eqtl-a-ENSG00000007264	rs7245624	A	G	0.631132	MATK	TRUE	reported	igd	0.00515487	122.56
3823192	3.8e-15	0.0131434	31017	19	-0.103322	eqtl-a-ENSG00000007264	rs34503630	C	T	0.2859	MATK	TRUE	reported	igd	0.00198841	61.7934
16442019	6.81e-09	0.0126582	22490	19	0.0733618	eqtl-a-ENSG00000007264	rs55908509	A	G	0.3284	MATK	TRUE	reported	igd	0.00149128	33.5859
31237858	1.35e-14	0.0128365	27280	6	-0.0988592	eqtl-a-ENSG00000007312	rs34794906	C	T	0.310471	CD79B	TRUE	reported	igd	0.00216947	59.3074
130613614	9.1e-11	0.0120219	31355	8	0.0779137	eqtl-a-ENSG00000007312	rs10098310	A	G	0.575007	CD79B	TRUE	reported	igd	0.00133781	42.0004
112007756	5.99e-10	0.0119256	28204	12	0.07383	eqtl-a-ENSG00000007312	rs653178	T	C	0.539991	CD79B	TRUE	reported	igd	0.00135708	38.3243
86009760	1.15e-08	0.014584	31470	16	0.0832351	eqtl-a-ENSG00000007312	rs12232384	A	C	0.210455	CD79B	TRUE	reported	igd	0.00103398	32.5711
38051348	3.07e-18	0.0118718	31086	17	-0.103389	eqtl-a-ENSG00000007312	rs8067378	G	A	0.497388	CD79B	TRUE	reported	igd	0.00243384	75.8381
62006432	6.34e-40	0.0122729	31374	17	-0.162302	eqtl-a-ENSG00000007312	rs12603821	A	G	0.366952	CD79B	TRUE	reported	igd	0.00554331	174.874
44747947	8.46e-13	0.0136628	31086	20	-0.0977354	eqtl-a-ENSG00000007312	rs4810485	G	T	0.746826	CD79B	TRUE	reported	igd	0.00164341	51.1678
113501607	4.43e-10	0.04413	21876	1	0.275296	eqtl-a-ENSG00000007341	rs147836155	T	C	0.018481	ST7L	TRUE	reported	igd	0.00177579	38.9128
113044731	1e-200	0.0116818	30901	1	-0.384084	eqtl-a-ENSG00000007341	rs351362	T	C	0.405735	ST7L	TRUE	reported	igd	0.0338008	1080.95
113254267	5.84e-34	0.0145752	24642	1	-0.177072	eqtl-a-ENSG00000007341	rs7522283	C	G	0.791511	ST7L	TRUE	reported	igd	0.0059539	147.583
113307702	1.52e-09	0.0371123	26273	1	-0.224247	eqtl-a-ENSG00000007341	rs184305120	C	T	0.0263468	ST7L	TRUE	reported	igd	0.00138773	36.5077
111833788	2.74e-08	0.011926	28089	12	0.0662741	eqtl-a-ENSG00000007516	rs10774624	A	G	0.538565	BAIAP3	TRUE	reported	igd	0.00109821	30.8793
1224109	3.72e-08	0.0132245	19733	16	0.0727861	eqtl-a-ENSG00000007516	rs4318204	C	T	0.281178	BAIAP3	TRUE	reported	igd	0.00153278	30.2897
1378788	4.4e-17	0.0120148	19734	16	-0.100945	eqtl-a-ENSG00000007516	rs8048759	T	C	0.576369	BAIAP3	TRUE	reported	igd	0.00356427	70.5818
1374818	1e-200	0.0128811	23991	16	-0.42967	eqtl-a-ENSG00000007516	rs8063	G	A	0.728272	BAIAP3	TRUE	reported	igd	0.0443228	1112.57
627359	1.57e-08	0.0436197	17064	16	0.246621	eqtl-a-ENSG00000007541	rs148117344	C	T	0.018934	PIGQ	TRUE	reported	igd	0.00186983	31.9627
673430	1.84e-195	0.0125065	23849	16	0.373011	eqtl-a-ENSG00000007541	rs12444525	A	G	0.307766	PIGQ	TRUE	reported	igd	0.0359582	889.478
33875262	3.58e-28	0.0128635	31185	17	0.141573	eqtl-a-ENSG00000007541	rs8073060	A	T	0.305723	PIGQ	TRUE	reported	igd	0.00386913	121.12
27730940	1.22e-23	0.0121658	31300	2	0.121926	eqtl-a-ENSG00000007944	rs1260326	C	T	0.611153	MYLIP	TRUE	reported	igd	0.00319871	100.435
16138363	1.12e-32	0.012757	31556	6	-0.151864	eqtl-a-ENSG00000007944	rs2142675	G	C	0.314263	MYLIP	TRUE	reported	igd	0.00447079	141.705
15900330	1.7e-116	0.0200996	31684	6	-0.461163	eqtl-a-ENSG00000007944	rs2021900	T	C	0.90678	MYLIP	TRUE	reported	igd	0.0163432	526.389
19845376	6.86e-09	0.0184241	31684	8	0.106758	eqtl-a-ENSG00000007944	rs7841189	T	C	0.118043	MYLIP	TRUE	reported	igd	0.00105859	33.5738
116648917	1.05e-09	0.0167392	31300	11	0.102136	eqtl-a-ENSG00000007944	rs964184	C	G	0.852011	MYLIP	TRUE	reported	igd	0.00118803	37.2272
111708458	1.67e-09	0.0120359	31240	12	0.0725461	eqtl-a-ENSG00000007944	rs1265564	C	A	0.421923	MYLIP	TRUE	reported	igd	0.0011616	36.3281
56990716	9.37e-10	0.0127775	31569	16	0.0781973	eqtl-a-ENSG00000007944	rs247617	A	C	0.316679	MYLIP	TRUE	reported	igd	0.00118499	37.4511
23737013	7.03e-14	0.0223143	30547	1	0.167078	eqtl-a-ENSG00000007968	rs114352248	T	C	0.0767509	E2F2	TRUE	reported	igd	0.00183192	56.0588
205244953	5.26e-11	0.0122231	31684	1	0.0802265	eqtl-a-ENSG00000007968	rs1172130	A	G	0.383273	E2F2	TRUE	reported	igd	0.00135782	43.077
118153011	9.05e-09	0.0156988	31569	1	0.0902321	eqtl-a-ENSG00000007968	rs11587735	C	A	0.173499	E2F2	TRUE	reported	igd	0.00104538	33.034
56849749	1.1e-09	0.0122343	31684	3	-0.0745629	eqtl-a-ENSG00000007968	rs1354034	C	T	0.618137	E2F2	TRUE	reported	igd	0.00117095	37.1415
30128442	1.69e-10	0.0235851	26412	6	-0.150645	eqtl-a-ENSG00000007968	rs12212092	T	C	0.068141	E2F2	TRUE	reported	igd	0.00154228	40.7945
50427982	6.16e-33	0.0119045	31684	7	0.142312	eqtl-a-ENSG00000007968	rs6592965	A	G	0.449532	E2F2	TRUE	reported	igd	0.00449021	142.9
33875262	9.18e-23	0.0128747	31185	17	0.126438	eqtl-a-ENSG00000007968	rs8073060	A	T	0.305723	E2F2	TRUE	reported	igd	0.00308315	96.4391
27179590	4.85e-10	0.0144505	27324	17	0.0899397	eqtl-a-ENSG00000007968	rs35033748	C	T	0.215702	E2F2	TRUE	reported	igd	0.00141572	38.7352
43831259	4.42e-12	0.0135605	31569	18	-0.0938822	eqtl-a-ENSG00000007968	rs9944715	G	A	0.740866	E2F2	TRUE	reported	igd	0.00151599	47.9278
4505445	2.11e-09	0.0118919	24632	19	-0.0712206	eqtl-a-ENSG00000007968	rs16989695	A	G	0.487856	E2F2	TRUE	reported	igd	0.00145404	35.8652
55966904	6.25e-18	0.0157011	27738	20	-0.135463	eqtl-a-ENSG00000007968	rs117963839	T	C	0.172794	E2F2	TRUE	reported	igd	0.00267635	74.4303
37462936	6.03e-09	0.0119712	27015	22	0.0696246	eqtl-a-ENSG00000007968	rs855791	G	A	0.558409	E2F2	TRUE	reported	igd	0.00125055	33.8234
171016449	2.12e-15	0.012853	1575	6	0.101983	eqtl-a-ENSG00000008018	rs4554352	C	A	0.691111	PSMB1	TRUE	reported	igd	0.0384365	62.8774
170764103	1e-200	0.0115066	31559	6	-0.362156	eqtl-a-ENSG00000008018	rs10946271	C	T	0.498471	PSMB1	TRUE	reported	igd	0.0304335	990.535
170804451	9.88e-43	0.0123765	25240	6	-0.169583	eqtl-a-ENSG00000008018	rs9366235	T	C	0.352418	PSMB1	TRUE	reported	igd	0.00738348	187.73
15525604	1.7e-14	0.0462188	23532	6	-0.354568	eqtl-a-ENSG00000008083	rs115972027	T	G	0.0167958	JARID2	TRUE	reported	igd	0.0024947	58.8471
15252083	5.26e-169	0.0206928	31559	6	-0.573402	eqtl-a-ENSG00000008083	rs148916699	T	C	0.0858254	JARID2	TRUE	reported	igd	0.0237529	767.808
14959424	6.53e-11	0.0312795	30740	6	-0.20428	eqtl-a-ENSG00000008083	rs114822866	T	G	0.0375024	JARID2	TRUE	reported	igd	0.00138556	42.6485
15769837	3.81e-08	0.0430065	27367	6	0.236527	eqtl-a-ENSG00000008083	rs116666415	C	T	0.0194913	JARID2	TRUE	reported	igd	0.00110404	30.2456
144385777	5.73e-10	0.0266215	25735	6	-0.164987	eqtl-a-ENSG00000008083	rs149110519	T	C	0.0526158	JARID2	TRUE	reported	igd	0.00149026	38.4061
15131245	1e-200	0.0278884	30929	6	-0.919173	eqtl-a-ENSG00000008083	rs112441779	T	C	0.0442485	JARID2	TRUE	reported	igd	0.0339305	1086.22
28724374	8.35e-12	0.0131057	31355	7	0.0895459	eqtl-a-ENSG00000008083	rs56388170	T	G	0.289189	JARID2	TRUE	reported	igd	0.00148668	46.6813
46298373	2.43e-14	0.0212421	31355	3	-0.16198	eqtl-a-ENSG00000008256	rs13325613	T	G	0.0854911	CYTH3	TRUE	reported	igd	0.00185104	58.1434
28303030	4.24e-14	0.0154746	31355	3	0.116886	eqtl-a-ENSG00000008256	rs4502545	A	G	0.179583	CYTH3	TRUE	reported	igd	0.00181631	57.0504
31272261	1.6e-10	0.0137996	30389	6	0.0882553	eqtl-a-ENSG00000008256	rs6457374	T	C	0.754006	CYTH3	TRUE	reported	igd	0.00134415	40.8997
6130519	1.24e-16	0.0118844	31349	7	0.0983948	eqtl-a-ENSG00000008256	rs852162	T	C	0.479764	CYTH3	TRUE	reported	igd	0.00218181	68.5428
6254944	9.29e-57	0.0330382	29413	7	-0.524508	eqtl-a-ENSG00000008256	rs6958932	G	A	0.0329708	CYTH3	TRUE	reported	igd	0.00849623	252.024
46298373	1.3e-08	0.0212615	31355	3	-0.120899	eqtl-a-ENSG00000008283	rs13325613	T	G	0.0854911	CYB561	TRUE	reported	igd	0.00103016	32.3318
35879156	4.08e-11	0.0134304	31355	5	-0.0886551	eqtl-a-ENSG00000008283	rs6881706	T	G	0.267155	CYB561	TRUE	reported	igd	0.00138778	43.5714
31350704	1.22e-09	0.0140613	30773	6	0.0854549	eqtl-a-ENSG00000008283	rs1521	T	C	0.767038	CYB561	TRUE	reported	igd	0.00119876	36.9313
61518766	1.11e-50	0.0118109	31352	17	-0.176842	eqtl-a-ENSG00000008283	rs4968775	C	G	0.505945	CYB561	TRUE	reported	igd	0.00709978	224.17
30529631	2.19e-08	0.0119173	30492	22	-0.0666941	eqtl-a-ENSG00000008283	rs2412973	A	C	0.466354	CYB561	TRUE	reported	igd	0.00102609	31.3178
50370254	4.98e-11	0.0166562	29863	7	0.109456	eqtl-a-ENSG00000008294	rs149007767	T	C	0.149708	SPAG9	TRUE	reported	igd	0.001444	43.1815
28724374	2.23e-17	0.013094	31141	7	0.111053	eqtl-a-ENSG00000008294	rs56388170	T	G	0.289189	SPAG9	TRUE	reported	igd	0.00230452	71.9264
49039468	2.4e-19	0.049823	15425	17	-0.448073	eqtl-a-ENSG00000008294	rs1006702	G	T	0.0143961	SPAG9	TRUE	reported	igd	0.00521605	80.8689
49043348	1.75e-61	0.0213563	31355	17	0.353333	eqtl-a-ENSG00000008294	rs8125	T	C	0.0830943	SPAG9	TRUE	reported	igd	0.00865435	273.709
49246345	1.5e-11	0.023819	31352	17	0.160735	eqtl-a-ENSG00000008294	rs41456547	G	T	0.066683	SPAG9	TRUE	reported	igd	0.00145037	45.5351
48689192	6.86e-85	0.018554	28168	3	-0.362248	eqtl-a-ENSG00000008300	rs2286652	A	G	0.112952	CELSR3	TRUE	reported	igd	0.0133519	381.159
149289464	1.21e-14	0.0137132	30935	7	0.105794	eqtl-a-ENSG00000008300	rs354033	A	G	0.25016	CELSR3	TRUE	reported	igd	0.00192026	59.5136
46262286	1.38e-10	0.0125226	30935	19	-0.0803688	eqtl-a-ENSG00000008300	rs725660	A	C	0.342629	CELSR3	TRUE	reported	igd	0.00132971	41.1868
182323766	2.92e-10	0.0119888	31569	2	0.0755663	eqtl-a-ENSG00000008394	rs1375493	A	G	0.565077	MGST1	TRUE	reported	igd	0.00125689	39.7262
128297569	6.02e-10	0.01217	31569	3	-0.075331	eqtl-a-ENSG00000008394	rs9880192	C	G	0.392874	MGST1	TRUE	reported	igd	0.00121221	38.3124
130613614	1.37e-14	0.0120145	31569	8	-0.0925011	eqtl-a-ENSG00000008394	rs10098310	A	G	0.575007	MGST1	TRUE	reported	igd	0.00187416	59.2727
16502260	1.71e-135	0.0231522	31676	12	-0.57357	eqtl-a-ENSG00000008394	rs4149190	A	T	0.0679486	MGST1	TRUE	reported	igd	0.0190074	613.707
54685880	4.53e-19	0.0255771	29836	12	-0.228224	eqtl-a-ENSG00000008394	rs35979828	T	C	0.0571059	MGST1	TRUE	reported	igd	0.00266147	79.6143
23589349	2.1e-18	0.0118801	31569	14	0.103973	eqtl-a-ENSG00000008394	rs2239630	G	A	0.519173	MGST1	TRUE	reported	igd	0.0024204	76.5902
86014881	2.1e-08	0.0146491	31569	16	0.0820861	eqtl-a-ENSG00000008394	rs11641016	G	C	0.207945	MGST1	TRUE	reported	igd	0.00099363	31.3971
30717737	1.07e-25	0.0118581	31684	21	-0.124268	eqtl-a-ENSG00000008394	rs372883	C	T	0.494776	MGST1	TRUE	reported	igd	0.00345419	109.815
144385777	6.73e-42	0.0264857	25735	6	0.359205	eqtl-a-ENSG00000008438	rs149110519	T	C	0.0526158	PGLYRP1	TRUE	reported	igd	0.00709651	183.92
148869277	5.49e-09	0.0123778	31185	7	-0.0721836	eqtl-a-ENSG00000008438	rs4727027	A	G	0.639097	PGLYRP1	TRUE	reported	igd	0.00108936	34.0065
28724374	1.68e-45	0.0130351	31355	7	-0.184542	eqtl-a-ENSG00000008438	rs56388170	T	G	0.289189	PGLYRP1	TRUE	reported	igd	0.00635167	200.417
61650831	8.77e-24	0.0154923	31569	8	-0.155767	eqtl-a-ENSG00000008438	rs7846314	T	A	0.178349	PGLYRP1	TRUE	reported	igd	0.00319205	101.086
959111	1.79e-16	0.0145435	31569	10	-0.119773	eqtl-a-ENSG00000008438	rs12264390	C	T	0.21134	PGLYRP1	TRUE	reported	igd	0.00214381	67.8192
46509579	1e-200	0.0115036	31684	19	0.36371	eqtl-a-ENSG00000008438	rs8102495	G	A	0.495678	PGLYRP1	TRUE	reported	igd	0.0305853	999.575
46645202	4.42e-19	0.0118831	31300	19	0.106064	eqtl-a-ENSG00000008438	rs12151345	T	C	0.47653	PGLYRP1	TRUE	reported	igd	0.0025388	79.6615
50427982	2.44e-13	0.0119419	30935	7	0.0874437	eqtl-a-ENSG00000008441	rs6592965	A	G	0.449532	NFIX	TRUE	reported	igd	0.00173025	53.6145
13098993	3.78e-12	0.031239	29081	19	-0.216961	eqtl-a-ENSG00000008441	rs11881865	C	G	0.0375884	NFIX	TRUE	reported	igd	0.00165592	48.2324
13198701	2.95e-13	0.0484738	17505	19	0.353709	eqtl-a-ENSG00000008441	rs8103751	A	G	0.0152515	NFIX	TRUE	reported	igd	0.00303247	53.2388
134905738	3.57e-16	0.0315262	29498	8	-0.257011	eqtl-a-ENSG00000008513	rs16905012	A	G	0.03683	ST3GAL1	TRUE	reported	igd	0.00224797	66.4555
134552618	2.07e-185	0.0148212	31563	8	-0.430404	eqtl-a-ENSG00000008513	rs59413766	A	C	0.187217	ST3GAL1	TRUE	reported	igd	0.0260229	843.254
134477013	2.14e-20	0.0348689	31239	8	0.322711	eqtl-a-ENSG00000008513	rs115758847	C	G	0.0298502	ST3GAL1	TRUE	reported	igd	0.00273442	85.6492
134503142	1.17e-44	0.0272355	31238	8	0.381853	eqtl-a-ENSG00000008513	rs760328	A	G	0.950445	ST3GAL1	TRUE	reported	igd	0.00625337	196.559
33875262	3.26e-36	0.0128469	31185	17	0.161433	eqtl-a-ENSG00000008513	rs8073060	A	T	0.305723	ST3GAL1	TRUE	reported	igd	0.00503789	157.892
42515791	1.88e-08	0.0146026	27074	6	0.0821121	eqtl-a-ENSG00000008516	rs16895831	T	C	0.209742	MMP25	TRUE	reported	igd	0.00116653	31.6171
50370254	2.94e-15	0.0166449	29328	7	0.131387	eqtl-a-ENSG00000008516	rs149007767	T	C	0.149708	MMP25	TRUE	reported	igd	0.00212001	62.3036
142337790	4.7e-08	0.0124656	24194	8	-0.068091	eqtl-a-ENSG00000008516	rs6986779	T	C	0.349935	MMP25	TRUE	reported	igd	0.00123171	29.8344
3307475	8.29e-49	0.0387367	23722	16	0.568779	eqtl-a-ENSG00000008516	rs11466011	T	C	0.0238193	MMP25	TRUE	reported	igd	0.00900661	215.578
3065596	1e-200	0.011829	23101	16	0.411506	eqtl-a-ENSG00000008516	rs2257295	C	T	0.370253	MMP25	TRUE	reported	igd	0.0497794	1210.09
3132026	1.21e-43	0.0274381	22204	16	0.380119	eqtl-a-ENSG00000008516	rs2472684	C	A	0.048803	MMP25	TRUE	reported	igd	0.00856963	191.908
38156712	1.07e-08	0.0122467	30436	17	0.0700352	eqtl-a-ENSG00000008516	rs4794822	T	C	0.380161	MMP25	TRUE	reported	igd	0.00107335	32.7014
94485211	4.39e-09	0.011889	28533	10	-0.069773	eqtl-a-ENSG00000008517	rs2497306	C	A	0.500343	IL32	TRUE	reported	igd	0.00120563	34.4393
3018953	2e-19	0.0120407	21968	16	0.108529	eqtl-a-ENSG00000008517	rs4786364	G	C	0.415946	IL32	TRUE	reported	igd	0.00368463	81.236
3122405	1e-200	0.0230005	23178	16	0.755508	eqtl-a-ENSG00000008517	rs56235931	C	G	0.0666464	IL32	TRUE	reported	igd	0.0444803	1078.86
3084029	1e-200	0.013551	24184	16	-0.429006	eqtl-a-ENSG00000008517	rs12448662	G	A	0.235646	IL32	TRUE	reported	igd	0.0397942	1002.19
3222361	3.35e-12	0.0196695	28135	16	0.136945	eqtl-a-ENSG00000008517	rs224197	G	A	0.10156	IL32	TRUE	reported	igd	0.00171993	48.4702
157101437	2.28e-15	0.0221014	31012	7	0.175154	eqtl-a-ENSG00000009335	rs73494997	G	A	0.0783335	UBE3C	TRUE	reported	igd	0.00202112	62.8019
156931122	1e-200	0.0156418	31465	7	-0.486225	eqtl-a-ENSG00000009335	rs10949635	T	G	0.16163	UBE3C	TRUE	reported	igd	0.0297946	966.214
156638317	8.86e-09	0.0251445	31355	7	-0.144608	eqtl-a-ENSG00000009335	rs10479648	C	T	0.0594286	UBE3C	TRUE	reported	igd	0.00105374	33.0728
156851702	9.72e-18	0.0222406	31026	7	0.190762	eqtl-a-ENSG00000009335	rs28712444	G	A	0.0772024	UBE3C	TRUE	reported	igd	0.00236557	73.5636
210036699	9.68e-45	0.0143362	31684	1	-0.20119	eqtl-a-ENSG00000009790	rs724286	C	T	0.217126	TRAF3IP3	TRUE	reported	igd	0.00617751	196.932
209880259	1e-200	0.0143071	31300	1	-0.454581	eqtl-a-ENSG00000009790	rs12086634	G	T	0.202517	TRAF3IP3	TRUE	reported	igd	0.0312456	1009.47
210512326	1.02e-14	0.0130117	31555	1	-0.10066	eqtl-a-ENSG00000009790	rs766176	C	T	0.295903	TRAF3IP3	TRUE	reported	igd	0.00189302	59.8437
77609298	1.36e-15	0.0199708	30165	14	-0.159555	eqtl-a-ENSG00000009830	rs12889974	G	C	0.0980271	POMT2	TRUE	reported	igd	0.00211159	63.8265
77726516	3.72e-20	0.0139009	30279	14	0.127831	eqtl-a-ENSG00000009830	rs369901	G	A	0.239664	POMT2	TRUE	reported	igd	0.00278505	84.5586
77787695	1.67e-100	0.0202325	30817	14	0.430591	eqtl-a-ENSG00000009830	rs8177537	T	G	0.0923782	POMT2	TRUE	reported	igd	0.0144845	452.9
36360987	1e-200	0.0143978	31313	6	0.488714	eqtl-a-ENSG00000010030	rs6906529	G	A	0.803337	ETV7	TRUE	reported	igd	0.0354895	1152.1
36735066	1.05e-10	0.016294	31430	6	0.105256	eqtl-a-ENSG00000010030	rs236427	C	T	0.842008	ETV7	TRUE	reported	igd	0.00132592	41.7264
36345180	1e-200	0.0113692	29823	6	0.436349	eqtl-a-ENSG00000010030	rs6928048	A	G	0.542997	ETV7	TRUE	reported	igd	0.0470673	1472.92
111865049	2.31e-15	0.0119106	28164	12	-0.094369	eqtl-a-ENSG00000010030	rs7310615	G	C	0.537476	ETV7	TRUE	reported	igd	0.00222398	62.7712
171969728	2.41e-15	0.0462223	21753	1	-0.365979	eqtl-a-ENSG00000010165	rs75310447	A	G	0.0167886	METTL13	TRUE	reported	igd	0.00287369	62.6858
172295812	1.18e-13	0.0118845	31352	1	-0.0881745	eqtl-a-ENSG00000010165	rs2224567	G	A	0.486826	METTL13	TRUE	reported	igd	0.00175266	55.0423
171601895	1e-200	0.0115051	31354	1	0.369482	eqtl-a-ENSG00000010165	rs10798524	T	C	0.475352	METTL13	TRUE	reported	igd	0.0318462	1031.28
171897604	3.17e-36	0.0123107	31354	1	-0.154721	eqtl-a-ENSG00000010165	rs7530758	C	T	0.6373	METTL13	TRUE	reported	igd	0.00501254	157.945
4569057	2.72e-19	0.0168575	30599	12	-0.151373	eqtl-a-ENSG00000010219	rs10849072	A	T	0.144958	DYRK4	TRUE	reported	igd	0.00262821	80.6273
4917330	3.21e-10	0.0307065	30264	12	0.193095	eqtl-a-ENSG00000010219	rs113449636	C	T	0.0389836	DYRK4	TRUE	reported	igd	0.00130493	39.5415
4706341	3.52e-139	0.0117027	30721	12	0.2939	eqtl-a-ENSG00000010219	rs4766260	G	A	0.450919	DYRK4	TRUE	reported	igd	0.0201171	630.665
38329013	7.1e-23	0.0130611	31469	7	-0.128604	eqtl-a-ENSG00000010270	rs2240832	C	T	0.290796	STARD3NL	TRUE	reported	igd	0.00307136	96.9442
38373879	4.26e-09	0.0139405	30180	7	0.0818823	eqtl-a-ENSG00000010270	rs9785016	A	G	0.238911	STARD3NL	TRUE	reported	igd	0.00114185	34.4981
50370254	2.19e-11	0.0166552	29863	7	-0.111468	eqtl-a-ENSG00000010270	rs149007767	T	C	0.149708	STARD3NL	TRUE	reported	igd	0.00149767	44.789
38220959	9.4e-118	0.0137107	31355	7	-0.316295	eqtl-a-ENSG00000010270	rs9638935	C	A	0.23845	STARD3NL	TRUE	reported	igd	0.0166897	532.154
56849749	3.52e-121	0.0120193	31470	3	0.28135	eqtl-a-ENSG00000010278	rs1354034	C	T	0.618137	CD9	TRUE	reported	igd	0.0171136	547.908
243268	3.96e-19	0.0142801	31355	11	0.12764	eqtl-a-ENSG00000010278	rs505404	G	T	0.222031	CD9	TRUE	reported	igd	0.00254155	79.8883
6085513	2.42e-12	0.0135937	31132	12	0.0952619	eqtl-a-ENSG00000010278	rs216855	G	A	0.742834	CD9	TRUE	reported	igd	0.00157497	49.1061
6205767	1e-200	0.0341255	24164	12	1.07694	eqtl-a-ENSG00000010278	rs36007563	C	T	0.0292701	CD9	TRUE	reported	igd	0.0395836	995.839
122216910	1.47e-09	0.0190253	29817	12	0.115067	eqtl-a-ENSG00000010278	rs11553699	G	A	0.10963	CD9	TRUE	reported	igd	0.0012253	36.5771
6241446	1e-200	0.0113585	30558	12	-0.58403	eqtl-a-ENSG00000010278	rs11064040	A	G	0.636923	CD9	TRUE	reported	igd	0.0796282	2643.63
6535649	4.54e-28	0.0118547	31017	12	-0.130215	eqtl-a-ENSG00000010292	rs10774431	C	T	0.50848	NCAPD2	TRUE	reported	igd	0.00387485	120.646
6825371	2.55e-10	0.0471552	14458	12	0.298219	eqtl-a-ENSG00000010292	rs7133104	G	A	0.0161462	NCAPD2	TRUE	reported	igd	0.00275869	39.99
6709945	1.09e-120	0.0137667	30902	12	0.321591	eqtl-a-ENSG00000010292	rs12816349	A	G	0.235335	NCAPD2	TRUE	reported	igd	0.0173524	545.657
6562065	1e-200	0.0139889	31567	12	-0.763137	eqtl-a-ENSG00000010292	rs2286721	A	G	0.18298	NCAPD2	TRUE	reported	igd	0.0861544	2975.85
50370254	1.19e-15	0.0166439	29114	7	-0.133234	eqtl-a-ENSG00000010295	rs149007767	T	C	0.149708	IFFO1	TRUE	reported	igd	0.00219616	64.0752
6651436	1e-200	0.0131617	30601	12	-0.422705	eqtl-a-ENSG00000010295	rs7297283	G	C	0.256201	IFFO1	TRUE	reported	igd	0.0326075	1031.39
6721547	9.59e-29	0.0330113	26840	12	-0.367214	eqtl-a-ENSG00000010295	rs11064282	G	T	0.0333348	IFFO1	TRUE	reported	igd	0.00458916	123.732
92753336	1.92e-29	0.0428361	21415	1	-0.4826	eqtl-a-ENSG00000010327	rs141094656	C	T	0.0195137	STAB1	TRUE	reported	igd	0.0058921	126.915
43721508	5.76e-10	0.0120219	31086	2	0.074495	eqtl-a-ENSG00000010327	rs12478601	T	C	0.574604	STAB1	TRUE	reported	igd	0.00123369	38.3955
53268265	1.28e-09	0.0520193	7142	3	-0.315752	eqtl-a-ENSG00000010327	rs75482444	C	A	0.0132316	STAB1	TRUE	reported	igd	0.00513226	36.8334
52853401	9.65e-13	0.0124944	31470	3	0.0891552	eqtl-a-ENSG00000010327	rs3821831	T	C	0.345391	STAB1	TRUE	reported	igd	0.00161534	50.9137
52213653	1e-200	0.0295219	27096	3	-0.976429	eqtl-a-ENSG00000010327	rs352155	C	T	0.0392624	STAB1	TRUE	reported	igd	0.038806	1093.86
90973159	1.15e-10	0.0127077	31086	6	0.0819187	eqtl-a-ENSG00000010327	rs1847472	A	C	0.323127	STAB1	TRUE	reported	igd	0.00133502	41.5532
50370254	1.06e-24	0.0166197	29863	7	-0.170534	eqtl-a-ENSG00000010327	rs149007767	T	C	0.149708	STAB1	TRUE	reported	igd	0.00351329	105.28
54685880	8.7e-13	0.0256028	29622	12	-0.183047	eqtl-a-ENSG00000010327	rs35979828	T	C	0.0571059	STAB1	TRUE	reported	igd	0.00172261	51.1118
23589349	4.24e-34	0.0118502	31355	14	0.144269	eqtl-a-ENSG00000010327	rs2239630	G	A	0.519173	STAB1	TRUE	reported	igd	0.00470479	148.206
86011033	1.51e-10	0.0145558	31470	16	0.0932258	eqtl-a-ENSG00000010327	rs13333054	T	C	0.211395	STAB1	TRUE	reported	igd	0.00130178	41.0178
48955424	1.98e-11	0.0128839	31086	20	0.0864178	eqtl-a-ENSG00000010327	rs913678	C	T	0.306921	STAB1	TRUE	reported	igd	0.00144517	44.9867
39091487	1.7e-22	0.0132884	31355	20	0.129672	eqtl-a-ENSG00000010327	rs2902940	G	A	0.274749	STAB1	TRUE	reported	igd	0.00302777	95.2181
43359061	3.63e-08	0.0135522	27185	2	-0.0746399	eqtl-a-ENSG00000010539	rs12466022	A	C	0.260124	ZNF200	TRUE	reported	igd	0.00111457	30.3313
50370254	3.75e-13	0.0166505	29863	7	0.120956	eqtl-a-ENSG00000010539	rs149007767	T	C	0.149708	ZNF200	TRUE	reported	igd	0.00176401	52.7681
61650831	1.9e-08	0.0155303	31355	8	0.0872896	eqtl-a-ENSG00000010539	rs7846314	T	A	0.178349	ZNF200	TRUE	reported	igd	0.00100652	31.5891
3313726	8.69e-76	0.0118296	31347	16	0.217929	eqtl-a-ENSG00000010539	rs6501166	C	G	0.553028	ZNF200	TRUE	reported	igd	0.0107107	339.361
3266552	1e-200	0.0115451	31470	16	0.350174	eqtl-a-ENSG00000010539	rs2741916	A	G	0.522361	ZNF200	TRUE	reported	igd	0.0284028	919.909
3128428	3.34e-10	0.0125752	27883	16	-0.0790009	eqtl-a-ENSG00000010539	rs2179016	G	C	0.663148	ZNF200	TRUE	reported	igd	0.00141345	39.4642
31252396	6.18e-10	0.0137607	30488	6	-0.0851221	eqtl-a-ENSG00000010610	rs2524054	C	A	0.751859	CD4	TRUE	reported	igd	0.00125352	38.2627
6894164	1.55e-166	0.0125524	30902	12	-0.345248	eqtl-a-ENSG00000010610	rs7296859	G	C	0.69135	CD4	TRUE	reported	igd	0.0238956	756.451
6911437	1.07e-22	0.0337072	29989	12	-0.330496	eqtl-a-ENSG00000010610	rs2855535	C	T	0.96801	CD4	TRUE	reported	igd	0.00319547	96.1298
6857289	8.97e-31	0.0336857	31181	12	-0.3885	eqtl-a-ENSG00000010610	rs1050629	A	G	0.0319467	CD4	TRUE	reported	igd	0.00424768	133.003
6953257	1e-200	0.0122806	29469	12	0.493676	eqtl-a-ENSG00000010626	rs11064426	C	A	0.301894	LRRC23	TRUE	reported	igd	0.0519869	1615.9
7025155	1.18e-09	0.0319158	25331	12	-0.194137	eqtl-a-ENSG00000010626	rs11064462	A	G	0.0359795	LRRC23	TRUE	reported	igd	0.00145854	36.9974
7033214	2.29e-11	0.0378043	28332	12	-0.252771	eqtl-a-ENSG00000010626	rs7299785	C	T	0.0253504	LRRC23	TRUE	reported	igd	0.00157547	44.7035
112055276	5.69e-13	0.0144213	31184	6	-0.103944	eqtl-a-ENSG00000010810	rs1067141	C	T	0.21663	FYN	TRUE	reported	igd	0.00166317	51.9472
112098264	4.7e-34	0.0118545	31565	6	-0.144223	eqtl-a-ENSG00000010810	rs1474466	G	A	0.47667	FYN	TRUE	reported	igd	0.00466729	148.005
16444697	3.25e-09	0.0121119	14710	19	0.0716818	eqtl-a-ENSG00000010810	rs10423726	A	C	0.595533	FYN	TRUE	reported	igd	0.00237546	35.0215
24022108	2.57e-08	0.048715	10332	1	-0.271269	eqtl-a-ENSG00000011007	rs190085468	G	A	0.0151227	ELOA	TRUE	reported	igd	0.00299219	31.0021
24129617	2.67e-18	0.0267078	25692	1	0.233015	eqtl-a-ENSG00000011007	rs140475877	T	C	0.0521098	ELOA	TRUE	reported	igd	0.00295399	76.1128
23974434	1e-200	0.0130945	31021	1	-0.396317	eqtl-a-ENSG00000011007	rs11580461	A	T	0.26336	ELOA	TRUE	reported	igd	0.0286822	915.966
11824242	1.16e-64	0.0129142	31684	1	-0.219281	eqtl-a-ENSG00000011021	rs4845876	C	A	0.704574	CLCN6	TRUE	reported	igd	0.00901764	288.297
11908167	1.09e-08	0.029199	29227	1	-0.16689	eqtl-a-ENSG00000011021	rs17376426	T	C	0.0433297	CLCN6	TRUE	reported	igd	0.00111649	32.6659
11826085	1e-200	0.0246914	28587	1	0.879524	eqtl-a-ENSG00000011021	rs114941496	A	G	0.0565031	CLCN6	TRUE	reported	igd	0.0424986	1268.74
199010721	2.93e-14	0.013108	31684	1	-0.0996415	eqtl-a-ENSG00000011105	rs1434282	T	C	0.711362	TSPAN9	TRUE	reported	igd	0.00182044	57.7804
38050232	3.23e-10	0.0126127	31684	2	-0.0793	eqtl-a-ENSG00000011105	rs4670221	G	C	0.332826	TSPAN9	TRUE	reported	igd	0.00124609	39.5278
56849749	1e-200	0.0115581	31684	3	0.482322	eqtl-a-ENSG00000011105	rs1354034	C	T	0.618137	TSPAN9	TRUE	reported	igd	0.0520984	1741.3
88180196	2.21e-09	0.0266956	30031	5	0.15969	eqtl-a-ENSG00000011105	rs114694170	C	T	0.0523176	TSPAN9	TRUE	reported	igd	0.00119012	35.7806
65050659	7.78e-23	0.0120128	31569	10	0.118175	eqtl-a-ENSG00000011105	rs7075195	G	A	0.421253	TSPAN9	TRUE	reported	igd	0.00305614	96.7688
202856	1.23e-38	0.0144814	26110	11	0.188257	eqtl-a-ENSG00000011105	rs11602954	A	G	0.211758	TSPAN9	TRUE	reported	igd	0.00643091	168.985
54712308	3.89e-43	0.012021	31684	12	0.165522	eqtl-a-ENSG00000011105	rs10876550	A	G	0.590064	TSPAN9	TRUE	reported	igd	0.00594839	189.585
122216910	2.7e-15	0.019008	30031	12	0.150241	eqtl-a-ENSG00000011105	rs11553699	G	A	0.10963	TSPAN9	TRUE	reported	igd	0.00207602	62.4705
3390867	1.47e-13	0.0304673	30542	12	0.225166	eqtl-a-ENSG00000011105	rs71577846	C	T	0.0395806	TSPAN9	TRUE	reported	igd	0.00178511	54.6147
57036023	1.3e-11	0.0127648	31569	12	0.0864065	eqtl-a-ENSG00000011105	rs2950393	A	G	0.317506	TSPAN9	TRUE	reported	igd	0.00144935	45.8181
3367106	2.08e-24	0.025203	31231	12	-0.256949	eqtl-a-ENSG00000011105	rs71458049	A	G	0.0588202	TSPAN9	TRUE	reported	igd	0.00331711	103.935
33884804	5.92e-134	0.015201	31684	17	0.374414	eqtl-a-ENSG00000011105	rs10512472	C	T	0.179037	TSPAN9	TRUE	reported	igd	0.0187881	606.642
20720973	2.75e-18	0.0118718	31300	18	0.103537	eqtl-a-ENSG00000011105	rs11082304	T	G	0.50307	TSPAN9	TRUE	reported	igd	0.00242415	76.0554
1600925	4.13e-08	0.0123461	31684	20	-0.0677218	eqtl-a-ENSG00000011105	rs11696739	A	G	0.365478	TSPAN9	TRUE	reported	igd	0.000948736	30.0864
1924707	1.36e-14	0.0131675	31569	20	-0.101394	eqtl-a-ENSG00000011105	rs13042885	T	C	0.284247	TSPAN9	TRUE	reported	igd	0.00187474	59.2912
93885198	9.24e-14	0.0120565	30152	14	0.0898364	eqtl-a-ENSG00000011114	rs10144067	T	C	0.585198	BTBD7	TRUE	reported	igd	0.00183801	55.5179
93926805	1.05e-21	0.0127205	30158	14	0.121762	eqtl-a-ENSG00000011114	rs10140069	G	A	0.680262	BTBD7	TRUE	reported	igd	0.00302897	91.6192
93703854	3.61e-116	0.0116977	31684	14	-0.268006	eqtl-a-ENSG00000011114	rs10147990	A	G	0.479762	BTBD7	TRUE	reported	igd	0.0162972	524.881
43360065	1.14e-10	0.0136471	26953	2	0.0879843	eqtl-a-ENSG00000011198	rs28498283	T	A	0.254318	ABHD5	TRUE	reported	igd	0.00153976	41.5621
43705084	4.29e-13	0.0349808	31181	3	-0.253468	eqtl-a-ENSG00000011198	rs114302694	G	T	0.029725	ABHD5	TRUE	reported	igd	0.00168099	52.5
43795043	1.77e-28	0.0353554	31240	3	-0.391352	eqtl-a-ENSG00000011198	rs76958399	T	G	0.0289318	ABHD5	TRUE	reported	igd	0.00390672	122.517
43714796	6.05e-97	0.0262945	31568	3	-0.549402	eqtl-a-ENSG00000011198	rs55659203	G	A	0.0524478	ABHD5	TRUE	reported	igd	0.0136408	436.539
40974023	9.69e-13	0.0292185	29277	13	-0.208468	eqtl-a-ENSG00000011198	rs77526211	A	G	0.0432109	ABHD5	TRUE	reported	igd	0.00173573	50.9018
15747613	6.1e-25	0.0163908	21339	17	-0.169051	eqtl-a-ENSG00000011295	rs12451376	C	G	0.154843	TTC19	TRUE	reported	igd	0.00496023	106.364
15868225	1e-200	0.011822	26487	17	0.366222	eqtl-a-ENSG00000011295	rs2535613	G	A	0.612596	TTC19	TRUE	reported	igd	0.0349637	959.564
15638786	3.62e-11	0.050075	8749	17	0.331446	eqtl-a-ENSG00000011295	rs62072376	A	G	0.0142873	TTC19	TRUE	reported	igd	0.0049826	43.801
45493941	1e-200	0.0124343	31181	3	-0.416693	eqtl-a-ENSG00000011376	rs2138209	C	T	0.305644	LARS2	TRUE	reported	igd	0.0347643	1122.95
45744646	3.3e-09	0.0423309	27709	3	-0.25043	eqtl-a-ENSG00000011376	rs114078070	G	T	0.0201246	LARS2	TRUE	reported	igd	0.0012615	34.9966
45764497	1.38e-19	0.0347303	29272	3	0.314438	eqtl-a-ENSG00000011376	rs77926264	A	G	0.0301046	LARS2	TRUE	reported	igd	0.00279246	81.964
16900103	4.95e-10	0.0135463	26196	11	-0.0842678	eqtl-a-ENSG00000011405	rs448671	G	T	0.260231	PIK3C2A	TRUE	reported	igd	0.00147505	38.6945
17028390	1e-200	0.0124059	26080	11	-0.40354	eqtl-a-ENSG00000011405	rs11024110	A	T	0.310554	PIK3C2A	TRUE	reported	igd	0.0389886	1057.99
17458136	3.55e-19	0.0150334	26196	11	0.13455	eqtl-a-ENSG00000011405	rs7108578	C	T	0.193168	PIK3C2A	TRUE	reported	igd	0.00304854	80.0977
103434253	2.2e-10	0.0127346	31355	4	0.0808199	eqtl-a-ENSG00000011422	rs3774937	C	T	0.320593	PLAUR	TRUE	reported	igd	0.00128293	40.2753
148200011	4.47e-46	0.0119814	31355	5	-0.170737	eqtl-a-ENSG00000011422	rs56330463	C	T	0.582097	PLAUR	TRUE	reported	igd	0.00643472	203.054
28724374	4.64e-13	0.0131031	31141	7	-0.0948046	eqtl-a-ENSG00000011422	rs56388170	T	G	0.289189	PLAUR	TRUE	reported	igd	0.00167822	52.3459
40974023	5.66e-11	0.0292267	29063	13	0.191511	eqtl-a-ENSG00000011422	rs77526211	A	G	0.0432109	PLAUR	TRUE	reported	igd	0.00147518	42.9337
43345165	1.14e-08	0.0210324	16096	19	0.120063	eqtl-a-ENSG00000011422	rs116869386	A	G	0.0875601	PLAUR	TRUE	reported	igd	0.00202043	32.5827
44153100	9.06e-31	0.017283	30333	19	0.199316	eqtl-a-ENSG00000011422	rs4760	G	A	0.135973	PLAUR	TRUE	reported	igd	0.00436547	132.99
44283031	3.89e-22	0.0122554	31023	19	0.118559	eqtl-a-ENSG00000011422	rs56681946	C	T	0.374685	PLAUR	TRUE	reported	igd	0.00300761	93.5807
144385777	7.97e-09	0.0266264	25521	6	0.153613	eqtl-a-ENSG00000012061	rs149110519	T	C	0.0526158	ERCC1	TRUE	reported	igd	0.00130247	33.281
45993568	2.56e-09	0.0120578	31141	19	0.0718333	eqtl-a-ENSG00000012061	rs4511641	C	A	0.583486	ERCC1	TRUE	reported	igd	0.00113838	35.4885
45913086	7.83e-80	0.0146681	31350	19	0.277519	eqtl-a-ENSG00000012061	rs3212985	G	C	0.200951	ERCC1	TRUE	reported	igd	0.0112894	357.94
45903766	1e-200	0.015998	31010	19	-0.495187	eqtl-a-ENSG00000012061	rs4572514	C	T	0.153027	ERCC1	TRUE	reported	igd	0.0299703	958.03
158252438	6.78e-13	0.0243915	31569	5	-0.175218	eqtl-a-ENSG00000012124	rs17056278	G	C	0.0633351	CD22	TRUE	reported	igd	0.00163196	51.6004
31237858	6.84e-12	0.0128421	27494	6	-0.0881082	eqtl-a-ENSG00000012124	rs34794906	C	T	0.310471	CD22	TRUE	reported	igd	0.00170915	47.0683
112072424	3.29e-12	0.0122366	31185	12	-0.0852209	eqtl-a-ENSG00000012124	rs11065987	G	A	0.380678	CD22	TRUE	reported	igd	0.00155292	48.5001
91045408	9.32e-09	0.0128025	31684	15	0.0735211	eqtl-a-ENSG00000012124	rs3540	A	G	0.314574	CD22	TRUE	reported	igd	0.00103978	32.9767
38053207	7.78e-16	0.0118776	31569	17	-0.0957065	eqtl-a-ENSG00000012124	rs12453507	G	C	0.492239	CD22	TRUE	reported	igd	0.00205245	64.9229
16170764	4e-11	0.0118929	31569	17	0.0785429	eqtl-a-ENSG00000012124	rs7210990	A	C	0.481977	CD22	TRUE	reported	igd	0.00137968	43.6125
35814384	7.33e-60	0.0185224	26609	19	0.302255	eqtl-a-ENSG00000012124	rs12327820	C	A	0.114435	CD22	TRUE	reported	igd	0.0099083	266.269
44747947	1.01e-17	0.013652	31300	20	-0.117043	eqtl-a-ENSG00000012124	rs4810485	G	T	0.746826	CD22	TRUE	reported	igd	0.0023428	73.4972
182323766	7.88e-38	0.0119359	31569	2	0.153458	eqtl-a-ENSG00000012223	rs1375493	A	G	0.565077	LTF	TRUE	reported	igd	0.00520883	165.288
46369762	1.53e-12	0.0541486	17424	3	-0.382933	eqtl-a-ENSG00000012223	rs181225830	A	G	0.0121872	LTF	TRUE	reported	igd	0.00286206	50.0059
159506600	1.24e-26	0.0127615	31684	6	-0.136318	eqtl-a-ENSG00000012223	rs2451258	T	C	0.685013	LTF	TRUE	reported	igd	0.00358841	114.097
45009341	8.77e-10	0.0161005	30971	7	-0.0987044	eqtl-a-ENSG00000012223	rs3735485	G	A	0.837214	LTF	TRUE	reported	igd	0.00121203	37.5808
61650831	1.64e-09	0.0155277	31569	8	-0.0936351	eqtl-a-ENSG00000012223	rs7846314	T	A	0.178349	LTF	TRUE	reported	igd	0.00115054	36.361
131466489	3.2e-15	0.0183072	28587	9	0.144319	eqtl-a-ENSG00000012223	rs13289095	T	G	0.119513	LTF	TRUE	reported	igd	0.00216916	62.1402
32265903	1.18e-20	0.0132731	31300	22	-0.123688	eqtl-a-ENSG00000012223	rs1012068	G	T	0.276034	LTF	TRUE	reported	igd	0.0027667	86.8326
85794297	5.71e-15	0.0120297	31684	2	-0.0939517	eqtl-a-ENSG00000012232	rs10187424	C	T	0.420816	EXTL3	TRUE	reported	igd	0.00192143	60.9919
148200011	2.14e-10	0.0120501	31569	5	-0.0765348	eqtl-a-ENSG00000012232	rs56330463	C	T	0.582097	EXTL3	TRUE	reported	igd	0.00127621	40.3375
28724374	1.33e-32	0.0130621	31355	7	-0.155306	eqtl-a-ENSG00000012232	rs56388170	T	G	0.289189	EXTL3	TRUE	reported	igd	0.00448838	141.359
50370254	1.12e-25	0.0166171	30077	7	-0.174078	eqtl-a-ENSG00000012232	rs149007767	T	C	0.149708	EXTL3	TRUE	reported	igd	0.00363547	109.736
28688042	1.25e-08	0.0162646	31560	8	0.0925959	eqtl-a-ENSG00000012232	rs13258975	A	G	0.158826	EXTL3	TRUE	reported	igd	0.00102592	32.4093
51060350	6.51e-29	0.0124598	31569	12	0.139032	eqtl-a-ENSG00000012232	rs2731439	T	C	0.345663	EXTL3	TRUE	reported	igd	0.00392859	124.503
40974023	7.32e-13	0.0292179	29277	13	-0.209589	eqtl-a-ENSG00000012232	rs77526211	A	G	0.0432109	EXTL3	TRUE	reported	igd	0.00175449	51.4528
52854321	2.51e-11	0.0252045	29078	6	-0.168185	eqtl-a-ENSG00000012660	rs45621538	C	T	0.0590759	ELOVL5	TRUE	reported	igd	0.00152894	44.5234
53213479	4.9e-76	0.0181945	31472	6	0.335751	eqtl-a-ENSG00000012660	rs113274699	T	C	0.118536	ELOVL5	TRUE	reported	igd	0.0107042	340.508
54685880	3.93e-08	0.0256217	29836	12	0.140763	eqtl-a-ENSG00000012660	rs35979828	T	C	0.0571059	ELOVL5	TRUE	reported	igd	0.0010106	30.1809
43721508	1.56e-08	0.0120246	31300	2	0.0679934	eqtl-a-ENSG00000012779	rs12478601	T	C	0.574604	ALOX5	TRUE	reported	igd	0.00102048	31.9716
28724374	3.59e-18	0.0130924	31355	7	-0.113784	eqtl-a-ENSG00000012779	rs56388170	T	G	0.289189	ALOX5	TRUE	reported	igd	0.0024031	75.5259
45892260	1.74e-53	0.0245202	31355	10	-0.377516	eqtl-a-ENSG00000012779	rs35300270	T	C	0.061758	ALOX5	TRUE	reported	igd	0.00750317	237.025
45089392	5.43e-12	0.044054	15407	10	-0.303695	eqtl-a-ENSG00000012779	rs117131030	T	C	0.0185346	ALOX5	TRUE	reported	igd	0.00307503	47.5169
45736656	2.09e-20	0.0434896	25548	10	0.402618	eqtl-a-ENSG00000012779	rs61854878	T	G	0.0189762	ALOX5	TRUE	reported	igd	0.00334352	85.7001
46012620	1.45e-158	0.0118458	31684	10	0.31782	eqtl-a-ENSG00000012779	rs4949006	T	C	0.599027	ALOX5	TRUE	reported	igd	0.0222145	719.791
108962642	1.32e-11	0.0161696	31684	6	0.109405	eqtl-a-ENSG00000012822	rs9480866	T	C	0.160953	CALCOCO1	TRUE	reported	igd	0.00144281	45.7771
50370254	3.07e-20	0.0166316	30077	7	0.153286	eqtl-a-ENSG00000012822	rs149007767	T	C	0.149708	CALCOCO1	TRUE	reported	igd	0.00281629	84.9392
54111151	4.22e-41	0.0174686	31684	12	-0.234542	eqtl-a-ENSG00000012822	rs11170657	G	A	0.132061	CALCOCO1	TRUE	reported	igd	0.00565745	180.259
16170764	4.77e-10	0.0118949	31569	17	-0.0740625	eqtl-a-ENSG00000012822	rs7210990	A	C	0.481977	CALCOCO1	TRUE	reported	igd	0.00122654	38.7657
31418399	7.72e-19	0.0125696	31568	2	0.111414	eqtl-a-ENSG00000013016	rs2365214	C	T	0.664421	EHD3	TRUE	reported	igd	0.00248262	78.5614
31477838	2.29e-95	0.0132209	31234	2	-0.273938	eqtl-a-ENSG00000013016	rs655029	A	G	0.730915	EHD3	TRUE	reported	igd	0.013559	429.294
56849749	3.36e-125	0.0120117	31684	3	0.285874	eqtl-a-ENSG00000013016	rs1354034	C	T	0.618137	EHD3	TRUE	reported	igd	0.0175633	566.387
99192919	3.77e-50	0.0138892	26161	9	-0.206823	eqtl-a-ENSG00000013016	rs10820606	C	A	0.236914	EHD3	TRUE	reported	igd	0.00840472	221.723
243268	1.21e-16	0.0142858	31569	11	0.118315	eqtl-a-ENSG00000013016	rs505404	G	T	0.222031	EHD3	TRUE	reported	igd	0.00216804	68.5872
6602648	1e-200	0.0201219	27274	4	-0.729651	eqtl-a-ENSG00000013288	rs11937713	T	C	0.0877292	MAN2B2	TRUE	reported	igd	0.0459933	1314.8
6644273	2.2e-21	0.0160228	31569	4	-0.152136	eqtl-a-ENSG00000013288	rs12695	G	C	0.836001	MAN2B2	TRUE	reported	igd	0.00284766	90.1487
6629414	4.83e-08	0.0399558	15779	4	0.218063	eqtl-a-ENSG00000013288	rs192170695	C	A	0.0226551	MAN2B2	TRUE	reported	igd	0.00188411	29.7817
8762414	5.88e-10	0.0122637	31355	2	0.0759576	eqtl-a-ENSG00000013306	rs3896594	G	T	0.377086	SLC25A39	TRUE	reported	igd	0.00122197	38.3594
56849749	1.29e-10	0.0122325	31470	3	-0.0786388	eqtl-a-ENSG00000013306	rs1354034	C	T	0.618137	SLC25A39	TRUE	reported	igd	0.00131153	41.3253
139838419	4.09e-13	0.0118821	31470	6	-0.0861752	eqtl-a-ENSG00000013306	rs628751	A	C	0.505619	SLC25A39	TRUE	reported	igd	0.00166862	52.5957
50427982	2.23e-15	0.0119381	31470	7	0.0946449	eqtl-a-ENSG00000013306	rs6592965	A	G	0.449532	SLC25A39	TRUE	reported	igd	0.00199324	62.8487
33875262	2.02e-49	0.0128198	30971	17	0.189457	eqtl-a-ENSG00000013306	rs8073060	A	T	0.305723	SLC25A39	TRUE	reported	igd	0.00700248	218.389
42406560	7.49e-47	0.0120339	31470	17	0.172981	eqtl-a-ENSG00000013306	rs12601548	T	C	0.405558	SLC25A39	TRUE	reported	igd	0.00652297	206.612
27179590	1.59e-08	0.0144539	27110	17	-0.0816821	eqtl-a-ENSG00000013306	rs35033748	C	T	0.215702	SLC25A39	TRUE	reported	igd	0.00117664	31.9339
151084790	8.81e-15	0.0128389	26304	7	-0.0995718	eqtl-a-ENSG00000013374	rs740512	G	A	0.689769	NUB1	TRUE	reported	igd	0.00228141	60.1429
151062348	3.17e-97	0.0118651	31256	7	-0.248275	eqtl-a-ENSG00000013374	rs405281	A	G	0.422863	NUB1	TRUE	reported	igd	0.0138149	437.82
151038887	4.74e-55	0.0186991	26912	7	-0.292219	eqtl-a-ENSG00000013374	rs113920358	T	C	0.112167	NUB1	TRUE	reported	igd	0.00899303	244.199
99144154	4.39e-13	0.012995	31256	10	-0.0941227	eqtl-a-ENSG00000013374	rs11189181	G	A	0.297492	NUB1	TRUE	reported	igd	0.00167562	52.4576
112007756	2.25e-10	0.0119248	28105	12	-0.0756424	eqtl-a-ENSG00000013374	rs653178	T	C	0.539991	NUB1	TRUE	reported	igd	0.00142963	40.2344
77177339	5.56e-113	0.0121848	26606	14	-0.275244	eqtl-a-ENSG00000013523	rs6574316	T	G	0.640476	ANGEL1	TRUE	reported	igd	0.0188178	510.23
77286526	1.27e-111	0.0130362	26488	14	-0.292665	eqtl-a-ENSG00000013523	rs10133337	T	A	0.279221	ANGEL1	TRUE	reported	igd	0.0186726	503.972
77241392	1e-200	0.0139955	26494	14	0.426972	eqtl-a-ENSG00000013523	rs4903489	T	C	0.216558	ANGEL1	TRUE	reported	igd	0.0339375	930.656
141488359	3.56e-19	0.0170055	30519	5	-0.152195	eqtl-a-ENSG00000013561	rs3761758	T	G	0.141951	RNF14	TRUE	reported	igd	0.00261766	80.0928
141338771	1e-200	0.0150924	30277	5	-0.530587	eqtl-a-ENSG00000013561	rs252108	G	A	0.827116	RNF14	TRUE	reported	igd	0.03922	1235.86
141345805	6.71e-136	0.0154578	30601	5	0.383534	eqtl-a-ENSG00000013561	rs7734658	C	T	0.171449	RNF14	TRUE	reported	igd	0.0197209	615.579
31490051	9.36e-37	0.0498979	17693	12	-0.631902	eqtl-a-ENSG00000013573	rs147981800	T	C	0.0142712	DDX11	TRUE	reported	igd	0.00898286	160.356
31172983	1e-200	0.0106015	26278	12	-0.683836	eqtl-a-ENSG00000013573	rs35040	A	T	0.4189	DDX11	TRUE	reported	igd	0.136692	4160.41
31066875	2.05e-55	0.0202894	25950	12	0.318152	eqtl-a-ENSG00000013573	rs33217	G	C	0.906723	DDX11	TRUE	reported	igd	0.00938637	245.865
31161777	1e-200	0.013571	26395	12	0.444311	eqtl-a-ENSG00000013573	rs35051	A	C	0.766902	DDX11	TRUE	reported	igd	0.0390248	1071.81
31795208	1.14e-27	0.011874	26395	12	0.129445	eqtl-a-ENSG00000013573	rs10843987	T	G	0.470743	DDX11	TRUE	reported	igd	0.00448233	118.835
32170435	2.46e-08	0.0303218	24644	12	0.169089	eqtl-a-ENSG00000013573	rs117776622	C	T	0.0400475	DDX11	TRUE	reported	igd	0.00126026	31.0946
114303808	4.51e-09	0.0192282	29781	1	0.112764	eqtl-a-ENSG00000013725	rs6679677	A	C	0.107034	CD6	TRUE	reported	igd	0.00115351	34.3902
25488819	1.02e-19	0.0131679	31684	2	0.119649	eqtl-a-ENSG00000013725	rs7578575	A	T	0.283449	CD6	TRUE	reported	igd	0.00259905	82.5577
32573471	1.17e-18	0.0126042	24117	6	-0.111135	eqtl-a-ENSG00000013725	rs9270965	G	A	0.668066	CD6	TRUE	reported	igd	0.00321329	77.7383
90976768	3.51e-08	0.0162939	29113	6	-0.0898395	eqtl-a-ENSG00000013725	rs72928038	A	G	0.158151	CD6	TRUE	reported	igd	0.00104314	30.3987
60793330	1e-200	0.0119724	31355	11	-0.362353	eqtl-a-ENSG00000013725	rs34383631	T	C	0.366096	CD6	TRUE	reported	igd	0.028385	915.954
60859624	8.89e-17	0.0122968	31231	11	0.102292	eqtl-a-ENSG00000013725	rs477537	C	A	0.629913	CD6	TRUE	reported	igd	0.00221081	69.1945
60789643	5.14e-36	0.0125247	31563	11	-0.156928	eqtl-a-ENSG00000013725	rs55753183	C	A	0.3367	CD6	TRUE	reported	igd	0.00494918	156.978
1766881	1.05e-11	0.0438034	10333	4	0.297845	eqtl-a-ENSG00000013810	rs146594798	T	C	0.0187532	TACC3	TRUE	reported	igd	0.00445451	46.2254
1526026	3.09e-10	0.0146414	9825	4	0.0921605	eqtl-a-ENSG00000013810	rs13112920	C	T	0.208075	TACC3	TRUE	reported	igd	0.00401647	39.6128
1588848	3.57e-24	0.0129379	10896	4	-0.131227	eqtl-a-ENSG00000013810	rs10010688	T	A	0.699776	TACC3	TRUE	reported	igd	0.00935342	102.858
1684409	1e-200	0.011622	14263	4	0.378939	eqtl-a-ENSG00000013810	rs6852065	T	C	0.578182	TACC3	TRUE	reported	igd	0.0693657	1062.96
144385777	1.91e-11	0.0266153	10586	6	-0.178663	eqtl-a-ENSG00000013810	rs149110519	T	C	0.0526158	TACC3	TRUE	reported	igd	0.00423867	45.0531
65146496	2.77e-79	0.0118886	31565	11	0.224138	eqtl-a-ENSG00000014216	rs585210	C	G	0.574368	CAPN1	TRUE	reported	igd	0.0111353	355.42
64684288	1.78e-26	0.0144288	28576	11	-0.153637	eqtl-a-ENSG00000014216	rs2285346	A	G	0.215033	CAPN1	TRUE	reported	igd	0.00395194	113.371
64876740	1e-200	0.0139484	31569	11	-0.43205	eqtl-a-ENSG00000014216	rs72932837	T	C	0.218012	CAPN1	TRUE	reported	igd	0.0294955	959.382
43359061	1.37e-09	0.0135491	27399	2	-0.0820955	eqtl-a-ENSG00000014257	rs12466022	A	C	0.260124	ACP3	TRUE	reported	igd	0.00133814	36.7101
132688562	3.5e-12	0.0329357	30507	3	-0.229104	eqtl-a-ENSG00000014257	rs13067357	T	C	0.033678	ACP3	TRUE	reported	igd	0.00158359	48.3841
131870878	1e-200	0.0155263	31569	3	-0.483887	eqtl-a-ENSG00000014257	rs3914905	G	A	0.164566	ACP3	TRUE	reported	igd	0.029849	971.235
132270837	3.36e-40	0.0135332	31177	3	-0.179614	eqtl-a-ENSG00000014257	rs2010811	A	G	0.257164	ACP3	TRUE	reported	igd	0.00561821	176.137
132062068	2.95e-25	0.0467148	19424	3	0.485068	eqtl-a-ENSG00000014257	rs71315648	C	T	0.0163774	ACP3	TRUE	reported	igd	0.00552018	107.808
28780373	8.38e-10	0.0143275	31569	10	0.0879351	eqtl-a-ENSG00000014257	rs2998286	C	T	0.779099	ACP3	TRUE	reported	igd	0.0011918	37.6666
16170764	3.46e-16	0.0118833	31569	17	-0.0969176	eqtl-a-ENSG00000014257	rs7210990	A	C	0.481977	ACP3	TRUE	reported	igd	0.0021026	66.5126
42035678	7.84e-10	0.0351513	24593	4	0.21612	eqtl-a-ENSG00000014824	rs111311484	T	C	0.02946	SLC30A9	TRUE	reported	igd	0.00153472	37.7983
42172494	3.07e-132	0.038251	23892	4	-0.936005	eqtl-a-ENSG00000014824	rs139876401	G	A	0.0237913	SLC30A9	TRUE	reported	igd	0.0244494	598.735
42109339	3.09e-27	0.0261746	30820	4	0.28295	eqtl-a-ENSG00000014824	rs6816870	T	G	0.0542198	SLC30A9	TRUE	reported	igd	0.00377731	116.851
150017171	3.43e-35	0.022345	30538	1	-0.276588	eqtl-a-ENSG00000014914	rs112111167	A	G	0.0759533	MTMR11	TRUE	reported	igd	0.0049922	153.207
149903122	8e-67	0.0230392	29984	1	0.397875	eqtl-a-ENSG00000014914	rs72692819	C	G	0.0702959	MTMR11	TRUE	reported	igd	0.00984851	298.215
150149016	8.86e-09	0.0248403	31684	1	0.142862	eqtl-a-ENSG00000014914	rs6700343	A	G	0.0609944	MTMR11	TRUE	reported	igd	0.00104286	33.0744
182323766	3.81e-10	0.011989	31569	2	0.075069	eqtl-a-ENSG00000014914	rs1375493	A	G	0.565077	MTMR11	TRUE	reported	igd	0.00124038	39.2038
42906116	2.74e-12	0.0239885	29452	3	0.167694	eqtl-a-ENSG00000014914	rs2228467	C	T	0.0656561	MTMR11	TRUE	reported	igd	0.00165651	48.8652
187456594	4.59e-14	0.0123854	31355	3	-0.0934266	eqtl-a-ENSG00000014914	rs3733018	C	A	0.64143	MTMR11	TRUE	reported	igd	0.00181145	56.8975
31540556	4.75e-10	0.013335	30602	6	-0.0830359	eqtl-a-ENSG00000014914	rs2229094	C	T	0.273416	MTMR11	TRUE	reported	igd	0.00126545	38.7719
50305863	4.54e-11	0.0127773	31300	7	-0.0841437	eqtl-a-ENSG00000014914	rs4917014	G	T	0.316454	MTMR11	TRUE	reported	igd	0.00138363	43.3648
50370254	1.5e-11	0.0166548	30077	7	0.112391	eqtl-a-ENSG00000014914	rs149007767	T	C	0.149708	MTMR11	TRUE	reported	igd	0.00151179	45.536
130613614	2.41e-12	0.0120188	31569	8	-0.0842365	eqtl-a-ENSG00000014914	rs10098310	A	G	0.575007	MTMR11	TRUE	reported	igd	0.00155361	49.1192
113915905	5.39e-16	0.0142623	31684	9	0.115561	eqtl-a-ENSG00000014914	rs10980800	C	T	0.22312	MTMR11	TRUE	reported	igd	0.00206778	65.6472
54685880	3.28e-12	0.0256052	29836	12	0.17834	eqtl-a-ENSG00000014914	rs35979828	T	C	0.0571059	MTMR11	TRUE	reported	igd	0.00162329	48.5079
69744014	2.96e-10	0.023909	28627	12	0.150653	eqtl-a-ENSG00000014914	rs1800973	A	C	0.0661727	MTMR11	TRUE	reported	igd	0.00138502	39.7011
77747190	8.21e-11	0.0128692	31684	15	0.0836086	eqtl-a-ENSG00000014914	rs7178572	G	A	0.691702	MTMR11	TRUE	reported	igd	0.0013304	42.2057
86011033	2.72e-26	0.0145192	31684	16	-0.154026	eqtl-a-ENSG00000014914	rs13333054	T	C	0.211395	MTMR11	TRUE	reported	igd	0.00353935	112.532
57885709	1.23e-22	0.0207187	31569	17	0.202865	eqtl-a-ENSG00000014914	rs7212590	T	C	0.0900785	MTMR11	TRUE	reported	igd	0.00302769	95.8654
42839620	8.71e-26	0.016336	31599	20	0.171519	eqtl-a-ENSG00000014914	rs4142441	G	A	0.156066	MTMR11	TRUE	reported	igd	0.00347654	110.231
48887268	7.36e-12	0.0148253	31684	20	-0.101558	eqtl-a-ENSG00000014914	rs17196752	T	C	0.20106	MTMR11	TRUE	reported	igd	0.0014789	46.9239
8762414	1.47e-08	0.0122664	9188	2	0.0694989	eqtl-a-ENSG00000017483	rs3896594	G	T	0.377086	SLC38A5	TRUE	reported	igd	0.00348166	32.0942
50427982	1e-200	0.0114813	9188	7	-0.399928	eqtl-a-ENSG00000017483	rs6592965	A	G	0.449532	SLC38A5	TRUE	reported	igd	0.116652	1213.07
33946107	4.68e-30	0.0119344	9188	17	-0.135935	eqtl-a-ENSG00000017483	rs225245	G	A	0.440335	SLC38A5	TRUE	reported	igd	0.0139236	129.708
173205318	5.3e-09	0.013722	31569	5	-0.0801051	eqtl-a-ENSG00000017797	rs2594836	A	G	0.749651	RALBP1	TRUE	reported	igd	0.00107834	34.0767
9358227	7.15e-23	0.0254772	26376	18	-0.250838	eqtl-a-ENSG00000017797	rs72941910	A	G	0.057509	RALBP1	TRUE	reported	igd	0.00366169	96.9282
9439544	1e-200	0.0207312	31230	18	1.03652	eqtl-a-ENSG00000017797	rs117549632	C	T	0.0757599	RALBP1	TRUE	reported	igd	0.0741127	2499.65
8976685	3.86e-09	0.0184144	31684	18	0.108463	eqtl-a-ENSG00000017797	rs12150726	A	G	0.118174	RALBP1	TRUE	reported	igd	0.00109379	34.6913
9617586	1.57e-52	0.0437419	25309	18	0.667196	eqtl-a-ENSG00000017797	rs62088916	T	C	0.0185579	RALBP1	TRUE	reported	igd	0.00910883	232.636
9520003	4.33e-89	0.0226838	31569	18	0.453951	eqtl-a-ENSG00000017797	rs11876700	G	C	0.0721484	RALBP1	TRUE	reported	igd	0.0125271	400.46
9677288	3.71e-08	0.0457846	26670	18	-0.252008	eqtl-a-ENSG00000017797	rs116953370	G	T	0.0171567	RALBP1	TRUE	reported	igd	0.00113468	30.294
219234800	3.13e-144	0.0371766	29949	2	-0.950675	eqtl-a-ENSG00000018280	rs62182121	C	T	0.0251266	SLC11A1	TRUE	reported	igd	0.0213679	653.877
85794297	5.5e-19	0.0120219	31684	2	0.107017	eqtl-a-ENSG00000018280	rs10187424	C	T	0.420816	SLC11A1	TRUE	reported	igd	0.00249479	79.2377
219523436	1.4e-13	0.0533236	7917	2	0.394403	eqtl-a-ENSG00000018280	rs13004810	T	C	0.0125679	SLC11A1	TRUE	reported	igd	0.00686262	54.693
219093934	1e-200	0.0144185	28802	2	0.49284	eqtl-a-ENSG00000018280	rs17572109	A	G	0.195642	SLC11A1	TRUE	reported	igd	0.0389834	1168.27
219234580	1.1e-93	0.0380815	31197	2	0.781912	eqtl-a-ENSG00000018280	rs111995121	G	T	0.024309	SLC11A1	TRUE	reported	igd	0.0133335	421.56
219270097	4.61e-13	0.0365162	8144	2	0.264239	eqtl-a-ENSG00000018280	rs12472559	G	A	0.0272076	SLC11A1	TRUE	reported	igd	0.00638854	52.3499
103434253	4.77e-08	0.0127393	31569	4	-0.0695526	eqtl-a-ENSG00000018280	rs3774937	C	T	0.320593	SLC11A1	TRUE	reported	igd	0.000943333	29.8063
148200011	4.59e-08	0.0120545	31569	5	-0.0658972	eqtl-a-ENSG00000018280	rs56330463	C	T	0.582097	SLC11A1	TRUE	reported	igd	0.000945723	29.8819
144385777	1.44e-59	0.026411	25735	6	0.429892	eqtl-a-ENSG00000018280	rs149110519	T	C	0.0526158	SLC11A1	TRUE	reported	igd	0.0101901	264.92
50370254	1.96e-13	0.0166498	30077	7	-0.122404	eqtl-a-ENSG00000018280	rs149007767	T	C	0.149708	SLC11A1	TRUE	reported	igd	0.00179374	54.0436
28724374	2.33e-14	0.0131003	31355	7	-0.0999713	eqtl-a-ENSG00000018280	rs56388170	T	G	0.289189	SLC11A1	TRUE	reported	igd	0.00185385	58.2318
61679038	7.77e-14	0.014479	31569	8	-0.10822	eqtl-a-ENSG00000018280	rs13277976	T	A	0.785822	SLC11A1	TRUE	reported	igd	0.00176648	55.8612
32910246	3.59e-08	0.0304712	29141	2	0.167899	eqtl-a-ENSG00000018699	rs112802653	G	A	0.039641	TTC27	TRUE	reported	igd	0.00104078	30.359
32955837	1.57e-39	0.0132104	30847	2	-0.173797	eqtl-a-ENSG00000018699	rs3818265	T	C	0.722435	TTC27	TRUE	reported	igd	0.00557969	173.071
32875084	1e-200	0.01728	31172	2	-0.578877	eqtl-a-ENSG00000018699	rs34549288	C	T	0.125694	TTC27	TRUE	reported	igd	0.0347504	1122.17
56849749	1.29e-59	0.0121369	31684	3	0.197632	eqtl-a-ENSG00000019102	rs1354034	C	T	0.618137	VSIG2	TRUE	reported	igd	0.00829927	265.138
65066186	2.01e-12	0.0120346	31684	10	0.0846487	eqtl-a-ENSG00000019102	rs10761741	T	G	0.420816	VSIG2	TRUE	reported	igd	0.00155905	49.4709
124612828	2.6e-29	0.0135422	31684	11	0.152212	eqtl-a-ENSG00000019102	rs12293621	C	A	0.258014	VSIG2	TRUE	reported	igd	0.00397147	126.326
33976619	1.26e-08	0.0251996	31569	17	0.143416	eqtl-a-ENSG00000019102	rs9915021	T	C	0.0591544	VSIG2	TRUE	reported	igd	0.00102495	32.3877
92753336	1.4e-27	0.0428489	21629	1	-0.466286	eqtl-a-ENSG00000019169	rs141094656	C	T	0.0195137	MARCO	TRUE	reported	igd	0.00544525	118.409
8445160	2.48e-12	0.0118837	31569	2	-0.0832371	eqtl-a-ENSG00000019169	rs2630709	T	A	0.493998	MARCO	TRUE	reported	igd	0.00155166	49.0572
118882408	1.19e-25	0.0345163	27980	2	-0.361365	eqtl-a-ENSG00000019169	rs72839635	T	C	0.03043	MARCO	TRUE	reported	igd	0.0039021	109.601
119530425	1.28e-62	0.0206241	31180	2	-0.344451	eqtl-a-ENSG00000019169	rs72834477	T	C	0.0897146	MARCO	TRUE	reported	igd	0.00886668	278.918
119614709	1.9e-09	0.0364331	3252	2	0.218824	eqtl-a-ENSG00000019169	rs185273710	A	G	0.0273678	MARCO	TRUE	reported	igd	0.0109712	36.0521
119637357	1e-200	0.0170289	29902	2	-0.621571	eqtl-a-ENSG00000019169	rs12998257	G	C	0.128006	MARCO	TRUE	reported	igd	0.0426556	1332.23
119745127	2.43e-158	0.0320114	26894	2	-0.858242	eqtl-a-ENSG00000019169	rs11904650	G	A	0.0340529	MARCO	TRUE	reported	igd	0.0260315	718.75
43721508	4.26e-22	0.0119986	31300	2	-0.115962	eqtl-a-ENSG00000019169	rs12478601	T	C	0.574604	MARCO	TRUE	reported	igd	0.00297531	93.3991
119785661	9.69e-57	0.0246125	30077	2	-0.390682	eqtl-a-ENSG00000019169	rs66583010	T	C	0.0611951	MARCO	TRUE	reported	igd	0.00830764	251.945
119861725	3.08e-11	0.0434131	25754	2	0.288376	eqtl-a-ENSG00000019169	rs79321128	A	G	0.0191015	MARCO	TRUE	reported	igd	0.00171036	44.1208
188135783	3.89e-17	0.0118758	31240	3	0.0999475	eqtl-a-ENSG00000019169	rs12485444	A	T	0.509196	MARCO	TRUE	reported	igd	0.00226216	70.8256
50370254	5.96e-18	0.0166377	30077	7	-0.143639	eqtl-a-ENSG00000019169	rs149007767	T	C	0.149708	MARCO	TRUE	reported	igd	0.002472	74.5297
136921464	1.32e-11	0.0126139	23876	9	-0.0853519	eqtl-a-ENSG00000019169	rs2157770	G	A	0.332411	MARCO	TRUE	reported	igd	0.00191396	45.7816
45414183	5e-13	0.0118857	31256	11	0.0858765	eqtl-a-ENSG00000019485	rs1545466	A	G	0.51321	PRDM11	TRUE	reported	igd	0.00166741	52.2001
45228847	1.13e-28	0.0121042	31254	11	0.134467	eqtl-a-ENSG00000019485	rs2863165	A	T	0.398422	PRDM11	TRUE	reported	igd	0.00393316	123.405
45121892	2.04e-09	0.0137398	31255	11	0.082366	eqtl-a-ENSG00000019485	rs12363092	T	G	0.24933	PRDM11	TRUE	reported	igd	0.00114846	35.9341
43721508	3.03e-08	0.0120252	31086	2	0.0666135	eqtl-a-ENSG00000019582	rs12478601	T	C	0.574604	CD74	TRUE	reported	igd	0.000986158	30.684
38062196	8.54e-10	0.0119728	31086	17	-0.0734472	eqtl-a-ENSG00000019582	rs2305480	A	G	0.440477	CD74	TRUE	reported	igd	0.00120912	37.6297
44747947	2.71e-09	0.0136704	31086	20	-0.0813184	eqtl-a-ENSG00000019582	rs4810485	G	T	0.746826	CD74	TRUE	reported	igd	0.00113699	35.3824
126598533	1e-200	0.0184392	27816	10	0.932702	eqtl-a-ENSG00000019995	rs190117883	T	C	0.097753	ZRANB1	TRUE	reported	igd	0.0842347	2558.41
126720445	5.23e-12	0.0270892	31240	10	-0.186893	eqtl-a-ENSG00000019995	rs76798703	G	C	0.0506784	ZRANB1	TRUE	reported	igd	0.00152132	47.5955
126556677	1.45e-08	0.0263312	27069	10	-0.149235	eqtl-a-ENSG00000019995	rs117385447	T	C	0.0538783	ZRANB1	TRUE	reported	igd	0.00118526	32.1194
33946107	3.99e-08	0.0119764	31355	17	-0.0657647	eqtl-a-ENSG00000019995	rs225245	G	A	0.440335	ZRANB1	TRUE	reported	igd	0.000960747	30.1513
93225709	1.71e-11	0.0123486	26609	11	0.0830866	eqtl-a-ENSG00000020922	rs2658762	G	A	0.6358	MRE11	TRUE	reported	igd	0.00169848	45.2683
94071745	1e-200	0.0117618	26483	11	0.406938	eqtl-a-ENSG00000020922	rs598645	T	A	0.618151	MRE11	TRUE	reported	igd	0.0432456	1196.95
94167257	1e-200	0.011428	26494	11	0.500156	eqtl-a-ENSG00000020922	rs518276	A	G	0.394297	MRE11	TRUE	reported	igd	0.0674229	1915.3
94332731	5.09e-25	0.0154406	26609	11	0.15952	eqtl-a-ENSG00000020922	rs476209	T	G	0.179789	MRE11	TRUE	reported	igd	0.00399517	106.726
94528954	1.4e-12	0.0218498	24061	11	-0.15479	eqtl-a-ENSG00000020922	rs77097586	T	C	0.0803998	MRE11	TRUE	reported	igd	0.00208148	50.1828
32412435	4.53e-09	0.0164249	29827	6	0.0963088	eqtl-a-ENSG00000021300	rs3177928	A	G	0.155018	PLEKHB1	TRUE	reported	igd	0.00115137	34.3793
90880393	2.81e-09	0.0155796	28288	6	-0.0925774	eqtl-a-ENSG00000021300	rs10944479	A	G	0.176852	PLEKHB1	TRUE	reported	igd	0.00124668	35.3075
28172739	7.06e-10	0.0137217	31569	7	-0.0845887	eqtl-a-ENSG00000021300	rs917116	G	T	0.250264	PLEKHB1	TRUE	reported	igd	0.00120233	37.9998
73366751	5.85e-177	0.0168957	31684	11	0.479207	eqtl-a-ENSG00000021300	rs3741147	G	T	0.135856	PLEKHB1	TRUE	reported	igd	0.0247608	804.39
73913949	4.66e-12	0.0358292	29084	11	0.24778	eqtl-a-ENSG00000021300	rs2851712	A	G	0.971698	PLEKHB1	TRUE	reported	igd	0.00164169	47.8221
74148731	7.57e-09	0.0431891	20966	11	-0.249538	eqtl-a-ENSG00000021300	rs78735409	A	G	0.0193191	PLEKHB1	TRUE	reported	igd	0.00158971	33.3798
73462481	2.44e-26	0.0397089	27721	11	-0.421649	eqtl-a-ENSG00000021300	rs117793089	A	G	0.0228076	PLEKHB1	TRUE	reported	igd	0.00405093	112.744
73729769	3.05e-19	0.0239684	29253	11	-0.214915	eqtl-a-ENSG00000021300	rs111505943	C	T	0.0656175	PLEKHB1	TRUE	reported	igd	0.0027409	80.3944
2774052	1.02e-19	0.012855	31684	6	0.116817	eqtl-a-ENSG00000021355	rs160666	C	A	0.307941	SERPINB1	TRUE	reported	igd	0.00259955	82.5735
2910529	2.07e-39	0.0181452	31562	6	-0.238339	eqtl-a-ENSG00000021355	rs6915667	G	A	0.120908	SERPINB1	TRUE	reported	igd	0.00543669	172.52
2833739	1e-200	0.0126272	31355	6	-0.490809	eqtl-a-ENSG00000021355	rs15286	G	A	0.72207	SERPINB1	TRUE	reported	igd	0.0459692	1510.72
2572650	2.01e-08	0.0131427	31565	6	-0.0737426	eqtl-a-ENSG00000021355	rs9378712	G	T	0.286976	SERPINB1	TRUE	reported	igd	0.000996389	31.4804
38128648	3.9e-10	0.0119343	31684	17	0.0746835	eqtl-a-ENSG00000021355	rs3859192	T	C	0.455547	SERPINB1	TRUE	reported	igd	0.00123447	39.1587
33289114	4.86e-08	0.0465954	6735	19	-0.254229	eqtl-a-ENSG00000021488	rs150688658	G	A	0.0165553	SLC7A9	TRUE	reported	igd	0.00440059	29.7601
33349179	1e-200	0.0171806	30859	19	0.521175	eqtl-a-ENSG00000021488	rs17238865	A	G	0.129411	SLC7A9	TRUE	reported	igd	0.0289566	920.158
33483562	4.65e-13	0.029678	30399	19	0.214729	eqtl-a-ENSG00000021488	rs7252338	G	A	0.041818	SLC7A9	TRUE	reported	igd	0.00171912	52.346
33125043	2.19e-26	0.0227519	30077	19	-0.241823	eqtl-a-ENSG00000021488	rs73030677	C	T	0.0732541	SLC7A9	TRUE	reported	igd	0.00374194	112.962
33338073	5.48e-113	0.0171581	26996	19	0.387594	eqtl-a-ENSG00000021488	rs11667586	C	T	0.134111	SLC7A9	TRUE	reported	igd	0.0185517	510.251
3169388	3.35e-39	0.0451029	14141	11	-0.59078	eqtl-a-ENSG00000021762	rs11605446	A	G	0.0175108	OSBPL5	TRUE	reported	igd	0.0119874	171.546
3102918	2.93e-14	0.0147129	30688	11	0.11184	eqtl-a-ENSG00000021762	rs7933398	G	C	0.204999	OSBPL5	TRUE	reported	igd	0.00187937	57.7789
3261390	8.57e-21	0.0125475	31352	11	-0.117348	eqtl-a-ENSG00000021762	rs11026100	C	G	0.337549	OSBPL5	TRUE	reported	igd	0.00278203	87.46
3142477	1e-200	0.0117677	22995	11	0.383982	eqtl-a-ENSG00000021762	rs2056423	A	G	0.38982	OSBPL5	TRUE	reported	igd	0.0442535	1064.64
61650831	1.26e-08	0.0155299	25575	8	0.0883929	eqtl-a-ENSG00000022277	rs7846314	T	A	0.178349	RTF2	TRUE	reported	igd	0.00126512	32.3939
55101530	2.84e-100	0.0118866	21162	20	0.252675	eqtl-a-ENSG00000022277	rs11086548	G	A	0.415946	RTF2	TRUE	reported	igd	0.0209063	451.823
54986375	7.38e-11	0.0144617	24083	20	0.0941876	eqtl-a-ENSG00000022277	rs3761207	A	G	0.215163	RTF2	TRUE	reported	igd	0.00175822	42.4143
55545662	4.25e-10	0.0409279	15509	19	-0.255574	eqtl-a-ENSG00000022556	rs148656985	C	T	0.0215533	NLRP2	TRUE	reported	igd	0.00250796	38.9887
55600990	9.14e-19	0.0223229	19406	19	-0.197448	eqtl-a-ENSG00000022556	rs55650192	A	G	0.0765555	NLRP2	TRUE	reported	igd	0.00401533	78.2275
55482235	1e-200	0.0139825	26032	19	0.42524	eqtl-a-ENSG00000022556	rs35450746	C	T	0.217231	NLRP2	TRUE	reported	igd	0.0343106	924.837
55455390	1e-200	0.0186168	26403	19	0.578572	eqtl-a-ENSG00000022556	rs59357040	A	G	0.10714	NLRP2	TRUE	reported	igd	0.0352897	965.766
55480518	5.54e-14	0.0475679	7353	19	-0.357639	eqtl-a-ENSG00000022556	rs35242182	C	T	0.0158439	NLRP2	TRUE	reported	igd	0.00762906	56.5124
179126090	3.51e-09	0.0119039	30842	5	0.0702995	eqtl-a-ENSG00000022567	rs1134924	T	C	0.525141	SLC45A4	TRUE	reported	igd	0.00112952	34.8737
42515791	1.77e-09	0.0146003	27510	6	0.0878615	eqtl-a-ENSG00000022567	rs16895831	T	C	0.209742	SLC45A4	TRUE	reported	igd	0.00131466	36.2111
144385777	5.19e-15	0.0266002	25462	6	-0.208069	eqtl-a-ENSG00000022567	rs149110519	T	C	0.0526158	SLC45A4	TRUE	reported	igd	0.00239723	61.1802
142081259	2.35e-09	0.0119638	26304	8	0.0714469	eqtl-a-ENSG00000022567	rs2063386	G	A	0.44397	SLC45A4	TRUE	reported	igd	0.001354	35.6612
142236438	6.56e-25	0.0122814	26633	8	0.126583	eqtl-a-ENSG00000022567	rs12544261	A	C	0.369988	SLC45A4	TRUE	reported	igd	0.00397289	106.224
142459474	3.88e-49	0.0122088	31244	8	-0.179887	eqtl-a-ENSG00000022567	rs13267647	T	G	0.373726	SLC45A4	TRUE	reported	igd	0.00690049	217.083
142286963	6.5e-46	0.0429195	26897	8	0.610491	eqtl-a-ENSG00000022567	rs141832319	T	C	0.019332	SLC45A4	TRUE	reported	igd	0.00746605	202.31
142306200	1e-200	0.0159885	27421	8	-0.509868	eqtl-a-ENSG00000022567	rs34510023	C	T	0.152522	SLC45A4	TRUE	reported	igd	0.0357604	1016.88
139839423	6.96e-09	0.0118894	30971	6	-0.0688623	eqtl-a-ENSG00000022840	rs643381	A	C	0.501255	RNF10	TRUE	reported	igd	0.00108198	33.544
30128442	6.46e-09	0.0235911	26412	6	-0.13693	eqtl-a-ENSG00000022840	rs12212092	T	C	0.068141	RNF10	TRUE	reported	igd	0.00127393	33.6874
50427982	3.22e-16	0.0119364	31684	7	0.0974563	eqtl-a-ENSG00000022840	rs6592965	A	G	0.449532	RNF10	TRUE	reported	igd	0.00209952	66.657
120878530	1e-200	0.0121936	31669	12	0.379209	eqtl-a-ENSG00000022840	rs8903	C	T	0.664417	RNF10	TRUE	reported	igd	0.0296343	967.088
121627748	8.46e-13	0.0178992	31567	12	0.12804	eqtl-a-ENSG00000022840	rs75268007	G	C	0.126057	RNF10	TRUE	reported	igd	0.00161841	51.1678
33875262	1.18e-200	0.0125198	31185	17	0.378388	eqtl-a-ENSG00000022840	rs8073060	A	T	0.305723	RNF10	TRUE	reported	igd	0.0284575	913.381
4502201	1.72e-11	0.0119223	27399	19	0.0802087	eqtl-a-ENSG00000022840	rs8887	C	T	0.539821	RNF10	TRUE	reported	igd	0.00164919	45.2576
4157072	6.7e-71	0.0122165	31569	20	-0.217489	eqtl-a-ENSG00000022840	rs6084653	G	C	0.36636	RNF10	TRUE	reported	igd	0.00993989	316.923
55991637	2.21e-09	0.0118907	26332	20	0.071129	eqtl-a-ENSG00000022840	rs6014993	G	A	0.490224	RNF10	TRUE	reported	igd	0.00135708	35.7804
43116830	1.12e-09	0.0127838	31644	5	0.0778662	eqtl-a-ENSG00000022976	rs1532331	T	G	0.683885	ZNF839	TRUE	reported	igd	0.00117106	37.098
102360916	2.27e-10	0.0186961	31643	14	-0.118573	eqtl-a-ENSG00000022976	rs2251246	A	G	0.114063	ZNF839	TRUE	reported	igd	0.00126952	40.22
102866362	9.34e-24	0.0134528	26379	14	-0.13518	eqtl-a-ENSG00000022976	rs11626217	A	G	0.735921	ZNF839	TRUE	reported	igd	0.00381313	100.964
123297570	2.2e-62	0.0157749	25738	11	-0.262953	eqtl-a-ENSG00000023171	rs10893036	A	G	0.167737	GRAMD1B	TRUE	reported	igd	0.0106803	277.836
123280309	2e-19	0.0195633	26196	11	0.176336	eqtl-a-ENSG00000023171	rs2282561	T	C	0.10254	GRAMD1B	TRUE	reported	igd	0.00309185	81.239
123330774	6.9e-98	0.0148475	25751	11	0.311765	eqtl-a-ENSG00000023171	rs55837399	T	A	0.193113	GRAMD1B	TRUE	reported	igd	0.0168338	440.874
123355391	2.32e-94	0.0145061	26079	11	0.298945	eqtl-a-ENSG00000023171	rs35923643	G	A	0.20576	GRAMD1B	TRUE	reported	igd	0.0160241	424.666
56849749	8.47e-09	0.012236	30721	3	-0.070467	eqtl-a-ENSG00000023892	rs1354034	C	T	0.618137	DEF6	TRUE	reported	igd	0.00107842	33.1638
35748253	2.37e-12	0.0125291	30605	6	-0.0878417	eqtl-a-ENSG00000023892	rs1326757	C	A	0.658514	DEF6	TRUE	reported	igd	0.00160351	49.1511
35536195	3.19e-16	0.0128389	29939	6	0.104841	eqtl-a-ENSG00000023892	rs6457834	A	C	0.690034	DEF6	TRUE	reported	igd	0.0022223	66.6772
34988391	1e-200	0.013335	30383	6	0.414313	eqtl-a-ENSG00000023892	rs2689089	A	C	0.752084	DEF6	TRUE	reported	igd	0.0307933	965.256
34416441	3.52e-13	0.0170194	30721	6	0.123782	eqtl-a-ENSG00000023892	rs34307089	C	T	0.142001	DEF6	TRUE	reported	igd	0.00171887	52.893
35408341	3.38e-76	0.032312	30275	6	-0.596905	eqtl-a-ENSG00000023892	rs10947546	A	G	0.0343042	DEF6	TRUE	reported	igd	0.0111463	341.235
150003189	4.28e-77	0.0241339	25827	1	0.44852	eqtl-a-ENSG00000023902	rs16833244	G	C	0.0633833	PLEKHO1	TRUE	reported	igd	0.0131967	345.362
56849749	1.33e-10	0.0122325	26609	3	0.0785802	eqtl-a-ENSG00000023902	rs1354034	C	T	0.618137	PLEKHO1	TRUE	reported	igd	0.00154844	41.2632
144385777	1.64e-12	0.0266108	20660	6	-0.187923	eqtl-a-ENSG00000023902	rs149110519	T	C	0.0526158	PLEKHO1	TRUE	reported	igd	0.00240806	49.8657
35572163	3.24e-12	0.0197364	25090	14	-0.137498	eqtl-a-ENSG00000023902	rs111778408	A	G	0.100785	PLEKHO1	TRUE	reported	igd	0.00193071	48.5313
144385777	3.9e-14	0.0266039	10586	6	-0.201237	eqtl-a-ENSG00000024048	rs149110519	T	C	0.0526158	UBR2	TRUE	reported	igd	0.00537591	57.2062
42518706	1.61e-18	0.0132045	14262	6	-0.115961	eqtl-a-ENSG00000024048	rs9381192	A	G	0.718957	UBR2	TRUE	reported	igd	0.00537845	77.1115
42537608	4.98e-60	0.0274459	14261	6	-0.448512	eqtl-a-ENSG00000024048	rs12191298	G	A	0.0485052	UBR2	TRUE	reported	igd	0.0183817	267.013
50370254	2.61e-15	0.0166448	13100	7	0.13163	eqtl-a-ENSG00000024048	rs149007767	T	C	0.149708	UBR2	TRUE	reported	igd	0.0047513	62.5297
139100194	7.06e-157	0.012431	31683	6	0.331719	eqtl-a-ENSG00000024862	rs6915060	C	T	0.321745	CCDC28A	TRUE	reported	igd	0.0219811	712.035
138908551	3.62e-13	0.0148624	31481	6	-0.108035	eqtl-a-ENSG00000024862	rs9385834	A	T	0.199614	CCDC28A	TRUE	reported	igd	0.00167562	52.8352
99144154	1.03e-26	0.0129666	31569	10	-0.138731	eqtl-a-ENSG00000024862	rs11189181	G	A	0.297492	CCDC28A	TRUE	reported	igd	0.00361295	114.464
148200011	4.95e-09	0.0120527	31569	5	0.0704949	eqtl-a-ENSG00000025039	rs56330463	C	T	0.582097	RRAGD	TRUE	reported	igd	0.00108247	34.2073
90020448	1e-200	0.0142362	31683	6	0.447276	eqtl-a-ENSG00000025039	rs3822872	C	T	0.205652	RRAGD	TRUE	reported	igd	0.0302143	987.042
89696501	3.85e-17	0.011899	30902	6	-0.100157	eqtl-a-ENSG00000025039	rs4707512	G	A	0.467437	RRAGD	TRUE	reported	igd	0.0022875	70.8457
90296811	3e-119	0.0170327	31227	6	-0.395468	eqtl-a-ENSG00000025039	rs4593337	G	A	0.863854	RRAGD	TRUE	reported	igd	0.0169704	539.049
89263474	1.5e-08	0.0121417	31682	6	-0.0687339	eqtl-a-ENSG00000025039	rs9444630	G	A	0.39873	RRAGD	TRUE	reported	igd	0.00101049	32.0447
122345048	2.52e-25	0.0502597	24803	6	-0.522615	eqtl-a-ENSG00000025156	rs139360283	T	C	0.0141159	HSF2	TRUE	reported	igd	0.00434041	108.116
123005700	1.48e-17	0.0144871	30941	6	0.123559	eqtl-a-ENSG00000025156	rs12196116	G	A	0.213497	HSF2	TRUE	reported	igd	0.00234548	72.7374
122378500	1.14e-64	0.0265796	30757	6	-0.45134	eqtl-a-ENSG00000025156	rs12665320	T	G	0.0518227	HSF2	TRUE	reported	igd	0.00928783	288.325
122709984	1e-200	0.012682	31470	6	0.384436	eqtl-a-ENSG00000025156	rs530928	T	C	0.292119	HSF2	TRUE	reported	igd	0.0283711	918.851
47077699	4.32e-23	0.0376715	13013	11	-0.372801	eqtl-a-ENSG00000025434	rs113083342	G	A	0.0254361	NR1H3	TRUE	reported	igd	0.00746956	97.9178
47285353	1.54e-23	0.0402646	24973	11	-0.40261	eqtl-a-ENSG00000025434	rs143506177	C	T	0.0221882	NR1H3	TRUE	reported	igd	0.00398764	99.9741
47353899	1.03e-19	0.0337648	26278	11	-0.306784	eqtl-a-ENSG00000025434	rs11039186	T	C	0.0319088	NR1H3	TRUE	reported	igd	0.00313172	82.5475
47585758	1.31e-10	0.0380687	19297	11	0.244622	eqtl-a-ENSG00000025434	rs191300557	A	G	0.0249965	NR1H3	TRUE	reported	igd	0.00213519	41.2867
47359954	4.77e-11	0.0485246	3086	11	-0.319185	eqtl-a-ENSG00000025434	rs3729949	T	C	0.0152301	NR1H3	TRUE	reported	igd	0.0138267	43.2394
48059091	1.38e-105	0.016885	31569	11	-0.368493	eqtl-a-ENSG00000025434	rs61914719	T	C	0.139711	NR1H3	TRUE	reported	igd	0.0148625	476.243
46441384	1.11e-13	0.0375901	25482	11	-0.279182	eqtl-a-ENSG00000025434	rs140502323	A	G	0.0256285	NR1H3	TRUE	reported	igd	0.00216001	55.1561
46370636	1e-200	0.0337759	26376	11	1.15979	eqtl-a-ENSG00000025434	rs61882680	T	C	0.0295291	NR1H3	TRUE	reported	igd	0.0427901	1178.99
51080760	1.99e-44	0.0237887	22543	22	-0.332628	eqtl-a-ENSG00000025708	rs134774	G	A	0.933888	TYMP	TRUE	reported	igd	0.00859833	195.496
50651785	4.48e-18	0.0195813	19634	22	0.169692	eqtl-a-ENSG00000025708	rs73187263	T	C	0.102378	TYMP	TRUE	reported	igd	0.00381042	75.0923
50835954	6.94e-16	0.0400523	20813	22	-0.323282	eqtl-a-ENSG00000025708	rs56211323	G	A	0.0224859	TYMP	TRUE	reported	igd	0.00312044	65.1428
50935082	1e-200	0.0116358	14198	22	0.417931	eqtl-a-ENSG00000025708	rs134970	C	T	0.601374	TYMP	TRUE	reported	igd	0.083295	1289.9
50928876	3.12e-20	0.0359315	13738	22	-0.331094	eqtl-a-ENSG00000025708	rs56235139	A	G	0.0280605	TYMP	TRUE	reported	igd	0.0061426	84.8963
43435386	1e-200	0.0127084	31341	20	-0.440191	eqtl-a-ENSG00000025772	rs1555303	G	A	0.281257	TOMM34	TRUE	reported	igd	0.03687	1199.7
43589633	1e-200	0.010919	30406	20	-0.566283	eqtl-a-ENSG00000025772	rs2180292	G	C	0.479018	TOMM34	TRUE	reported	igd	0.0812699	2689.51
43370519	8.86e-62	0.011957	31564	20	-0.198313	eqtl-a-ENSG00000025772	rs34485448	G	T	0.416513	TOMM34	TRUE	reported	igd	0.00863967	275.062
44459142	1.55e-12	0.0333941	29140	20	-0.236099	eqtl-a-ENSG00000025772	rs147793637	C	T	0.0327239	TOMM34	TRUE	reported	igd	0.00171244	49.9826
182323766	2.16e-10	0.0119885	14263	2	0.0761151	eqtl-a-ENSG00000026025	rs1375493	A	G	0.565077	VIM	TRUE	reported	igd	0.00281822	40.3043
127009395	2.08e-13	0.0158204	14263	9	-0.116173	eqtl-a-ENSG00000026025	rs55793580	T	C	0.169838	VIM	TRUE	reported	igd	0.00376639	53.9156
17015144	2.27e-32	0.0124749	14263	10	0.147769	eqtl-a-ENSG00000026025	rs2932908	A	G	0.656902	VIM	TRUE	reported	igd	0.0097416	140.292
17281756	2.85e-73	0.0133396	14247	10	0.241527	eqtl-a-ENSG00000026025	rs165530	C	A	0.735479	VIM	TRUE	reported	igd	0.0224927	327.782
17143000	1.76e-09	0.0128936	14263	10	-0.0776027	eqtl-a-ENSG00000026025	rs12261966	T	C	0.306438	VIM	TRUE	reported	igd	0.00253334	36.2197
111833788	1.28e-13	0.0119159	11496	12	0.0882755	eqtl-a-ENSG00000026025	rs10774624	A	G	0.538565	VIM	TRUE	reported	igd	0.00475129	54.872
50370254	5.61e-14	0.0166483	29328	7	0.125149	eqtl-a-ENSG00000026103	rs149007767	T	C	0.149708	FAS	TRUE	reported	igd	0.00192308	56.5048
28724374	1.11e-13	0.0131018	30606	7	0.0973068	eqtl-a-ENSG00000026103	rs56388170	T	G	0.289189	FAS	TRUE	reported	igd	0.00179902	55.1564
90741615	1e-200	0.0113413	30817	10	-0.444004	eqtl-a-ENSG00000026103	rs7082101	A	C	0.460288	FAS	TRUE	reported	igd	0.0473782	1532.57
90714791	2.13e-12	0.0118908	25316	10	0.0835399	eqtl-a-ENSG00000026103	rs7095848	A	G	0.51839	FAS	TRUE	reported	igd	0.00194592	49.355
90777663	2.81e-36	0.0133084	30820	10	0.167387	eqtl-a-ENSG00000026103	rs11202926	C	T	0.271495	FAS	TRUE	reported	igd	0.00510664	158.184
167500562	1e-200	0.0105432	26609	6	0.660255	eqtl-a-ENSG00000026297	rs204295	T	C	0.475178	RNASET2	TRUE	reported	igd	0.128452	3921.44
167264780	1.65e-09	0.0469329	10732	6	0.282977	eqtl-a-ENSG00000026297	rs118051809	T	C	0.0163064	RNASET2	TRUE	reported	igd	0.00337597	36.3468
167630830	9.15e-24	0.0493459	17566	6	0.495946	eqtl-a-ENSG00000026297	rs17617310	C	T	0.014659	RNASET2	TRUE	reported	igd	0.00571747	100.999
167345772	1e-200	0.0118675	26280	6	0.507935	eqtl-a-ENSG00000026297	rs62436418	C	T	0.334551	RNASET2	TRUE	reported	igd	0.065164	1831.74
167818102	3.92e-19	0.0119022	26609	6	-0.106398	eqtl-a-ENSG00000026297	rs4235920	C	T	0.536773	RNASET2	TRUE	reported	igd	0.0029942	79.9061
182323766	8.1e-17	0.0119762	31569	2	0.0997595	eqtl-a-ENSG00000026508	rs1375493	A	G	0.565077	CD44	TRUE	reported	igd	0.00219309	69.3814
34702158	2.56e-09	0.018303	31682	11	0.109042	eqtl-a-ENSG00000026508	rs286873	T	G	0.119837	CD44	TRUE	reported	igd	0.00111904	35.4908
35129172	1.77e-33	0.011872	31346	11	-0.143147	eqtl-a-ENSG00000026508	rs507230	A	G	0.535153	CD44	TRUE	reported	igd	0.00461663	145.375
35250518	6.24e-60	0.0121706	31563	11	-0.198721	eqtl-a-ENSG00000026508	rs927335	T	A	0.376359	CD44	TRUE	reported	igd	0.00837592	266.585
182323766	9.19e-17	0.0119763	31569	2	0.0995796	eqtl-a-ENSG00000026652	rs1375493	A	G	0.565077	AGPAT4	TRUE	reported	igd	0.00218517	69.1302
161657657	3.49e-10	0.0394845	28527	6	-0.247765	eqtl-a-ENSG00000026652	rs112049074	T	C	0.0231963	AGPAT4	TRUE	reported	igd	0.00137839	39.3728
161694612	2.68e-19	0.0170769	30817	6	0.153369	eqtl-a-ENSG00000026652	rs6914451	G	C	0.140529	AGPAT4	TRUE	reported	igd	0.00261055	80.6546
161566909	1.26e-50	0.0172504	31684	6	0.258135	eqtl-a-ENSG00000026652	rs6455707	C	T	0.135556	AGPAT4	TRUE	reported	igd	0.00701773	223.907
127009395	2.41e-12	0.0158231	31569	9	-0.110896	eqtl-a-ENSG00000026652	rs55793580	T	C	0.169838	AGPAT4	TRUE	reported	igd	0.0015535	49.1158
111904371	4.24e-12	0.0119063	28417	12	0.0824988	eqtl-a-ENSG00000026652	rs4766578	A	T	0.531061	AGPAT4	TRUE	reported	igd	0.00168667	48.0077
26344975	1e-200	0.0114998	31684	6	0.462071	eqtl-a-ENSG00000026950	rs10946812	C	G	0.401857	BTN3A1	TRUE	reported	igd	0.0484855	1614.39
26702788	5.45e-31	0.016855	20879	6	0.195115	eqtl-a-ENSG00000026950	rs10946846	G	A	0.144356	BTN3A1	TRUE	reported	igd	0.00637728	133.993
25579846	7e-09	0.012509	31568	6	0.0724398	eqtl-a-ENSG00000026950	rs3804122	G	A	0.344582	BTN3A1	TRUE	reported	igd	0.00106121	33.5337
111865049	7.25e-10	0.0119211	28418	12	-0.0734409	eqtl-a-ENSG00000026950	rs7310615	G	C	0.537476	BTN3A1	TRUE	reported	igd	0.00133374	37.9501
57005479	1.91e-20	0.0119625	31300	16	-0.11086	eqtl-a-ENSG00000026950	rs1532624	A	C	0.437102	BTN3A1	TRUE	reported	igd	0.00273635	85.8772
62015885	3.64e-08	0.0248458	31568	14	-0.136841	eqtl-a-ENSG00000027075	rs76537762	A	G	0.0609784	PRKCH	TRUE	reported	igd	0.00095998	30.3319
61874448	4.47e-20	0.0130328	31684	14	-0.11959	eqtl-a-ENSG00000027075	rs767755	A	G	0.706603	PRKCH	TRUE	reported	igd	0.00265046	84.1951
61978571	3.4e-13	0.0129155	29767	14	0.0939928	eqtl-a-ENSG00000027075	rs1088683	T	C	0.696055	PRKCH	TRUE	reported	igd	0.00177607	52.9587
173205318	1.09e-16	0.0137052	31569	5	0.113683	eqtl-a-ENSG00000027697	rs2594836	A	G	0.749651	IFNGR1	TRUE	reported	igd	0.00217477	68.8007
137239438	2.51e-10	0.0119582	31567	6	0.075651	eqtl-a-ENSG00000027697	rs9494599	G	C	0.554601	IFNGR1	TRUE	reported	igd	0.00126624	40.0194
137540335	6.62e-68	0.0138938	28704	6	-0.241928	eqtl-a-ENSG00000027697	rs11754268	T	C	0.234754	IFNGR1	TRUE	reported	igd	0.0104526	303.18
28724374	7.82e-09	0.0131119	31355	7	0.0756882	eqtl-a-ENSG00000027697	rs56388170	T	G	0.289189	IFNGR1	TRUE	reported	igd	0.00106159	33.3194
16170764	5.28e-09	0.0118969	31569	17	0.0694576	eqtl-a-ENSG00000027697	rs7210990	A	C	0.481977	IFNGR1	TRUE	reported	igd	0.00107855	34.0835
176988579	1.54e-21	0.0396468	17184	5	-0.377929	eqtl-a-ENSG00000027847	rs143658086	T	C	0.0229168	B4GALT7	TRUE	reported	igd	0.00526004	90.856
176997824	1e-200	0.0126899	27526	5	-0.407302	eqtl-a-ENSG00000027847	rs62398472	T	C	0.287894	B4GALT7	TRUE	reported	igd	0.0360758	1030.11
177473975	4.73e-08	0.04135	26524	5	-0.225813	eqtl-a-ENSG00000027847	rs116276523	G	A	0.0211199	B4GALT7	TRUE	reported	igd	0.0011231	29.8204
12242458	2.82e-76	0.0141151	31345	1	-0.260892	eqtl-a-ENSG00000028137	rs6697733	C	T	0.223582	TNFRSF1B	TRUE	reported	igd	0.0107815	341.606
156255456	3.14e-10	0.0131353	31298	1	0.0826471	eqtl-a-ENSG00000028137	rs6684514	A	G	0.287248	TNFRSF1B	TRUE	reported	igd	0.00126331	39.5865
144385777	3.04e-09	0.0266246	25735	6	0.157863	eqtl-a-ENSG00000028137	rs149110519	T	C	0.0526158	TNFRSF1B	TRUE	reported	igd	0.0013642	35.1529
28724374	1.64e-08	0.0131125	31355	7	0.0740399	eqtl-a-ENSG00000028137	rs56388170	T	G	0.289189	TNFRSF1B	TRUE	reported	igd	0.00101581	31.8811
50428428	1.6e-13	0.0123354	31185	7	0.0910168	eqtl-a-ENSG00000029534	rs12718597	A	C	0.365482	ANK1	TRUE	reported	igd	0.00174274	54.4388
41616478	5.31e-19	0.0125468	31567	8	-0.111735	eqtl-a-ENSG00000029534	rs11989912	A	G	0.338027	ANK1	TRUE	reported	igd	0.00250605	79.3022
41509915	1.63e-99	0.0117634	31566	8	0.249087	eqtl-a-ENSG00000029534	rs4736819	T	C	0.543505	ANK1	TRUE	reported	igd	0.0140053	448.341
33875262	1.96e-22	0.0128753	31185	17	0.125453	eqtl-a-ENSG00000029534	rs8073060	A	T	0.305723	ANK1	TRUE	reported	igd	0.00303516	94.9335
155556797	1.48e-20	0.0155952	31470	6	0.144952	eqtl-a-ENSG00000029639	rs56238103	T	C	0.175598	TFB1M	TRUE	reported	igd	0.00273766	86.3851
156021514	7.72e-12	0.0430039	1926	6	-0.294297	eqtl-a-ENSG00000029639	rs138028287	C	T	0.0194704	TFB1M	TRUE	reported	igd	0.0237392	46.7848
155625104	2.38e-165	0.0117645	31470	6	-0.32241	eqtl-a-ENSG00000029639	rs9371371	G	A	0.5836	TFB1M	TRUE	reported	igd	0.0233094	751.004
4717255	6.34e-09	0.0451963	17206	17	-0.262473	eqtl-a-ENSG00000029725	rs62073600	C	T	0.0176101	RABEP1	TRUE	reported	igd	0.00195629	33.722
4863626	7.38e-14	0.0452221	19453	17	-0.338307	eqtl-a-ENSG00000029725	rs138742777	A	G	0.0175616	RABEP1	TRUE	reported	igd	0.00286871	55.9598
4958757	1e-200	0.0189343	30902	17	0.574702	eqtl-a-ENSG00000029725	rs56343966	T	C	0.103458	RABEP1	TRUE	reported	igd	0.0289496	921.21
5257792	2.17e-56	0.0372816	31240	17	0.589904	eqtl-a-ENSG00000029725	rs78438561	G	T	0.0257023	RABEP1	TRUE	reported	igd	0.00795053	250.349
5175454	1e-200	0.0181124	31569	17	0.602905	eqtl-a-ENSG00000029725	rs57747791	T	A	0.112856	RABEP1	TRUE	reported	igd	0.0339081	1107.95
4858330	3.92e-12	0.0417811	11879	17	-0.289961	eqtl-a-ENSG00000029725	rs192217367	G	A	0.0206496	RABEP1	TRUE	reported	igd	0.00403815	48.1555
5270691	2.84e-29	0.0429623	19561	17	-0.482544	eqtl-a-ENSG00000029725	rs150231236	C	T	0.019398	RABEP1	TRUE	reported	igd	0.0064079	126.14
33689629	1.66e-37	0.0236945	14263	6	-0.303259	eqtl-a-ENSG00000030110	rs10947433	A	G	0.0668383	BAK1	TRUE	reported	igd	0.0113543	163.784
33893513	4.55e-13	0.0304259	13432	6	-0.220235	eqtl-a-ENSG00000030110	rs2147428	G	T	0.9603	BAK1	TRUE	reported	igd	0.00388557	52.3867
33895406	3.39e-25	0.0345962	14263	6	0.358777	eqtl-a-ENSG00000030110	rs78117618	T	C	0.0302896	BAK1	TRUE	reported	igd	0.00748375	107.53
33463961	1e-200	0.0120743	14263	6	-0.409263	eqtl-a-ENSG00000030110	rs35144104	T	C	0.3409	BAK1	TRUE	reported	igd	0.0745461	1148.74
33411673	2.23e-16	0.0464401	11159	6	0.381227	eqtl-a-ENSG00000030110	rs191549504	C	T	0.0166232	BAK1	TRUE	reported	igd	0.00600262	67.3757
43561780	4.87e-20	0.011895	31240	2	-0.109038	eqtl-a-ENSG00000030582	rs7563201	A	G	0.466469	GRN	TRUE	reported	igd	0.00268256	84.0232
43360065	9.45e-09	0.0136513	26953	2	0.0783638	eqtl-a-ENSG00000030582	rs28498283	T	A	0.254318	GRN	TRUE	reported	igd	0.00122108	32.9496
144385777	1.26e-14	0.0266018	25735	6	-0.205097	eqtl-a-ENSG00000030582	rs149110519	T	C	0.0526158	GRN	TRUE	reported	igd	0.00230447	59.4378
50370254	6.47e-36	0.0165899	30077	7	-0.207559	eqtl-a-ENSG00000030582	rs149007767	T	C	0.149708	GRN	TRUE	reported	igd	0.00517734	156.519
42417164	3.02e-122	0.0203497	28465	17	0.478479	eqtl-a-ENSG00000030582	rs114641762	A	C	0.0905088	GRN	TRUE	reported	igd	0.0190522	552.814
42490912	1.97e-11	0.0360798	27921	17	-0.24202	eqtl-a-ENSG00000030582	rs12451763	T	C	0.0279042	GRN	TRUE	reported	igd	0.00160896	44.9928
119023438	1.27e-86	0.013749	26107	3	-0.27122	eqtl-a-ENSG00000031081	rs11914541	G	A	0.239931	ARHGAP31	TRUE	reported	igd	0.0146865	389.106
118738066	1.4e-11	0.0281427	26108	3	-0.190172	eqtl-a-ENSG00000031081	rs76136755	C	T	0.0467688	ARHGAP31	TRUE	reported	igd	0.00174594	45.6592
119252208	2.58e-09	0.0157559	26100	3	-0.0938406	eqtl-a-ENSG00000031081	rs34844599	C	T	0.171877	ARHGAP31	TRUE	reported	igd	0.00135727	35.4701
50225824	1.57e-11	0.0306403	30546	6	-0.20654	eqtl-a-ENSG00000031691	rs78140402	C	A	0.0391426	CENPQ	TRUE	reported	igd	0.00148533	45.4354
49522865	2.61e-12	0.0130699	31684	6	0.0914566	eqtl-a-ENSG00000031691	rs9367361	T	G	0.2918	CENPQ	TRUE	reported	igd	0.00154303	48.9619
49054765	1e-200	0.0118751	31671	6	-0.389617	eqtl-a-ENSG00000031691	rs6938215	A	G	0.628854	CENPQ	TRUE	reported	igd	0.0328718	1076.4
21082931	2.25e-18	0.0121767	25056	13	-0.106478	eqtl-a-ENSG00000032742	rs9552218	T	C	0.611256	IFT88	TRUE	reported	igd	0.00304246	76.4585
21122165	1e-200	0.0114751	28916	13	0.377753	eqtl-a-ENSG00000032742	rs7999297	G	A	0.512877	IFT88	TRUE	reported	igd	0.0361232	1083.61
21526636	3.07e-10	0.0203691	31557	13	-0.128229	eqtl-a-ENSG00000032742	rs9316031	T	C	0.0939695	IFT88	TRUE	reported	igd	0.00125426	39.6279
70240333	9.94e-15	0.0334171	17597	1	-0.258645	eqtl-a-ENSG00000033122	rs11808152	G	A	0.0326535	LRRC7	TRUE	reported	igd	0.00339278	59.8992
69988363	1e-200	0.0127191	18572	1	-0.402618	eqtl-a-ENSG00000033122	rs12049210	G	A	0.713417	LRRC7	TRUE	reported	igd	0.051191	1001.91
70083457	1.46e-15	0.0241965	18578	1	-0.193088	eqtl-a-ENSG00000033122	rs61782217	A	G	0.0643767	LRRC7	TRUE	reported	igd	0.00341602	63.6735
57823476	9.4e-27	0.0147477	31300	4	0.157911	eqtl-a-ENSG00000033627	rs17081935	T	C	0.202608	ATP6V0A1	TRUE	reported	igd	0.00364959	114.643
142337790	1.07e-09	0.0124624	24943	8	-0.0759969	eqtl-a-ENSG00000033627	rs6986779	T	C	0.349935	ATP6V0A1	TRUE	reported	igd	0.00148865	37.1838
40608536	1.19e-41	0.0230779	31684	17	0.312016	eqtl-a-ENSG00000033627	rs3760387	T	G	0.0706528	ATP6V0A1	TRUE	reported	igd	0.00573618	182.782
40380203	3.35e-08	0.0483666	23680	17	-0.267076	eqtl-a-ENSG00000033627	rs117107843	A	G	0.0153453	ATP6V0A1	TRUE	reported	igd	0.00128599	30.4889
68213895	1.99e-11	0.0121233	30902	15	0.0813024	eqtl-a-ENSG00000033800	rs436903	A	G	0.598734	PIAS1	TRUE	reported	igd	0.00145327	44.9715
68324830	1e-200	0.0115772	30902	15	-0.361598	eqtl-a-ENSG00000033800	rs7179875	A	G	0.447129	PIAS1	TRUE	reported	igd	0.0306027	975.477
68619631	1.43e-25	0.0156659	31567	15	-0.163748	eqtl-a-ENSG00000033800	rs11072006	A	T	0.826759	PIAS1	TRUE	reported	igd	0.00344911	109.248
32424882	1.3e-10	0.012601	30211	6	0.0809917	eqtl-a-ENSG00000034053	rs7763262	C	T	0.666017	APBA2	TRUE	reported	igd	0.00136557	41.3088
94450233	2.49e-08	0.0120132	31484	10	0.0669643	eqtl-a-ENSG00000034053	rs9420589	T	G	0.428682	APBA2	TRUE	reported	igd	0.000985941	31.07
111904371	1.44e-09	0.0119111	28417	12	-0.0720764	eqtl-a-ENSG00000034053	rs4766578	A	T	0.531061	APBA2	TRUE	reported	igd	0.0012869	36.6144
29359671	2.2e-09	0.0164941	31067	15	-0.0986759	eqtl-a-ENSG00000034053	rs28628664	T	C	0.153413	APBA2	TRUE	reported	igd	0.00115071	35.788
29034720	3.86e-09	0.0119031	24814	15	-0.0701118	eqtl-a-ENSG00000034053	rs12101582	C	G	0.475556	APBA2	TRUE	reported	igd	0.00139624	34.6918
29234864	1.05e-120	0.0174392	31185	15	0.407409	eqtl-a-ENSG00000034053	rs1540642	C	T	0.128705	APBA2	TRUE	reported	igd	0.0172	545.733
30942625	2.54e-08	0.0122263	31185	16	0.0681067	eqtl-a-ENSG00000034053	rs10782001	A	G	0.616392	APBA2	TRUE	reported	igd	0.000994058	31.0286
248039451	3.65e-43	0.012502	31470	1	-0.172202	eqtl-a-ENSG00000034152	rs3811444	T	C	0.337611	MAP2K3	TRUE	reported	igd	0.00599253	189.71
205237137	4.14e-13	0.0122342	31470	1	0.0887105	eqtl-a-ENSG00000034152	rs1668871	C	T	0.380783	MAP2K3	TRUE	reported	igd	0.00166793	52.574
60719970	1.59e-08	0.016465	31086	2	-0.0930567	eqtl-a-ENSG00000034152	rs766432	A	C	0.845872	MAP2K3	TRUE	reported	igd	0.00102651	31.9407
173287851	8.42e-20	0.012132	31470	5	0.110495	eqtl-a-ENSG00000034152	rs875741	A	G	0.396388	MAP2K3	TRUE	reported	igd	0.00262894	82.9455
30128442	1.32e-16	0.0235622	26198	6	-0.194906	eqtl-a-ENSG00000034152	rs12212092	T	C	0.068141	MAP2K3	TRUE	reported	igd	0.00260506	68.4204
50427982	1e-200	0.0115676	31470	7	0.363133	eqtl-a-ENSG00000034152	rs6592965	A	G	0.449532	MAP2K3	TRUE	reported	igd	0.0303639	985.411
21178335	2.88e-13	0.0125847	31141	17	-0.0918655	eqtl-a-ENSG00000034152	rs4986004	C	A	0.33516	MAP2K3	TRUE	reported	igd	0.00170822	53.2833
40005650	1.64e-08	0.0222779	31355	17	0.125783	eqtl-a-ENSG00000034152	rs11079018	G	A	0.922832	MAP2K3	TRUE	reported	igd	0.00101566	31.8763
27179590	2.81e-42	0.014376	27110	17	-0.195884	eqtl-a-ENSG00000034152	rs35033748	C	T	0.215702	MAP2K3	TRUE	reported	igd	0.00680187	185.648
55991637	3.8e-08	0.011893	26118	20	0.0654117	eqtl-a-ENSG00000034152	rs6014993	G	A	0.490224	MAP2K3	TRUE	reported	igd	0.00115687	30.2479
23368	1e-200	0.0127628	17341	2	0.451343	eqtl-a-ENSG00000035115	rs12714397	A	C	0.275878	SH3YL1	TRUE	reported	igd	0.0672674	1250.46
659381	2.19e-32	0.0146778	30557	2	-0.173908	eqtl-a-ENSG00000035115	rs7591830	G	C	0.204713	SH3YL1	TRUE	reported	igd	0.00457315	140.375
310687	3.01e-149	0.0155787	30746	2	-0.405346	eqtl-a-ENSG00000035115	rs6754607	G	A	0.832749	SH3YL1	TRUE	reported	igd	0.0215448	676.957
661048	1e-12	0.0205751	31016	2	0.146709	eqtl-a-ENSG00000035115	rs6734782	C	A	0.908195	SH3YL1	TRUE	reported	igd	0.00163656	50.8395
47262246	1.27e-08	0.0122937	28917	3	-0.0699535	eqtl-a-ENSG00000035115	rs11920354	A	C	0.372903	SH3YL1	TRUE	reported	igd	0.00111844	32.376
118153977	7.89e-11	0.0128668	31569	1	0.0836692	eqtl-a-ENSG00000035403	rs826415	G	T	0.308498	VCL	TRUE	reported	igd	0.00133767	42.2827
56849749	1e-200	0.0117966	31684	3	0.392426	eqtl-a-ENSG00000035403	rs1354034	C	T	0.618137	VCL	TRUE	reported	igd	0.0337483	1106.56
144385777	2.71e-11	0.0266159	25735	6	0.177302	eqtl-a-ENSG00000035403	rs149110519	T	C	0.0526158	VCL	TRUE	reported	igd	0.00172136	44.3722
99192919	2.3e-22	0.0139512	26161	9	0.13571	eqtl-a-ENSG00000035403	rs10820606	C	A	0.236914	VCL	TRUE	reported	igd	0.00360395	94.6166
76027514	2.21e-50	0.0122306	23725	10	0.182561	eqtl-a-ENSG00000035403	rs61863650	T	G	0.370107	VCL	TRUE	reported	igd	0.00930368	222.784
75773362	1.83e-14	0.0126208	31017	10	0.0966983	eqtl-a-ENSG00000035403	rs1403629	G	C	0.668915	VCL	TRUE	reported	igd	0.00188905	58.6997
75867193	1e-200	0.0169752	31684	10	-0.706367	eqtl-a-ENSG00000035403	rs2279648	T	G	0.125164	VCL	TRUE	reported	igd	0.0518182	1731.42
243268	2.22e-28	0.0142589	31569	11	0.157545	eqtl-a-ENSG00000035403	rs505404	G	T	0.222031	VCL	TRUE	reported	igd	0.00385212	122.07
122216910	1.18e-21	0.0189886	30031	12	0.181535	eqtl-a-ENSG00000035403	rs11553699	G	A	0.10963	VCL	TRUE	reported	igd	0.00303421	91.3915
54712308	1.21e-19	0.0120663	31684	12	0.109414	eqtl-a-ENSG00000035403	rs10876550	A	G	0.590064	VCL	TRUE	reported	igd	0.0025884	82.2186
33864771	1.26e-17	0.0290592	29836	17	0.248389	eqtl-a-ENSG00000035403	rs8082605	T	G	0.0436372	VCL	TRUE	reported	igd	0.00244284	73.0581
33886764	3.22e-19	0.0508421	20854	17	0.455596	eqtl-a-ENSG00000035403	rs145171343	T	C	0.0138172	VCL	TRUE	reported	igd	0.00383579	80.2918
20720973	1.03e-08	0.0118899	31300	18	0.0680852	eqtl-a-ENSG00000035403	rs11082304	T	G	0.50307	VCL	TRUE	reported	igd	0.00104653	32.7885
1923271	1.11e-08	0.0131461	31684	20	-0.0751022	eqtl-a-ENSG00000035403	rs4814779	A	C	0.286694	VCL	TRUE	reported	igd	0.00102902	32.635
128297569	9.86e-09	0.0121723	31355	3	0.0697888	eqtl-a-ENSG00000035664	rs9880192	C	G	0.392874	DAPK2	TRUE	reported	igd	0.00104728	32.8699
64159176	9.93e-14	0.0153574	25524	15	0.114288	eqtl-a-ENSG00000035664	rs113453908	T	C	0.183153	DAPK2	TRUE	reported	igd	0.00216509	55.3773
64314274	1.74e-96	0.0164829	31352	15	0.343563	eqtl-a-ENSG00000035664	rs332280	T	C	0.85144	DAPK2	TRUE	reported	igd	0.013668	434.428
38156712	4.82e-10	0.0122441	30971	17	-0.0762182	eqtl-a-ENSG00000035664	rs4794822	T	C	0.380161	DAPK2	TRUE	reported	igd	0.00124958	38.7468
85788175	1.7e-20	0.011924	31569	2	0.110652	eqtl-a-ENSG00000035681	rs7568458	A	T	0.451312	NSMAF	TRUE	reported	igd	0.00272039	86.1087
59344064	2.11e-16	0.0402513	28620	8	0.33068	eqtl-a-ENSG00000035681	rs74884939	C	T	0.0222553	NSMAF	TRUE	reported	igd	0.00235268	67.4879
59418851	1e-200	0.0122853	31684	8	0.462693	eqtl-a-ENSG00000035681	rs10106272	C	T	0.308354	NSMAF	TRUE	reported	igd	0.0428503	1418.36
244461792	1e-200	0.0155668	30277	1	-0.635376	eqtl-a-ENSG00000035687	rs72765888	G	T	0.154672	ADSS2	TRUE	reported	igd	0.052154	1665.84
244416723	7.09e-40	0.0120889	30054	1	0.159766	eqtl-a-ENSG00000035687	rs10754823	G	T	0.602826	ADSS2	TRUE	reported	igd	0.00577798	174.649
244532219	5.67e-21	0.0137371	30601	1	-0.129075	eqtl-a-ENSG00000035687	rs4658419	T	A	0.751897	ADSS2	TRUE	reported	igd	0.00287679	88.2807
244512342	5.62e-17	0.01318	27015	1	0.110358	eqtl-a-ENSG00000035687	rs900892	G	A	0.283001	ADSS2	TRUE	reported	igd	0.00258849	70.1043
68314440	3.74e-38	0.0120833	21335	4	-0.156049	eqtl-a-ENSG00000035720	rs7681618	G	A	0.601094	STAP1	TRUE	reported	igd	0.00775669	166.767
68259882	8.22e-15	0.0121995	26408	4	-0.0947209	eqtl-a-ENSG00000035720	rs4241679	A	T	0.614011	STAP1	TRUE	reported	igd	0.00227762	60.2802
158252438	4.98e-08	0.0244103	26295	5	-0.133083	eqtl-a-ENSG00000035720	rs17056278	G	C	0.0633351	STAP1	TRUE	reported	igd	0.00112911	29.7212
31237858	5.66e-10	0.012846	22220	6	-0.0796374	eqtl-a-ENSG00000035720	rs34794906	C	T	0.310471	STAP1	TRUE	reported	igd	0.00172665	38.429
38051348	5.84e-18	0.0118723	26026	17	-0.102527	eqtl-a-ENSG00000035720	rs8067378	G	A	0.497388	STAP1	TRUE	reported	igd	0.00285731	74.5716
44747947	1.4e-09	0.0136698	26026	20	-0.0827733	eqtl-a-ENSG00000035720	rs4810485	G	T	0.746826	STAP1	TRUE	reported	igd	0.00140682	36.6626
101267385	3.4e-10	0.0124601	26280	3	-0.0782408	eqtl-a-ENSG00000035862	rs13062095	C	T	0.350092	TIMP2	TRUE	reported	igd	0.00149812	39.4267
144385777	2.06e-19	0.0265814	20446	6	0.239496	eqtl-a-ENSG00000035862	rs149110519	T	C	0.0526158	TIMP2	TRUE	reported	igd	0.00395468	81.1705
76852828	1e-200	0.0152049	26395	17	0.469469	eqtl-a-ENSG00000035862	rs1384364	G	A	0.826299	TIMP2	TRUE	reported	igd	0.0348591	953.265
77133547	4.32e-09	0.04235	15875	17	-0.248649	eqtl-a-ENSG00000035862	rs138905266	T	C	0.0201069	TIMP2	TRUE	reported	igd	0.00216676	34.4677
76904160	7.87e-16	0.0119441	25942	17	-0.0962231	eqtl-a-ENSG00000035862	rs6501264	T	C	0.446762	TIMP2	TRUE	reported	igd	0.00249553	64.8961
8504421	1.42e-08	0.0119903	31569	1	-0.0680019	eqtl-a-ENSG00000036448	rs159963	A	C	0.564555	MYOM2	TRUE	reported	igd	0.00101784	32.1628
2066477	1e-200	0.0202004	31569	8	1.02396	eqtl-a-ENSG00000036448	rs62478453	G	A	0.0798105	MYOM2	TRUE	reported	igd	0.0752665	2569.32
2226119	1.54e-60	0.0372353	24719	8	0.611146	eqtl-a-ENSG00000036448	rs71519834	G	A	0.025733	MYOM2	TRUE	reported	igd	0.0107806	269.367
2114805	3.5e-36	0.0357709	23196	8	-0.449279	eqtl-a-ENSG00000036448	rs186777105	G	A	0.0281717	MYOM2	TRUE	reported	igd	0.00675485	157.738
2966852	2.18e-09	0.016477	31684	8	-0.0985984	eqtl-a-ENSG00000036448	rs750318	C	T	0.846199	MYOM2	TRUE	reported	igd	0.00112889	35.806
1971299	3.32e-26	0.0119597	31017	8	0.126651	eqtl-a-ENSG00000036448	rs4876254	A	G	0.56555	MYOM2	TRUE	reported	igd	0.00360255	112.137
2046002	1e-200	0.0161971	31564	8	0.59767	eqtl-a-ENSG00000036448	rs3824184	A	G	0.143833	MYOM2	TRUE	reported	igd	0.0413537	1361.51
2391533	7.09e-09	0.044624	23970	8	-0.258315	eqtl-a-ENSG00000036448	rs17693117	T	C	0.0180736	MYOM2	TRUE	reported	igd	0.00139601	33.5063
2522583	2.05e-16	0.0118994	26065	8	-0.0978034	eqtl-a-ENSG00000036448	rs58084828	A	C	0.53192	MYOM2	TRUE	reported	igd	0.00258509	67.5499
2123793	5.36e-107	0.0356929	26395	8	-0.784235	eqtl-a-ENSG00000036448	rs111994531	G	A	0.0276501	MYOM2	TRUE	reported	igd	0.0179612	482.721
20130102	8.21e-16	0.02697	31529	8	0.217138	eqtl-a-ENSG00000036565	rs56268521	A	G	0.051087	SLC18A1	TRUE	reported	igd	0.00205167	64.816
19905904	1.19e-12	0.0225041	31196	8	0.159939	eqtl-a-ENSG00000036565	rs78299715	G	C	0.0753794	SLC18A1	TRUE	reported	igd	0.00161653	50.5077
20010261	1e-200	0.0114286	31191	8	0.432951	eqtl-a-ENSG00000036565	rs73210887	T	G	0.438179	SLC18A1	TRUE	reported	igd	0.0439872	1435.04
6573286	1.01e-89	0.0302964	29265	5	0.608485	eqtl-a-ENSG00000037474	rs75506645	A	G	0.0390451	NSUN2	TRUE	reported	igd	0.0135964	403.356
6948198	4.35e-20	0.0119303	31483	5	0.109511	eqtl-a-ENSG00000037474	rs34565284	A	G	0.449012	NSUN2	TRUE	reported	igd	0.00266917	84.253
6682677	2.31e-35	0.0321819	29659	5	-0.399371	eqtl-a-ENSG00000037474	rs77431911	G	C	0.0350635	NSUN2	TRUE	reported	igd	0.00516564	153.993
6575251	1.55e-28	0.0505468	24409	5	-0.560109	eqtl-a-ENSG00000037474	rs80037445	T	C	0.0139392	NSUN2	TRUE	reported	igd	0.00500528	122.778
6641556	2.51e-22	0.0409237	27197	5	-0.397721	eqtl-a-ENSG00000037474	rs80329314	T	C	0.0214718	NSUN2	TRUE	reported	igd	0.00346083	94.4442
6599940	1e-200	0.0162068	31684	5	0.705178	eqtl-a-ENSG00000037474	rs3776448	T	C	0.137942	NSUN2	TRUE	reported	igd	0.0563843	1893.11
6585234	1e-200	0.0180447	31345	5	-0.671719	eqtl-a-ENSG00000037474	rs575421	C	T	0.888504	NSUN2	TRUE	reported	igd	0.042337	1385.63
13899223	1.13e-129	0.01755	26318	19	-0.425201	eqtl-a-ENSG00000037757	rs34596409	A	G	0.126392	MRI1	TRUE	reported	igd	0.0218173	586.95
13865275	1e-200	0.0115041	27564	19	-0.363375	eqtl-a-ENSG00000037757	rs435207	T	A	0.503304	MRI1	TRUE	reported	igd	0.0349318	997.639
13858096	4.6e-19	0.0129571	31354	19	-0.115594	eqtl-a-ENSG00000037757	rs383243	A	T	0.299532	MRI1	TRUE	reported	igd	0.00253198	79.5843
178336508	1e-200	0.0232097	31237	4	-0.762272	eqtl-a-ENSG00000038002	rs55894716	C	T	0.065362	AGA	TRUE	reported	igd	0.0333786	1078.58
178325212	1e-200	0.014293	30902	4	-0.466003	eqtl-a-ENSG00000038002	rs4690512	G	A	0.797905	AGA	TRUE	reported	igd	0.0332549	1062.92
178633310	1.12e-57	0.0327652	30543	4	-0.524498	eqtl-a-ENSG00000038002	rs141292540	T	C	0.0335323	AGA	TRUE	reported	igd	0.00831997	256.232
178895392	2.3e-25	0.0118596	31231	4	-0.123422	eqtl-a-ENSG00000038002	rs13131197	T	G	0.492124	AGA	TRUE	reported	igd	0.00345586	108.297
179229358	2.52e-08	0.0396306	20421	4	-0.220818	eqtl-a-ENSG00000038002	rs146343140	A	G	0.0230353	AGA	TRUE	reported	igd	0.001518	31.0431
92753336	8.7e-09	0.0429779	21629	1	0.247321	eqtl-a-ENSG00000038427	rs141094656	C	T	0.0195137	VCAN	TRUE	reported	igd	0.00152873	33.1125
182323766	8.63e-20	0.0119705	31569	2	0.10899	eqtl-a-ENSG00000038427	rs1375493	A	G	0.565077	VCAN	TRUE	reported	igd	0.00261908	82.8936
128297569	5.66e-11	0.012168	31569	3	-0.0797284	eqtl-a-ENSG00000038427	rs9880192	C	G	0.392874	VCAN	TRUE	reported	igd	0.00135812	42.9299
82832139	1.41e-12	0.0118825	31569	5	-0.0841617	eqtl-a-ENSG00000038427	rs309560	G	C	0.497509	VCAN	TRUE	reported	igd	0.00158658	50.1633
137881690	3.34e-17	0.0126097	31240	7	0.10635	eqtl-a-ENSG00000038427	rs7785014	C	T	0.668332	VCAN	TRUE	reported	igd	0.00227178	71.1275
113912553	6.87e-15	0.0118964	31569	9	-0.0926346	eqtl-a-ENSG00000038427	rs10980797	G	A	0.472236	VCAN	TRUE	reported	igd	0.001917	60.63
54685880	9.24e-11	0.0256111	29836	12	-0.165924	eqtl-a-ENSG00000038427	rs35979828	T	C	0.0571059	VCAN	TRUE	reported	igd	0.00140479	41.9694
40974023	3.22e-08	0.0292395	29277	13	0.161665	eqtl-a-ENSG00000038427	rs77526211	A	G	0.0432109	VCAN	TRUE	reported	igd	0.00104307	30.5677
103847287	1.39e-10	0.0133535	30165	14	0.0856936	eqtl-a-ENSG00000038427	rs8022179	A	T	0.727869	VCAN	TRUE	reported	igd	0.00136336	41.1792
85946450	8.51e-16	0.0120247	31684	16	-0.0967559	eqtl-a-ENSG00000038427	rs424971	C	T	0.421674	VCAN	TRUE	reported	igd	0.00203929	64.7409
16019984	6.4e-85	0.0222759	31352	8	-0.434991	eqtl-a-ENSG00000038945	rs73665242	C	A	0.0751576	MSR1	TRUE	reported	igd	0.0120164	381.296
16166251	2.07e-21	0.0452389	27283	8	0.429838	eqtl-a-ENSG00000038945	rs75959292	C	T	0.0175051	MSR1	TRUE	reported	igd	0.00329806	90.2721
16510222	1.65e-13	0.0236286	28703	8	0.174256	eqtl-a-ENSG00000038945	rs822284	C	T	0.0678005	MSR1	TRUE	reported	igd	0.00189126	54.3838
16375320	1e-200	0.0127181	30532	8	-0.395229	eqtl-a-ENSG00000038945	rs73191891	T	C	0.287815	MSR1	TRUE	reported	igd	0.0306601	965.661
67997920	1.1e-09	0.0171758	31077	16	-0.104666	eqtl-a-ENSG00000039068	rs3785100	C	T	0.139114	CDH1	TRUE	reported	igd	0.00119349	37.1321
68827720	1.25e-11	0.0330671	29616	16	0.224003	eqtl-a-ENSG00000039068	rs36085011	A	G	0.0334074	CDH1	TRUE	reported	igd	0.00154709	45.8866
68811307	2.09e-183	0.0116795	31467	16	0.337312	eqtl-a-ENSG00000039068	rs11642362	C	T	0.569345	CDH1	TRUE	reported	igd	0.0258225	834.041
56849749	1.99e-08	0.0122367	31684	3	-0.0686858	eqtl-a-ENSG00000039523	rs1354034	C	T	0.618137	RIPOR1	TRUE	reported	igd	0.000993422	31.5049
50370254	4.49e-16	0.0166427	30077	7	-0.135214	eqtl-a-ENSG00000039523	rs149007767	T	C	0.149708	RIPOR1	TRUE	reported	igd	0.00218982	66.0035
67607848	1.78e-128	0.0208327	31567	16	-0.502355	eqtl-a-ENSG00000039523	rs111893345	T	C	0.0857429	RIPOR1	TRUE	reported	igd	0.0180871	581.437
34797943	2.93e-08	0.0119513	31558	5	-0.0662772	eqtl-a-ENSG00000039560	rs13155753	G	A	0.449647	RAI14	TRUE	reported	igd	0.000973566	30.7518
34541312	4.39e-47	0.0158144	31355	5	0.227909	eqtl-a-ENSG00000039560	rs12153461	T	G	0.167713	RAI14	TRUE	reported	igd	0.00658027	207.678
34743608	3.24e-68	0.0170926	31563	5	0.298323	eqtl-a-ENSG00000039560	rs56142210	A	C	0.137628	RAI14	TRUE	reported	igd	0.00955889	304.6
50370254	2.43e-13	0.01665	29328	7	0.121928	eqtl-a-ENSG00000039650	rs149007767	T	C	0.149708	PNKP	TRUE	reported	igd	0.00182517	53.6227
50300026	1e-200	0.0113992	23741	19	0.42704	eqtl-a-ENSG00000039650	rs28413128	G	A	0.454777	PNKP	TRUE	reported	igd	0.0558145	1403.3
50362286	1.85e-121	0.033392	29614	19	-0.782562	eqtl-a-ENSG00000039650	rs16981493	C	T	0.0315762	PNKP	TRUE	reported	igd	0.0182085	549.191
50434021	6.09e-11	0.0263775	29086	19	0.172546	eqtl-a-ENSG00000039650	rs11554772	T	C	0.0536349	PNKP	TRUE	reported	igd	0.00146899	42.7871
168904051	1e-200	0.0242304	24110	5	-0.796944	eqtl-a-ENSG00000040275	rs113640400	C	T	0.0595909	SPDL1	TRUE	reported	igd	0.0429414	1081.68
169081212	3.47e-19	0.0375408	20308	5	0.336091	eqtl-a-ENSG00000040275	rs140642519	A	G	0.0256513	SPDL1	TRUE	reported	igd	0.00393123	80.1427
168900699	7.65e-93	0.0122906	24908	5	-0.251199	eqtl-a-ENSG00000040275	rs255738	C	G	0.649127	SPDL1	TRUE	reported	igd	0.0164941	417.691
50370254	3.11e-09	0.0166609	30077	7	0.0987292	eqtl-a-ENSG00000040633	rs149007767	T	C	0.149708	PHF23	TRUE	reported	igd	0.00116615	35.1128
7112596	6.71e-39	0.0338683	30546	17	0.441846	eqtl-a-ENSG00000040633	rs72837700	C	A	0.0315064	PHF23	TRUE	reported	igd	0.00554099	170.187
7163350	2.88e-110	0.0167444	31684	17	-0.373587	eqtl-a-ENSG00000040633	rs1215	G	A	0.142283	PHF23	TRUE	reported	igd	0.015468	497.756
56849749	1e-200	0.011828	31256	3	0.378849	eqtl-a-ENSG00000041353	rs1354034	C	T	0.618137	RAB27B	TRUE	reported	igd	0.0317797	1025.85
106372219	1.76e-13	0.0119388	30872	7	0.0879376	eqtl-a-ENSG00000041353	rs342293	G	C	0.450728	RAB27B	TRUE	reported	igd	0.00175429	54.25
4844265	1.66e-08	0.0146662	31256	9	0.0827817	eqtl-a-ENSG00000041353	rs2236496	C	T	0.207279	RAB27B	TRUE	reported	igd	0.00101826	31.8571
99192919	5.83e-23	0.0139499	25848	9	0.137634	eqtl-a-ENSG00000041353	rs10820606	C	A	0.236914	RAB27B	TRUE	reported	igd	0.00375189	97.3365
202856	8.75e-45	0.0144671	25797	11	0.203135	eqtl-a-ENSG00000041353	rs11602954	A	G	0.211758	RAB27B	TRUE	reported	igd	0.00758457	197.139
54685880	5.95e-11	0.0256103	29523	12	0.167624	eqtl-a-ENSG00000041353	rs35979828	T	C	0.0571059	RAB27B	TRUE	reported	igd	0.00144895	42.8365
33875262	2.62e-16	0.012888	30872	17	-0.105545	eqtl-a-ENSG00000041353	rs8073060	A	T	0.305723	RAB27B	TRUE	reported	igd	0.00216769	67.0619
52488869	6.56e-55	0.0133009	31256	18	0.207583	eqtl-a-ENSG00000041353	rs7244800	A	G	0.26942	RAB27B	TRUE	reported	igd	0.00773245	243.553
52559705	4.36e-11	0.0127024	30589	18	-0.0837254	eqtl-a-ENSG00000041353	rs11872375	A	T	0.323557	RAB27B	TRUE	reported	igd	0.00141828	43.4425
1923734	2.98e-13	0.0125022	30872	20	-0.0912073	eqtl-a-ENSG00000041353	rs6136489	G	T	0.344366	RAB27B	TRUE	reported	igd	0.00172097	53.218
1819280	4.54e-09	0.0118931	30102	20	0.069733	eqtl-a-ENSG00000041353	rs156356	C	T	0.48686	RAB27B	TRUE	reported	igd	0.00114076	34.3762
109074098	6.23e-20	0.0205619	26494	13	-0.187936	eqtl-a-ENSG00000041515	rs58251014	T	G	0.0917	MYO16	TRUE	reported	igd	0.00314325	83.5335
109004653	8.89e-28	0.0132823	26605	13	0.145091	eqtl-a-ENSG00000041515	rs9301290	G	C	0.274403	MYO16	TRUE	reported	igd	0.00446506	119.317
108957063	1e-200	0.0129139	25942	13	0.568627	eqtl-a-ENSG00000041515	rs9520836	G	A	0.248516	MYO16	TRUE	reported	igd	0.06954	1938.68
194354509	1e-200	0.0123822	25984	3	-0.385149	eqtl-a-ENSG00000041802	rs6437393	T	G	0.316214	LSG1	TRUE	reported	igd	0.0358987	967.45
194418689	1e-200	0.0185044	26264	3	0.776544	eqtl-a-ENSG00000041802	rs73890213	T	C	0.102479	LSG1	TRUE	reported	igd	0.0628398	1760.96
194430723	6.01e-15	0.0172687	20673	3	-0.134763	eqtl-a-ENSG00000041802	rs4677623	T	G	0.862937	LSG1	TRUE	reported	igd	0.00293725	60.8948
43116830	1.11e-36	0.0127286	31146	5	0.161028	eqtl-a-ENSG00000042317	rs1532331	T	G	0.683885	SPATA7	TRUE	reported	igd	0.00511227	160.035
88827433	5.58e-160	0.014628	29735	14	0.394237	eqtl-a-ENSG00000042317	rs35823815	A	G	0.19577	SPATA7	TRUE	reported	igd	0.0238449	726.299
88796823	1.56e-14	0.0240799	31031	14	0.184998	eqtl-a-ENSG00000042317	rs73314274	A	G	0.0650713	SPATA7	TRUE	reported	igd	0.00189847	59.0197
85619423	7.23e-12	0.0403246	10658	2	0.276345	eqtl-a-ENSG00000042445	rs145297992	G	A	0.0222054	RETSAT	TRUE	reported	igd	0.0043871	46.955
85521105	1e-200	0.0114249	13925	2	0.399322	eqtl-a-ENSG00000042445	rs6718291	A	C	0.484706	RETSAT	TRUE	reported	igd	0.0806539	1221.46
85808087	1.09e-33	0.0214465	14257	2	-0.259438	eqtl-a-ENSG00000042445	rs72843861	T	C	0.0831367	RETSAT	TRUE	reported	igd	0.0101599	146.317
85534567	2.87e-26	0.0289857	14262	2	0.307356	eqtl-a-ENSG00000042493	rs61326180	A	G	0.0437422	CAPG	TRUE	reported	igd	0.00782213	112.423
85519840	1e-200	0.0279953	14253	2	-0.8631	eqtl-a-ENSG00000042493	rs139922251	A	C	0.0443098	CAPG	TRUE	reported	igd	0.0625185	950.366
85682100	1.27e-35	0.0508126	9924	2	-0.632993	eqtl-a-ENSG00000042493	rs139348324	T	C	0.0137599	CAPG	TRUE	reported	igd	0.0153968	155.156
85658232	1e-200	0.0121093	14166	2	0.378407	eqtl-a-ENSG00000042493	rs11674612	G	A	0.344899	CAPG	TRUE	reported	igd	0.0644885	976.38
50427982	3.57e-21	0.011927	31684	7	-0.112642	eqtl-a-ENSG00000042753	rs6592965	A	G	0.449532	AP2S1	TRUE	reported	igd	0.00280723	89.1889
47298001	3.54e-10	0.0143768	31270	19	0.090187	eqtl-a-ENSG00000042753	rs57753335	C	T	0.218763	AP2S1	TRUE	reported	igd	0.00125687	39.3492
47441846	2.44e-67	0.0118867	31562	19	0.206088	eqtl-a-ENSG00000042753	rs311379	C	G	0.567241	AP2S1	TRUE	reported	igd	0.00943413	300.577
133685503	1.26e-12	0.054864	9204	8	0.389469	eqtl-a-ENSG00000042832	rs150349565	T	C	0.0118673	TG	TRUE	reported	igd	0.00544531	50.3821
134108453	3.8e-17	0.0118935	31466	8	-0.100129	eqtl-a-ENSG00000042832	rs2069568	T	C	0.47119	TG	TRUE	reported	igd	0.00224741	70.8717
133785737	1e-200	0.0116082	31355	8	0.357912	eqtl-a-ENSG00000042832	rs2467959	C	T	0.560901	TG	TRUE	reported	igd	0.0294269	950.594
144385777	1.28e-08	0.0266272	25735	6	0.15148	eqtl-a-ENSG00000042980	rs149110519	T	C	0.0526158	ADAM28	TRUE	reported	igd	0.001256	32.3613
24141928	1.41e-10	0.0165867	31228	8	-0.1064	eqtl-a-ENSG00000042980	rs397667	T	C	0.848736	ADAM28	TRUE	reported	igd	0.00131597	41.1467
24214935	1.33e-126	0.0120271	31559	8	-0.287866	eqtl-a-ENSG00000042980	rs892587	A	C	0.378908	ADAM28	TRUE	reported	igd	0.0178288	572.837
111884608	4.46e-08	0.0119332	28418	12	0.0652948	eqtl-a-ENSG00000042980	rs3184504	C	T	0.542056	ADAM28	TRUE	reported	igd	0.00105243	29.9373
169735262	8.42e-89	0.0161428	30688	5	0.322516	eqtl-a-ENSG00000043462	rs12652307	C	G	0.156774	LCP2	TRUE	reported	igd	0.01284	399.132
169540994	7.5e-14	0.0426333	27962	5	-0.318842	eqtl-a-ENSG00000043462	rs146319868	T	G	0.0198043	LCP2	TRUE	reported	igd	0.00199626	55.9271
169761334	8.05e-28	0.0121137	31470	5	0.132433	eqtl-a-ENSG00000043462	rs315773	A	G	0.603085	LCP2	TRUE	reported	igd	0.00378352	119.512
40354973	7.86e-23	0.0352409	31120	1	0.346644	eqtl-a-ENSG00000043514	rs80342257	C	T	0.0291803	TRIT1	TRUE	reported	igd	0.00309946	96.7488
40221806	6e-21	0.0499515	17371	1	0.46905	eqtl-a-ENSG00000043514	rs150780735	T	C	0.0143136	TRIT1	TRUE	reported	igd	0.0050503	88.164
40260447	1e-200	0.0170604	27310	1	0.583833	eqtl-a-ENSG00000043514	rs230288	G	A	0.870969	TRIT1	TRUE	reported	igd	0.0411189	1171.03
137358317	4.47e-27	0.020733	29796	5	-0.223415	eqtl-a-ENSG00000044115	rs78386494	T	C	0.0897985	CTNNA1	TRUE	reported	igd	0.00388198	116.11
137980855	1e-200	0.012065	27359	5	-0.367514	eqtl-a-ENSG00000044115	rs6596446	C	T	0.352827	CTNNA1	TRUE	reported	igd	0.0328026	927.815
138055308	1e-200	0.0154793	31529	5	0.484873	eqtl-a-ENSG00000044115	rs17286171	T	C	0.165679	CTNNA1	TRUE	reported	igd	0.030181	981.128
138472048	6.16e-10	0.0473239	7882	5	-0.29276	eqtl-a-ENSG00000044115	rs116346542	T	G	0.0160314	CTNNA1	TRUE	reported	igd	0.00483195	38.2606
139091316	2.48e-09	0.032527	29707	5	0.193962	eqtl-a-ENSG00000044115	rs72790996	A	G	0.0345939	CTNNA1	TRUE	reported	igd	0.00119555	35.5563
139066854	2.44e-85	0.020789	27095	5	-0.406978	eqtl-a-ENSG00000044115	rs34897167	A	C	0.0874433	CTNNA1	TRUE	reported	igd	0.0139472	383.215
50370254	4.39e-19	0.0166347	30037	7	-0.148493	eqtl-a-ENSG00000044115	rs149007767	T	C	0.149708	CTNNA1	TRUE	reported	igd	0.00264591	79.6807
31240721	5.19e-10	0.0119074	30602	6	0.0739854	eqtl-a-ENSG00000044574	rs2249742	T	C	0.470933	HSPA5	TRUE	reported	igd	0.00125997	38.6038
128118864	1.37e-56	0.0386177	25632	9	0.612155	eqtl-a-ENSG00000044574	rs2416962	G	A	0.0239091	HSPA5	TRUE	reported	igd	0.00970802	251.256
127832040	1.04e-10	0.0183885	31562	9	-0.118817	eqtl-a-ENSG00000044574	rs11790965	C	T	0.118492	HSPA5	TRUE	reported	igd	0.00132107	41.7481
56356502	6.12e-23	0.0461111	22060	17	-0.454711	eqtl-a-ENSG00000044574	rs56378716	G	A	0.0168293	HSPA5	TRUE	reported	igd	0.00438878	97.2345
13000550	4.12e-13	0.0123682	31569	19	0.0896908	eqtl-a-ENSG00000044574	rs56397034	C	G	0.361095	HSPA5	TRUE	reported	igd	0.00166303	52.5842
144385777	3.79e-08	0.0266292	25521	6	0.146469	eqtl-a-ENSG00000047056	rs149110519	T	C	0.0526158	WDR37	TRUE	reported	igd	0.00118403	30.2511
1096932	2.56e-69	0.0366664	31141	10	0.645248	eqtl-a-ENSG00000047056	rs7100196	A	G	0.026484	WDR37	TRUE	reported	igd	0.00984661	309.663
1196692	4.29e-10	0.0233453	29907	10	-0.145749	eqtl-a-ENSG00000047056	rs57148007	T	C	0.0696718	WDR37	TRUE	reported	igd	0.00130159	38.9747
1156165	2.96e-20	0.0224186	31086	10	-0.206711	eqtl-a-ENSG00000047056	rs10794720	C	T	0.924194	WDR37	TRUE	reported	igd	0.00272747	85.0124
112323305	1.24e-12	0.0132207	27156	5	0.0938841	eqtl-a-ENSG00000047188	rs62366969	G	A	0.280784	YTHDC2	TRUE	reported	igd	0.00185355	50.4247
112681830	2.53e-23	0.0136094	31684	5	0.13541	eqtl-a-ENSG00000047188	rs6876848	A	G	0.254895	YTHDC2	TRUE	reported	igd	0.00311479	98.9911
113237169	2.91e-08	0.0469918	19579	5	0.260668	eqtl-a-ENSG00000047188	rs114855595	T	G	0.0162714	YTHDC2	TRUE	reported	igd	0.00156913	30.7671
112760874	1e-200	0.014702	31569	5	0.448675	eqtl-a-ENSG00000047188	rs10063334	C	T	0.189741	YTHDC2	TRUE	reported	igd	0.0286565	931.287
36069805	2.45e-10	0.0131235	26410	4	-0.0830677	eqtl-a-ENSG00000047365	rs7657166	A	G	0.288098	ARAP2	TRUE	reported	igd	0.00151474	40.062
36376074	2.54e-09	0.0206716	26295	4	-0.123172	eqtl-a-ENSG00000047365	rs34967438	T	C	0.090964	ARAP2	TRUE	reported	igd	0.00134839	35.5012
36312542	6.14e-156	0.0300415	26004	4	-0.799213	eqtl-a-ENSG00000047365	rs28530750	A	G	0.0388887	ARAP2	TRUE	reported	igd	0.0264959	707.699
144385777	6.45e-13	0.0266091	20501	6	0.191335	eqtl-a-ENSG00000047365	rs149110519	T	C	0.0526158	ARAP2	TRUE	reported	igd	0.0025157	51.6995
186954285	1.23e-14	0.0120199	31565	1	0.0927122	eqtl-a-ENSG00000047410	rs10752988	C	T	0.576482	TPR	TRUE	reported	igd	0.00188126	59.4901
186301050	1.45e-136	0.0157826	31569	1	-0.392565	eqtl-a-ENSG00000047410	rs3736597	C	G	0.162716	TPR	TRUE	reported	igd	0.019221	618.641
31851234	1.33e-08	0.0146941	30872	6	0.083495	eqtl-a-ENSG00000047410	rs652888	G	A	0.206206	TPR	TRUE	reported	igd	0.00104476	32.2854
16442019	1.9e-14	0.012647	22704	19	-0.0968368	eqtl-a-ENSG00000047410	rs55908509	A	G	0.3284	TPR	TRUE	reported	igd	0.00257563	58.6229
15441925	1e-200	0.0208299	31353	6	0.653483	eqtl-a-ENSG00000047579	rs7756497	T	C	0.0832516	DTNBP1	TRUE	reported	igd	0.0304363	984.162
15799979	1.92e-26	0.0371863	27261	6	0.395696	eqtl-a-ENSG00000047579	rs112876093	T	C	0.0260937	DTNBP1	TRUE	reported	igd	0.00413633	113.221
15536762	2.36e-61	0.0179846	31354	6	-0.297224	eqtl-a-ENSG00000047579	rs62396144	A	G	0.122429	DTNBP1	TRUE	reported	igd	0.00863588	273.111
139840693	9.51e-11	0.0119103	9188	6	0.0771147	eqtl-a-ENSG00000047597	rs592423	C	A	0.532047	XK	TRUE	reported	igd	0.00454183	41.9116
135419018	2.08e-08	0.0134807	9188	6	0.0755663	eqtl-a-ENSG00000047597	rs9399137	C	T	0.264393	XK	TRUE	reported	igd	0.00340822	31.415
50427982	2.11e-18	0.0119323	9188	7	0.104424	eqtl-a-ENSG00000047597	rs6592965	A	G	0.449532	XK	TRUE	reported	igd	0.00826659	76.5698
43831259	1.1e-08	0.0135678	9188	18	0.0775226	eqtl-a-ENSG00000047597	rs9944715	G	A	0.740866	XK	TRUE	reported	igd	0.0035406	32.6395
56849749	5.87e-13	0.0122279	23703	3	0.0880824	eqtl-a-ENSG00000047617	rs1354034	C	T	0.618137	ANO2	TRUE	reported	igd	0.00218435	51.8845
6072011	5.74e-14	0.0134646	23374	12	0.101172	eqtl-a-ENSG00000047617	rs10849364	A	G	0.26465	ANO2	TRUE	reported	igd	0.00240964	56.4542
6167118	3.92e-08	0.0221377	23701	12	0.121635	eqtl-a-ENSG00000047617	rs35365059	T	C	0.0782501	ANO2	TRUE	reported	igd	0.00127213	30.1867
43359061	7.6e-09	0.0135507	9188	2	-0.0782798	eqtl-a-ENSG00000047644	rs12466022	A	C	0.260124	WWC3	TRUE	reported	igd	0.00361893	33.3643
144385777	2.58e-12	0.0266116	5511	6	-0.186247	eqtl-a-ENSG00000047644	rs149110519	T	C	0.0526158	WWC3	TRUE	reported	igd	0.00880974	48.9642
50370254	4.76e-21	0.0166295	8025	7	0.156558	eqtl-a-ENSG00000047644	rs149007767	T	C	0.149708	WWC3	TRUE	reported	igd	0.0109239	88.6102
28724374	2.89e-09	0.013111	9188	7	0.0778529	eqtl-a-ENSG00000047644	rs56388170	T	G	0.289189	WWC3	TRUE	reported	igd	0.00382291	35.252
40974023	3.24e-08	0.0292395	9188	13	-0.161627	eqtl-a-ENSG00000047644	rs77526211	A	G	0.0432109	WWC3	TRUE	reported	igd	0.00331455	30.5487
175815591	4.61e-32	0.0448517	9548	5	0.528627	eqtl-a-ENSG00000048162	rs141048893	G	A	0.0177524	NOP16	TRUE	reported	igd	0.0143402	138.883
175632897	3.57e-11	0.0320421	21378	5	0.212148	eqtl-a-ENSG00000048162	rs181254695	A	G	0.0356675	NOP16	TRUE	reported	igd	0.00204635	43.8324
175811233	1.3e-129	0.0239257	24702	5	0.579534	eqtl-a-ENSG00000048162	rs1065206	T	C	0.0634362	NOP16	TRUE	reported	igd	0.0232007	586.669
28724374	2.55e-13	0.0131025	31101	7	0.0958593	eqtl-a-ENSG00000048392	rs56388170	T	G	0.289189	RRM2B	TRUE	reported	igd	0.00171806	53.522
103250775	9.89e-38	0.0219585	31314	8	-0.281927	eqtl-a-ENSG00000048392	rs1037700	C	G	0.0788321	RRM2B	TRUE	reported	igd	0.0052366	164.832
103251997	3.67e-85	0.0135444	31430	8	-0.264871	eqtl-a-ENSG00000048392	rs2853231	A	G	0.251005	RRM2B	TRUE	reported	igd	0.0120213	382.403
32665420	2.35e-08	0.0186529	30211	6	-0.10416	eqtl-a-ENSG00000048462	rs10484561	G	T	0.114756	TNFRSF17	TRUE	reported	igd	0.00103109	31.1803
112072424	3.95e-08	0.0122446	31185	12	-0.0672607	eqtl-a-ENSG00000048462	rs11065987	G	A	0.380678	TNFRSF17	TRUE	reported	igd	0.000966647	30.1721
12062396	1.54e-21	0.0123746	31684	16	-0.117954	eqtl-a-ENSG00000048462	rs12597429	C	T	0.358037	TNFRSF17	TRUE	reported	igd	0.00285943	90.8522
12615194	1e-200	0.0115238	25018	16	0.363975	eqtl-a-ENSG00000048471	rs1894967	G	A	0.470668	SNX29	TRUE	reported	igd	0.0383458	997.509
12666356	4.95e-148	0.0267435	23755	16	0.692967	eqtl-a-ENSG00000048471	rs72775264	A	G	0.0497549	SNX29	TRUE	reported	igd	0.0274871	671.355
12399075	1.43e-10	0.0280026	22701	16	0.179584	eqtl-a-ENSG00000048471	rs7192378	C	T	0.0472783	SNX29	TRUE	reported	igd	0.00180845	41.1245
12594266	4.52e-09	0.030127	9332	16	0.176662	eqtl-a-ENSG00000048471	rs3902078	G	A	0.04058	SNX29	TRUE	reported	igd	0.00367115	34.3781
12666739	1.85e-81	0.0388948	25852	16	0.743525	eqtl-a-ENSG00000048471	rs79525599	C	T	0.0233709	SNX29	TRUE	reported	igd	0.0139386	365.405
12087784	5.87e-30	0.0126392	25514	16	0.143714	eqtl-a-ENSG00000048471	rs398057	A	C	0.326015	SNX29	TRUE	reported	igd	0.0050418	129.278
40778854	8.79e-59	0.0246616	30735	1	-0.398672	eqtl-a-ENSG00000049089	rs78453743	T	C	0.0608924	COL9A2	TRUE	reported	igd	0.00843099	261.313
43721508	3.13e-10	0.0120214	31300	2	0.0756423	eqtl-a-ENSG00000049089	rs12478601	T	C	0.574604	COL9A2	TRUE	reported	igd	0.00126336	39.5906
103434253	2.34e-161	0.0124341	31569	4	0.336566	eqtl-a-ENSG00000049089	rs3774937	C	T	0.320593	COL9A2	TRUE	reported	igd	0.0226823	732.629
144385777	4.04e-11	0.0266167	25735	6	0.175742	eqtl-a-ENSG00000049089	rs149110519	T	C	0.0526158	COL9A2	TRUE	reported	igd	0.00169115	43.5922
9291666	1e-200	0.0115447	31522	1	-0.46313	eqtl-a-ENSG00000049239	rs6577563	C	T	0.393136	H6PD	TRUE	reported	igd	0.0485738	1609.21
9397865	4.09e-12	0.0348069	30516	1	0.241365	eqtl-a-ENSG00000049239	rs72643827	C	G	0.030042	H6PD	TRUE	reported	igd	0.00157328	48.0828
9427869	2.28e-10	0.0153441	27359	1	-0.0973031	eqtl-a-ENSG00000049239	rs2275457	A	G	0.816184	H6PD	TRUE	reported	igd	0.00146768	40.2104
9121498	2.07e-09	0.012505	31008	1	0.0749347	eqtl-a-ENSG00000049239	rs2986630	T	C	0.344935	H6PD	TRUE	reported	igd	0.0011567	35.9063
9280050	6.13e-22	0.0341893	26010	1	-0.329154	eqtl-a-ENSG00000049239	rs74512616	T	C	0.0310724	H6PD	TRUE	reported	igd	0.00355085	92.6797
7719903	3.52e-08	0.0133161	31684	1	0.0734185	eqtl-a-ENSG00000049245	rs56884865	T	C	0.274926	VAMP3	TRUE	reported	igd	0.000958518	30.3969
7950052	2.07e-28	0.0145529	31139	1	0.160887	eqtl-a-ENSG00000049245	rs227165	A	G	0.209868	VAMP3	TRUE	reported	igd	0.00390964	122.212
7833951	1e-200	0.0146428	31569	1	0.4671	eqtl-a-ENSG00000049245	rs11590868	G	T	0.190326	VAMP3	TRUE	reported	igd	0.0312272	1017.52
7953531	1e-200	0.0355218	30924	1	1.12062	eqtl-a-ENSG00000049246	rs56867169	A	G	0.0269509	PER3	TRUE	reported	igd	0.0311799	995.173
8021740	1.14e-46	0.0155129	28536	1	-0.222539	eqtl-a-ENSG00000049246	rs17523802	A	G	0.176091	PER3	TRUE	reported	igd	0.00715999	205.777
7805588	1.36e-72	0.0147248	31101	1	0.265344	eqtl-a-ENSG00000049246	rs35925924	G	A	0.199505	PER3	TRUE	reported	igd	0.0103332	324.707
44229068	3.02e-08	0.0161793	30931	7	-0.0896379	eqtl-a-ENSG00000049246	rs1799884	T	C	0.160927	PER3	TRUE	reported	igd	0.000991378	30.6928
41757647	1.8e-19	0.0142316	31315	22	0.128435	eqtl-a-ENSG00000049246	rs4822024	A	G	0.224124	PER3	TRUE	reported	igd	0.00259405	81.4388
8014568	2.62e-39	0.0155525	23675	1	-0.204006	eqtl-a-ENSG00000049247	rs35731977	A	G	0.17548	UTS2	TRUE	reported	igd	0.00721524	172.048
8188173	4.54e-16	0.0266709	26240	1	0.216653	eqtl-a-ENSG00000049247	rs9435005	C	T	0.0523021	UTS2	TRUE	reported	igd	0.00250842	65.9813
7846146	1e-200	0.0377138	25081	1	1.25051	eqtl-a-ENSG00000049247	rs60102794	T	C	0.0236655	UTS2	TRUE	reported	igd	0.0419949	1099.36
8024592	1.19e-15	0.016412	31683	1	0.131395	eqtl-a-ENSG00000049249	rs4908488	C	T	0.154916	TNFRSF9	TRUE	reported	igd	0.00201897	64.0925
8003009	1.65e-36	0.0314275	29097	1	-0.396594	eqtl-a-ENSG00000049249	rs17229038	T	C	0.0368204	TNFRSF9	TRUE	reported	igd	0.0054432	159.237
7924023	3.8e-09	0.0144448	31568	1	0.0851175	eqtl-a-ENSG00000049249	rs34947804	T	C	0.216019	TNFRSF9	TRUE	reported	igd	0.00109873	34.7206
7996338	1.78e-52	0.0379404	28236	1	-0.578394	eqtl-a-ENSG00000049249	rs9657975	T	C	0.0248262	TNFRSF9	TRUE	reported	igd	0.00816358	232.388
50370254	4.48e-64	0.0165154	30077	7	-0.279113	eqtl-a-ENSG00000049249	rs149007767	T	C	0.149708	TNFRSF9	TRUE	reported	igd	0.00940682	285.597
16170764	2.09e-09	0.0118961	31569	17	-0.0712673	eqtl-a-ENSG00000049249	rs7210990	A	C	0.481977	TNFRSF9	TRUE	reported	igd	0.00113558	35.8876
56849749	1.91e-136	0.0119906	31684	3	0.298113	eqtl-a-ENSG00000049323	rs1354034	C	T	0.618137	LTBP1	TRUE	reported	igd	0.0191359	618.091
243268	1.77e-15	0.0142884	31569	11	0.11369	eqtl-a-ENSG00000049323	rs505404	G	T	0.222031	LTBP1	TRUE	reported	igd	0.00200146	63.3067
54712308	6.64e-26	0.0120542	31684	12	0.126866	eqtl-a-ENSG00000049323	rs10876550	A	G	0.590064	LTBP1	TRUE	reported	igd	0.00348384	110.761
31238318	5.79e-09	0.0127141	30872	6	0.074029	eqtl-a-ENSG00000050165	rs9264638	A	G	0.677162	DKK3	TRUE	reported	igd	0.00109696	33.9004
11892816	6.43e-31	0.0362596	23248	11	0.419226	eqtl-a-ENSG00000050165	rs11022069	T	C	0.0274432	DKK3	TRUE	reported	igd	0.00571709	133.664
12016838	1.15e-11	0.030684	26163	11	-0.208225	eqtl-a-ENSG00000050165	rs12577616	T	C	0.0390246	DKK3	TRUE	reported	igd	0.00175708	46.0478
12145217	3.41e-08	0.0123485	24732	11	-0.0681526	eqtl-a-ENSG00000050165	rs12790969	G	A	0.365114	DKK3	TRUE	reported	igd	0.00123011	30.458
12010581	1e-200	0.0179361	26494	11	-0.7189	eqtl-a-ENSG00000050165	rs988667	C	T	0.111233	DKK3	TRUE	reported	igd	0.0571698	1606.38
11856341	2.35e-86	0.0178006	26493	11	-0.350591	eqtl-a-ENSG00000050165	rs79552561	G	A	0.12424	DKK3	TRUE	reported	igd	0.0144307	387.882
12038430	5.1e-14	0.0450154	17602	11	-0.33893	eqtl-a-ENSG00000050165	rs71478987	T	C	0.0177253	DKK3	TRUE	reported	igd	0.00321025	56.6824
25979561	1.37e-08	0.0294108	10333	7	0.166959	eqtl-a-ENSG00000050344	rs146154536	C	T	0.0426805	NFE2L3	TRUE	reported	igd	0.00310905	32.2197
25908952	8.83e-12	0.0158618	14263	7	-0.108246	eqtl-a-ENSG00000050344	rs6960950	G	T	0.168836	NFE2L3	TRUE	reported	igd	0.00325456	46.5648
26135404	1e-200	0.0139676	14257	7	-0.53013	eqtl-a-ENSG00000050344	rs35257100	T	C	0.208035	NFE2L3	TRUE	reported	igd	0.0917677	1440.32
50461676	1e-200	0.0116634	31682	12	-0.353057	eqtl-a-ENSG00000050405	rs844347	C	A	0.425997	LIMA1	TRUE	reported	igd	0.0281089	916.246
51355243	5.34e-12	0.0250853	26336	12	0.172998	eqtl-a-ENSG00000050405	rs76637716	A	G	0.0596632	LIMA1	TRUE	reported	igd	0.00180265	47.5566
51213433	5.2e-24	0.0200508	29781	12	-0.202631	eqtl-a-ENSG00000050405	rs17291650	G	A	0.0968591	LIMA1	TRUE	reported	igd	0.00341761	102.122
154353012	1.81e-09	0.0133728	31470	5	0.0804267	eqtl-a-ENSG00000050426	rs13165424	G	A	0.271036	LETMD1	TRUE	reported	igd	0.00114805	36.1683
51442616	9.55e-127	0.0230962	31355	12	0.55312	eqtl-a-ENSG00000050426	rs7972608	C	A	0.931494	LETMD1	TRUE	reported	igd	0.017963	573.495
51546090	9.62e-36	0.0150418	31351	12	0.18772	eqtl-a-ENSG00000050426	rs34498074	T	C	0.191544	LETMD1	TRUE	reported	igd	0.00494331	155.738
177674431	7.88e-17	0.0147756	14248	5	-0.123124	eqtl-a-ENSG00000050767	rs3812092	A	G	0.202443	COL23A1	TRUE	reported	igd	0.00484987	69.4279
177907371	2.32e-79	0.0125499	14256	5	-0.236724	eqtl-a-ENSG00000050767	rs686282	G	A	0.674987	COL23A1	TRUE	reported	igd	0.0243501	355.749
178010868	4.1e-12	0.0118833	14254	5	0.0823988	eqtl-a-ENSG00000050767	rs540371	G	A	0.499037	COL23A1	TRUE	reported	igd	0.00336177	48.0736
178116343	3.13e-08	0.0124006	11496	5	0.0686287	eqtl-a-ENSG00000050767	rs9329048	C	T	0.358082	COL23A1	TRUE	reported	igd	0.0026572	30.6232
227175367	2.48e-08	0.0119202	31569	1	0.066454	eqtl-a-ENSG00000051009	rs6426558	T	G	0.464662	FHIP1B	TRUE	reported	igd	0.000983529	31.0776
6307696	5.08e-12	0.0156829	31051	11	-0.108261	eqtl-a-ENSG00000051009	rs12365470	T	A	0.173718	FHIP1B	TRUE	reported	igd	0.00153232	47.65
6224304	7e-123	0.022961	31568	11	0.541304	eqtl-a-ENSG00000051009	rs2615951	G	A	0.0694712	FHIP1B	TRUE	reported	igd	0.0173011	555.742
6239553	4.91e-14	0.0485263	19568	11	-0.365602	eqtl-a-ENSG00000051009	rs61876722	C	T	0.0152142	FHIP1B	TRUE	reported	igd	0.0028924	56.7569
6224357	1e-200	0.0256944	31240	11	1.37468	eqtl-a-ENSG00000051009	rs117202587	T	A	0.0467992	FHIP1B	TRUE	reported	igd	0.0839347	2862.19
50370254	2.24e-08	0.0166632	30077	7	-0.0931821	eqtl-a-ENSG00000051108	rs149007767	T	C	0.149708	HERPUD1	TRUE	reported	igd	0.00103863	31.2694
56927328	1.78e-33	0.0150963	31565	16	0.18202	eqtl-a-ENSG00000051108	rs28728226	C	A	0.189921	HERPUD1	TRUE	reported	igd	0.00458454	145.368
56883438	1.36e-165	0.0116097	31566	16	-0.318404	eqtl-a-ENSG00000051108	rs8044753	A	G	0.522026	HERPUD1	TRUE	reported	igd	0.0232739	752.121
56994212	4.05e-09	0.013238	31564	16	0.0778697	eqtl-a-ENSG00000051108	rs12720918	C	T	0.280097	HERPUD1	TRUE	reported	igd	0.00109503	34.5991
43360065	1.68e-08	0.0136518	26953	2	0.0770235	eqtl-a-ENSG00000051382	rs28498283	T	A	0.254318	PIK3CB	TRUE	reported	igd	0.00117963	31.8298
138605971	3.28e-09	0.0118916	31567	3	-0.07036	eqtl-a-ENSG00000051382	rs9809657	G	T	0.489148	PIK3CB	TRUE	reported	igd	0.00110779	35.0061
959111	1.25e-10	0.014557	31569	10	0.0936541	eqtl-a-ENSG00000051382	rs12264390	C	T	0.21134	PIK3CB	TRUE	reported	igd	0.00130942	41.3888
88842866	1.33e-08	0.0180044	13099	16	-0.102292	eqtl-a-ENSG00000051523	rs55633573	T	C	0.124538	CYBA	TRUE	reported	igd	0.00245821	32.2745
88709828	1.22e-148	0.0119909	10094	16	-0.311347	eqtl-a-ENSG00000051523	rs1049254	G	A	0.621911	CYBA	TRUE	reported	igd	0.0626099	674.062
88656044	2.67e-31	0.0151207	14261	16	-0.17596	eqtl-a-ENSG00000051523	rs12597572	G	A	0.189292	CYBA	TRUE	reported	igd	0.00940653	135.401
138731460	6.32e-47	0.0252669	31240	6	-0.363493	eqtl-a-ENSG00000051620	rs56004125	T	G	0.0580547	HEBP2	TRUE	reported	igd	0.00658127	206.948
138644032	1e-200	0.0276264	27617	6	-1.03275	eqtl-a-ENSG00000051620	rs7750577	A	G	0.0441842	HEBP2	TRUE	reported	igd	0.0481645	1397.37
138645402	1e-200	0.0388511	28323	6	-1.37365	eqtl-a-ENSG00000051620	rs76623389	G	A	0.0220449	HEBP2	TRUE	reported	igd	0.0422716	1250.01
19165263	2.73e-28	0.0374201	25992	12	0.412755	eqtl-a-ENSG00000052126	rs11044383	G	A	0.0257442	PLEKHA5	TRUE	reported	igd	0.00465915	121.658
19380247	2e-15	0.0467023	20651	12	0.370877	eqtl-a-ENSG00000052126	rs117616506	T	C	0.016439	PLEKHA5	TRUE	reported	igd	0.00304451	63.0581
19590807	8.14e-11	0.0380107	28133	12	-0.24699	eqtl-a-ENSG00000052126	rs12813757	G	A	0.025073	PLEKHA5	TRUE	reported	igd	0.00149858	42.2198
19303772	1e-200	0.0149654	31086	12	0.520606	eqtl-a-ENSG00000052126	rs1514831	C	T	0.822993	PLEKHA5	TRUE	reported	igd	0.0374706	1210.08
85806068	3.24e-13	0.012042	31569	2	0.0877149	eqtl-a-ENSG00000052749	rs3731827	C	T	0.418566	RRP12	TRUE	reported	igd	0.00167787	53.0545
173205318	7.29e-10	0.0137202	31569	5	0.0845093	eqtl-a-ENSG00000052749	rs2594836	A	G	0.749651	RRP12	TRUE	reported	igd	0.00120034	37.9368
148200011	2.16e-16	0.0120385	31569	5	0.098869	eqtl-a-ENSG00000052749	rs56330463	C	T	0.582097	RRP12	TRUE	reported	igd	0.002132	67.4447
98942021	1.58e-16	0.041741	24363	10	0.344367	eqtl-a-ENSG00000052749	rs117072213	T	C	0.0206605	RRP12	TRUE	reported	igd	0.00278596	68.0584
98838735	1.73e-08	0.012313	31355	10	0.069407	eqtl-a-ENSG00000052749	rs2817684	A	C	0.370091	RRP12	TRUE	reported	igd	0.00101235	31.7725
99493423	5.31e-36	0.0118893	31231	10	0.148937	eqtl-a-ENSG00000052749	rs10882992	G	A	0.546433	RRP12	TRUE	reported	igd	0.00499954	156.915
99183402	1e-200	0.0123103	31684	10	-0.428733	eqtl-a-ENSG00000052749	rs928603	C	T	0.313597	RRP12	TRUE	reported	igd	0.0368707	1212.86
98948238	1e-200	0.011999	29569	10	0.409581	eqtl-a-ENSG00000052749	rs701802	A	G	0.349249	RRP12	TRUE	reported	igd	0.0379112	1165.09
111884608	9.08e-14	0.0119224	28418	12	0.0888671	eqtl-a-ENSG00000052749	rs3184504	C	T	0.542056	RRP12	TRUE	reported	igd	0.00195125	55.5551
16170764	3.06e-08	0.0118983	31569	17	0.0658905	eqtl-a-ENSG00000052749	rs7210990	A	C	0.481977	RRP12	TRUE	reported	igd	0.000970495	30.6654
50370254	1.88e-08	0.016663	30037	7	0.0936925	eqtl-a-ENSG00000053254	rs149007767	T	C	0.149708	FOXN3	TRUE	reported	igd	0.00105145	31.6136
89824529	5.42e-16	0.0154421	30122	14	-0.125103	eqtl-a-ENSG00000053254	rs2241123	A	G	0.180412	FOXN3	TRUE	reported	igd	0.00217417	65.6287
89914111	3.2e-12	0.0259411	29790	14	0.180781	eqtl-a-ENSG00000053254	rs11845173	C	T	0.0555443	FOXN3	TRUE	reported	igd	0.00162761	48.5623
19638309	1.79e-169	0.0131441	31261	1	0.364734	eqtl-a-ENSG00000053371	rs2227295	G	A	0.735737	AKR7A2	TRUE	reported	igd	0.0240392	769.951
19881561	5.89e-13	0.032317	25906	1	0.232786	eqtl-a-ENSG00000053371	rs114931199	T	C	0.0350199	AKR7A2	TRUE	reported	igd	0.00199886	51.8822
19344952	1.22e-23	0.0118614	31568	1	-0.118874	eqtl-a-ENSG00000053371	rs7547804	C	A	0.50134	AKR7A2	TRUE	reported	igd	0.00317158	100.433
19537755	6.61e-12	0.0165343	31684	1	-0.11352	eqtl-a-ENSG00000053371	rs10158092	A	C	0.152354	AKR7A2	TRUE	reported	igd	0.00148555	47.1352
25026195	6.96e-11	0.0169835	31355	4	0.110763	eqtl-a-ENSG00000053900	rs2080213	A	G	0.142846	ANAPC4	TRUE	reported	igd	0.00135469	42.5312
25111387	1e-200	0.0114237	28917	4	-0.423245	eqtl-a-ENSG00000053900	rs6852497	A	G	0.44883	ANAPC4	TRUE	reported	igd	0.0453185	1372.59
25559877	6.74e-12	0.0121201	29155	4	0.0831815	eqtl-a-ENSG00000053900	rs7658843	T	A	0.401723	ANAPC4	TRUE	reported	igd	0.00161297	47.099
25457661	2.61e-35	0.0151528	30746	4	-0.187894	eqtl-a-ENSG00000053900	rs1996183	A	C	0.187936	ANAPC4	TRUE	reported	igd	0.00497605	153.749
25048652	7.81e-21	0.0188043	31231	4	-0.176047	eqtl-a-ENSG00000053900	rs987350	T	G	0.112135	ANAPC4	TRUE	reported	igd	0.00279859	87.6426
139621919	2.94e-09	0.0302856	20635	9	0.179742	eqtl-a-ENSG00000054148	rs945382	G	C	0.959865	PHPT1	TRUE	reported	igd	0.00170405	35.2196
139940653	1.09e-09	0.0119671	21039	9	-0.072943	eqtl-a-ENSG00000054148	rs28705707	A	C	0.442558	PHPT1	TRUE	reported	igd	0.00176278	37.1491
139736198	1e-200	0.0144988	27310	9	-0.442903	eqtl-a-ENSG00000054148	rs2077581	C	A	0.803216	PHPT1	TRUE	reported	igd	0.03304	933.085
139936141	7.82e-39	0.0238306	19532	9	0.310615	eqtl-a-ENSG00000054179	rs13289619	A	G	0.0659888	ENTPD2	TRUE	reported	igd	0.00862317	169.875
139969197	1e-200	0.0119139	21095	9	-0.378221	eqtl-a-ENSG00000054179	rs11794029	C	G	0.369351	ENTPD2	TRUE	reported	igd	0.0455969	1007.73
16170764	8.08e-10	0.0118953	31569	17	-0.0730755	eqtl-a-ENSG00000054179	rs7210990	A	C	0.481977	ENTPD2	TRUE	reported	igd	0.00119402	37.7368
160759705	2.55e-58	0.0287565	25443	2	0.462974	eqtl-a-ENSG00000054219	rs12692574	C	T	0.956	LY75	TRUE	reported	igd	0.0100849	259.183
160908063	1.1e-19	0.0390539	21459	2	-0.354547	eqtl-a-ENSG00000054219	rs76797039	T	C	0.0236498	LY75	TRUE	reported	igd	0.003826	82.4097
161378675	5.18e-09	0.0437883	21376	2	0.255781	eqtl-a-ENSG00000054219	rs75131375	T	C	0.0187827	LY75	TRUE	reported	igd	0.00159368	34.1177
160677559	1e-200	0.0115956	26405	2	0.373933	eqtl-a-ENSG00000054219	rs62175229	T	C	0.567998	LY75	TRUE	reported	igd	0.0378913	1039.84
241807644	6.78e-22	0.0340273	22600	1	0.327241	eqtl-a-ENSG00000054277	rs72768044	C	G	0.0313793	OPN3	TRUE	reported	igd	0.00407566	92.4788
241905190	8.94e-13	0.0118862	23727	1	0.0849366	eqtl-a-ENSG00000054277	rs6660811	G	A	0.513286	OPN3	TRUE	reported	igd	0.00214747	51.0584
241775724	1e-200	0.0118505	23173	1	0.471522	eqtl-a-ENSG00000054277	rs658729	T	C	0.652313	OPN3	TRUE	reported	igd	0.0639509	1583.04
39972125	5.18e-09	0.0118974	23842	7	0.069496	eqtl-a-ENSG00000054277	rs10243593	A	G	0.481416	OPN3	TRUE	reported	igd	0.00142906	34.1176
243511901	1.85e-31	0.0197217	14261	1	0.230123	eqtl-a-ENSG00000054282	rs80076701	C	G	0.100256	SDCCAG8	TRUE	reported	igd	0.00945703	136.135
243080833	8.38e-13	0.0124755	14263	1	0.0892623	eqtl-a-ENSG00000054282	rs11576569	T	C	0.34761	SDCCAG8	TRUE	reported	igd	0.00357646	51.187
243207082	1e-200	0.0119863	10248	1	0.370117	eqtl-a-ENSG00000054282	rs12093457	T	C	0.362	SDCCAG8	TRUE	reported	igd	0.0851202	953.286
220243295	2.11e-13	0.0205703	31684	2	0.151019	eqtl-a-ENSG00000054356	rs6717249	A	G	0.90817	PTPRN	TRUE	reported	igd	0.00169826	53.8957
220145286	1e-200	0.0159429	31683	2	0.484302	eqtl-a-ENSG00000054356	rs2276638	T	C	0.154765	PTPRN	TRUE	reported	igd	0.0283011	922.721
56849749	2.73e-09	0.012235	31684	3	0.0727593	eqtl-a-ENSG00000054356	rs1354034	C	T	0.618137	PTPRN	TRUE	reported	igd	0.00111492	35.3624
54712308	4.18e-08	0.0120886	31684	12	0.0662804	eqtl-a-ENSG00000054356	rs10876550	A	G	0.590064	PTPRN	TRUE	reported	igd	0.000947908	30.0601
33944055	1.38e-13	0.0155539	31185	17	0.115079	eqtl-a-ENSG00000054356	rs16971217	G	C	0.177288	PTPRN	TRUE	reported	igd	0.00175229	54.7376
10199413	1.32e-91	0.0346489	27924	1	-0.703321	eqtl-a-ENSG00000054523	rs114227524	C	T	0.0295418	KIF1B	TRUE	reported	igd	0.0145408	412
10283428	5.28e-33	0.0394998	24875	1	-0.472698	eqtl-a-ENSG00000054523	rs78051618	C	A	0.023005	KIF1B	TRUE	reported	igd	0.00572429	143.2
10628463	3.49e-08	0.0355655	25546	1	0.196151	eqtl-a-ENSG00000054523	rs144911531	G	A	0.0287724	KIF1B	TRUE	reported	igd	0.00118928	30.4151
10225510	1.24e-11	0.0504348	18215	1	-0.341731	eqtl-a-ENSG00000054523	rs74676568	A	G	0.0140791	KIF1B	TRUE	reported	igd	0.00251412	45.905
10384341	3.52e-196	0.0446803	23188	1	1.33508	eqtl-a-ENSG00000054523	rs74858192	C	T	0.0169768	KIF1B	TRUE	reported	igd	0.0370775	892.781
9983222	1e-200	0.031317	23975	1	1.06542	eqtl-a-ENSG00000054523	rs12406876	C	A	0.0345767	KIF1B	TRUE	reported	igd	0.0460519	1157.3
10141346	9.28e-30	0.0275544	31239	1	-0.312196	eqtl-a-ENSG00000054523	rs12068865	A	G	0.0485973	KIF1B	TRUE	reported	igd	0.00409256	128.365
10257752	1e-200	0.0334356	26884	1	1.19249	eqtl-a-ENSG00000054523	rs6541082	G	T	0.0299647	KIF1B	TRUE	reported	igd	0.0451773	1271.92
10568140	2.55e-111	0.0466923	25930	1	1.04682	eqtl-a-ENSG00000054523	rs79776554	T	C	0.0159434	KIF1B	TRUE	reported	igd	0.0190157	502.597
10689678	1.59e-15	0.0458555	20548	1	-0.365446	eqtl-a-ENSG00000054523	rs36083022	A	G	0.017062	KIF1B	TRUE	reported	igd	0.00308144	63.507
28724374	1.9e-17	0.0130939	31355	7	-0.111291	eqtl-a-ENSG00000054523	rs56388170	T	G	0.289189	KIF1B	TRUE	reported	igd	0.00229867	72.2361
28724374	3.62e-22	0.013084	31141	7	-0.126667	eqtl-a-ENSG00000054654	rs56388170	T	G	0.289189	SYNE2	TRUE	reported	igd	0.0030006	93.7169
111910219	5.94e-10	0.0119106	28204	12	-0.0737505	eqtl-a-ENSG00000054654	rs10774625	G	A	0.53123	SYNE2	TRUE	reported	igd	0.00135757	38.3382
64696813	1.86e-146	0.0117108	30836	14	-0.301804	eqtl-a-ENSG00000054654	rs1760988	G	A	0.557555	SYNE2	TRUE	reported	igd	0.0210845	664.123
64173850	4.85e-21	0.0324512	30419	14	-0.30544	eqtl-a-ENSG00000054654	rs11158502	T	C	0.0346271	SYNE2	TRUE	reported	igd	0.00290391	88.5853
63972057	2.27e-13	0.0419315	10541	14	-0.307434	eqtl-a-ENSG00000054654	rs147147388	T	C	0.0204903	SYNE2	TRUE	reported	igd	0.00507378	53.7453
56849749	2.16e-49	0.0121567	26395	3	0.1796	eqtl-a-ENSG00000054793	rs1354034	C	T	0.618137	ATP9A	TRUE	reported	igd	0.00820131	218.247
122365583	8.5e-11	0.0193738	25896	12	0.125765	eqtl-a-ENSG00000054793	rs7961894	T	C	0.105151	ATP9A	TRUE	reported	igd	0.00162462	42.1363
50458823	4.72e-37	0.0361376	25966	20	-0.45958	eqtl-a-ENSG00000054793	rs73913735	T	C	0.0275783	ATP9A	TRUE	reported	igd	0.00619016	161.722
1931582	6.64e-12	0.0123823	26395	20	-0.0850057	eqtl-a-ENSG00000054793	rs6045615	C	A	0.35954	ATP9A	TRUE	reported	igd	0.00178237	47.126
50201820	7.13e-68	0.029556	25949	20	0.514528	eqtl-a-ENSG00000054793	rs11696348	A	C	0.0414134	ATP9A	TRUE	reported	igd	0.0115442	303.035
50235760	1e-200	0.0167473	26395	20	0.525292	eqtl-a-ENSG00000054793	rs13040403	G	A	0.136777	ATP9A	TRUE	reported	igd	0.0359333	983.737
50418142	1e-200	0.0169606	26279	20	-0.516708	eqtl-a-ENSG00000054793	rs13040027	A	G	0.133318	ATP9A	TRUE	reported	igd	0.0341134	928.058
1819280	1.78e-11	0.0118886	25086	20	0.0799329	eqtl-a-ENSG00000054793	rs156356	C	T	0.48686	ATP9A	TRUE	reported	igd	0.00179877	45.2017
144385777	1.63e-08	0.0266277	25735	6	0.150372	eqtl-a-ENSG00000054967	rs149110519	T	C	0.0526158	RELT	TRUE	reported	igd	0.00123767	31.8884
73751481	1.64e-09	0.0152316	31684	11	0.0918453	eqtl-a-ENSG00000054967	rs12417424	T	G	0.187418	RELT	TRUE	reported	igd	0.00114626	36.3576
73011106	1e-200	0.0136368	31684	11	0.477692	eqtl-a-ENSG00000054967	rs11824050	A	C	0.226596	RELT	TRUE	reported	igd	0.0372846	1227
88589975	9.75e-14	0.0474316	20510	14	-0.353086	eqtl-a-ENSG00000054983	rs111291798	A	C	0.0159378	GALC	TRUE	reported	igd	0.00269456	55.4094
88334447	2.21e-10	0.0359567	28251	14	0.228178	eqtl-a-ENSG00000054983	rs12886434	T	C	0.028111	GALC	TRUE	reported	igd	0.00142343	40.2677
88391492	1e-200	0.0156393	30159	14	-0.512083	eqtl-a-ENSG00000054983	rs77593588	G	A	0.160301	GALC	TRUE	reported	igd	0.0343288	1072.06
50427982	3.43e-41	0.0118887	31684	7	0.159809	eqtl-a-ENSG00000055118	rs6592965	A	G	0.449532	KCNH2	TRUE	reported	igd	0.00567053	180.678
150557748	9.77e-14	0.0128116	31684	7	-0.0953666	eqtl-a-ENSG00000055118	rs3735076	A	G	0.312845	KCNH2	TRUE	reported	igd	0.00174577	55.4062
150647969	1.78e-75	0.0135515	25857	7	0.249123	eqtl-a-ENSG00000055118	rs2072413	T	C	0.251769	KCNH2	TRUE	reported	igd	0.0129014	337.924
80800318	2.96e-08	0.0127956	31569	10	0.070936	eqtl-a-ENSG00000055118	rs11002791	A	G	0.315303	KCNH2	TRUE	reported	igd	0.000972587	30.7316
33946107	5.17e-25	0.0119441	31355	17	-0.123379	eqtl-a-ENSG00000055118	rs225245	G	A	0.440335	KCNH2	TRUE	reported	igd	0.00339151	106.696
56849749	4.04e-09	0.0122354	31684	3	-0.0719769	eqtl-a-ENSG00000055163	rs1354034	C	T	0.618137	CYFIP2	TRUE	reported	igd	0.00109103	34.6037
156748889	1.65e-49	0.0133259	26492	5	0.197119	eqtl-a-ENSG00000055163	rs11957485	G	A	0.268553	CYFIP2	TRUE	reported	igd	0.00819175	218.792
156631551	2.58e-09	0.012022	31566	5	0.0716031	eqtl-a-ENSG00000055163	rs2421471	G	A	0.425711	CYFIP2	TRUE	reported	igd	0.00112254	35.4718
156863876	5.86e-13	0.0119618	26563	5	-0.0861681	eqtl-a-ENSG00000055163	rs61614148	A	G	0.442224	CYFIP2	TRUE	reported	igd	0.00194973	51.888
144385777	6.27e-61	0.0264053	25735	6	0.434837	eqtl-a-ENSG00000055163	rs149110519	T	C	0.0526158	CYFIP2	TRUE	reported	igd	0.0104278	271.167
54685880	9.03e-09	0.0256192	29836	12	0.147261	eqtl-a-ENSG00000055163	rs35979828	T	C	0.0571059	CYFIP2	TRUE	reported	igd	0.00110617	33.0381
16430149	2.26e-08	0.0162896	31569	19	0.0910786	eqtl-a-ENSG00000055163	rs75009320	A	G	0.158241	CYFIP2	TRUE	reported	igd	0.000989284	31.2597
149874899	1e-200	0.0114883	22592	6	-0.507464	eqtl-a-ENSG00000055211	rs4869923	G	T	0.380843	GINM1	TRUE	reported	igd	0.0795002	1951.01
150493980	1.82e-14	0.0134282	25147	6	-0.102895	eqtl-a-ENSG00000055211	rs1886358	G	A	0.266838	GINM1	TRUE	reported	igd	0.00232945	58.7109
149614405	1.19e-10	0.0171574	21927	6	-0.110504	eqtl-a-ENSG00000055211	rs575924	C	A	0.139419	GINM1	TRUE	reported	igd	0.00188822	41.4776
37049287	8.72e-16	0.0122607	31684	2	-0.0986193	eqtl-a-ENSG00000055332	rs2372715	A	G	0.375775	EIF2AK2	TRUE	reported	igd	0.00203783	64.6943
37299145	1.03e-102	0.013391	31684	2	-0.288161	eqtl-a-ENSG00000055332	rs12621276	A	G	0.257657	EIF2AK2	TRUE	reported	igd	0.0144047	463.038
163124051	5.05e-14	0.0121446	28533	2	0.091456	eqtl-a-ENSG00000055332	rs1990760	T	C	0.603866	EIF2AK2	TRUE	reported	igd	0.00198357	56.7058
159637678	1.58e-09	0.0188589	30348	3	-0.113826	eqtl-a-ENSG00000055332	rs76830965	A	C	0.111855	EIF2AK2	TRUE	reported	igd	0.00119895	36.4268
50305863	9.63e-21	0.0127576	31300	7	-0.119154	eqtl-a-ENSG00000055332	rs4917014	G	T	0.316454	EIF2AK2	TRUE	reported	igd	0.00277924	87.2271
32455262	5.98e-09	0.0126722	31684	9	0.0737217	eqtl-a-ENSG00000055332	rs7045087	C	T	0.326975	EIF2AK2	TRUE	reported	igd	0.00106705	33.8423
139356987	4.5e-17	0.0130209	27284	9	-0.109362	eqtl-a-ENSG00000055332	rs57994353	C	T	0.294804	EIF2AK2	TRUE	reported	igd	0.00257882	70.5373
50069395	7.7e-09	0.0119267	31684	10	-0.0688753	eqtl-a-ENSG00000055332	rs2663052	A	G	0.46054	EIF2AK2	TRUE	reported	igd	0.00105145	33.3472
44856641	2.91e-09	0.0153248	31239	17	0.0909789	eqtl-a-ENSG00000055332	rs199515	C	G	0.815503	EIF2AK2	TRUE	reported	igd	0.00112695	35.2423
76905822	1.34e-11	0.0356375	30966	17	-0.241052	eqtl-a-ENSG00000055483	rs57816430	A	G	0.0286208	USP36	TRUE	reported	igd	0.0014753	45.7487
76747208	2.11e-167	0.0309335	25631	17	-0.853047	eqtl-a-ENSG00000055483	rs117781742	T	G	0.0364561	USP36	TRUE	reported	igd	0.0288154	760.421
76877067	1.56e-11	0.0382182	25266	17	0.257671	eqtl-a-ENSG00000055483	rs139678865	A	G	0.0247887	USP36	TRUE	reported	igd	0.00179586	45.4523
77027877	1.24e-22	0.0248122	27604	17	-0.242916	eqtl-a-ENSG00000055483	rs12949190	A	G	0.0608538	USP36	TRUE	reported	igd	0.00346022	95.8408
76639714	1e-200	0.0124575	31470	17	0.394238	eqtl-a-ENSG00000055483	rs12950719	A	G	0.307997	USP36	TRUE	reported	igd	0.0308427	1001.45
85467130	9.74e-81	0.0128492	31470	1	-0.244511	eqtl-a-ENSG00000055732	rs12119445	A	G	0.297982	MCOLN3	TRUE	reported	igd	0.0113757	362.09
85070877	4.75e-08	0.0124533	31470	1	-0.0679977	eqtl-a-ENSG00000055732	rs2911603	C	T	0.351441	MCOLN3	TRUE	reported	igd	0.00094648	29.8121
112007756	4.37e-09	0.0119272	28204	12	-0.0700044	eqtl-a-ENSG00000055732	rs653178	T	C	0.539991	MCOLN3	TRUE	reported	igd	0.00121992	34.4463
68591230	9.69e-13	0.0143505	30971	16	-0.10239	eqtl-a-ENSG00000055732	rs1728785	C	A	0.780371	MCOLN3	TRUE	reported	igd	0.00164102	50.9041
102979243	1.56e-09	0.0362968	26943	10	-0.21916	eqtl-a-ENSG00000055950	rs77380815	T	C	0.027579	MRPL43	TRUE	reported	igd	0.0013513	36.4547
102547376	2.48e-18	0.0243947	25692	10	-0.213036	eqtl-a-ENSG00000055950	rs41300237	G	A	0.0631991	MRPL43	TRUE	reported	igd	0.00295958	76.2573
102643010	1e-200	0.0128208	31470	10	0.420663	eqtl-a-ENSG00000055950	rs11595160	A	G	0.723082	MRPL43	TRUE	reported	igd	0.0330775	1076.49
102920746	8.03e-11	0.0141142	31141	10	0.0917453	eqtl-a-ENSG00000055950	rs10786623	G	A	0.230346	MRPL43	TRUE	reported	igd	0.00135498	42.25
53541364	5.1e-17	0.0234532	26280	3	0.196638	eqtl-a-ENSG00000055955	rs312485	G	A	0.931183	ITIH4	TRUE	reported	igd	0.00266775	70.2907
52321809	4.26e-65	0.0416107	18397	3	-0.708971	eqtl-a-ENSG00000055955	rs141250728	C	A	0.0204653	ITIH4	TRUE	reported	igd	0.0155346	290.268
51879279	3.9e-12	0.0149991	25858	3	0.104104	eqtl-a-ENSG00000055955	rs7639080	G	A	0.194911	ITIH4	TRUE	reported	igd	0.00185952	48.1694
52913939	3.25e-175	0.0326166	23557	3	-0.920464	eqtl-a-ENSG00000055955	rs11716402	T	C	0.0325806	ITIH4	TRUE	reported	igd	0.0327022	796.342
52241835	1e-200	0.0118073	26609	3	0.419377	eqtl-a-ENSG00000055955	rs6802320	C	T	0.370551	ITIH4	TRUE	reported	igd	0.045265	1261.47
123764575	9.97e-15	0.0217623	27182	9	-0.168431	eqtl-a-ENSG00000056558	rs182550311	C	T	0.0810494	TRAF1	TRUE	reported	igd	0.00219886	59.8966
123148937	1.03e-17	0.0318752	29911	9	-0.27319	eqtl-a-ENSG00000056558	rs7028860	T	G	0.0359785	TRAF1	TRUE	reported	igd	0.00244978	73.4505
123722148	2.86e-120	0.0131976	31644	9	0.307751	eqtl-a-ENSG00000056558	rs4310279	A	G	0.732741	TRAF1	TRUE	reported	igd	0.0168934	543.728
53742331	1.44e-08	0.0124561	31684	3	-0.0706088	eqtl-a-ENSG00000056736	rs2612015	T	G	0.649029	IL17RB	TRUE	reported	igd	0.00101315	32.1311
53794134	3.74e-21	0.0144722	30077	3	0.136616	eqtl-a-ENSG00000056736	rs79589055	A	G	0.213763	IL17RB	TRUE	reported	igd	0.00295403	89.1056
53899565	5.35e-114	0.0123378	31684	3	-0.279971	eqtl-a-ENSG00000056736	rs709324	C	T	0.340374	IL17RB	TRUE	reported	igd	0.0159922	514.9
99394613	6.12e-13	0.0361523	27568	3	0.26022	eqtl-a-ENSG00000057019	rs150747167	A	C	0.0277754	DCBLD2	TRUE	reported	igd	0.00187581	51.8058
98783917	1.29e-11	0.0431798	27571	3	-0.292297	eqtl-a-ENSG00000057019	rs114582351	C	T	0.0193103	DCBLD2	TRUE	reported	igd	0.00165926	45.8201
98912719	4.54e-14	0.0204363	30262	3	-0.154179	eqtl-a-ENSG00000057019	rs1066357	G	A	0.0931549	DCBLD2	TRUE	reported	igd	0.00187729	56.9138
98490449	1e-200	0.0227432	30430	3	0.737703	eqtl-a-ENSG00000057019	rs56094988	C	G	0.0684133	DCBLD2	TRUE	reported	igd	0.0334192	1052.04
98585142	5.94e-87	0.0124055	26857	3	-0.245195	eqtl-a-ENSG00000057019	rs13071075	G	A	0.33869	DCBLD2	TRUE	reported	igd	0.0143372	390.627
179330173	4.79e-163	0.0131397	25373	1	-0.357548	eqtl-a-ENSG00000057252	rs11581659	T	C	0.265361	SOAT1	TRUE	reported	igd	0.0283553	740.395
179310932	6.15e-55	0.0269437	28304	1	0.420616	eqtl-a-ENSG00000057252	rs149770566	G	T	0.0505187	SOAT1	TRUE	reported	igd	0.00853662	243.684
178659370	1.25e-12	0.0416924	22002	1	-0.295995	eqtl-a-ENSG00000057252	rs111491640	A	C	0.0207361	SOAT1	TRUE	reported	igd	0.00228559	50.3983
179007895	6.04e-63	0.0419099	25836	1	-0.701828	eqtl-a-ENSG00000057252	rs74568172	G	A	0.0201821	SOAT1	TRUE	reported	igd	0.0107378	280.411
179082830	1e-200	0.0284894	31564	1	-0.86932	eqtl-a-ENSG00000057252	rs28913876	A	G	0.0427725	SOAT1	TRUE	reported	igd	0.0286533	931.033
5701833	1e-200	0.0137212	14263	10	-0.475818	eqtl-a-ENSG00000057608	rs871749	A	G	0.223195	GDI2	TRUE	reported	igd	0.0777558	1202.37
5510684	9.14e-11	0.0332216	11495	10	-0.215289	eqtl-a-ENSG00000057608	rs139635806	A	G	0.0330959	GDI2	TRUE	reported	igd	0.00364007	41.9882
5854393	1.14e-33	0.0173351	14260	10	0.209643	eqtl-a-ENSG00000057608	rs7902987	T	C	0.134857	GDI2	TRUE	reported	igd	0.0101521	146.234
5898205	2.97e-44	0.012168	9176	10	-0.169793	eqtl-a-ENSG00000057608	rs12780246	A	G	0.381655	GDI2	TRUE	reported	igd	0.0207792	194.673
148200011	2.11e-17	0.0120366	31569	5	-0.102161	eqtl-a-ENSG00000057704	rs56330463	C	T	0.582097	TMCC3	TRUE	reported	igd	0.00227673	72.0336
95057450	1e-200	0.0126894	31684	12	-0.414753	eqtl-a-ENSG00000057704	rs4237890	T	G	0.286726	TMCC3	TRUE	reported	igd	0.0326178	1068.24
95326129	4.95e-19	0.0258558	31569	12	0.230468	eqtl-a-ENSG00000057704	rs249162	C	A	0.0558051	TMCC3	TRUE	reported	igd	0.00251046	79.4471
95053135	8.88e-13	0.014085	31355	12	-0.100666	eqtl-a-ENSG00000057704	rs2651980	C	T	0.768493	TMCC3	TRUE	reported	igd	0.00162644	51.0769
248039451	1.68e-18	0.0125516	25690	1	-0.11016	eqtl-a-ENSG00000057757	rs3811444	T	C	0.337611	PITHD1	TRUE	reported	igd	0.00298941	77.0222
24077451	1.55e-09	0.0228378	24976	1	-0.137922	eqtl-a-ENSG00000057757	rs2235541	T	C	0.0730836	PITHD1	TRUE	reported	igd	0.00145815	36.469
173363667	1.19e-08	0.012088	25690	5	0.0689199	eqtl-a-ENSG00000057757	rs17076724	T	G	0.409824	PITHD1	TRUE	reported	igd	0.00126377	32.5047
139840693	3.59e-25	0.0118829	25575	6	0.123164	eqtl-a-ENSG00000057757	rs592423	C	A	0.532047	PITHD1	TRUE	reported	igd	0.00418299	107.421
50427982	1.76e-18	0.0119321	25690	7	0.104669	eqtl-a-ENSG00000057757	rs6592965	A	G	0.449532	PITHD1	TRUE	reported	igd	0.00298634	76.9429
33946107	3.84e-12	0.0119687	25361	17	0.0831002	eqtl-a-ENSG00000057757	rs225245	G	A	0.440335	PITHD1	TRUE	reported	igd	0.00189723	48.2032
4157072	3.53e-11	0.0123338	25575	20	0.0816816	eqtl-a-ENSG00000057757	rs6084653	G	C	0.36636	PITHD1	TRUE	reported	igd	0.00171196	43.8552
203704459	9.46e-17	0.0153812	31017	1	0.12784	eqtl-a-ENSG00000058668	rs16852249	C	T	0.182195	ATP2B4	TRUE	reported	igd	0.00222222	69.0757
61650831	2.76e-08	0.0155307	31355	8	-0.0862886	eqtl-a-ENSG00000058668	rs7846314	T	A	0.178349	ATP2B4	TRUE	reported	igd	0.000983537	30.8672
111904371	9.55e-20	0.0118917	28203	12	0.108144	eqtl-a-ENSG00000058668	rs4766578	A	T	0.531061	ATP2B4	TRUE	reported	igd	0.00292382	82.6963
54337886	3.79e-57	0.0118187	31644	1	-0.188298	eqtl-a-ENSG00000058799	rs10888811	A	G	0.529633	YIPF1	TRUE	reported	igd	0.00795776	253.819
54587634	2.88e-18	0.0479164	29219	1	-0.417649	eqtl-a-ENSG00000058799	rs12094458	T	G	0.0155888	YIPF1	TRUE	reported	igd	0.00259335	75.967
38143548	6.01e-12	0.0119211	31643	17	-0.0820109	eqtl-a-ENSG00000058799	rs4065321	T	C	0.539612	YIPF1	TRUE	reported	igd	0.00149343	47.3242
185987803	1.32e-10	0.0121937	30847	3	-0.0783385	eqtl-a-ENSG00000058866	rs2268832	T	G	0.611594	DGKG	TRUE	reported	igd	0.00133624	41.2716
50370254	7.56e-21	0.01663	30077	7	-0.155748	eqtl-a-ENSG00000058866	rs149007767	T	C	0.149708	DGKG	TRUE	reported	igd	0.00290778	87.7065
44487404	4.69e-09	0.0119821	31684	21	0.0701873	eqtl-a-ENSG00000058866	rs2851391	C	T	0.562178	DGKG	TRUE	reported	igd	0.00108179	34.3102
2977365	1e-200	0.0115531	27070	16	0.355993	eqtl-a-ENSG00000059122	rs4786352	T	C	0.463492	FLYWCH1	TRUE	reported	igd	0.0338864	949.41
2988670	1e-200	0.013783	26647	16	0.47941	eqtl-a-ENSG00000059122	rs10221115	G	C	0.220262	FLYWCH1	TRUE	reported	igd	0.0434305	1209.75
3069364	1.76e-15	0.0125612	23849	16	0.0999544	eqtl-a-ENSG00000059122	rs2717704	C	T	0.337222	FLYWCH1	TRUE	reported	igd	0.00264801	63.3148
85806068	7.6e-10	0.0120484	31355	2	-0.074134	eqtl-a-ENSG00000059377	rs3731827	C	T	0.418566	TBXAS1	TRUE	reported	igd	0.00120599	37.8572
173205318	2.25e-16	0.0137059	31355	5	-0.112498	eqtl-a-ENSG00000059377	rs2594836	A	G	0.749651	TBXAS1	TRUE	reported	igd	0.00214405	67.3669
139919975	8.77e-11	0.0177133	29947	7	-0.114899	eqtl-a-ENSG00000059377	rs62491768	C	G	0.129275	TBXAS1	TRUE	reported	igd	0.00140304	42.0731
139645624	4.83e-118	0.0213682	31355	7	0.49357	eqtl-a-ENSG00000059377	rs740149	G	A	0.0813769	TBXAS1	TRUE	reported	igd	0.0167312	533.499
139718147	1e-200	0.0118041	31077	7	-0.412889	eqtl-a-ENSG00000059377	rs2240395	G	C	0.373303	TBXAS1	TRUE	reported	igd	0.0378784	1223.41
139334182	5.08e-09	0.0209755	27211	7	0.122591	eqtl-a-ENSG00000059377	rs6969911	C	A	0.0880761	TBXAS1	TRUE	reported	igd	0.00125373	34.1555
142337790	1.65e-10	0.0124608	24729	8	-0.079638	eqtl-a-ENSG00000059377	rs6986779	T	C	0.349935	TBXAS1	TRUE	reported	igd	0.00164902	40.8426
234607375	6.19e-22	0.0220461	31684	1	-0.212225	eqtl-a-ENSG00000059588	rs6697268	T	C	0.0785824	TARBP1	TRUE	reported	igd	0.00291623	92.6621
234456245	8.75e-31	0.0126	31668	1	0.145348	eqtl-a-ENSG00000059588	rs594646	A	T	0.329824	TARBP1	TRUE	reported	igd	0.00418442	133.061
234761817	1.37e-12	0.0149978	31553	1	-0.106285	eqtl-a-ENSG00000059588	rs12731560	A	G	0.194917	TARBP1	TRUE	reported	igd	0.00158912	50.2182
234610539	4.46e-177	0.0115851	26486	1	0.328695	eqtl-a-ENSG00000059588	rs500513	G	C	0.482444	TARBP1	TRUE	reported	igd	0.0294963	804.922
130374461	2e-08	0.0135848	31569	6	-0.0762353	eqtl-a-ENSG00000059588	rs7740107	A	T	0.741827	TARBP1	TRUE	reported	igd	0.000996579	31.4904
152776374	5e-11	0.0172876	24612	4	0.1136	eqtl-a-ENSG00000059691	rs9884140	T	A	0.13691	GATB	TRUE	reported	igd	0.00175137	43.1769
152457180	1e-200	0.0122138	24823	4	-0.3828	eqtl-a-ENSG00000059691	rs2120098	A	T	0.332698	GATB	TRUE	reported	igd	0.0380657	982.217
152607815	9.04e-100	0.0128324	17591	4	-0.272078	eqtl-a-ENSG00000059691	rs74378409	G	A	0.296225	GATB	TRUE	reported	igd	0.0249185	449.492
153114071	9.83e-10	0.033537	23497	4	0.204992	eqtl-a-ENSG00000059691	rs2003377	A	G	0.0324657	GATB	TRUE	reported	igd	0.00158753	37.3584
70128317	1.53e-27	0.0119475	21105	2	0.129917	eqtl-a-ENSG00000059728	rs10187817	A	G	0.437544	MXD1	TRUE	reported	igd	0.00557142	118.232
148200011	8.28e-15	0.0120416	31355	5	-0.0934825	eqtl-a-ENSG00000059728	rs56330463	C	T	0.582097	MXD1	TRUE	reported	igd	0.00191845	60.2649
50370254	4.04e-09	0.0166612	29863	7	0.0980079	eqtl-a-ENSG00000059728	rs149007767	T	C	0.149708	MXD1	TRUE	reported	igd	0.00115737	34.6004
148200011	3.11e-14	0.0120427	28802	5	-0.0914498	eqtl-a-ENSG00000059804	rs56330463	C	T	0.582097	SLC2A3	TRUE	reported	igd	0.00199814	57.6617
28724374	1.15e-14	0.0130997	28588	7	-0.101144	eqtl-a-ENSG00000059804	rs56388170	T	G	0.289189	SLC2A3	TRUE	reported	igd	0.00208099	59.6111
8069058	6.08e-16	0.0150921	24516	12	-0.122065	eqtl-a-ENSG00000059804	rs7967655	A	G	0.808537	SLC2A3	TRUE	reported	igd	0.00266119	65.4105
8142798	1.47e-163	0.0116208	28917	12	-0.316719	eqtl-a-ENSG00000059804	rs7304465	T	C	0.528336	SLC2A3	TRUE	reported	igd	0.0250442	742.756
139840693	4.59e-25	0.0118831	26494	6	0.122885	eqtl-a-ENSG00000060138	rs592423	C	A	0.532047	YBX3	TRUE	reported	igd	0.00402014	106.931
50427982	5.59e-17	0.011935	26609	7	-0.0999365	eqtl-a-ENSG00000060138	rs6592965	A	G	0.449532	YBX3	TRUE	reported	igd	0.00262804	70.1085
135860412	2.65e-11	0.0326881	23337	9	0.217853	eqtl-a-ENSG00000060138	rs73660574	A	G	0.0342189	YBX3	TRUE	reported	igd	0.00189967	44.413
10596936	1.84e-33	0.0149643	21104	12	0.180386	eqtl-a-ENSG00000060138	rs7968282	T	C	0.194347	YBX3	TRUE	reported	igd	0.0068383	145.295
10912680	1.65e-12	0.018018	26156	12	-0.127236	eqtl-a-ENSG00000060138	rs59174975	C	T	0.12414	YBX3	TRUE	reported	igd	0.00190287	49.8625
10867400	7.4e-167	0.0122292	26156	12	-0.336687	eqtl-a-ENSG00000060138	rs7302837	T	C	0.341222	YBX3	TRUE	reported	igd	0.028163	757.92
55977759	1.02e-08	0.0148404	26493	20	0.0849881	eqtl-a-ENSG00000060138	rs11905479	A	G	0.200782	YBX3	TRUE	reported	igd	0.00123639	32.7938
4157072	7.86e-17	0.0123226	26494	20	-0.102688	eqtl-a-ENSG00000060138	rs6084653	G	C	0.36636	YBX3	TRUE	reported	igd	0.00261427	69.4388
50370254	1.78e-13	0.0166497	30077	7	-0.122615	eqtl-a-ENSG00000060558	rs149007767	T	C	0.149708	GNA15	TRUE	reported	igd	0.00179994	54.2307
3136091	2.94e-17	0.0301094	19488	19	0.254391	eqtl-a-ENSG00000060558	rs117552144	T	C	0.040519	GNA15	TRUE	reported	igd	0.00364959	71.3764
3155736	1.73e-39	0.0129703	27399	19	0.170542	eqtl-a-ENSG00000060558	rs2074864	C	T	0.295108	GNA15	TRUE	reported	igd	0.00627041	172.875
130968456	1.24e-118	0.0134049	30688	12	0.310416	eqtl-a-ENSG00000060709	rs11060939	A	G	0.254888	RIMBP2	TRUE	reported	igd	0.0171739	536.207
130978049	1.02e-08	0.028779	30966	12	0.164846	eqtl-a-ENSG00000060709	rs149345397	A	G	0.0446658	RIMBP2	TRUE	reported	igd	0.00105843	32.8078
130976603	3.3e-30	0.0471403	23363	12	0.538375	eqtl-a-ENSG00000060709	rs112275476	A	G	0.0160523	RIMBP2	TRUE	reported	igd	0.00555186	130.421
32923364	5.12e-13	0.0212617	26148	11	-0.153554	eqtl-a-ENSG00000060749	rs61889542	C	T	0.0853573	QSER1	TRUE	reported	igd	0.00199078	52.1547
32674559	3.73e-55	0.0322243	30927	11	0.504074	eqtl-a-ENSG00000060749	rs11031921	T	A	0.0347387	QSER1	TRUE	reported	igd	0.00784985	244.677
32971965	2.09e-20	0.0471698	15987	11	0.436684	eqtl-a-ENSG00000060749	rs77146504	C	T	0.0160832	QSER1	TRUE	reported	igd	0.00533234	85.6943
166596266	4.28e-08	0.0200023	25357	6	-0.109593	eqtl-a-ENSG00000060762	rs34172738	C	T	0.0979426	MPC1	TRUE	reported	igd	0.00118248	30.0173
166639992	1e-200	0.013568	25353	6	0.421122	eqtl-a-ENSG00000060762	rs2024981	T	C	0.235672	MPC1	TRUE	reported	igd	0.0366065	963.274
166730737	1.73e-34	0.0135278	25476	6	0.165679	eqtl-a-ENSG00000060762	rs9366006	G	A	0.741798	MPC1	TRUE	reported	igd	0.00585329	149.985
166725435	2.73e-71	0.0124507	25023	6	-0.222284	eqtl-a-ENSG00000060762	rs6935275	G	A	0.337093	MPC1	TRUE	reported	igd	0.0125774	318.709
28724374	1.55e-13	0.0131021	31355	7	-0.0967234	eqtl-a-ENSG00000060982	rs56388170	T	G	0.289189	BCAT1	TRUE	reported	igd	0.00173508	54.4946
25301921	9e-10	0.015276	31179	12	-0.0935872	eqtl-a-ENSG00000060982	rs7966074	T	C	0.814013	BCAT1	TRUE	reported	igd	0.00120235	37.5306
25129588	5.7e-106	0.0128177	31684	12	0.280249	eqtl-a-ENSG00000060982	rs11047735	T	C	0.296403	BCAT1	TRUE	reported	igd	0.0148636	478.014
25066607	2.96e-59	0.0118305	31300	12	0.192042	eqtl-a-ENSG00000060982	rs7305924	T	G	0.539295	BCAT1	TRUE	reported	igd	0.00834836	263.487
24721738	6.7e-19	0.0353554	29314	12	0.313949	eqtl-a-ENSG00000060982	rs115623448	T	G	0.0290235	BCAT1	TRUE	reported	igd	0.00268266	78.8455
24970588	1e-200	0.0159014	31684	12	-0.680746	eqtl-a-ENSG00000060982	rs2200509	G	T	0.854974	BCAT1	TRUE	reported	igd	0.0546812	1832.62
18389135	3.27e-09	0.0124646	27399	19	-0.0737618	eqtl-a-ENSG00000060982	rs12608504	G	A	0.65022	BCAT1	TRUE	reported	igd	0.00127649	35.0167
42838550	5.75e-10	0.0118964	31684	20	0.0737254	eqtl-a-ENSG00000060982	rs2143606	G	A	0.480514	BCAT1	TRUE	reported	igd	0.0012107	38.4039
148200011	3.59e-10	0.0120505	31569	5	0.0755651	eqtl-a-ENSG00000061273	rs56330463	C	T	0.582097	HDAC7	TRUE	reported	igd	0.00124403	39.3192
28724374	2.49e-09	0.0131108	31355	7	0.0781707	eqtl-a-ENSG00000061273	rs56388170	T	G	0.289189	HDAC7	TRUE	reported	igd	0.00113248	35.5469
48195052	1.72e-20	0.0274428	31240	12	-0.254617	eqtl-a-ENSG00000061273	rs11837686	C	T	0.0491687	HDAC7	TRUE	reported	igd	0.00274797	86.0776
47998304	6.29e-11	0.0119869	31684	12	-0.0783522	eqtl-a-ENSG00000061273	rs624959	G	A	0.435116	HDAC7	TRUE	reported	igd	0.00134668	42.7229
48178513	6.3e-17	0.0129622	31683	12	0.108359	eqtl-a-ENSG00000061273	rs7972177	G	A	0.299478	HDAC7	TRUE	reported	igd	0.00220084	69.8787
183957860	3.68e-23	0.0149813	31470	2	-0.148502	eqtl-a-ENSG00000061676	rs10460378	C	A	0.805385	NCKAP1	TRUE	reported	igd	0.00311254	98.2512
183756014	6.65e-10	0.0119467	31462	2	-0.0737611	eqtl-a-ENSG00000061676	rs7595276	C	T	0.549716	NCKAP1	TRUE	reported	igd	0.00121017	38.1181
183909522	1.79e-146	0.0130221	31351	2	-0.335618	eqtl-a-ENSG00000061676	rs62190103	T	C	0.724707	NCKAP1	TRUE	reported	igd	0.0207478	664.203
56849749	2.89e-52	0.0121511	31470	3	0.184855	eqtl-a-ENSG00000061676	rs1354034	C	T	0.618137	NCKAP1	TRUE	reported	igd	0.00730049	231.421
270715	4.28e-10	0.0140187	31355	11	0.0875299	eqtl-a-ENSG00000061676	rs17655730	C	T	0.234959	NCKAP1	TRUE	reported	igd	0.0012418	38.9825
56849749	1.79e-188	0.0118944	31684	3	0.348285	eqtl-a-ENSG00000061918	rs1354034	C	T	0.618137	GUCY1B1	TRUE	reported	igd	0.026348	857.348
99192919	5.6e-13	0.0139722	26161	9	0.100738	eqtl-a-ENSG00000061918	rs10820606	C	A	0.236914	GUCY1B1	TRUE	reported	igd	0.00198308	51.9785
65050659	2.19e-08	0.0120406	31569	10	0.0673791	eqtl-a-ENSG00000061918	rs7075195	G	A	0.421253	GUCY1B1	TRUE	reported	igd	0.000990975	31.3131
243268	1.76e-34	0.014245	31569	11	0.174448	eqtl-a-ENSG00000061918	rs505404	G	T	0.222031	GUCY1B1	TRUE	reported	igd	0.00472811	149.961
69212885	3.11e-11	0.0177925	31684	14	-0.118165	eqtl-a-ENSG00000061918	rs12589699	G	A	0.127908	GUCY1B1	TRUE	reported	igd	0.00139014	44.1038
195760234	6.98e-12	0.029391	21502	3	0.20157	eqtl-a-ENSG00000061938	rs35356378	G	A	0.0426937	TNK2	TRUE	reported	igd	0.00218271	47.0308
195596907	3.41e-34	0.011843	26606	3	0.144397	eqtl-a-ENSG00000061938	rs2278034	C	T	0.508438	TNK2	TRUE	reported	igd	0.0055564	148.648
195630374	4.93e-09	0.0335125	23430	3	0.196038	eqtl-a-ENSG00000061938	rs113021491	A	G	0.0325224	TNK2	TRUE	reported	igd	0.00145835	34.216
144385777	1.95e-33	0.0265217	20660	6	0.319576	eqtl-a-ENSG00000061938	rs149110519	T	C	0.0526158	TNK2	TRUE	reported	igd	0.00697869	145.179
144385777	4.94e-08	0.0266297	25735	6	0.145233	eqtl-a-ENSG00000062282	rs149110519	T	C	0.0526158	DGAT2	TRUE	reported	igd	0.00115444	29.7416
75943563	1.25e-08	0.0250885	29382	11	-0.142839	eqtl-a-ENSG00000062282	rs55768233	A	G	0.0597153	DGAT2	TRUE	reported	igd	0.00110201	32.4127
75513888	1e-84	0.0195277	31569	11	-0.380882	eqtl-a-ENSG00000062282	rs60677263	G	A	0.10057	DGAT2	TRUE	reported	igd	0.0119074	380.409
38163295	2.4e-09	0.0122492	31569	17	0.0731071	eqtl-a-ENSG00000062282	rs12600856	C	T	0.379553	DGAT2	TRUE	reported	igd	0.00112708	35.6185
85806068	2.47e-08	0.0120513	25361	2	-0.0671897	eqtl-a-ENSG00000062716	rs3731827	C	T	0.418566	VMP1	TRUE	reported	igd	0.00122416	31.0816
144385777	4.72e-16	0.0265957	19527	6	-0.21592	eqtl-a-ENSG00000062716	rs149110519	T	C	0.0526158	VMP1	TRUE	reported	igd	0.00336406	65.905
50370254	5.58e-09	0.0166616	23869	7	0.0971203	eqtl-a-ENSG00000062716	rs149007767	T	C	0.149708	VMP1	TRUE	reported	igd	0.00142146	33.9743
61650831	4.19e-11	0.0155238	25361	8	0.102413	eqtl-a-ENSG00000062716	rs7846314	T	A	0.178349	VMP1	TRUE	reported	igd	0.00171318	43.5191
40974023	2.54e-32	0.029127	23069	13	-0.344747	eqtl-a-ENSG00000062716	rs77526211	A	G	0.0432109	VMP1	TRUE	reported	igd	0.00603603	140.079
57842765	5.74e-31	0.0164531	25476	17	-0.190391	eqtl-a-ENSG00000062716	rs2136695	T	C	0.84695	VMP1	TRUE	reported	igd	0.00522865	133.895
56849749	5.58e-09	0.0122356	31684	3	-0.0713239	eqtl-a-ENSG00000063169	rs1354034	C	T	0.618137	BICRA	TRUE	reported	igd	0.00107131	33.9776
48105080	2.56e-79	0.0174587	31684	19	-0.329227	eqtl-a-ENSG00000063169	rs2974225	C	T	0.869649	BICRA	TRUE	reported	igd	0.0110989	355.582
47944037	2.27e-14	0.0324142	25543	19	-0.247466	eqtl-a-ENSG00000063169	rs148457515	A	G	0.034786	BICRA	TRUE	reported	igd	0.00227666	58.2809
43994648	5.94e-09	0.0149948	25797	17	0.087249	eqtl-a-ENSG00000063245	rs17649553	T	C	0.195317	EPN1	TRUE	reported	igd	0.00131069	33.8537
56165939	6.24e-98	0.0442654	25244	19	0.929684	eqtl-a-ENSG00000063245	rs117482400	A	G	0.0178492	EPN1	TRUE	reported	igd	0.0171736	441.07
56162776	2.58e-14	0.0210168	31683	19	-0.160104	eqtl-a-ENSG00000063245	rs2287791	T	C	0.91247	EPN1	TRUE	reported	igd	0.00182831	58.0288
77909769	1e-200	0.03913	26580	14	1.2489	eqtl-a-ENSG00000063761	rs139791189	T	C	0.0220646	ADCK1	TRUE	reported	igd	0.0369103	1018.6
78296468	1.4e-39	0.016244	26609	14	-0.213847	eqtl-a-ENSG00000063761	rs10149767	C	T	0.15739	ADCK1	TRUE	reported	igd	0.00647101	173.296
78118334	3.18e-21	0.0151413	31564	14	0.143186	eqtl-a-ENSG00000063761	rs12881619	C	T	0.810582	ADCK1	TRUE	reported	igd	0.00282523	89.4226
78161131	1e-200	0.0384507	26721	14	1.78783	eqtl-a-ENSG00000063761	rs17825440	T	C	0.0212279	ADCK1	TRUE	reported	igd	0.0748518	2161.78
203281175	1.32e-08	0.0119208	30362	1	-0.0677506	eqtl-a-ENSG00000063854	rs17534202	C	G	0.535966	HAGH	TRUE	reported	igd	0.00106273	32.2988
60718043	6.82e-09	0.0163394	31086	2	0.0946901	eqtl-a-ENSG00000063854	rs1427407	G	T	0.842974	HAGH	TRUE	reported	igd	0.0010792	33.5822
154027216	3.78e-09	0.0201891	31470	5	0.118988	eqtl-a-ENSG00000063854	rs74417235	G	A	0.0958886	HAGH	TRUE	reported	igd	0.00110255	34.7332
139838419	1.18e-16	0.0118754	31470	6	-0.098396	eqtl-a-ENSG00000063854	rs628751	A	C	0.505619	HAGH	TRUE	reported	igd	0.00217678	68.6485
50427982	2.03e-53	0.0118655	31470	7	0.182567	eqtl-a-ENSG00000063854	rs6592965	A	G	0.449532	HAGH	TRUE	reported	igd	0.00746656	236.725
1872722	1e-200	0.0164387	28703	16	-0.504094	eqtl-a-ENSG00000063854	rs238678	G	A	0.856514	HAGH	TRUE	reported	igd	0.031722	940.281
1990176	3.32e-32	0.0168187	19095	16	-0.198687	eqtl-a-ENSG00000063854	rs2815304	A	G	0.14504	HAGH	TRUE	reported	igd	0.00725558	139.543
43831259	4.62e-10	0.0135649	31355	18	0.0845295	eqtl-a-ENSG00000063854	rs9944715	G	A	0.740866	HAGH	TRUE	reported	igd	0.00123691	38.829
4157072	2.98e-28	0.0123001	31355	20	-0.135575	eqtl-a-ENSG00000063854	rs6084653	G	C	0.36636	HAGH	TRUE	reported	igd	0.00385972	121.483
201643601	2.45e-08	0.0457655	2912	2	0.255225	eqtl-a-ENSG00000064012	rs35627330	A	G	0.0171703	CASP8	TRUE	reported	igd	0.0105673	31.0793
202164837	7.35e-152	0.0118923	31350	2	0.312158	eqtl-a-ENSG00000064012	rs7560328	C	A	0.605761	CASP8	TRUE	reported	igd	0.0215049	688.953
201994540	4.96e-19	0.017017	31355	2	-0.151674	eqtl-a-ENSG00000064012	rs10931931	T	C	0.14173	CASP8	TRUE	reported	igd	0.00252726	79.4381
127009395	2.65e-10	0.0158282	31355	9	-0.0999981	eqtl-a-ENSG00000064012	rs55793580	T	C	0.169838	CASP8	TRUE	reported	igd	0.00127134	39.911
41363729	2.43e-47	0.0120957	30549	4	0.17481	eqtl-a-ENSG00000064042	rs6447061	G	A	0.393167	LIMCH1	TRUE	reported	igd	0.0067907	208.854
41373402	6.62e-22	0.0142716	30551	4	-0.137283	eqtl-a-ENSG00000064042	rs1869286	A	G	0.222124	LIMCH1	TRUE	reported	igd	0.0030196	92.5251
41642833	2.86e-17	0.012005	30551	4	0.10147	eqtl-a-ENSG00000064042	rs4861123	G	A	0.42619	LIMCH1	TRUE	reported	igd	0.00233298	71.4369
2345621	3.75e-73	0.0158329	30720	11	-0.286434	eqtl-a-ENSG00000064201	rs11022291	C	T	0.834505	TSPAN32	TRUE	reported	igd	0.0105416	327.265
2306683	1e-200	0.0114432	25437	11	0.407269	eqtl-a-ENSG00000064201	rs10765907	C	T	0.54197	TSPAN32	TRUE	reported	igd	0.0474347	1266.58
2427645	6.53e-15	0.0295294	21977	11	0.230134	eqtl-a-ENSG00000064201	rs72845802	T	C	0.0422334	TSPAN32	TRUE	reported	igd	0.00275604	60.7313
2271304	2.7e-15	0.019445	30276	11	-0.153691	eqtl-a-ENSG00000064201	rs77926599	T	C	0.104113	TSPAN32	TRUE	reported	igd	0.00205915	62.4672
98489915	1e-200	0.0115808	31558	3	0.359434	eqtl-a-ENSG00000064225	rs1440152	G	C	0.44757	ST3GAL6	TRUE	reported	igd	0.0296206	963.238
98585142	3.87e-96	0.0123874	27820	3	-0.257726	eqtl-a-ENSG00000064225	rs13071075	G	A	0.33869	ST3GAL6	TRUE	reported	igd	0.0153212	432.838
98818848	3.21e-13	0.0127324	26892	3	-0.092759	eqtl-a-ENSG00000064225	rs1851817	C	A	0.679745	ST3GAL6	TRUE	reported	igd	0.00196976	53.0712
148200011	5.98e-34	0.0120047	31569	5	0.145815	eqtl-a-ENSG00000064225	rs56330463	C	T	0.582097	ST3GAL6	TRUE	reported	igd	0.00465175	147.528
128563014	1e-200	0.0156718	31141	7	-0.505162	eqtl-a-ENSG00000064419	rs2402941	G	A	0.840088	TNPO3	TRUE	reported	igd	0.0322877	1038.95
128725297	1e-200	0.0122826	31355	7	-0.377495	eqtl-a-ENSG00000064419	rs13244090	G	A	0.327017	TNPO3	TRUE	reported	igd	0.0292445	944.526
128823846	6.38e-22	0.0200827	29616	7	0.19326	eqtl-a-ENSG00000064419	rs6946734	C	T	0.0965865	TNPO3	TRUE	reported	igd	0.00311715	92.5999
19545642	5.96e-45	0.0242888	28473	19	-0.341694	eqtl-a-ENSG00000064490	rs113564583	G	A	0.0632105	RFXANK	TRUE	reported	igd	0.00690273	197.894
19286077	1e-200	0.0314839	31355	19	1.03439	eqtl-a-ENSG00000064490	rs11671119	T	C	0.0343798	RFXANK	TRUE	reported	igd	0.0332802	1079.35
19303284	1.15e-12	0.0309931	27284	19	-0.220395	eqtl-a-ENSG00000064490	rs79003009	T	C	0.0382052	RFXANK	TRUE	reported	igd	0.00184995	50.564
21410231	1.59e-13	0.0120219	31684	1	-0.0887122	eqtl-a-ENSG00000064547	rs4654899	A	C	0.42356	LPAR2	TRUE	reported	igd	0.00171567	54.4494
85794297	4.54e-13	0.0120333	31684	2	-0.087102	eqtl-a-ENSG00000064547	rs10187424	C	T	0.420816	LPAR2	TRUE	reported	igd	0.00165093	52.3913
178121599	2.28e-09	0.0130549	31684	5	0.0780263	eqtl-a-ENSG00000064547	rs6866344	G	T	0.293416	LPAR2	TRUE	reported	igd	0.00112617	35.7197
50370254	3.66e-13	0.0166505	30077	7	0.121012	eqtl-a-ENSG00000064547	rs149007767	T	C	0.149708	LPAR2	TRUE	reported	igd	0.0017531	52.817
19350103	1e-200	0.0169487	31141	19	-0.598327	eqtl-a-ENSG00000064547	rs72999016	A	G	0.130285	LPAR2	TRUE	reported	igd	0.0384796	1246.17
19391045	4.7e-28	0.031858	28588	19	0.349845	eqtl-a-ENSG00000064547	rs17751021	A	G	0.035895	LPAR2	TRUE	reported	igd	0.00420051	120.582
19793545	1.18e-36	0.0221722	31684	19	0.280391	eqtl-a-ENSG00000064547	rs56408111	C	T	0.0772107	LPAR2	TRUE	reported	igd	0.00502208	159.913
19406707	1.3e-26	0.0389691	25749	19	0.416073	eqtl-a-ENSG00000064547	rs74182633	C	A	0.0237013	LPAR2	TRUE	reported	igd	0.00440778	113.989
19499589	2.42e-31	0.0392884	24433	19	0.457529	eqtl-a-ENSG00000064547	rs117131852	T	C	0.023272	LPAR2	TRUE	reported	igd	0.00551986	135.604
19689231	1.68e-78	0.0332074	25559	19	0.622885	eqtl-a-ENSG00000064547	rs10415813	G	A	0.967609	LPAR2	TRUE	reported	igd	0.0135789	351.813
154420087	1.43e-08	0.012309	31484	1	0.0697908	eqtl-a-ENSG00000064601	rs61812598	A	G	0.370648	CTSA	TRUE	reported	igd	0.00102004	32.1457
118153977	6.84e-11	0.0128667	31569	1	0.083945	eqtl-a-ENSG00000064601	rs826415	G	T	0.308498	CTSA	TRUE	reported	igd	0.00134651	42.5626
43360065	1.39e-11	0.0136451	26953	2	0.0922315	eqtl-a-ENSG00000064601	rs28498283	T	A	0.254318	CTSA	TRUE	reported	igd	0.00169224	45.6849
56849749	1.04e-87	0.0120828	31684	3	0.239878	eqtl-a-ENSG00000064601	rs1354034	C	T	0.618137	CTSA	TRUE	reported	igd	0.0122867	394.111
135419018	2.26e-09	0.0134787	31569	6	0.0805716	eqtl-a-ENSG00000064601	rs9399137	C	T	0.264393	CTSA	TRUE	reported	igd	0.00113062	35.7306
243268	2.5e-13	0.0142933	31569	11	0.104612	eqtl-a-ENSG00000064601	rs505404	G	T	0.222031	CTSA	TRUE	reported	igd	0.00169395	53.5637
122216910	1.48e-14	0.0190102	30031	12	0.146181	eqtl-a-ENSG00000064601	rs11553699	G	A	0.10963	CTSA	TRUE	reported	igd	0.0019651	59.1261
54685880	2.89e-33	0.0255189	29836	12	-0.306663	eqtl-a-ENSG00000064601	rs35979828	T	C	0.0571059	CTSA	TRUE	reported	igd	0.00481683	144.401
33884804	3.26e-08	0.0155075	31684	17	0.0857053	eqtl-a-ENSG00000064601	rs10512472	C	T	0.179037	CTSA	TRUE	reported	igd	0.000963104	30.5425
44603963	4.5e-46	0.0160228	31566	20	0.228323	eqtl-a-ENSG00000064601	rs6017717	C	G	0.162395	CTSA	TRUE	reported	igd	0.00639173	203.046
19841752	5.72e-09	0.0261391	23513	19	-0.152252	eqtl-a-ENSG00000064607	rs12608822	T	C	0.0547144	SUGP2	TRUE	reported	igd	0.00144082	33.9241
19375822	2.85e-08	0.0312781	22963	19	-0.173597	eqtl-a-ENSG00000064607	rs78538967	C	T	0.0375386	SUGP2	TRUE	reported	igd	0.00133965	30.8011
19098258	1e-200	0.0130018	26490	19	-0.578094	eqtl-a-ENSG00000064607	rs2107263	A	G	0.757286	SUGP2	TRUE	reported	igd	0.0694463	1976.77
54685880	4.14e-09	0.0256178	29836	12	0.150602	eqtl-a-ENSG00000064666	rs35979828	T	C	0.0571059	CNN2	TRUE	reported	igd	0.001157	34.558
1135485	2.12e-12	0.0239234	23284	19	0.168095	eqtl-a-ENSG00000064666	rs11880562	G	A	0.0660388	CNN2	TRUE	reported	igd	0.00211586	49.3658
1005834	1e-200	0.0186127	20249	19	-0.574884	eqtl-a-ENSG00000064666	rs116977028	A	T	0.107289	CNN2	TRUE	reported	igd	0.044993	953.891
1086352	3.9e-36	0.0119077	19278	19	-0.149462	eqtl-a-ENSG00000064666	rs12471	A	C	0.554179	CNN2	TRUE	reported	igd	0.00810605	157.529
1055718	3.62e-184	0.0220318	20500	19	-0.637627	eqtl-a-ENSG00000064687	rs113337161	T	C	0.0744293	ABCA7	TRUE	reported	igd	0.0392544	837.512
1021639	1.1e-60	0.0420869	17396	19	-0.691631	eqtl-a-ENSG00000064687	rs150244663	T	C	0.0200239	ABCA7	TRUE	reported	igd	0.0152868	270.026
1258940	2.14e-14	0.0418177	10464	19	-0.319567	eqtl-a-ENSG00000064687	rs117875320	T	G	0.0205975	ABCA7	TRUE	reported	igd	0.00554995	58.3876
83756393	1.65e-45	0.0127721	31684	15	0.180837	eqtl-a-ENSG00000064726	rs13379920	G	A	0.310553	BTBD1	TRUE	reported	igd	0.0062874	200.458
84205754	2.65e-13	0.0182661	31684	15	0.133547	eqtl-a-ENSG00000064726	rs17158873	C	T	0.120222	BTBD1	TRUE	reported	igd	0.00168424	53.4502
84484897	1.06e-09	0.0119029	31684	15	-0.0726137	eqtl-a-ENSG00000064726	rs4262914	A	G	0.525161	BTBD1	TRUE	reported	igd	0.00117323	37.2138
182323766	2.48e-08	0.0119924	25531	2	0.0668494	eqtl-a-ENSG00000064763	rs1375493	A	G	0.565077	FAR2	TRUE	reported	igd	0.00121559	31.0705
173205318	4.33e-10	0.0137197	25531	5	-0.085634	eqtl-a-ENSG00000064763	rs2594836	A	G	0.749651	FAR2	TRUE	reported	igd	0.00152361	38.9555
148869277	1.25e-09	0.0123765	25147	7	0.0751677	eqtl-a-ENSG00000064763	rs4727027	A	G	0.639097	FAR2	TRUE	reported	igd	0.00146468	36.8835
127009395	1.4e-36	0.0157618	25531	9	-0.199107	eqtl-a-ENSG00000064763	rs55793580	T	C	0.169838	FAR2	TRUE	reported	igd	0.00621137	159.561
111884608	3.52e-14	0.0119216	22380	12	0.0903395	eqtl-a-ENSG00000064763	rs3184504	C	T	0.542056	FAR2	TRUE	reported	igd	0.00255925	57.4179
29300802	2.26e-08	0.0123143	25531	12	-0.068848	eqtl-a-ENSG00000064763	rs3809188	A	G	0.630067	FAR2	TRUE	reported	igd	0.00122282	31.2557
111785930	3.96e-71	0.0127273	30935	1	0.226957	eqtl-a-ENSG00000064886	rs1056825	C	T	0.690086	CHI3L2	TRUE	reported	igd	0.0101747	317.97
111823994	1e-200	0.025941	30491	1	0.90592	eqtl-a-ENSG00000064886	rs76275224	T	C	0.0510606	CHI3L2	TRUE	reported	igd	0.0384594	1219.49
112112140	1.17e-10	0.0465619	23613	1	-0.299989	eqtl-a-ENSG00000064886	rs145439981	C	T	0.0165656	CHI3L2	TRUE	reported	igd	0.00175483	41.5062
111572204	1.28e-21	0.0127874	30818	1	-0.122135	eqtl-a-ENSG00000064886	rs1282332	G	A	0.313566	CHI3L2	TRUE	reported	igd	0.0029514	91.2195
111741188	1e-200	0.0170641	29328	1	0.829542	eqtl-a-ENSG00000064886	rs41312686	T	C	0.118171	CHI3L2	TRUE	reported	igd	0.0745711	2363.09
111842693	6.46e-09	0.0160273	24390	1	-0.0930258	eqtl-a-ENSG00000064886	rs12404497	A	G	0.164698	CHI3L2	TRUE	reported	igd	0.00137935	33.6861
35404437	4.88e-101	0.0132329	25742	6	-0.282385	eqtl-a-ENSG00000065060	rs9462085	A	G	0.732441	BLTP3A	TRUE	reported	igd	0.0173826	455.344
34156790	2.83e-21	0.0441205	23644	6	0.417782	eqtl-a-ENSG00000065060	rs62398145	C	T	0.0184218	BLTP3A	TRUE	reported	igd	0.00377793	89.6565
34695221	1e-200	0.0228607	25750	6	0.839704	eqtl-a-ENSG00000065060	rs57916801	A	G	0.0662577	BLTP3A	TRUE	reported	igd	0.0497871	1349.09
34468767	1e-200	0.0176206	26081	6	0.586265	eqtl-a-ENSG00000065060	rs73405691	G	A	0.120254	BLTP3A	TRUE	reported	igd	0.0407164	1106.91
34115617	2.54e-30	0.0333246	22993	6	0.381344	eqtl-a-ENSG00000065060	rs78691829	A	G	0.0326719	BLTP3A	TRUE	reported	igd	0.00566294	130.938
34966411	9.81e-67	0.0409873	22559	6	0.70735	eqtl-a-ENSG00000065060	rs111314618	A	G	0.0210951	BLTP3A	TRUE	reported	igd	0.0130303	297.805
110060710	2.07e-111	0.0238268	31684	1	0.534405	eqtl-a-ENSG00000065135	rs56018934	T	C	0.0643955	GNAI3	TRUE	reported	igd	0.0156289	503.016
109648870	5.24e-10	0.0154077	30744	1	0.0957114	eqtl-a-ENSG00000065135	rs533212	G	C	0.181893	GNAI3	TRUE	reported	igd	0.00125356	38.5854
109894693	1e-200	0.0149049	31684	1	-0.454845	eqtl-a-ENSG00000065135	rs7536292	C	T	0.183115	GNAI3	TRUE	reported	igd	0.0285527	931.196
110155000	9.25e-95	0.0360265	30044	1	0.744047	eqtl-a-ENSG00000065135	rs116468196	A	C	0.0272338	GNAI3	TRUE	reported	igd	0.0139983	426.508
126149715	1.33e-09	0.0131048	26440	10	-0.0794675	eqtl-a-ENSG00000065154	rs2176139	A	G	0.710404	OAT	TRUE	reported	igd	0.00138884	36.7693
125755374	5.15e-09	0.0207028	31196	10	-0.120948	eqtl-a-ENSG00000065154	rs7070561	T	C	0.0906693	OAT	TRUE	reported	igd	0.00109286	34.128
126084645	1.03e-172	0.0165711	31527	10	-0.464256	eqtl-a-ENSG00000065154	rs9422943	A	G	0.142515	OAT	TRUE	reported	igd	0.0242913	784.847
126090562	2.45e-41	0.0118487	31528	10	0.159568	eqtl-a-ENSG00000065154	rs2491159	C	T	0.470275	OAT	TRUE	reported	igd	0.00571956	181.352
976709	1e-200	0.0112058	19007	19	-0.49275	eqtl-a-ENSG00000065268	rs11085231	T	A	0.543461	WDR18	TRUE	reported	igd	0.0923375	1933.4
1100217	4.8e-26	0.026658	20129	19	0.281388	eqtl-a-ENSG00000065268	rs116649696	C	A	0.0521788	WDR18	TRUE	reported	igd	0.00550474	111.407
1064054	9.63e-11	0.0329136	17997	19	-0.213037	eqtl-a-ENSG00000065268	rs75707890	G	A	0.0337409	WDR18	TRUE	reported	igd	0.00232247	41.8901
52340176	2.17e-62	0.0217403	31683	6	-0.362408	eqtl-a-ENSG00000065308	rs9474227	C	T	0.079882	TRAM2	TRUE	reported	igd	0.00869452	277.867
52450963	1.13e-159	0.0125644	30902	6	0.33829	eqtl-a-ENSG00000065308	rs9463800	G	C	0.691234	TRAM2	TRUE	reported	igd	0.0229212	724.881
52393749	2.78e-23	0.0287394	2434	6	0.285681	eqtl-a-ENSG00000065308	rs143579024	T	C	0.0445768	TRAM2	TRUE	reported	igd	0.0390126	98.7303
75584457	1e-200	0.0215468	28471	16	0.677415	eqtl-a-ENSG00000065457	rs28571860	T	G	0.0772782	ADAT1	TRUE	reported	igd	0.0335521	988.356
75530411	1e-200	0.0115229	27751	16	0.608618	eqtl-a-ENSG00000065457	rs2738805	G	A	0.334958	ADAT1	TRUE	reported	igd	0.0913453	2789.55
75262638	1.76e-18	0.016338	31355	16	0.14332	eqtl-a-ENSG00000065457	rs77276355	A	G	0.156469	ADAT1	TRUE	reported	igd	0.00244819	76.9464
203281175	7.43e-09	0.0119203	30362	1	-0.0689125	eqtl-a-ENSG00000065491	rs17534202	C	G	0.535966	TBC1D22B	TRUE	reported	igd	0.00109955	33.419
56849749	3.62e-13	0.0122275	31470	3	-0.0888852	eqtl-a-ENSG00000065491	rs1354034	C	T	0.618137	TBC1D22B	TRUE	reported	igd	0.00167632	52.8392
37302075	5.76e-38	0.0166694	31470	6	-0.214719	eqtl-a-ENSG00000065491	rs195413	G	A	0.147864	TBC1D22B	TRUE	reported	igd	0.0052447	165.91
135426573	5.76e-10	0.013327	31086	6	-0.0825875	eqtl-a-ENSG00000065491	rs4895441	G	A	0.273956	TBC1D22B	TRUE	reported	igd	0.00123385	38.4004
37295170	6.98e-15	0.0144999	25524	6	-0.11288	eqtl-a-ENSG00000065491	rs9349036	T	C	0.786769	TBC1D22B	TRUE	reported	igd	0.00236878	60.5996
139835780	6.88e-16	0.0319561	31026	6	-0.257975	eqtl-a-ENSG00000065491	rs668887	A	G	0.964189	TBC1D22B	TRUE	reported	igd	0.00209609	65.1658
118153977	2.11e-08	0.0128718	31569	1	-0.072113	eqtl-a-ENSG00000065534	rs826415	G	T	0.308498	MYLK	TRUE	reported	igd	0.000993244	31.3849
56849749	6.71e-26	0.0122026	31684	3	0.128417	eqtl-a-ENSG00000065534	rs1354034	C	T	0.618137	MYLK	TRUE	reported	igd	0.00348325	110.742
123417546	1.23e-31	0.0205966	28801	3	-0.241047	eqtl-a-ENSG00000065534	rs56193997	C	T	0.0909761	MYLK	TRUE	reported	igd	0.00473309	136.956
135419018	7.17e-10	0.0134776	31569	6	0.0830559	eqtl-a-ENSG00000065534	rs9399137	C	T	0.264393	MYLK	TRUE	reported	igd	0.00120152	37.9742
100707992	8.88e-18	0.0123914	31567	9	0.106413	eqtl-a-ENSG00000065534	rs10984466	G	A	0.356829	MYLK	TRUE	reported	igd	0.00233078	73.7431
65066186	1.75e-11	0.0120364	31684	10	-0.0809506	eqtl-a-ENSG00000065534	rs10761741	T	G	0.420816	MYLK	TRUE	reported	igd	0.00142557	45.2293
202856	1.25e-09	0.0145488	26110	11	0.0883667	eqtl-a-ENSG00000065534	rs11602954	A	G	0.211758	MYLK	TRUE	reported	igd	0.00141092	36.8884
54687232	2.56e-09	0.0125544	31185	12	0.0747926	eqtl-a-ENSG00000065534	rs10506328	C	A	0.660666	MYLK	TRUE	reported	igd	0.0011368	35.4893
122216910	1.08e-30	0.0189611	30031	12	0.218382	eqtl-a-ENSG00000065534	rs11553699	G	A	0.10963	MYLK	TRUE	reported	igd	0.00439767	132.641
1600925	1.73e-14	0.0123335	31684	20	-0.0945871	eqtl-a-ENSG00000065534	rs11696739	A	G	0.365478	MYLK	TRUE	reported	igd	0.00185287	58.8117
1924707	4.8e-15	0.0131666	31569	20	-0.103119	eqtl-a-ENSG00000065534	rs13042885	T	C	0.284247	MYLK	TRUE	reported	igd	0.00193922	61.3342
173207353	4.36e-12	0.0146907	31529	5	-0.101735	eqtl-a-ENSG00000065613	rs360017	G	A	0.793972	SLK	TRUE	reported	igd	0.00151875	47.9544
50370254	5.38e-15	0.0166456	30037	7	0.130132	eqtl-a-ENSG00000065613	rs149007767	T	C	0.149708	SLK	TRUE	reported	igd	0.00203063	61.114
28724374	1.08e-09	0.0131101	31315	7	0.0799413	eqtl-a-ENSG00000065613	rs56388170	T	G	0.289189	SLK	TRUE	reported	igd	0.00118594	37.1794
105723183	2.28e-133	0.0117083	28749	10	-0.287742	eqtl-a-ENSG00000065613	rs10883952	T	C	0.546871	SLK	TRUE	reported	igd	0.0205763	603.933
105998341	2.9e-22	0.012217	31526	10	0.118554	eqtl-a-ENSG00000065613	rs590610	C	T	0.380676	SLK	TRUE	reported	igd	0.0029781	94.162
105623955	2.89e-10	0.0120724	31230	10	0.0761129	eqtl-a-ENSG00000065613	rs10883931	T	C	0.412655	SLK	TRUE	reported	igd	0.00127117	39.7467
159506600	7.62e-09	0.0127978	31684	6	-0.0739292	eqtl-a-ENSG00000065618	rs2451258	T	C	0.685013	COL17A1	TRUE	reported	igd	0.00105212	33.3683
61650831	4.34e-08	0.0155312	31569	8	-0.0850565	eqtl-a-ENSG00000065618	rs7846314	T	A	0.178349	COL17A1	TRUE	reported	igd	0.000949143	29.9901
131466489	7.45e-17	0.0183024	28587	9	0.152636	eqtl-a-ENSG00000065618	rs13289095	T	G	0.119513	COL17A1	TRUE	reported	igd	0.00242702	69.5453
105736284	3.96e-77	0.0150872	31569	10	-0.280453	eqtl-a-ENSG00000065618	rs10883958	A	G	0.813203	COL17A1	TRUE	reported	igd	0.0108272	345.522
11883126	1.13e-09	0.0322458	28216	10	-0.196383	eqtl-a-ENSG00000065665	rs11257354	A	G	0.0352189	SEC61A2	TRUE	reported	igd	0.00131279	37.0878
12163741	1e-200	0.0117018	30902	10	0.370922	eqtl-a-ENSG00000065665	rs12766360	T	A	0.59219	SEC61A2	TRUE	reported	igd	0.0314903	1004.69
12089892	5.33e-14	0.050354	19316	10	0.378849	eqtl-a-ENSG00000065665	rs150536510	C	A	0.0141142	SEC61A2	TRUE	reported	igd	0.00292197	56.6004
12239456	7.52e-72	0.0139134	31482	10	-0.249397	eqtl-a-ENSG00000065665	rs7897943	G	A	0.233385	SEC61A2	TRUE	reported	igd	0.0101028	321.283
6614332	4.29e-14	0.0121313	31231	10	0.091613	eqtl-a-ENSG00000065675	rs2007252	C	T	0.601334	PRKCQ	TRUE	reported	igd	0.00182273	57.0258
6625378	7.28e-73	0.0128848	30902	10	-0.232627	eqtl-a-ENSG00000065675	rs2255088	C	T	0.296415	PRKCQ	TRUE	reported	igd	0.0104381	325.939
6508563	7.84e-13	0.0118821	31684	10	-0.0851247	eqtl-a-ENSG00000065675	rs658230	G	A	0.49705	PRKCQ	TRUE	reported	igd	0.00161727	51.3213
239486566	9.36e-14	0.0298104	29619	2	0.222082	eqtl-a-ENSG00000065802	rs79676909	T	C	0.041421	ASB1	TRUE	reported	igd	0.00187028	55.496
239203162	3.53e-08	0.019465	31019	2	-0.107303	eqtl-a-ENSG00000065802	rs4663301	T	A	0.104136	ASB1	TRUE	reported	igd	0.000978728	30.3869
239318389	1e-200	0.0111586	31468	2	0.510276	eqtl-a-ENSG00000065802	rs502349	T	C	0.547112	ASB1	TRUE	reported	igd	0.0623131	2091.04
14700275	2.25e-61	0.0177657	30431	10	-0.293652	eqtl-a-ENSG00000065809	rs78155027	A	C	0.125972	FAM107B	TRUE	reported	igd	0.00889822	273.195
14512746	1.5e-41	0.0173467	30935	10	0.234233	eqtl-a-ENSG00000065809	rs7898971	G	A	0.13424	FAM107B	TRUE	reported	igd	0.00585949	182.32
14719488	1e-200	0.0143283	30805	10	0.484419	eqtl-a-ENSG00000065809	rs11259263	C	T	0.199366	FAM107B	TRUE	reported	igd	0.0357774	1142.94
14553644	1e-200	0.0121668	30935	10	-0.369613	eqtl-a-ENSG00000065809	rs7092826	T	G	0.340655	FAM107B	TRUE	reported	igd	0.0289684	922.813
54685880	9.48e-10	0.0256152	29087	12	0.156716	eqtl-a-ENSG00000065809	rs35979828	T	C	0.0571059	FAM107B	TRUE	reported	igd	0.00128521	37.4284
37894646	2.6e-09	0.0147826	27305	4	0.0880319	eqtl-a-ENSG00000065882	rs6531595	C	A	0.797161	TBC1D1	TRUE	reported	igd	0.0012971	35.4606
37841430	1.69e-31	0.0148197	31300	4	0.173039	eqtl-a-ENSG00000065882	rs2261414	T	C	0.199581	TBC1D1	TRUE	reported	igd	0.00433688	136.327
38026106	5.13e-17	0.0118934	31299	4	-0.0997108	eqtl-a-ENSG00000065882	rs933819	T	C	0.471418	TBC1D1	TRUE	reported	igd	0.00224062	70.2821
37983981	7.16e-113	0.0177835	30601	4	0.401515	eqtl-a-ENSG00000065882	rs73236866	T	A	0.123311	TBC1D1	TRUE	reported	igd	0.0163855	509.731
135860412	1.27e-11	0.0326865	6419	9	0.221346	eqtl-a-ENSG00000065978	rs73660574	A	G	0.0342189	YBX1	TRUE	reported	igd	0.00709329	45.8428
27206029	3.91e-13	0.0161856	6421	17	0.117489	eqtl-a-ENSG00000065978	rs7213285	A	G	0.160464	YBX1	TRUE	reported	igd	0.00813926	52.6746
4157072	5.1e-12	0.0123321	6421	20	-0.0851249	eqtl-a-ENSG00000065978	rs6084653	G	C	0.36636	YBX1	TRUE	reported	igd	0.0073659	47.6326
10627322	1.85e-12	0.0138699	30745	19	-0.0977132	eqtl-a-ENSG00000065989	rs10416139	T	C	0.242111	PDE4A	TRUE	reported	igd	0.0016117	49.6285
10447203	2.11e-23	0.0529871	3428	19	0.52817	eqtl-a-ENSG00000065989	rs147394556	T	C	0.0126896	PDE4A	TRUE	reported	igd	0.0281681	99.301
10532458	5.73e-62	0.0208894	31568	19	-0.34701	eqtl-a-ENSG00000065989	rs77376335	C	T	0.0872306	PDE4A	TRUE	reported	igd	0.00866573	275.934
212097748	8.97e-45	0.0122414	31355	1	-0.171859	eqtl-a-ENSG00000066027	rs2970579	A	G	0.370129	PPP2R5A	TRUE	reported	igd	0.00624675	197.086
212889072	1.76e-12	0.0282359	29143	1	0.199128	eqtl-a-ENSG00000066027	rs61829198	G	A	0.0464309	PPP2R5A	TRUE	reported	igd	0.00170367	49.7315
212357282	6.47e-127	0.0426328	28645	1	1.02169	eqtl-a-ENSG00000066027	rs146891838	T	C	0.0190921	PPP2R5A	TRUE	reported	igd	0.0196553	574.275
212602590	3.46e-09	0.0441128	23155	1	0.260623	eqtl-a-ENSG00000066027	rs588058	A	G	0.981499	PPP2R5A	TRUE	reported	igd	0.00150521	34.9027
212442602	3.16e-42	0.0467711	27725	1	-0.636901	eqtl-a-ENSG00000066027	rs142218926	C	T	0.0162472	PPP2R5A	TRUE	reported	igd	0.00664389	185.42
212346089	1e-200	0.0165249	29693	1	0.749767	eqtl-a-ENSG00000066027	rs10779571	A	G	0.130149	PPP2R5A	TRUE	reported	igd	0.0648349	2058.48
212585781	9.26e-30	0.0430538	24986	1	-0.487821	eqtl-a-ENSG00000066027	rs183325637	T	C	0.0193109	PPP2R5A	TRUE	reported	igd	0.00511182	128.37
144385777	1.05e-12	0.0266099	25735	6	0.189583	eqtl-a-ENSG00000066027	rs149110519	T	C	0.0526158	PPP2R5A	TRUE	reported	igd	0.00196849	50.755
50370254	5.1e-09	0.0166615	30077	7	-0.097363	eqtl-a-ENSG00000066027	rs149007767	T	C	0.149708	PPP2R5A	TRUE	reported	igd	0.00113405	34.1453
38128648	2.22e-09	0.0119357	31684	17	-0.0713827	eqtl-a-ENSG00000066027	rs3859192	T	C	0.455547	PPP2R5A	TRUE	reported	igd	0.00112761	35.7654
188125120	6.68e-10	0.0118955	31355	3	-0.0734359	eqtl-a-ENSG00000066084	rs13093110	T	C	0.481579	DIP2B	TRUE	reported	igd	0.001214	38.1087
144385777	2.07e-09	0.0266239	25521	6	-0.159538	eqtl-a-ENSG00000066084	rs149110519	T	C	0.0526158	DIP2B	TRUE	reported	igd	0.001405	35.9047
50370254	6.78e-09	0.0166618	29863	7	0.0965817	eqtl-a-ENSG00000066084	rs149007767	T	C	0.149708	DIP2B	TRUE	reported	igd	0.00112389	33.5983
50954191	1.25e-179	0.0122407	26678	12	-0.349815	eqtl-a-ENSG00000066084	rs12582683	C	A	0.337168	DIP2B	TRUE	reported	igd	0.029704	816.642
50760443	1.91e-121	0.0124551	27100	12	0.291875	eqtl-a-ENSG00000066084	rs9739363	T	C	0.673794	DIP2B	TRUE	reported	igd	0.0198617	549.12
974606	7.6e-09	0.0484331	4603	5	-0.279808	eqtl-a-ENSG00000066230	rs114991474	A	G	0.0152994	SLC9A3	TRUE	reported	igd	0.00719875	33.3616
972566	3.2e-32	0.0329592	4574	5	0.389476	eqtl-a-ENSG00000066230	rs140456511	G	A	0.0334053	SLC9A3	TRUE	reported	igd	0.0296245	139.578
365662	9.85e-27	0.0341981	5081	5	-0.366019	eqtl-a-ENSG00000066230	rs74533118	G	A	0.0310066	SLC9A3	TRUE	reported	igd	0.0220481	114.507
435631	9.22e-09	0.0410499	2022	5	-0.235799	eqtl-a-ENSG00000066230	rs11750039	A	G	0.0214319	SLC9A3	TRUE	reported	igd	0.0160564	32.9632
187612	1e-200	0.0191159	5262	5	0.621145	eqtl-a-ENSG00000066230	rs116314028	T	C	0.100241	SLC9A3	TRUE	reported	igd	0.16712	1055.43
502534	7.16e-93	0.0267695	5913	5	0.547211	eqtl-a-ENSG00000066230	rs77045859	C	A	0.050568	SLC9A3	TRUE	reported	igd	0.0660034	417.717
160567590	4.69e-59	0.0487382	26507	1	0.789779	eqtl-a-ENSG00000066294	rs115503831	T	C	0.014861	CD84	TRUE	reported	igd	0.00980913	262.567
160471844	1e-200	0.022383	31315	1	-0.7209	eqtl-a-ENSG00000066294	rs2050523	G	A	0.92911	CD84	TRUE	reported	igd	0.0320633	1037.26
160414093	9.1e-31	0.0146038	31526	1	0.168412	eqtl-a-ENSG00000066294	rs11265403	G	T	0.207674	CD84	TRUE	reported	igd	0.00420066	132.98
47375889	1e-200	0.0311909	27559	11	-1.09005	eqtl-a-ENSG00000066336	rs11570034	G	A	0.0347167	SPI1	TRUE	reported	igd	0.0424366	1221.25
47862640	5.21e-09	0.0348025	21614	11	0.203254	eqtl-a-ENSG00000066336	rs72895725	G	A	0.0300804	SPI1	TRUE	reported	igd	0.00157557	34.1049
47853793	2.08e-25	0.0271608	25631	11	0.282926	eqtl-a-ENSG00000066336	rs72895718	T	C	0.0501685	SPI1	TRUE	reported	igd	0.00421561	108.499
29920713	8.39e-16	0.0119445	7202	6	0.0961328	eqtl-a-ENSG00000066379	rs9260500	C	T	0.553356	POLR1H	TRUE	reported	igd	0.00891385	64.757
29986501	7.59e-197	0.0231868	4948	6	0.694026	eqtl-a-ENSG00000066379	rs6932091	T	C	0.0663595	POLR1H	TRUE	reported	igd	0.153308	895.559
29944651	8.08e-42	0.0119658	6784	6	-0.162118	eqtl-a-ENSG00000066379	rs2246068	C	G	0.424016	POLR1H	TRUE	reported	igd	0.026345	183.506
29750776	1.79e-23	0.0216393	13560	6	0.216045	eqtl-a-ENSG00000066379	rs9468618	T	C	0.0818115	POLR1H	TRUE	reported	igd	0.00729729	99.6639
30393360	3.61e-12	0.0118952	31470	11	0.0826918	eqtl-a-ENSG00000066382	rs640245	T	C	0.477526	MPPED2	TRUE	reported	igd	0.00153327	48.323
30600383	9.03e-90	0.0133802	31340	11	0.268809	eqtl-a-ENSG00000066382	rs3781852	T	G	0.259923	MPPED2	TRUE	reported	igd	0.0127147	403.585
30060779	2.04e-10	0.0120641	31352	11	-0.0767024	eqtl-a-ENSG00000066382	rs501477	G	A	0.414518	MPPED2	TRUE	reported	igd	0.00128767	40.4204
128475248	2.14e-10	0.0360042	29099	5	-0.228648	eqtl-a-ENSG00000066583	rs10080172	T	G	0.0280345	ISOC1	TRUE	reported	igd	0.00138404	40.3273
128525698	8.46e-10	0.0183273	30688	5	-0.112453	eqtl-a-ENSG00000066583	rs2112699	C	T	0.119449	ISOC1	TRUE	reported	igd	0.00122531	37.6458
128280809	4.51e-189	0.0131769	26444	5	-0.386456	eqtl-a-ENSG00000066583	rs2577431	C	A	0.259788	ISOC1	TRUE	reported	igd	0.0315025	860.084
128278704	1e-200	0.0128436	27602	5	-0.39021	eqtl-a-ENSG00000066583	rs2526206	C	T	0.279913	ISOC1	TRUE	reported	igd	0.0323591	922.979
128107509	1e-200	0.012123	31343	5	-0.373417	eqtl-a-ENSG00000066583	rs13181669	G	C	0.344593	ISOC1	TRUE	reported	igd	0.0293816	948.725
128370594	1.15e-28	0.0235855	30964	5	0.261981	eqtl-a-ENSG00000066583	rs141844349	C	A	0.0677125	ISOC1	TRUE	reported	igd	0.00396886	123.373
127840356	6.43e-19	0.0358038	28129	5	0.318096	eqtl-a-ENSG00000066583	rs115494457	C	T	0.0282792	ISOC1	TRUE	reported	igd	0.00279825	78.9273
50370254	1.17e-09	0.0166598	29863	7	0.101361	eqtl-a-ENSG00000066583	rs149007767	T	C	0.149708	ISOC1	TRUE	reported	igd	0.00123803	37.0146
66429778	1e-200	0.0217017	29452	8	0.67349	eqtl-a-ENSG00000066855	rs72664750	G	T	0.0762194	MTFR1	TRUE	reported	igd	0.0316654	963.042
66797673	6.86e-19	0.0331732	29058	8	-0.294485	eqtl-a-ENSG00000066855	rs118107026	A	G	0.0331068	MTFR1	TRUE	reported	igd	0.00270464	78.7992
66839800	2.17e-38	0.0411466	26497	8	0.533108	eqtl-a-ENSG00000066855	rs143568834	C	T	0.0211231	MTFR1	TRUE	reported	igd	0.0062954	167.853
66560488	1.11e-119	0.0342748	27155	8	0.797266	eqtl-a-ENSG00000066855	rs140146852	A	G	0.0299366	MTFR1	TRUE	reported	igd	0.0195361	541.034
66546130	1.58e-65	0.0475897	25440	8	0.813618	eqtl-a-ENSG00000066855	rs141623092	A	C	0.0155659	MTFR1	TRUE	reported	igd	0.0113589	292.268
28303030	4.16e-10	0.0154844	31355	3	0.0967466	eqtl-a-ENSG00000066923	rs4502545	A	G	0.179583	STAG3	TRUE	reported	igd	0.00124347	39.0351
99635967	1e-200	0.0154524	31141	7	-0.541529	eqtl-a-ENSG00000066923	rs72615157	A	G	0.163071	STAG3	TRUE	reported	igd	0.037942	1228.07
99781192	8.93e-15	0.0458295	21717	7	0.355353	eqtl-a-ENSG00000066923	rs148654444	C	T	0.0170859	STAG3	TRUE	reported	igd	0.00276076	60.116
99809032	1.04e-105	0.0294514	27566	7	-0.643115	eqtl-a-ENSG00000066923	rs80044214	T	C	0.0412024	STAG3	TRUE	reported	igd	0.0170037	476.797
99767773	1.03e-28	0.0444061	27405	7	-0.493707	eqtl-a-ENSG00000066923	rs138791019	A	G	0.018137	STAG3	TRUE	reported	igd	0.00449024	123.601
173363667	3.21e-09	0.0120869	31684	5	0.0715608	eqtl-a-ENSG00000066926	rs17076724	T	G	0.409824	FECH	TRUE	reported	igd	0.0011051	35.0504
26093141	2.3e-08	0.0272867	29606	6	-0.15247	eqtl-a-ENSG00000066926	rs1800562	A	G	0.0499676	FECH	TRUE	reported	igd	0.00105349	31.2203
33875262	8.88e-15	0.0128911	31185	17	-0.0999605	eqtl-a-ENSG00000066926	rs8073060	A	T	0.305723	FECH	TRUE	reported	igd	0.0019244	60.1242
55330585	1.88e-12	0.0431217	19720	18	-0.303715	eqtl-a-ENSG00000066926	rs144606835	A	G	0.0193581	FECH	TRUE	reported	igd	0.00250924	49.6017
55401529	8.55e-23	0.0432746	10087	18	-0.42529	eqtl-a-ENSG00000066926	rs144609264	A	C	0.019154	FECH	TRUE	reported	igd	0.00948426	96.5646
55215573	1e-200	0.0153511	31683	18	0.846972	eqtl-a-ENSG00000066926	rs1062010	C	A	0.144543	FECH	TRUE	reported	igd	0.0876578	3043.91
55343687	1.79e-34	0.0388507	30508	18	-0.475723	eqtl-a-ENSG00000066926	rs35281475	T	C	0.023788	FECH	TRUE	reported	igd	0.00489066	149.928
11297258	9.02e-10	0.0244649	31569	19	0.149867	eqtl-a-ENSG00000066926	rs12974711	C	T	0.0629954	FECH	TRUE	reported	igd	0.00118727	37.523
4157072	1.88e-21	0.0123135	31569	20	0.117118	eqtl-a-ENSG00000066926	rs6084653	G	C	0.36636	FECH	TRUE	reported	igd	0.00285746	90.46
37469591	5.64e-09	0.0119193	31300	22	-0.0694563	eqtl-a-ENSG00000066926	rs4820268	A	G	0.53552	FECH	TRUE	reported	igd	0.00108369	33.9542
130349119	3.83e-09	0.0141804	31300	6	-0.0835425	eqtl-a-ENSG00000067057	rs6569648	T	C	0.772526	PFKP	TRUE	reported	igd	0.00110768	34.7065
2933379	7.72e-49	0.0119168	31231	10	0.175031	eqtl-a-ENSG00000067057	rs10794966	G	A	0.565683	PFKP	TRUE	reported	igd	0.00686017	215.716
3135350	1e-200	0.0120425	31355	10	-0.446935	eqtl-a-ENSG00000067057	rs75961101	T	C	0.334304	PFKP	TRUE	reported	igd	0.0420802	1377.3
3167109	1e-200	0.0143561	31558	10	-0.692085	eqtl-a-ENSG00000067057	rs730141	T	C	0.179965	PFKP	TRUE	reported	igd	0.0685924	2323.91
3118666	1.39e-09	0.0166273	31354	10	-0.100696	eqtl-a-ENSG00000067057	rs58639902	G	A	0.150424	PFKP	TRUE	reported	igd	0.00116837	36.6736
3230735	8.01e-11	0.0184416	28758	10	-0.119876	eqtl-a-ENSG00000067057	rs56969892	G	A	0.1177	PFKP	TRUE	reported	igd	0.00146714	42.251
3100322	1e-200	0.0225714	28470	10	-0.938852	eqtl-a-ENSG00000067057	rs10736965	G	A	0.933661	PFKP	TRUE	reported	igd	0.0572886	1730
41347517	2.61e-10	0.0131994	31569	13	-0.0834227	eqtl-a-ENSG00000067057	rs9315786	G	A	0.282623	PFKP	TRUE	reported	igd	0.00126372	39.9423
127009395	9.43e-12	0.0158246	31569	9	-0.107843	eqtl-a-ENSG00000067082	rs55793580	T	C	0.169838	KLF6	TRUE	reported	igd	0.00146899	46.4399
3818682	2.6e-08	0.0408165	24857	10	0.227213	eqtl-a-ENSG00000067082	rs78616463	C	T	0.0216864	KLF6	TRUE	reported	igd	0.0012451	30.9856
3910816	2.69e-14	0.0118792	31568	10	-0.0904267	eqtl-a-ENSG00000067082	rs11252145	T	C	0.501283	KLF6	TRUE	reported	igd	0.00183221	57.9417
111884608	2.96e-21	0.0119081	28418	12	0.112702	eqtl-a-ENSG00000067082	rs3184504	C	T	0.542056	KLF6	TRUE	reported	igd	0.00314209	89.5669
72561112	2.27e-08	0.0529438	6612	15	-0.295977	eqtl-a-ENSG00000067141	rs74928164	C	T	0.0127727	NEO1	TRUE	reported	igd	0.00470441	31.2431
73236667	1e-200	0.0189396	31567	15	0.577949	eqtl-a-ENSG00000067141	rs2415214	C	T	0.103314	NEO1	TRUE	reported	igd	0.0286535	931.129
73365051	3.38e-65	0.0213299	31183	15	0.363718	eqtl-a-ENSG00000067141	rs28462360	G	A	0.083212	NEO1	TRUE	reported	igd	0.00923854	290.753
73453239	5.39e-18	0.0477473	18767	15	-0.412761	eqtl-a-ENSG00000067141	rs145578343	T	C	0.0157026	NEO1	TRUE	reported	igd	0.00396624	74.7228
71645268	1.18e-152	0.0116222	31565	8	0.305876	eqtl-a-ENSG00000067167	rs34270993	C	G	0.495772	TRAM1	TRUE	reported	igd	0.0214724	692.607
71464172	2.46e-24	0.015037	30902	8	0.15306	eqtl-a-ENSG00000067167	rs268590	C	T	0.807372	TRAM1	TRUE	reported	igd	0.00334165	103.603
71666446	1.06e-89	0.0117371	27307	8	0.235703	eqtl-a-ENSG00000067167	rs13255619	C	T	0.501889	TRAM1	TRUE	reported	igd	0.0145535	403.252
56849749	2.84e-08	0.012237	31684	3	-0.0679263	eqtl-a-ENSG00000067182	rs1354034	C	T	0.618137	TNFRSF1A	TRUE	reported	igd	0.000971547	30.8105
144385777	3.32e-19	0.0265823	25735	6	-0.238111	eqtl-a-ENSG00000067182	rs149110519	T	C	0.0526158	TNFRSF1A	TRUE	reported	igd	0.00310812	80.2306
28724374	1.03e-10	0.013108	31355	7	0.0847115	eqtl-a-ENSG00000067182	rs56388170	T	G	0.289189	TNFRSF1A	TRUE	reported	igd	0.00133023	41.7623
6442346	1e-200	0.0118546	31075	12	-0.37004	eqtl-a-ENSG00000067182	rs1800692	G	A	0.619212	TNFRSF1A	TRUE	reported	igd	0.0304021	974.306
38166879	6.3e-09	0.0122477	31684	17	0.0711444	eqtl-a-ENSG00000067182	rs8078723	C	T	0.379928	TNFRSF1A	TRUE	reported	igd	0.00106383	33.74
56849749	1.72e-24	0.0122053	25690	3	0.124663	eqtl-a-ENSG00000067365	rs1354034	C	T	0.618137	METTL22	TRUE	reported	igd	0.0040444	104.314
50427982	3.09e-11	0.0119459	25690	7	0.0793485	eqtl-a-ENSG00000067365	rs6592965	A	G	0.449532	METTL22	TRUE	reported	igd	0.00171447	44.117
8690917	3.77e-17	0.0251594	25245	16	-0.211835	eqtl-a-ENSG00000067365	rs34951641	G	A	0.0591844	METTL22	TRUE	reported	igd	0.00280028	70.886
8729124	2.3e-123	0.013336	25306	16	-0.315021	eqtl-a-ENSG00000067365	rs2302607	A	G	0.258341	METTL22	TRUE	reported	igd	0.0215741	557.948
8739977	1.37e-31	0.050277	5896	16	-0.587929	eqtl-a-ENSG00000067365	rs1060541	G	A	0.0140773	METTL22	TRUE	reported	igd	0.0226671	136.698
8820312	1.12e-09	0.0144853	24908	16	-0.0882343	eqtl-a-ENSG00000067365	rs8059762	C	A	0.785689	METTL22	TRUE	reported	igd	0.00148742	37.1009
8462582	1.46e-11	0.0120205	24908	16	-0.081159	eqtl-a-ENSG00000067365	rs36090319	C	G	0.424943	METTL22	TRUE	reported	igd	0.00182682	45.582
8762414	1.78e-28	0.0122274	31569	2	0.135345	eqtl-a-ENSG00000067836	rs3896594	G	T	0.377086	ROGDI	TRUE	reported	igd	0.0038661	122.515
135426573	1.13e-36	0.0132701	31300	6	-0.167854	eqtl-a-ENSG00000067836	rs4895441	G	A	0.273956	ROGDI	TRUE	reported	igd	0.00508576	159.988
50427982	4.12e-22	0.0119252	31684	7	-0.115291	eqtl-a-ENSG00000067836	rs6592965	A	G	0.449532	ROGDI	TRUE	reported	igd	0.00294131	93.4614
4259996	8.38e-09	0.0253054	26235	16	0.145774	eqtl-a-ENSG00000067836	rs12923343	C	T	0.941375	ROGDI	TRUE	reported	igd	0.00126329	33.1819
4482400	2.46e-13	0.0300028	26617	16	-0.219654	eqtl-a-ENSG00000067836	rs34860010	G	A	0.0408736	ROGDI	TRUE	reported	igd	0.00200966	53.5947
4816102	1e-200	0.0121863	28588	16	0.689669	eqtl-a-ENSG00000067836	rs58729822	C	T	0.264237	ROGDI	TRUE	reported	igd	0.100748	3202.63
4498322	1.49e-14	0.0328198	17937	16	0.252349	eqtl-a-ENSG00000067836	rs11645084	A	G	0.0338983	ROGDI	TRUE	reported	igd	0.00328513	59.113
4631802	1.74e-31	0.0344077	20319	16	0.401666	eqtl-a-ENSG00000067836	rs117837409	G	A	0.0305694	ROGDI	TRUE	reported	igd	0.00666214	136.262
4965785	8.38e-138	0.013008	31554	16	-0.325037	eqtl-a-ENSG00000067836	rs872297	A	T	0.722535	ROGDI	TRUE	reported	igd	0.0194035	624.334
33875262	5.7e-15	0.0128907	31185	17	0.100683	eqtl-a-ENSG00000067836	rs8073060	A	T	0.305723	ROGDI	TRUE	reported	igd	0.00195238	61.0002
43831259	1.63e-17	0.0135488	31569	18	0.115404	eqtl-a-ENSG00000067836	rs9944715	G	A	0.740866	ROGDI	TRUE	reported	igd	0.00229289	72.5458
19473445	5.37e-10	0.0128154	31683	19	0.0795565	eqtl-a-ENSG00000067836	rs2905424	C	T	0.686812	ROGDI	TRUE	reported	igd	0.00121488	38.5354
240241255	4.01e-98	0.0119123	31683	2	-0.250436	eqtl-a-ENSG00000068024	rs925738	T	C	0.410854	HDAC4	TRUE	reported	igd	0.0137581	441.952
239970530	7.23e-132	0.0320312	25847	2	-0.782687	eqtl-a-ENSG00000068024	rs79040455	C	T	0.034301	HDAC4	TRUE	reported	igd	0.0225788	597.03
56849749	2.62e-08	0.0122369	31684	3	-0.0680961	eqtl-a-ENSG00000068024	rs1354034	C	T	0.618137	HDAC4	TRUE	reported	igd	0.000976422	30.9652
94436851	9.5e-10	0.0118933	31684	10	-0.0727594	eqtl-a-ENSG00000068024	rs7911264	C	T	0.515223	HDAC4	TRUE	reported	igd	0.00117983	37.4236
50408855	5.49e-14	0.0374331	27650	3	0.28149	eqtl-a-ENSG00000068028	rs11914549	A	G	0.0258472	RASSF1	TRUE	reported	igd	0.00204095	56.5435
50311900	3.09e-34	0.0279159	5878	3	-0.340582	eqtl-a-ENSG00000068028	rs2071203	T	C	0.0472099	RASSF1	TRUE	reported	igd	0.0246973	148.796
50015625	2.99e-13	0.0334272	28215	3	-0.243838	eqtl-a-ENSG00000068028	rs34691305	A	G	0.0326491	RASSF1	TRUE	reported	igd	0.00188237	53.2074
5225447	3.6e-10	0.0176225	31684	11	0.110504	eqtl-a-ENSG00000068079	rs7950726	A	C	0.130877	IFI35	TRUE	reported	igd	0.00123949	39.3182
41397048	2.85e-14	0.0333924	29136	17	-0.253942	eqtl-a-ENSG00000068079	rs138923296	G	A	0.0327085	IFI35	TRUE	reported	igd	0.00198099	57.8288
41624590	3.48e-71	0.0521048	24917	17	-0.929523	eqtl-a-ENSG00000068079	rs77106873	T	C	0.0129271	IFI35	TRUE	reported	igd	0.0126112	318.222
58417413	3.58e-13	0.0452778	22368	17	-0.329183	eqtl-a-ENSG00000068097	rs149054239	A	G	0.0175215	HEATR6	TRUE	reported	igd	0.0023575	52.8525
58210784	1e-200	0.0255683	31355	17	1.30914	eqtl-a-ENSG00000068097	rs345168	T	C	0.0480023	HEATR6	TRUE	reported	igd	0.0771593	2621.45
58209410	6.26e-66	0.0494771	11611	17	0.848546	eqtl-a-ENSG00000068097	rs72843518	T	C	0.0143819	HEATR6	TRUE	reported	igd	0.0247063	294.081
57788608	1e-200	0.0251894	30656	17	0.84006	eqtl-a-ENSG00000068097	rs77913816	A	G	0.0547477	HEATR6	TRUE	reported	igd	0.03501	1112.13
57207791	7.19e-13	0.0123246	31562	17	-0.0884392	eqtl-a-ENSG00000068097	rs12051896	G	A	0.63282	HEATR6	TRUE	reported	igd	0.00162881	51.4892
58470653	5.11e-13	0.0293764	26317	17	-0.212168	eqtl-a-ENSG00000068097	rs117213633	A	C	0.042722	HEATR6	TRUE	reported	igd	0.00197818	52.159
144385777	3.55e-10	0.0266207	25735	6	0.166986	eqtl-a-ENSG00000068305	rs149110519	T	C	0.0526158	MEF2A	TRUE	reported	igd	0.00152663	39.3448
50370254	1.74e-14	0.016647	30077	7	0.127656	eqtl-a-ENSG00000068305	rs149007767	T	C	0.149708	MEF2A	TRUE	reported	igd	0.00195132	58.8006
100004180	1e-10	0.0188783	30935	15	-0.122077	eqtl-a-ENSG00000068305	rs10083668	C	T	0.111543	MEF2A	TRUE	reported	igd	0.00134991	41.8132
100051136	2.32e-83	0.0117569	31300	15	-0.227418	eqtl-a-ENSG00000068305	rs8026614	T	C	0.481468	MEF2A	TRUE	reported	igd	0.011813	374.142
100186866	1.22e-54	0.016052	31345	15	0.249883	eqtl-a-ENSG00000068305	rs78547437	C	T	0.161115	MEF2A	TRUE	reported	igd	0.00767189	242.319
86382938	1e-200	0.0369358	28586	2	1.12505	eqtl-a-ENSG00000068615	rs114534559	T	C	0.0249883	REEP1	TRUE	reported	igd	0.0314357	927.723
85983820	6.19e-09	0.011891	20187	2	0.0691045	eqtl-a-ENSG00000068615	rs56309153	G	A	0.49153	REEP1	TRUE	reported	igd	0.00167024	33.7701
87100752	7.71e-21	0.025455	23564	2	0.238356	eqtl-a-ENSG00000068615	rs192892473	T	C	0.0576559	REEP1	TRUE	reported	igd	0.00370718	87.6737
86167829	1e-200	0.0130267	31684	2	-0.395599	eqtl-a-ENSG00000068615	rs2033770	T	C	0.732497	REEP1	TRUE	reported	igd	0.028284	922.177
56849749	1.17e-15	0.0122226	31684	3	-0.0978702	eqtl-a-ENSG00000068615	rs1354034	C	T	0.618137	REEP1	TRUE	reported	igd	0.00201956	64.113
48570686	9.52e-49	0.0197585	28458	3	-0.289924	eqtl-a-ENSG00000068745	rs11710798	C	A	0.0992174	IP6K2	TRUE	reported	igd	0.00750901	215.293
48731961	5.4e-162	0.0210619	28587	3	0.571244	eqtl-a-ENSG00000068745	rs72929172	G	A	0.082745	IP6K2	TRUE	reported	igd	0.0250868	735.56
48382538	4.76e-08	0.01243	31560	3	-0.0678666	eqtl-a-ENSG00000068745	rs34008503	A	G	0.354352	IP6K2	TRUE	reported	igd	0.000943676	29.8087
45899902	1.45e-09	0.0265528	28255	2	-0.160626	eqtl-a-ENSG00000068784	rs80089451	T	C	0.052912	SRBD1	TRUE	reported	igd	0.00129346	36.5915
45662988	2.33e-10	0.0415252	25149	2	0.263195	eqtl-a-ENSG00000068784	rs7566461	G	A	0.0209226	SRBD1	TRUE	reported	igd	0.00159484	40.1696
45571350	1e-200	0.0117059	31231	2	-0.388077	eqtl-a-ENSG00000068784	rs6717619	C	T	0.600818	SRBD1	TRUE	reported	igd	0.0339954	1099
111884608	1.25e-16	0.0119169	28418	12	-0.0986472	eqtl-a-ENSG00000068784	rs3184504	C	T	0.542056	SRBD1	TRUE	reported	igd	0.00240549	68.5192
56849749	7.41e-44	0.0121675	31684	3	0.168992	eqtl-a-ENSG00000068796	rs1354034	C	T	0.618137	KIF2A	TRUE	reported	igd	0.00605137	192.887
61694379	9.82e-58	0.0118174	31679	5	-0.189272	eqtl-a-ENSG00000068796	rs247264	C	T	0.470456	KIF2A	TRUE	reported	igd	0.00803258	256.508
54712308	2.95e-10	0.0120844	31684	12	0.0761489	eqtl-a-ENSG00000068796	rs10876550	A	G	0.590064	KIF2A	TRUE	reported	igd	0.00125168	39.7054
33944055	7.41e-10	0.0155632	31185	17	0.095824	eqtl-a-ENSG00000068796	rs16971217	G	C	0.177288	KIF2A	TRUE	reported	igd	0.00121416	37.9073
54119870	3.17e-13	0.0251853	31236	2	0.18353	eqtl-a-ENSG00000068878	rs77215245	C	T	0.0591338	PSME4	TRUE	reported	igd	0.00169718	53.0997
54196772	1.18e-157	0.0201807	31569	2	-0.539868	eqtl-a-ENSG00000068878	rs2293360	G	T	0.0910772	PSME4	TRUE	reported	igd	0.022167	715.608
56849749	2.85e-08	0.012237	31684	3	-0.0679227	eqtl-a-ENSG00000068878	rs1354034	C	T	0.618137	PSME4	TRUE	reported	igd	0.000971444	30.8072
60725451	1.14e-33	0.0121226	31355	2	-0.146603	eqtl-a-ENSG00000068971	rs7606173	C	G	0.393094	PPP2R5B	TRUE	reported	igd	0.00464265	146.24
56849749	1.99e-09	0.0122348	31470	3	-0.0733951	eqtl-a-ENSG00000068971	rs1354034	C	T	0.618137	PPP2R5B	TRUE	reported	igd	0.00114221	35.9843
135426573	9.86e-15	0.0133169	31086	6	-0.103085	eqtl-a-ENSG00000068971	rs4895441	G	A	0.273956	PPP2R5B	TRUE	reported	igd	0.0019239	59.9179
50427982	1e-200	0.0115435	31470	7	-0.373814	eqtl-a-ENSG00000068971	rs6592965	A	G	0.449532	PPP2R5B	TRUE	reported	igd	0.032248	1048.6
64781891	4.14e-12	0.0297346	28166	11	-0.206129	eqtl-a-ENSG00000068971	rs58717149	G	T	0.0416649	PPP2R5B	TRUE	reported	igd	0.00170329	48.0533
205198	2e-08	0.0131201	31470	11	-0.0736312	eqtl-a-ENSG00000068971	rs3782123	A	C	0.711357	PPP2R5B	TRUE	reported	igd	0.000999812	31.4936
54698408	1.61e-13	0.0200039	30530	12	-0.147575	eqtl-a-ENSG00000068971	rs79755767	A	G	0.0977363	PPP2R5B	TRUE	reported	igd	0.00177949	54.4212
27179590	4.25e-10	0.0144503	27110	17	0.0902366	eqtl-a-ENSG00000068971	rs35033748	C	T	0.215702	PPP2R5B	TRUE	reported	igd	0.00143634	38.9924
33875262	1.88e-10	0.0129	30971	17	0.0821887	eqtl-a-ENSG00000068971	rs8073060	A	T	0.305723	PPP2R5B	TRUE	reported	igd	0.00130894	40.5898
19473445	3.9e-14	0.0128069	31469	19	0.0968715	eqtl-a-ENSG00000068971	rs2905424	C	T	0.686812	PPP2R5B	TRUE	reported	igd	0.00181481	57.2106
55991637	3.43e-13	0.0118835	26118	20	0.0864703	eqtl-a-ENSG00000068971	rs6014993	G	A	0.490224	PPP2R5B	TRUE	reported	igd	0.00202314	52.9434
66500000	1.87e-188	0.0129598	14263	5	-0.37946	eqtl-a-ENSG00000069020	rs10471698	G	A	0.273798	MAST4	TRUE	reported	igd	0.0566989	857.185
66864214	2.03e-08	0.0119067	14262	5	0.0667896	eqtl-a-ENSG00000069020	rs9885568	A	G	0.47371	MAST4	TRUE	reported	igd	0.00220139	31.4611
66354787	8.71e-11	0.0161384	14263	5	-0.104701	eqtl-a-ENSG00000069020	rs152630	G	A	0.161777	MAST4	TRUE	reported	igd	0.00294232	42.0843
71778587	1.14e-15	0.0314221	29704	17	-0.25172	eqtl-a-ENSG00000069188	rs117431114	A	G	0.0370904	SDK2	TRUE	reported	igd	0.00215582	64.1706
71542216	1e-200	0.0169825	31559	17	-0.524934	eqtl-a-ENSG00000069188	rs11657442	C	A	0.132627	SDK2	TRUE	reported	igd	0.0293853	955.385
71708855	4.61e-78	0.0132455	31684	17	0.247742	eqtl-a-ENSG00000069188	rs2661611	G	T	0.269834	SDK2	TRUE	reported	igd	0.0109208	349.812
71780602	2.76e-08	0.0140214	31183	17	0.0779055	eqtl-a-ENSG00000069188	rs9893480	C	G	0.235024	SDK2	TRUE	reported	igd	0.000989022	30.8692
205719513	7.39e-20	0.029266	29981	1	0.266962	eqtl-a-ENSG00000069275	rs115521489	G	A	0.0429615	NUCKS1	TRUE	reported	igd	0.00276772	83.2038
205646278	1e-200	0.0115251	31567	1	-0.354361	eqtl-a-ENSG00000069275	rs1418653	A	C	0.492677	NUCKS1	TRUE	reported	igd	0.0290773	945.311
205725028	9.5e-25	0.025214	26609	1	-0.258978	eqtl-a-ENSG00000069275	rs823122	T	C	0.941242	NUCKS1	TRUE	reported	igd	0.00394907	105.49
16170764	1.66e-09	0.0118959	31355	17	0.0717123	eqtl-a-ENSG00000069399	rs7210990	A	C	0.481977	BCL3	TRUE	reported	igd	0.00115766	36.3383
38128648	1.23e-16	0.0119219	31470	17	0.0987122	eqtl-a-ENSG00000069399	rs3859192	T	C	0.455547	BCL3	TRUE	reported	igd	0.00217375	68.5525
45242173	8.79e-09	0.024612	31351	19	0.141585	eqtl-a-ENSG00000069399	rs1531517	A	G	0.0622122	BCL3	TRUE	reported	igd	0.00105446	33.0912
46205686	4.6e-08	0.0122269	31256	3	0.0668323	eqtl-a-ENSG00000069667	rs7616215	T	C	0.616408	RORA	TRUE	reported	igd	0.000954974	29.8753
60761489	1.75e-33	0.0158883	31254	15	-0.191588	eqtl-a-ENSG00000069667	rs62003261	C	T	0.166673	RORA	TRUE	reported	igd	0.00463085	145.397
61128890	1.41e-08	0.0121873	31256	15	0.0691337	eqtl-a-ENSG00000069667	rs341398	A	G	0.390225	RORA	TRUE	reported	igd	0.00102845	32.1764
111871897	2.58e-09	0.0119022	31470	2	0.0708979	eqtl-a-ENSG00000069696	rs1439287	A	G	0.476061	DRD4	TRUE	reported	igd	0.00112623	35.4801
135837906	2.33e-08	0.0119736	24977	2	-0.066882	eqtl-a-ENSG00000069696	rs7570971	A	C	0.441154	DRD4	TRUE	reported	igd	0.00124763	31.1985
606770	4.02e-58	0.0243563	23973	11	-0.391447	eqtl-a-ENSG00000069696	rs72844713	T	C	0.0625523	DRD4	TRUE	reported	igd	0.0106597	258.278
92151760	1.04e-15	0.0155528	31674	1	0.12476	eqtl-a-ENSG00000069702	rs4658259	C	A	0.177168	TGFBR3	TRUE	reported	igd	0.00202745	64.3437
92022364	9.93e-33	0.0134524	31556	1	-0.16028	eqtl-a-ENSG00000069702	rs36048657	C	T	0.737076	TGFBR3	TRUE	reported	igd	0.00447845	141.949
56849749	2.28e-11	0.012231	31684	3	-0.0817911	eqtl-a-ENSG00000069702	rs1354034	C	T	0.618137	TGFBR3	TRUE	reported	igd	0.0014094	44.7158
38051348	2.61e-10	0.0118868	31300	17	-0.0751332	eqtl-a-ENSG00000069702	rs8067378	G	A	0.497388	TGFBR3	TRUE	reported	igd	0.00127478	39.949
56276168	1e-200	0.0258488	29788	15	0.964238	eqtl-a-ENSG00000069869	rs12101804	A	T	0.0508437	NEDD4	TRUE	reported	igd	0.0446291	1391.42
56274991	2.65e-48	0.0318057	28960	15	0.464494	eqtl-a-ENSG00000069869	rs117280067	G	A	0.0357756	NEDD4	TRUE	reported	igd	0.0073108	213.265
55591685	2.53e-08	0.0357727	29100	15	-0.1993	eqtl-a-ENSG00000069869	rs149350059	A	G	0.0284287	NEDD4	TRUE	reported	igd	0.0010655	31.0371
56283412	3.03e-15	0.0487644	11218	15	-0.384727	eqtl-a-ENSG00000069869	rs17238531	T	C	0.0150578	NEDD4	TRUE	reported	igd	0.00551799	62.2332
56090807	5.37e-12	0.0253864	30039	15	-0.175044	eqtl-a-ENSG00000069869	rs72732238	C	T	0.0581638	NEDD4	TRUE	reported	igd	0.00158023	47.5405
56299233	5.33e-61	0.0235382	31684	15	0.387853	eqtl-a-ENSG00000069869	rs62046379	A	G	0.0672517	NEDD4	TRUE	reported	igd	0.00849654	271.494
236102886	1.38e-10	0.0201173	31569	1	-0.129117	eqtl-a-ENSG00000069943	rs6701752	A	G	0.903393	PIGB	TRUE	reported	igd	0.00130317	41.1908
28277107	5.14e-09	0.0122846	31569	7	0.0717728	eqtl-a-ENSG00000069943	rs2158799	G	C	0.625845	PIGB	TRUE	reported	igd	0.00108011	34.1327
28724374	1.27e-18	0.0130914	31355	7	0.115317	eqtl-a-ENSG00000069943	rs56388170	T	G	0.289189	PIGB	TRUE	reported	igd	0.00246851	77.5866
127009395	3.26e-19	0.0158057	31569	9	-0.141611	eqtl-a-ENSG00000069943	rs55793580	T	C	0.169838	PIGB	TRUE	reported	igd	0.00253631	80.2674
112059557	4.12e-10	0.0120469	28418	12	-0.0752857	eqtl-a-ENSG00000069943	rs11065979	T	C	0.418831	PIGB	TRUE	reported	igd	0.00137241	39.052
8208244	3.81e-15	0.0126221	31684	12	0.099222	eqtl-a-ENSG00000069943	rs11057065	T	C	0.669185	PIGB	TRUE	reported	igd	0.00194655	61.791
54685880	1.57e-20	0.0255711	29836	12	-0.237502	eqtl-a-ENSG00000069943	rs35979828	T	C	0.0571059	PIGB	TRUE	reported	igd	0.00288298	86.2594
55616230	1.78e-105	0.0131468	23479	15	0.286763	eqtl-a-ENSG00000069943	rs144664389	C	T	0.272549	PIGB	TRUE	reported	igd	0.0198616	475.739
56849749	2.01e-65	0.0121257	31684	3	0.20713	eqtl-a-ENSG00000069966	rs1354034	C	T	0.618137	GNB5	TRUE	reported	igd	0.00912538	291.773
243268	9.94e-09	0.0143038	31569	11	0.081988	eqtl-a-ENSG00000069966	rs505404	G	T	0.222031	GNB5	TRUE	reported	igd	0.00103965	32.8526
52581150	5.69e-52	0.0131494	22235	15	-0.19946	eqtl-a-ENSG00000069966	rs12907952	A	C	0.720036	GNB5	TRUE	reported	igd	0.0102422	230.07
52408438	1e-200	0.0322679	27740	15	0.980092	eqtl-a-ENSG00000069966	rs79774918	C	T	0.0330245	GNB5	TRUE	reported	igd	0.0321868	922.489
128297569	6.51e-09	0.012172	31569	3	-0.0706315	eqtl-a-ENSG00000069998	rs9880192	C	G	0.392874	HDHD5	TRUE	reported	igd	0.00106549	33.6702
17630393	3.79e-86	0.0272242	30662	22	0.535538	eqtl-a-ENSG00000069998	rs71326301	T	C	0.0489116	HDHD5	TRUE	reported	igd	0.012463	386.939
17503161	3.22e-15	0.0146499	30077	22	0.115472	eqtl-a-ENSG00000069998	rs11089393	C	T	0.207303	HDHD5	TRUE	reported	igd	0.00206136	62.1234
17653955	3.96e-129	0.0147616	31678	22	0.356879	eqtl-a-ENSG00000069998	rs2159068	G	C	0.806432	HDHD5	TRUE	reported	igd	0.0181166	584.45
12481460	1.63e-09	0.0180762	31480	12	-0.109007	eqtl-a-ENSG00000070018	rs35737962	A	G	0.123348	LRP6	TRUE	reported	igd	0.00115387	36.3636
12263221	4.03e-19	0.0232818	27053	12	0.208055	eqtl-a-ENSG00000070018	rs139311047	A	C	0.0698653	LRP6	TRUE	reported	igd	0.00294325	79.853
12428341	3.91e-94	0.0129188	31565	12	0.265906	eqtl-a-ENSG00000070018	rs10845503	A	G	0.290393	LRP6	TRUE	reported	igd	0.0132439	423.628
14610674	2.67e-11	0.041206	25780	12	0.274589	eqtl-a-ENSG00000070019	rs147200159	A	G	0.0212486	GUCY2C	TRUE	reported	igd	0.00171955	44.4029
14700233	1.35e-146	0.0120003	31354	12	0.309413	eqtl-a-ENSG00000070019	rs11056020	G	C	0.377194	GUCY2C	TRUE	reported	igd	0.0207629	664.76
14970093	2.15e-10	0.048081	7459	12	-0.305329	eqtl-a-ENSG00000070019	rs150620413	C	T	0.0155201	GUCY2C	TRUE	reported	igd	0.00537733	40.3156
149761244	6.28e-18	0.0319377	31138	3	-0.275533	eqtl-a-ENSG00000070087	rs9865402	C	T	0.0358298	PFN2	TRUE	reported	igd	0.00238458	74.4238
149459341	1e-200	0.0123433	30757	3	-0.403643	eqtl-a-ENSG00000070087	rs7633238	G	A	0.684044	PFN2	TRUE	reported	igd	0.0336004	1069.31
149762874	3.94e-43	0.0354868	28870	3	0.488608	eqtl-a-ENSG00000070087	rs80324146	A	G	0.0285726	PFN2	TRUE	reported	igd	0.00652376	189.565
149789377	8.7e-53	0.0172853	31026	3	-0.264319	eqtl-a-ENSG00000070087	rs62268859	G	A	0.134798	PFN2	TRUE	reported	igd	0.00748025	233.816
149715493	1.07e-10	0.0485587	23500	3	-0.3135	eqtl-a-ENSG00000070087	rs114484534	A	G	0.01521	PFN2	TRUE	reported	igd	0.00177053	41.6777
56849749	1.2e-18	0.0122168	31684	3	0.107686	eqtl-a-ENSG00000070214	rs1354034	C	T	0.618137	SLC44A1	TRUE	reported	igd	0.00244625	77.692
107676577	6.06e-10	0.0217616	26617	9	-0.134676	eqtl-a-ENSG00000070214	rs62568200	C	A	0.0811902	SLC44A1	TRUE	reported	igd	0.00143686	38.2971
107758309	4.62e-22	0.0188734	31567	9	0.182253	eqtl-a-ENSG00000070214	rs72736926	G	A	0.111147	SLC44A1	TRUE	reported	igd	0.00294533	93.2441
32432835	1.01e-10	0.0132872	29827	6	-0.0859032	eqtl-a-ENSG00000070371	rs9268923	T	C	0.276503	CLTCL1	TRUE	reported	igd	0.00139938	41.7948
19556893	1.67e-08	0.0204576	31680	22	-0.115438	eqtl-a-ENSG00000070371	rs111735701	A	G	0.0931216	CLTCL1	TRUE	reported	igd	0.00100408	31.8391
19203078	1.88e-52	0.0163728	31684	22	-0.249543	eqtl-a-ENSG00000070371	rs712951	A	G	0.153595	CLTCL1	TRUE	reported	igd	0.00727834	232.283
19153717	1e-200	0.0116065	29498	22	-0.394807	eqtl-a-ENSG00000070371	rs1206470	T	A	0.583446	CLTCL1	TRUE	reported	igd	0.0377454	1157.01
144385777	5.28e-21	0.0265746	25735	6	-0.249889	eqtl-a-ENSG00000070413	rs149110519	T	C	0.0526158	DGCR2	TRUE	reported	igd	0.00342411	88.4152
28724374	3.2e-08	0.0131131	31355	7	-0.0725169	eqtl-a-ENSG00000070413	rs56388170	T	G	0.289189	DGCR2	TRUE	reported	igd	0.000974401	30.5802
19123075	1.14e-106	0.0124224	31684	22	0.272517	eqtl-a-ENSG00000070413	rs2240112	C	T	0.332613	DGCR2	TRUE	reported	igd	0.014962	481.226
74905272	9.85e-11	0.0201443	29863	17	0.130317	eqtl-a-ENSG00000070495	rs1663457	A	G	0.0963123	JMJD6	TRUE	reported	igd	0.00139945	41.8474
74609930	1e-200	0.0118972	29862	17	-0.361094	eqtl-a-ENSG00000070495	rs12951792	A	G	0.377245	JMJD6	TRUE	reported	igd	0.0299252	921.132
74853960	4.43e-09	0.0308485	27159	17	-0.180997	eqtl-a-ENSG00000070495	rs57642494	C	T	0.0386252	JMJD6	TRUE	reported	igd	0.00126593	34.4225
131813204	1.73e-08	0.0131962	31240	5	0.0743938	eqtl-a-ENSG00000070501	rs13164856	C	T	0.283115	POLB	TRUE	reported	igd	0.0010163	31.7796
32587213	1.17e-09	0.0122234	27594	6	0.0743711	eqtl-a-ENSG00000070501	rs28383314	C	T	0.616346	POLB	TRUE	reported	igd	0.00133976	37.0163
50370254	5.52e-34	0.016595	30077	7	0.201684	eqtl-a-ENSG00000070501	rs149007767	T	C	0.149708	POLB	TRUE	reported	igd	0.00488682	147.693
28724374	7.38e-11	0.0131077	31355	7	0.0853701	eqtl-a-ENSG00000070501	rs56388170	T	G	0.289189	POLB	TRUE	reported	igd	0.00135103	42.4161
42157902	3.74e-99	0.0174343	31300	8	0.368481	eqtl-a-ENSG00000070501	rs2272733	C	T	0.870181	POLB	TRUE	reported	igd	0.0140709	446.677
111865049	3.12e-14	0.0119128	28418	12	-0.0904537	eqtl-a-ENSG00000070501	rs7310615	G	C	0.537476	POLB	TRUE	reported	igd	0.00202466	57.6493
74609930	1e-200	0.0115885	29862	17	0.482417	eqtl-a-ENSG00000070526	rs12951792	A	G	0.377245	ST6GALNAC1	TRUE	reported	igd	0.0548495	1732.85
74670533	3.58e-34	0.0236826	31351	17	-0.288661	eqtl-a-ENSG00000070526	rs2898621	C	T	0.933012	ST6GALNAC1	TRUE	reported	igd	0.00471642	148.556
74956874	2.71e-09	0.0120388	26518	17	-0.0716054	eqtl-a-ENSG00000070526	rs9897325	G	T	0.421273	ST6GALNAC1	TRUE	reported	igd	0.00133231	35.3747
144385777	6.77e-15	0.0266006	20660	6	0.207187	eqtl-a-ENSG00000070540	rs149110519	T	C	0.0526158	WIPI1	TRUE	reported	igd	0.00292778	60.6597
66373803	7.95e-45	0.0119549	26609	17	0.167941	eqtl-a-ENSG00000070540	rs9913897	G	A	0.42542	WIPI1	TRUE	reported	igd	0.0073618	197.328
66081073	2.06e-12	0.0293356	21981	17	0.20625	eqtl-a-ENSG00000070540	rs142077014	C	T	0.0428552	WIPI1	TRUE	reported	igd	0.00224375	49.4263
66279787	2.65e-16	0.0427899	22504	17	-0.350377	eqtl-a-ENSG00000070540	rs145756130	T	C	0.019641	WIPI1	TRUE	reported	igd	0.00297055	67.0425
66427519	1e-200	0.0120148	25942	17	0.511385	eqtl-a-ENSG00000070540	rs12453629	T	C	0.319655	WIPI1	TRUE	reported	igd	0.0652745	1811.46
35289935	4.11e-09	0.0467309	26987	9	-0.274754	eqtl-a-ENSG00000070610	rs147272897	T	C	0.0164522	GBA2	TRUE	reported	igd	0.00127929	34.5659
36149031	6.42e-14	0.0132244	31684	9	0.0991724	eqtl-a-ENSG00000070610	rs7874594	G	T	0.280337	GBA2	TRUE	reported	igd	0.00177182	56.2344
35933176	3.79e-44	0.0260447	29524	9	0.362983	eqtl-a-ENSG00000070610	rs78395341	C	T	0.0544808	GBA2	TRUE	reported	igd	0.00653598	194.225
35904658	2.09e-11	0.0361328	20136	9	-0.242083	eqtl-a-ENSG00000070610	rs148816410	A	G	0.0278202	GBA2	TRUE	reported	igd	0.00222426	44.883
35680564	1e-200	0.0132135	31684	9	0.445322	eqtl-a-ENSG00000070610	rs3750433	A	G	0.250554	GBA2	TRUE	reported	igd	0.034608	1135.76
149898499	1.44e-85	0.0498334	10329	5	-0.976915	eqtl-a-ENSG00000070614	rs150949995	T	C	0.0140845	NDST1	TRUE	reported	igd	0.0358715	384.227
149846995	1e-200	0.0284758	30364	5	-0.904014	eqtl-a-ENSG00000070614	rs112222266	T	G	0.0425877	NDST1	TRUE	reported	igd	0.0321261	1007.79
149857588	4.09e-16	0.0246373	24471	5	0.200449	eqtl-a-ENSG00000070614	rs111752138	G	T	0.06192	NDST1	TRUE	reported	igd	0.00269772	66.189
149878228	1.48e-174	0.0381198	26713	5	-1.07373	eqtl-a-ENSG00000070614	rs80147358	A	T	0.023639	NDST1	TRUE	reported	igd	0.028844	793.335
50370254	7.25e-16	0.0166433	30077	7	-0.134246	eqtl-a-ENSG00000070614	rs149007767	T	C	0.149708	NDST1	TRUE	reported	igd	0.00215849	65.0571
16170764	8.96e-10	0.0118954	31569	17	0.0728845	eqtl-a-ENSG00000070614	rs7210990	A	C	0.481977	NDST1	TRUE	reported	igd	0.00118778	37.5392
38156712	1.17e-12	0.012239	31185	17	-0.0869996	eqtl-a-ENSG00000070614	rs4794822	T	C	0.380161	NDST1	TRUE	reported	igd	0.00161768	50.526
97707731	8.56e-49	0.0121764	31684	7	-0.17876	eqtl-a-ENSG00000070669	rs4729402	T	C	0.378857	ASNS	TRUE	reported	igd	0.00675645	215.514
97300237	1.85e-76	0.015406	31684	7	0.285101	eqtl-a-ENSG00000070669	rs72615149	A	G	0.177064	ASNS	TRUE	reported	igd	0.0106932	342.445
97362335	1e-200	0.015002	31569	7	-0.493299	eqtl-a-ENSG00000070669	rs2072099	T	G	0.177814	ASNS	TRUE	reported	igd	0.0331158	1081.17
97571568	1e-200	0.0232952	27310	7	-0.788779	eqtl-a-ENSG00000070669	rs61198277	G	A	0.0645379	ASNS	TRUE	reported	igd	0.0402899	1146.43
32663631	2.46e-08	0.0138362	31137	6	-0.0771563	eqtl-a-ENSG00000070718	rs3129720	C	T	0.755679	AP3M2	TRUE	reported	igd	0.000997697	31.0943
90926612	4.07e-10	0.0122608	31300	6	-0.0766424	eqtl-a-ENSG00000070718	rs10806425	A	C	0.377483	AP3M2	TRUE	reported	igd	0.00124685	39.0726
28178262	4.72e-08	0.0139494	31684	7	-0.0761863	eqtl-a-ENSG00000070718	rs4722762	T	G	0.23858	AP3M2	TRUE	reported	igd	0.000940576	29.8274
41685166	9.01e-09	0.0130237	31684	8	0.0748639	eqtl-a-ENSG00000070718	rs2111807	T	G	0.704066	AP3M2	TRUE	reported	igd	0.0010418	33.0407
41998778	1e-200	0.0115072	31556	8	-0.417673	eqtl-a-ENSG00000070718	rs7823824	A	T	0.427042	AP3M2	TRUE	reported	igd	0.0400764	1317.36
160677375	3.85e-12	0.0130961	31569	2	0.0909156	eqtl-a-ENSG00000070731	rs12052715	G	C	0.710147	ST6GALNAC2	TRUE	reported	igd	0.0015243	48.1909
50370254	2.35e-17	0.0166393	30077	7	0.141022	eqtl-a-ENSG00000070731	rs149007767	T	C	0.149708	ST6GALNAC2	TRUE	reported	igd	0.0023825	71.8249
61650831	1.99e-13	0.015518	31569	8	0.114045	eqtl-a-ENSG00000070731	rs7846314	T	A	0.178349	ST6GALNAC2	TRUE	reported	igd	0.00170796	54.0074
74562570	1e-200	0.0128183	31355	17	-0.44651	eqtl-a-ENSG00000070731	rs3785442	T	C	0.273116	ST6GALNAC2	TRUE	reported	igd	0.0372568	1213.32
74206412	3.76e-16	0.0121074	29992	17	0.0986255	eqtl-a-ENSG00000070731	rs9900975	C	T	0.597363	ST6GALNAC2	TRUE	reported	igd	0.00220755	66.351
74593616	1e-200	0.0256898	28588	17	-1.21752	eqtl-a-ENSG00000070731	rs7217431	G	A	0.0486752	ST6GALNAC2	TRUE	reported	igd	0.0728449	2245.95
45797505	1e-200	0.0137923	31566	1	0.431367	eqtl-a-ENSG00000070759	rs3219489	G	C	0.224586	TESK2	TRUE	reported	igd	0.0300571	978.122
45987126	5.4e-09	0.0432696	13233	1	-0.252448	eqtl-a-ENSG00000070759	rs35645395	A	G	0.0192449	TESK2	TRUE	reported	igd	0.00256569	34.034
46620886	7.28e-13	0.0120947	31555	1	0.086765	eqtl-a-ENSG00000070759	rs1112471	A	C	0.593391	TESK2	TRUE	reported	igd	0.00162826	51.4602
50370254	1.14e-11	0.0166545	30077	7	0.113042	eqtl-a-ENSG00000070759	rs149007767	T	C	0.149708	TESK2	TRUE	reported	igd	0.00152939	46.0668
22735745	7.12e-11	0.0453833	20976	1	0.295822	eqtl-a-ENSG00000070831	rs78665342	A	G	0.0174517	CDC42	TRUE	reported	igd	0.00202147	42.4842
22311970	1e-200	0.0118144	31456	1	-0.357888	eqtl-a-ENSG00000070831	rs71638813	T	C	0.608203	CDC42	TRUE	reported	igd	0.0283452	917.579
22346870	1.39e-91	0.0121453	18585	1	-0.246502	eqtl-a-ENSG00000070831	rs2501294	C	G	0.37091	CDC42	TRUE	reported	igd	0.0216841	411.887
22487036	2.61e-95	0.0119667	31684	1	0.24787	eqtl-a-ENSG00000070831	rs2744721	C	T	0.599647	CDC42	TRUE	reported	igd	0.0133603	429.014
25070204	1e-200	0.0117875	31139	7	-0.393713	eqtl-a-ENSG00000070882	rs6962912	C	A	0.38283	OSBPL3	TRUE	reported	igd	0.0345879	1115.55
25077628	2.23e-16	0.0258679	27343	7	-0.212342	eqtl-a-ENSG00000070882	rs76856634	C	T	0.0558002	OSBPL3	TRUE	reported	igd	0.0024583	67.3779
25193360	5.15e-14	0.0384625	28320	7	0.289545	eqtl-a-ENSG00000070882	rs62451621	C	T	0.0244469	OSBPL3	TRUE	reported	igd	0.00199708	56.6665
24812250	4e-15	0.0137331	31470	7	-0.10787	eqtl-a-ENSG00000070882	rs34155688	T	G	0.249013	OSBPL3	TRUE	reported	igd	0.00195667	61.6931
135837906	1.2e-09	0.0119711	8269	2	-0.0727917	eqtl-a-ENSG00000070915	rs7570971	A	C	0.441154	SLC12A3	TRUE	reported	igd	0.00445149	36.965
56987765	6.11e-17	0.0128882	13925	16	-0.107784	eqtl-a-ENSG00000070915	rs56228609	T	C	0.305591	SLC12A3	TRUE	reported	igd	0.0049975	69.9297
56874197	2.93e-10	0.0121236	14262	16	-0.0764091	eqtl-a-ENSG00000070915	rs1865830	A	G	0.401653	SLC12A3	TRUE	reported	igd	0.0027774	39.7161
85794297	3.16e-08	0.0120426	31684	2	-0.0666196	eqtl-a-ENSG00000071189	rs10187424	C	T	0.420816	SNX13	TRUE	reported	igd	0.000964949	30.601
17885468	1.8e-25	0.0178057	31684	7	0.185726	eqtl-a-ENSG00000071189	rs2691614	C	T	0.127006	SNX13	TRUE	reported	igd	0.00342215	108.793
17906180	2.29e-10	0.045019	27844	7	-0.285429	eqtl-a-ENSG00000071189	rs117912312	G	A	0.0177434	SNX13	TRUE	reported	igd	0.00144161	40.1951
148983139	2.88e-71	0.0121379	31684	4	0.216666	eqtl-a-ENSG00000071205	rs13109093	C	A	0.378049	ARHGAP10	TRUE	reported	igd	0.00995655	318.616
148514808	5.74e-09	0.0130477	31569	4	0.0759939	eqtl-a-ENSG00000071205	rs6855339	G	T	0.294029	ARHGAP10	TRUE	reported	igd	0.0010734	33.9205
58963530	1.79e-30	0.0137615	30415	19	0.157899	eqtl-a-ENSG00000071205	rs11671005	A	G	0.24568	ARHGAP10	TRUE	reported	igd	0.00430986	131.643
57838583	3.26e-10	0.0147706	31684	4	0.0928468	eqtl-a-ENSG00000071242	rs17087335	T	G	0.203202	RPS6KA2	TRUE	reported	igd	0.00124554	39.5103
166667524	2e-15	0.0127291	31478	6	0.101088	eqtl-a-ENSG00000071242	rs4709108	T	G	0.320134	RPS6KA2	TRUE	reported	igd	0.00199953	63.0632
166751839	9.87e-57	0.0134477	31684	6	0.213441	eqtl-a-ENSG00000071242	rs4709112	G	A	0.7399	RPS6KA2	TRUE	reported	igd	0.00788824	251.902
167506274	4.15e-59	0.0241606	31355	6	0.391694	eqtl-a-ENSG00000071242	rs73039162	G	A	0.0636225	RPS6KA2	TRUE	reported	igd	0.00831278	262.815
167359558	1e-200	0.0124563	31355	6	0.387969	eqtl-a-ENSG00000071242	rs2769343	T	C	0.309266	RPS6KA2	TRUE	reported	igd	0.0300107	970.037
167021501	3.11e-11	0.0201378	27822	6	0.133741	eqtl-a-ENSG00000071242	rs9366033	C	A	0.0963644	RPS6KA2	TRUE	reported	igd	0.00158281	44.1036
77294241	4.67e-11	0.0131942	31569	14	0.0868339	eqtl-a-ENSG00000071246	rs8006563	C	T	0.282875	VASH1	TRUE	reported	igd	0.00137011	43.3097
76955863	1.73e-16	0.0173998	29951	14	0.143367	eqtl-a-ENSG00000071246	rs7160216	C	T	0.134547	VASH1	TRUE	reported	igd	0.0022616	67.8861
76965962	1.33e-28	0.0142377	28797	14	0.157967	eqtl-a-ENSG00000071246	rs4293299	G	T	0.222937	VASH1	TRUE	reported	igd	0.00425651	123.09
77443155	2.63e-10	0.0118874	31684	14	0.0751176	eqtl-a-ENSG00000071246	rs12435580	C	A	0.49457	VASH1	TRUE	reported	igd	0.0012587	39.9284
77318102	7.51e-47	0.0256105	28998	14	-0.368131	eqtl-a-ENSG00000071246	rs138298426	A	G	0.0564101	VASH1	TRUE	reported	igd	0.00707485	206.604
77058533	1e-200	0.0122131	30280	14	-0.620509	eqtl-a-ENSG00000071246	rs4903434	A	G	0.721881	VASH1	TRUE	reported	igd	0.0785523	2581.16
77156706	1e-200	0.0142196	31681	14	1.31737	eqtl-a-ENSG00000071246	rs11629010	A	G	0.124427	VASH1	TRUE	reported	igd	0.213169	8582.49
12646409	1.42e-45	0.0163297	26609	2	0.231382	eqtl-a-ENSG00000071575	rs7594033	A	G	0.155004	TRIB2	TRUE	reported	igd	0.00748875	200.757
12745420	1.56e-49	0.0118764	26609	2	0.175719	eqtl-a-ENSG00000071575	rs939221	G	A	0.448119	TRIB2	TRUE	reported	igd	0.00815983	218.895
12858078	8.22e-196	0.0144381	26080	2	0.431009	eqtl-a-ENSG00000071575	rs77773048	A	G	0.199732	TRIB2	TRUE	reported	igd	0.033041	891.085
16442019	6.25e-09	0.0126581	22704	19	-0.0735386	eqtl-a-ENSG00000071575	rs55908509	A	G	0.3284	TRIB2	TRUE	reported	igd	0.00148438	33.7486
57748369	1.36e-19	0.012296	24140	20	-0.111342	eqtl-a-ENSG00000071575	rs259981	A	T	0.369389	TRIB2	TRUE	reported	igd	0.00338517	81.9888
145917008	2.28e-11	0.0440006	9549	8	-0.294228	eqtl-a-ENSG00000071894	rs150600530	T	C	0.0185842	CPSF1	TRUE	reported	igd	0.00466084	44.7054
145660833	2.87e-86	0.011768	13925	8	0.231659	eqtl-a-ENSG00000071894	rs1010427	A	G	0.53234	CPSF1	TRUE	reported	igd	0.0270755	387.463
145836523	7.47e-13	0.0412361	10845	8	-0.295687	eqtl-a-ENSG00000071894	rs117136674	C	T	0.0212063	CPSF1	TRUE	reported	igd	0.00471873	51.4078
145571993	1e-200	0.0112864	13925	8	-0.449418	eqtl-a-ENSG00000071894	rs35535975	A	G	0.499977	CPSF1	TRUE	reported	igd	0.102226	1585.36
145030443	5.07e-14	0.0315147	10840	8	-0.237306	eqtl-a-ENSG00000071894	rs10098685	A	G	0.0368844	CPSF1	TRUE	reported	igd	0.00520351	56.6906
172567568	2.69e-12	0.0224703	31026	2	-0.157139	eqtl-a-ENSG00000071967	rs12612105	T	C	0.0756354	CYBRD1	TRUE	reported	igd	0.00157377	48.9015
43721508	1.14e-19	0.0120033	31086	2	0.108921	eqtl-a-ENSG00000071967	rs12478601	T	C	0.574604	CYBRD1	TRUE	reported	igd	0.00264185	82.3368
172117094	1e-200	0.0227109	31470	2	0.746049	eqtl-a-ENSG00000071967	rs11684292	T	G	0.0684919	CYBRD1	TRUE	reported	igd	0.0331533	1079.04
171928034	4.57e-33	0.016254	31020	2	-0.194708	eqtl-a-ENSG00000071967	rs79908875	C	T	0.157556	CYBRD1	TRUE	reported	igd	0.00460469	143.489
171841182	1.18e-11	0.0317595	30271	2	-0.215403	eqtl-a-ENSG00000071967	rs72878665	C	A	0.0363243	CYBRD1	TRUE	reported	igd	0.0015173	45.9968
172342452	1e-200	0.0113562	31341	2	0.466912	eqtl-a-ENSG00000071967	rs56851249	T	A	0.431439	CYBRD1	TRUE	reported	igd	0.0511772	1690.35
108962642	2.67e-11	0.0161704	31470	6	0.107756	eqtl-a-ENSG00000071967	rs9480866	T	C	0.160953	CYBRD1	TRUE	reported	igd	0.00140907	44.4032
40974023	4.26e-10	0.0292308	29063	13	-0.182523	eqtl-a-ENSG00000071967	rs77526211	A	G	0.0432109	CYBRD1	TRUE	reported	igd	0.00133977	38.9874
23589349	1.7e-09	0.011897	31355	14	0.0716626	eqtl-a-ENSG00000071967	rs2239630	G	A	0.519173	CYBRD1	TRUE	reported	igd	0.00115585	36.2813
31088347	4.18e-10	0.0123349	31470	16	-0.0770563	eqtl-a-ENSG00000071967	rs749671	A	G	0.366493	CYBRD1	TRUE	reported	igd	0.00123854	39.0227
170668039	2.95e-31	0.0420703	28353	6	-0.48921	eqtl-a-ENSG00000071994	rs118070594	T	C	0.0202337	PDCD2	TRUE	reported	igd	0.00474651	135.21
170816718	1e-200	0.0114473	31569	6	0.38805	eqtl-a-ENSG00000071994	rs9460025	T	C	0.494565	PDCD2	TRUE	reported	igd	0.0351221	1149.06
171016449	1.9e-09	0.0128652	1575	6	-0.0772643	eqtl-a-ENSG00000071994	rs4554352	C	A	0.691111	PDCD2	TRUE	reported	igd	0.0223878	36.0224
56849749	7.96e-48	0.0121598	31644	3	0.176667	eqtl-a-ENSG00000072042	rs1354034	C	T	0.618137	RDH11	TRUE	reported	igd	0.00662642	211.072
243268	8.56e-11	0.0142991	31529	11	0.0928084	eqtl-a-ENSG00000072042	rs505404	G	T	0.222031	RDH11	TRUE	reported	igd	0.00133434	42.124
68205235	2.63e-22	0.0119696	31523	14	0.116271	eqtl-a-ENSG00000072042	rs11158688	A	G	0.566313	RDH11	TRUE	reported	igd	0.00298441	94.3531
56849749	1.29e-44	0.012166	31470	3	0.170487	eqtl-a-ENSG00000072110	rs1354034	C	T	0.618137	ACTN1	TRUE	reported	igd	0.00620138	196.363
50370254	1.32e-10	0.0166573	29863	7	0.10702	eqtl-a-ENSG00000072110	rs149007767	T	C	0.149708	ACTN1	TRUE	reported	igd	0.00138034	41.2754
69466699	1.01e-39	0.012052	31355	14	0.158963	eqtl-a-ENSG00000072110	rs1275193	A	C	0.404639	ACTN1	TRUE	reported	igd	0.00551778	173.959
69355447	1.27e-18	0.0135091	31351	14	0.118996	eqtl-a-ENSG00000072110	rs1475033	G	C	0.261344	ACTN1	TRUE	reported	igd	0.00246881	77.5861
50370254	4.98e-09	0.0166614	30077	7	-0.0974344	eqtl-a-ENSG00000072121	rs149007767	T	C	0.149708	ZFYVE26	TRUE	reported	igd	0.00113573	34.1958
68214788	2.48e-38	0.0120426	31684	14	-0.1559	eqtl-a-ENSG00000072121	rs12879105	C	T	0.407212	ZFYVE26	TRUE	reported	igd	0.00526163	167.581
68280848	4.14e-14	0.0125179	31684	14	0.0945901	eqtl-a-ENSG00000072121	rs181563	C	A	0.342365	ZFYVE26	TRUE	reported	igd	0.0017989	57.0954
128386644	1e-200	0.0117039	14254	2	-0.356556	eqtl-a-ENSG00000072163	rs2244880	C	G	0.414234	LIMS2	TRUE	reported	igd	0.0611311	927.969
129010984	4.38e-09	0.0124656	13925	2	0.0731593	eqtl-a-ENSG00000072163	rs6723445	G	A	0.650308	LIMS2	TRUE	reported	igd	0.00246743	34.439
128310380	1.19e-19	0.0248566	13753	2	-0.225447	eqtl-a-ENSG00000072163	rs6743697	G	C	0.0606836	LIMS2	TRUE	reported	igd	0.00594591	82.2512
195901976	1e-200	0.0143087	25827	3	-0.453586	eqtl-a-ENSG00000072274	rs9875719	G	T	0.20254	TFRC	TRUE	reported	igd	0.0374514	1004.81
195604421	9.13e-16	0.015695	25942	3	-0.126155	eqtl-a-ENSG00000072274	rs75070205	C	T	0.173117	TFRC	TRUE	reported	igd	0.00248429	64.603
195818769	1.32e-32	0.0201306	26409	3	0.239368	eqtl-a-ENSG00000072274	rs12493933	T	A	0.095706	TFRC	TRUE	reported	igd	0.00532535	141.379
195949022	7.39e-13	0.0183097	26150	3	-0.131314	eqtl-a-ENSG00000072274	rs78843541	C	T	0.119579	TFRC	TRUE	reported	igd	0.00196306	51.4312
17866190	3.64e-13	0.0452631	15769	17	-0.328976	eqtl-a-ENSG00000072310	rs77735858	A	G	0.0175332	SREBF1	TRUE	reported	igd	0.00333875	52.8183
17975300	5.68e-34	0.0309022	26376	17	-0.375487	eqtl-a-ENSG00000072310	rs75200848	C	T	0.0381672	SREBF1	TRUE	reported	igd	0.00556644	147.631
17661802	1e-200	0.011995	31684	17	0.368065	eqtl-a-ENSG00000072310	rs4925109	G	A	0.638543	SREBF1	TRUE	reported	igd	0.0288596	941.502
127009395	3.19e-09	0.015831	14263	9	-0.0937399	eqtl-a-ENSG00000072401	rs55793580	T	C	0.169838	UBE2D1	TRUE	reported	igd	0.0024522	35.0567
60100089	1e-200	0.0120607	14263	10	-0.443039	eqtl-a-ENSG00000072401	rs4948291	T	C	0.333496	UBE2D1	TRUE	reported	igd	0.086431	1349.21
60206306	2.93e-104	0.0194613	12835	10	-0.421991	eqtl-a-ENSG00000072401	rs2128908	T	A	0.899357	UBE2D1	TRUE	reported	igd	0.035338	470.105
60293094	4.66e-63	0.0196532	14255	10	-0.329415	eqtl-a-ENSG00000072401	rs12571046	C	A	0.0999018	UBE2D1	TRUE	reported	igd	0.0193276	280.905
38149724	4.36e-08	0.0119232	10432	17	-0.0652877	eqtl-a-ENSG00000072401	rs3785549	C	T	0.536781	UBE2D1	TRUE	reported	igd	0.00286591	29.9774
241510903	1.05e-09	0.0186349	25378	2	-0.113699	eqtl-a-ENSG00000072422	rs78909033	A	G	0.114954	RHOBTB1	TRUE	reported	igd	0.00146476	37.2242
56849749	3.54e-37	0.0121805	30932	3	0.155177	eqtl-a-ENSG00000072422	rs1354034	C	T	0.618137	RHOBTB1	TRUE	reported	igd	0.00521968	162.292
99192919	2.25e-18	0.0139601	25409	9	-0.122067	eqtl-a-ENSG00000072422	rs10820606	C	A	0.236914	RHOBTB1	TRUE	reported	igd	0.00300004	76.4514
62712497	8.63e-129	0.011669	30812	10	0.281736	eqtl-a-ENSG00000072422	rs7898582	G	T	0.513024	RHOBTB1	TRUE	reported	igd	0.0185677	582.894
62572123	3.94e-15	0.039578	30487	10	-0.310948	eqtl-a-ENSG00000072422	rs12254448	C	T	0.0230469	RHOBTB1	TRUE	reported	igd	0.00202057	61.7219
54712308	2.49e-25	0.0120553	30932	12	0.125368	eqtl-a-ENSG00000072422	rs10876550	A	G	0.590064	RHOBTB1	TRUE	reported	igd	0.00348412	108.141
122216910	3.15e-08	0.0190293	29279	12	0.105287	eqtl-a-ENSG00000072422	rs11553699	G	A	0.10963	RHOBTB1	TRUE	reported	igd	0.00104447	30.6108
19657632	1.14e-11	0.0125911	30732	19	0.0854673	eqtl-a-ENSG00000072422	rs7245983	C	A	0.334811	RHOBTB1	TRUE	reported	igd	0.00149703	46.0728
1923271	1.19e-12	0.0131378	30932	20	-0.093361	eqtl-a-ENSG00000072422	rs4814779	A	C	0.286694	RHOBTB1	TRUE	reported	igd	0.00162993	50.4961
31163914	1.58e-08	0.0124789	30433	20	0.0705344	eqtl-a-ENSG00000072422	rs6119267	G	C	0.348221	RHOBTB1	TRUE	reported	igd	0.00104869	31.9463
56849749	2.89e-08	0.012237	31470	3	-0.0678909	eqtl-a-ENSG00000072518	rs1354034	C	T	0.618137	MARK2	TRUE	reported	igd	0.000977129	30.7784
63697383	2.07e-17	0.0218347	25692	11	-0.185375	eqtl-a-ENSG00000072518	rs72916323	A	G	0.080385	MARK2	TRUE	reported	igd	0.00279765	72.0732
63552051	3.59e-08	0.0311758	28408	11	-0.171779	eqtl-a-ENSG00000072518	rs117532104	C	T	0.0377967	MARK2	TRUE	reported	igd	0.00106758	30.3581
161703992	3.75e-163	0.0287944	26393	1	0.783789	eqtl-a-ENSG00000072694	rs61801187	G	A	0.0423902	FCGR2B	TRUE	reported	igd	0.0273067	740.883
160740094	1.57e-13	0.0474561	22354	1	0.350297	eqtl-a-ENSG00000072694	rs76883141	C	T	0.0159221	FCGR2B	TRUE	reported	igd	0.00243151	54.4816
160880144	4.61e-10	0.0456488	15594	1	0.284488	eqtl-a-ENSG00000072694	rs114014204	T	C	0.0172502	FCGR2B	TRUE	reported	igd	0.00248446	38.8341
161040994	7.36e-10	0.0500977	18102	1	0.308517	eqtl-a-ENSG00000072694	rs41270001	G	A	0.0142802	FCGR2B	TRUE	reported	igd	0.00209068	37.9206
161909963	5.34e-75	0.0133033	26394	1	-0.24377	eqtl-a-ENSG00000072694	rs4657125	T	C	0.733439	FCGR2B	TRUE	reported	igd	0.0125616	335.744
161653115	1.86e-09	0.0561574	9045	1	-0.337472	eqtl-a-ENSG00000072694	rs141350127	T	C	0.0113322	FCGR2B	TRUE	reported	igd	0.0039767	36.1048
161390516	1e-200	0.0159233	25728	1	0.52332	eqtl-a-ENSG00000072694	rs9427039	A	G	0.15327	FCGR2B	TRUE	reported	igd	0.0402905	1080.03
50370254	1.05e-08	0.0166623	24903	7	0.0953533	eqtl-a-ENSG00000072694	rs149007767	T	C	0.149708	FCGR2B	TRUE	reported	igd	0.00131335	32.7466
3225684	1.41e-23	0.0427192	21453	3	0.427509	eqtl-a-ENSG00000072756	rs1669311	A	G	0.980339	TRNT1	TRUE	reported	igd	0.00464658	100.139
3171022	1e-200	0.0139402	31561	3	0.652792	eqtl-a-ENSG00000072756	rs3762759	T	C	0.196311	TRNT1	TRUE	reported	igd	0.0649663	2192.72
3199635	6e-76	0.0157211	30475	3	0.289932	eqtl-a-ENSG00000072756	rs1669338	C	A	0.831732	TRNT1	TRUE	reported	igd	0.0110373	340.093
7093466	1e-200	0.0120835	28503	17	-0.403104	eqtl-a-ENSG00000072778	rs13331	G	A	0.658507	ACADVL	TRUE	reported	igd	0.0375772	1112.8
7267981	2.29e-09	0.028273	23025	17	-0.168954	eqtl-a-ENSG00000072778	rs142046629	T	C	0.046351	ACADVL	TRUE	reported	igd	0.00154853	35.7072
7217099	1.11e-08	0.0354605	25114	17	-0.202586	eqtl-a-ENSG00000072778	rs78173576	G	T	0.0289436	ACADVL	TRUE	reported	igd	0.00129792	32.6358
46627603	7.52e-21	0.0197812	31185	22	0.185276	eqtl-a-ENSG00000072778	rs4253772	T	C	0.0999617	ACADVL	TRUE	reported	igd	0.00280522	87.7213
56849749	8.33e-12	0.0122301	31684	3	-0.0835661	eqtl-a-ENSG00000072786	rs1354034	C	T	0.618137	STK10	TRUE	reported	igd	0.00147137	46.6845
171536970	1.34e-98	0.0179517	31684	5	-0.378339	eqtl-a-ENSG00000072786	rs3103583	T	C	0.121275	STK10	TRUE	reported	igd	0.013825	444.144
171589913	1.14e-46	0.0118177	31684	5	-0.169523	eqtl-a-ENSG00000072786	rs6870231	T	C	0.498177	STK10	TRUE	reported	igd	0.00645268	205.761
171491697	3.85e-15	0.0275154	31349	5	-0.216255	eqtl-a-ENSG00000072786	rs3812020	A	G	0.0489838	STK10	TRUE	reported	igd	0.00196654	61.7665
7201753	1e-200	0.0187287	14263	17	-0.596535	eqtl-a-ENSG00000072818	rs17805277	T	G	0.105307	ACAP1	TRUE	reported	igd	0.0664055	1014.37
7519010	3.93e-15	0.0499243	8715	17	-0.392245	eqtl-a-ENSG00000072818	rs188750247	T	G	0.0143565	ACAP1	TRUE	reported	igd	0.00703328	61.7151
7176614	1.52e-09	0.0431706	10454	17	0.26085	eqtl-a-ENSG00000072818	rs147340918	G	A	0.0193317	ACAP1	TRUE	reported	igd	0.00348024	36.5025
7203259	3.87e-18	0.0420733	10075	17	-0.365306	eqtl-a-ENSG00000072818	rs77119333	G	A	0.0203178	ACAP1	TRUE	reported	igd	0.00742707	75.3727
7204212	7.74e-14	0.0268296	14167	17	0.200543	eqtl-a-ENSG00000072818	rs150181061	T	G	0.0516884	ACAP1	TRUE	reported	igd	0.00392825	55.8631
113099461	1e-200	0.0114777	26493	3	-0.375565	eqtl-a-ENSG00000072858	rs10934228	G	C	0.492017	SIDT1	TRUE	reported	igd	0.0388439	1070.6
112912421	1.85e-08	0.022529	26485	3	-0.126737	eqtl-a-ENSG00000072858	rs9880039	A	T	0.924693	SIDT1	TRUE	reported	igd	0.00119345	31.6439
113419741	1.42e-19	0.0124261	26486	3	-0.11246	eqtl-a-ENSG00000072858	rs9823423	G	A	0.351978	SIDT1	TRUE	reported	igd	0.00308297	81.9018
144385777	4.25e-18	0.026587	20660	6	-0.23056	eqtl-a-ENSG00000072864	rs149110519	T	C	0.0526158	NDE1	TRUE	reported	igd	0.00362678	75.1947
50370254	6.03e-14	0.0166484	25002	7	0.12499	eqtl-a-ENSG00000072864	rs149007767	T	C	0.149708	NDE1	TRUE	reported	igd	0.00224933	56.36
15731277	4.02e-69	0.013455	25857	16	0.236435	eqtl-a-ENSG00000072864	rs67212531	C	T	0.258093	NDE1	TRUE	reported	igd	0.0118011	308.761
15865734	1.72e-15	0.0351994	25987	16	0.280184	eqtl-a-ENSG00000072864	rs138482163	T	C	0.0293224	NDE1	TRUE	reported	igd	0.00243222	63.3553
15081995	1.86e-16	0.0406714	6357	16	-0.334746	eqtl-a-ENSG00000072864	rs71374758	A	G	0.021787	NDE1	TRUE	reported	igd	0.0105438	67.7198
15888130	1.33e-08	0.0145656	26609	16	-0.0827629	eqtl-a-ENSG00000072864	rs9923303	G	A	0.211188	NDE1	TRUE	reported	igd	0.00121188	32.2836
85794297	1.22e-13	0.0120322	31684	2	0.0892118	eqtl-a-ENSG00000072952	rs10187424	C	T	0.420816	IRAG1	TRUE	reported	igd	0.00173205	54.9702
144385777	7.92e-35	0.0265158	25735	6	0.326433	eqtl-a-ENSG00000072952	rs149110519	T	C	0.0526158	IRAG1	TRUE	reported	igd	0.0058547	151.546
50370254	3.7e-25	0.0166185	30077	7	-0.172195	eqtl-a-ENSG00000072952	rs149007767	T	C	0.149708	IRAG1	TRUE	reported	igd	0.00355693	107.357
61650831	1.83e-08	0.0155303	31569	8	-0.0873935	eqtl-a-ENSG00000072952	rs7846314	T	A	0.178349	IRAG1	TRUE	reported	igd	0.00100208	31.6644
10601828	2.48e-126	0.0410269	31004	11	-0.9809	eqtl-a-ENSG00000072952	rs77541067	C	T	0.0206526	IRAG1	TRUE	reported	igd	0.0181034	571.589
10634502	1.47e-25	0.0451484	20571	11	0.471791	eqtl-a-ENSG00000072952	rs117514142	C	A	0.0175529	IRAG1	TRUE	reported	igd	0.00528032	109.187
10465558	1.42e-15	0.0259536	30470	11	0.207216	eqtl-a-ENSG00000072952	rs74909106	A	G	0.0554243	IRAG1	TRUE	reported	igd	0.00208771	63.7416
10490512	6.79e-14	0.0439473	24092	11	0.329249	eqtl-a-ENSG00000072952	rs142385800	T	C	0.0186149	IRAG1	TRUE	reported	igd	0.00232435	56.124
10521764	1e-200	0.0112993	31684	11	-0.528858	eqtl-a-ENSG00000072952	rs3741041	C	T	0.400879	IRAG1	TRUE	reported	igd	0.0646696	2190.52
10916643	7.42e-09	0.0455192	6107	11	-0.263151	eqtl-a-ENSG00000072952	rs138757723	A	G	0.0173571	IRAG1	TRUE	reported	igd	0.0054428	33.4102
16170764	1.18e-20	0.0118748	31569	17	0.11066	eqtl-a-ENSG00000072952	rs7210990	A	C	0.481977	IRAG1	TRUE	reported	igd	0.00274331	86.8363
42838550	3.57e-11	0.0118941	31684	20	0.0787496	eqtl-a-ENSG00000072952	rs2143606	G	A	0.480514	IRAG1	TRUE	reported	igd	0.00138163	43.8335
43721508	2.21e-22	0.0119981	31300	2	-0.116764	eqtl-a-ENSG00000072954	rs12478601	T	C	0.574604	TMEM38A	TRUE	reported	igd	0.00301673	94.7033
116599199	1.51e-22	0.0121111	30792	8	-0.118327	eqtl-a-ENSG00000072954	rs2293889	G	T	0.600603	TMEM38A	TRUE	reported	igd	0.00309043	95.4492
16785907	4.67e-11	0.0388892	29612	19	-0.255926	eqtl-a-ENSG00000072954	rs73006573	A	C	0.0239231	TMEM38A	TRUE	reported	igd	0.00146039	43.3053
144385777	5e-10	0.0266213	25735	6	0.165568	eqtl-a-ENSG00000073008	rs149110519	T	C	0.0526158	PVR	TRUE	reported	igd	0.00150078	38.6777
50370254	7.63e-10	0.0166593	30077	7	-0.102493	eqtl-a-ENSG00000073008	rs149007767	T	C	0.149708	PVR	TRUE	reported	igd	0.00125688	37.8483
61650831	3.07e-10	0.0155259	31569	8	0.0977417	eqtl-a-ENSG00000073008	rs7846314	T	A	0.178349	PVR	TRUE	reported	igd	0.00125384	39.6295
45122146	2.67e-50	0.022504	31568	19	-0.335622	eqtl-a-ENSG00000073008	rs79572806	T	C	0.074397	PVR	TRUE	reported	igd	0.00699657	222.41
45070575	3.45e-13	0.0160718	31234	19	0.116934	eqtl-a-ENSG00000073008	rs12971551	A	G	0.16329	PVR	TRUE	reported	igd	0.00169196	52.9328
125328779	1.9e-43	0.0190085	26856	12	-0.262712	eqtl-a-ENSG00000073060	rs11057851	A	G	0.108502	SCARB1	TRUE	reported	igd	0.00706228	190.999
125321199	1e-200	0.0115313	31353	12	-0.370631	eqtl-a-ENSG00000073060	rs4765624	G	A	0.542069	SCARB1	TRUE	reported	igd	0.0318984	1033
125387851	1.32e-17	0.0125115	31353	12	-0.106873	eqtl-a-ENSG00000073060	rs4304886	A	G	0.342292	SCARB1	TRUE	reported	igd	0.00232182	72.9608
85794297	1.28e-09	0.0120399	31684	2	-0.0730764	eqtl-a-ENSG00000073150	rs10187424	C	T	0.420816	PANX2	TRUE	reported	igd	0.00116135	36.8367
43359061	3.04e-08	0.013552	27399	2	-0.07507	eqtl-a-ENSG00000073150	rs12466022	A	C	0.260124	PANX2	TRUE	reported	igd	0.00111868	30.6828
50370254	2.1e-11	0.0166552	30077	7	0.111573	eqtl-a-ENSG00000073150	rs149007767	T	C	0.149708	PANX2	TRUE	reported	igd	0.00148983	44.8735
50692115	5.82e-23	0.0171135	27490	22	0.168848	eqtl-a-ENSG00000073150	rs2076138	C	T	0.139616	PANX2	TRUE	reported	igd	0.00352862	97.338
50860573	1.49e-12	0.0194389	30116	22	0.137544	eqtl-a-ENSG00000073150	rs12163227	C	T	0.104289	PANX2	TRUE	reported	igd	0.00165967	50.0623
50610628	1.13e-199	0.0131921	29947	22	0.397716	eqtl-a-ENSG00000073150	rs6010198	A	G	0.742421	PANX2	TRUE	reported	igd	0.0294564	908.844
113063526	1e-200	0.0115733	31465	4	0.350215	eqtl-a-ENSG00000073331	rs1436136	G	A	0.459461	ALPK1	TRUE	reported	igd	0.0282793	915.646
113451374	1.08e-09	0.0409994	24275	4	-0.249974	eqtl-a-ENSG00000073331	rs185491582	T	C	0.0214793	ALPK1	TRUE	reported	igd	0.00152901	37.1705
113262195	2.62e-46	0.0157606	31385	4	-0.225177	eqtl-a-ENSG00000073331	rs28600749	T	C	0.169205	ALPK1	TRUE	reported	igd	0.00646197	204.115
111884608	5.57e-10	0.0119296	28204	12	-0.0739861	eqtl-a-ENSG00000073331	rs3184504	C	T	0.542056	ALPK1	TRUE	reported	igd	0.0013619	38.4607
38163295	9.51e-21	0.0122269	31355	17	0.114218	eqtl-a-ENSG00000073331	rs12600856	C	T	0.379553	ALPK1	TRUE	reported	igd	0.00277538	87.2587
38259443	2.44e-14	0.038068	27004	17	-0.290268	eqtl-a-ENSG00000073584	rs117054360	T	C	0.0249669	SMARCE1	TRUE	reported	igd	0.0021484	58.1361
38724215	1e-200	0.0112161	30902	17	-0.630207	eqtl-a-ENSG00000073584	rs62066595	G	A	0.358985	SMARCE1	TRUE	reported	igd	0.0926937	3156.85
38834500	4.79e-145	0.02757	25638	17	0.707045	eqtl-a-ENSG00000073584	rs75223106	T	C	0.0467101	SMARCE1	TRUE	reported	igd	0.0250113	657.638
37822311	1.71e-14	0.0131161	31563	17	-0.100611	eqtl-a-ENSG00000073584	rs1053651	C	A	0.712002	SMARCE1	TRUE	reported	igd	0.00186078	58.8375
38884550	1.33e-15	0.0443107	21719	17	-0.354114	eqtl-a-ENSG00000073584	rs185550275	C	T	0.0182949	SMARCE1	TRUE	reported	igd	0.00293193	63.86
38624278	1.11e-42	0.0238735	25731	17	-0.32691	eqtl-a-ENSG00000073584	rs11653877	A	G	0.0656468	SMARCE1	TRUE	reported	igd	0.00723459	187.495
38105334	1e-200	0.0133614	31240	17	0.792297	eqtl-a-ENSG00000073605	rs7217240	T	C	0.198089	GSDMB	TRUE	reported	igd	0.101167	3515.96
37226399	4.61e-11	0.0152931	31684	17	-0.100673	eqtl-a-ENSG00000073605	rs12453656	G	A	0.185351	GSDMB	TRUE	reported	igd	0.00136585	43.3319
37303712	1.39e-26	0.0182711	31565	17	-0.194968	eqtl-a-ENSG00000073605	rs571825	G	A	0.119555	GSDMB	TRUE	reported	igd	0.00359441	113.86
38297985	3.71e-69	0.0314944	26240	17	-0.553568	eqtl-a-ENSG00000073605	rs75957101	G	T	0.0362627	GSDMB	TRUE	reported	igd	0.0116367	308.917
37396201	1e-200	0.0130651	28326	17	-0.522319	eqtl-a-ENSG00000073605	rs34473775	T	G	0.752161	GSDMB	TRUE	reported	igd	0.05341	1598.14
609329	2.89e-22	0.0229022	31529	12	-0.222247	eqtl-a-ENSG00000073614	rs56124146	G	A	0.0723183	KDM5A	TRUE	reported	igd	0.00297791	94.1651
357104	1e-200	0.0122591	31191	12	-0.389643	eqtl-a-ENSG00000073614	rs487252	C	G	0.326694	KDM5A	TRUE	reported	igd	0.0313721	1010.16
334342	3.21e-28	0.0131528	31644	12	-0.144884	eqtl-a-ENSG00000073614	rs11835796	T	C	0.28325	KDM5A	TRUE	reported	igd	0.00381989	121.332
170066977	2.04e-21	0.0145176	31565	2	0.137964	eqtl-a-ENSG00000073737	rs4668124	A	C	0.21191	DHRS9	TRUE	reported	igd	0.00285296	90.3055
169828995	1e-200	0.0115124	31684	2	-0.360602	eqtl-a-ENSG00000073737	rs3770586	T	C	0.490191	DHRS9	TRUE	reported	igd	0.0300359	981.063
169965624	1.04e-85	0.0211264	31355	2	0.414506	eqtl-a-ENSG00000073737	rs10192264	T	C	0.0843798	DHRS9	TRUE	reported	igd	0.0121284	384.931
148200011	2.74e-16	0.0120387	31569	5	0.0985287	eqtl-a-ENSG00000073737	rs56330463	C	T	0.582097	DHRS9	TRUE	reported	igd	0.00211731	66.979
144385777	6.22e-58	0.0264179	25735	6	-0.42387	eqtl-a-ENSG00000073737	rs149110519	T	C	0.0526158	DHRS9	TRUE	reported	igd	0.00990426	257.416
28277107	1.82e-10	0.0122818	31569	7	0.078311	eqtl-a-ENSG00000073737	rs2158799	G	C	0.625845	DHRS9	TRUE	reported	igd	0.00128618	40.6531
50370254	8.05e-25	0.0166194	30077	7	0.170969	eqtl-a-ENSG00000073737	rs149007767	T	C	0.149708	DHRS9	TRUE	reported	igd	0.00350626	105.822
61650831	5.94e-23	0.0154944	31569	8	0.152844	eqtl-a-ENSG00000073737	rs7846314	T	A	0.178349	DHRS9	TRUE	reported	igd	0.00307291	97.3015
28780373	2.18e-10	0.0143262	31569	10	0.0909426	eqtl-a-ENSG00000073737	rs2998286	C	T	0.779099	DHRS9	TRUE	reported	igd	0.00127485	40.2944
111865049	8.29e-14	0.0119136	28418	12	-0.0889408	eqtl-a-ENSG00000073737	rs7310615	G	C	0.537476	DHRS9	TRUE	reported	igd	0.00195736	55.7295
40974023	6.12e-30	0.0291381	29277	13	-0.331207	eqtl-a-ENSG00000073737	rs77526211	A	G	0.0432109	DHRS9	TRUE	reported	igd	0.00439377	129.195
186641058	2.71e-188	0.0381208	30227	1	-1.11569	eqtl-a-ENSG00000073756	rs689470	A	G	0.0235354	PTGS2	TRUE	reported	igd	0.027557	856.514
186802791	2.55e-14	0.0147238	31141	1	0.112183	eqtl-a-ENSG00000073756	rs35180943	A	G	0.204585	PTGS2	TRUE	reported	igd	0.00186068	58.0479
186966849	2.21e-92	0.0118529	31470	1	0.241636	eqtl-a-ENSG00000073756	rs12037836	C	T	0.571235	PTGS2	TRUE	reported	igd	0.0130341	415.572
[truncated: 24,154 more rows]

## Sheet: supplementary table 4
Table S4. Mendelian randomization results
id.exposure	id.outcome	outcome	exposure	method	nsnp	b	se	pval	lo_ci	up_ci	or	or_lci95	or_uci95
eqtl-a-ENSG00000036565	ieu-b-4965	colorectal cancer	SLC18A1	MR Egger	3	-0.00156812	0.00188637	0.558486	-0.00526541	0.00212918	0.998433	0.994748	1.00213
eqtl-a-ENSG00000036565	ieu-b-4965	colorectal cancer	SLC18A1	Weighted median	3	-0.00143714	0.000622467	0.0209558	-0.00265717	-0.000217104	0.998564	0.997346	0.999783
eqtl-a-ENSG00000036565	ieu-b-4965	colorectal cancer	SLC18A1	Inverse variance weighted	3	-0.00141319	0.000622756	0.0232533	-0.00263379	-0.000192585	0.998588	0.99737	0.999807
eqtl-a-ENSG00000036565	ieu-b-4965	colorectal cancer	SLC18A1	Simple mode	3	-0.00160475	0.00101928	0.25606	-0.00360254	0.000393028	0.998397	0.996404	1.00039
eqtl-a-ENSG00000036565	ieu-b-4965	colorectal cancer	SLC18A1	Weighted mode	3	-0.00146013	0.000684241	0.166436	-0.00280124	-0.000119017	0.998541	0.997203	0.999881
eqtl-a-ENSG00000054277	ieu-b-4965	colorectal cancer	OPN3	MR Egger	4	0.00209469	0.000898603	0.145038	0.000333431	0.00385596	1.0021	1.00033	1.00386
eqtl-a-ENSG00000054277	ieu-b-4965	colorectal cancer	OPN3	Weighted median	4	0.00175269	0.000614297	0.00432873	0.000548663	0.00295671	1.00175	1.00055	1.00296
eqtl-a-ENSG00000054277	ieu-b-4965	colorectal cancer	OPN3	Inverse variance weighted	4	0.00168392	0.000594229	0.00459998	0.00051923	0.00284861	1.00169	1.00052	1.00285
eqtl-a-ENSG00000054277	ieu-b-4965	colorectal cancer	OPN3	Simple mode	4	0.00154391	0.0011904	0.285381	-0.000789273	0.00387709	1.00155	0.999211	1.00388
eqtl-a-ENSG00000054277	ieu-b-4965	colorectal cancer	OPN3	Weighted mode	4	0.00177156	0.000601001	0.0601371	0.000593595	0.00294952	1.00177	1.00059	1.00295
eqtl-a-ENSG00000065491	ieu-b-4965	colorectal cancer	TBC1D22B	MR Egger	5	-0.0052001	0.00383205	0.267855	-0.0127109	0.00231071	0.994813	0.98737	1.00231
eqtl-a-ENSG00000065491	ieu-b-4965	colorectal cancer	TBC1D22B	Weighted median	5	-0.00346319	0.00151753	0.022482	-0.00643756	-0.000488834	0.996543	0.993583	0.999511
eqtl-a-ENSG00000065491	ieu-b-4965	colorectal cancer	TBC1D22B	Inverse variance weighted	5	-0.00309096	0.00144464	0.0323866	-0.00592245	-0.000259465	0.996914	0.994095	0.999741
eqtl-a-ENSG00000065491	ieu-b-4965	colorectal cancer	TBC1D22B	Simple mode	5	-0.00337268	0.00205789	0.176576	-0.00740614	0.000660782	0.996633	0.992621	1.00066
eqtl-a-ENSG00000065491	ieu-b-4965	colorectal cancer	TBC1D22B	Weighted mode	5	-0.00377258	0.00183224	0.108576	-0.00736377	-0.000181393	0.996235	0.992663	0.999819
eqtl-a-ENSG00000070214	ieu-b-4965	colorectal cancer	SLC44A1	MR Egger	3	-0.0124018	0.00709242	0.330718	-0.026303	0.00149934	0.987675	0.97404	1.0015
eqtl-a-ENSG00000070214	ieu-b-4965	colorectal cancer	SLC44A1	Weighted median	3	-0.00468584	0.00198546	0.018271	-0.00857734	-0.000794344	0.995325	0.991459	0.999206
eqtl-a-ENSG00000070214	ieu-b-4965	colorectal cancer	SLC44A1	Inverse variance weighted	3	-0.0047755	0.00162492	0.00329357	-0.00796034	-0.00159067	0.995236	0.992071	0.998411
eqtl-a-ENSG00000070214	ieu-b-4965	colorectal cancer	SLC44A1	Simple mode	3	-0.00431679	0.00257036	0.235075	-0.0093547	0.00072111	0.995693	0.990689	1.00072
eqtl-a-ENSG00000070214	ieu-b-4965	colorectal cancer	SLC44A1	Weighted mode	3	-0.00601909	0.0026512	0.151206	-0.0112154	-0.000822743	0.993999	0.988847	0.999178
eqtl-a-ENSG00000070759	ieu-b-4965	colorectal cancer	TESK2	MR Egger	4	0.00271488	0.00129231	0.170451	0.000181959	0.0052478	1.00272	1.00018	1.00526
eqtl-a-ENSG00000070759	ieu-b-4965	colorectal cancer	TESK2	Weighted median	4	0.00270875	0.00070983	0.0001356	0.00131749	0.00410002	1.00271	1.00132	1.00411
eqtl-a-ENSG00000070759	ieu-b-4965	colorectal cancer	TESK2	Inverse variance weighted	4	0.00258549	0.000704593	0.00024305	0.00120448	0.00396649	1.00259	1.00121	1.00397
eqtl-a-ENSG00000070759	ieu-b-4965	colorectal cancer	TESK2	Simple mode	4	0.00274915	0.0015558	0.175389	-0.000300213	0.00579851	1.00275	0.9997	1.00582
eqtl-a-ENSG00000070759	ieu-b-4965	colorectal cancer	TESK2	Weighted mode	4	0.00274915	0.000748798	0.0349656	0.0012815	0.00421679	1.00275	1.00128	1.00423
eqtl-a-ENSG00000071575	ieu-b-4965	colorectal cancer	TRIB2	MR Egger	4	0.000841542	0.00117727	0.548896	-0.00146592	0.003149	1.00084	0.998535	1.00315
eqtl-a-ENSG00000071575	ieu-b-4965	colorectal cancer	TRIB2	Weighted median	4	0.00166884	0.000702908	0.0175871	0.000291143	0.00304654	1.00167	1.00029	1.00305
eqtl-a-ENSG00000071575	ieu-b-4965	colorectal cancer	TRIB2	Inverse variance weighted	4	0.00181133	0.000676828	0.00744607	0.000484749	0.00313792	1.00181	1.00048	1.00314
eqtl-a-ENSG00000071575	ieu-b-4965	colorectal cancer	TRIB2	Simple mode	4	0.00144532	0.00118889	0.311043	-0.000884911	0.00377555	1.00145	0.999115	1.00378
eqtl-a-ENSG00000071575	ieu-b-4965	colorectal cancer	TRIB2	Weighted mode	4	0.00147096	0.000808888	0.166569	-0.000114455	0.00305638	1.00147	0.999886	1.00306
eqtl-a-ENSG00000072778	ieu-b-4965	colorectal cancer	ACADVL	MR Egger	4	0.00213961	0.00199641	0.396015	-0.00177335	0.00605256	1.00214	0.998228	1.00607
eqtl-a-ENSG00000072778	ieu-b-4965	colorectal cancer	ACADVL	Weighted median	4	0.0021199	0.000729188	0.00364677	0.000690689	0.00354911	1.00212	1.00069	1.00356
eqtl-a-ENSG00000072778	ieu-b-4965	colorectal cancer	ACADVL	Inverse variance weighted	4	0.00207701	0.000679928	0.00225252	0.000744347	0.00340966	1.00208	1.00074	1.00342
eqtl-a-ENSG00000072778	ieu-b-4965	colorectal cancer	ACADVL	Simple mode	4	0.00227901	0.0012059	0.155172	-8.45495e-05	0.00464257	1.00228	0.999915	1.00465
eqtl-a-ENSG00000072778	ieu-b-4965	colorectal cancer	ACADVL	Weighted mode	4	0.00214226	0.000785812	0.0721733	0.000602064	0.00368245	1.00214	1.0006	1.00369
eqtl-a-ENSG00000074219	ieu-b-4965	colorectal cancer	TEAD2	MR Egger	4	0.00414035	0.00130886	0.0870783	0.00157499	0.00670571	1.00415	1.00158	1.00673
eqtl-a-ENSG00000074219	ieu-b-4965	colorectal cancer	TEAD2	Weighted median	4	0.00318301	0.000802339	7.27322e-05	0.00161043	0.0047556	1.00319	1.00161	1.00477
eqtl-a-ENSG00000074219	ieu-b-4965	colorectal cancer	TEAD2	Inverse variance weighted	4	0.0030446	0.000747618	4.65311e-05	0.00157927	0.00450993	1.00305	1.00158	1.00452
eqtl-a-ENSG00000074219	ieu-b-4965	colorectal cancer	TEAD2	Simple mode	4	0.00195282	0.00172884	0.34082	-0.0014357	0.00534134	1.00195	0.998565	1.00536
eqtl-a-ENSG00000074219	ieu-b-4965	colorectal cancer	TEAD2	Weighted mode	4	0.00334233	0.000805353	0.0254224	0.00176384	0.00492082	1.00335	1.00177	1.00493
eqtl-a-ENSG00000075223	ieu-b-4965	colorectal cancer	SEMA3C	MR Egger	3	-0.00321225	0.00136791	0.256293	-0.00589336	-0.00053114	0.996793	0.994124	0.999469
eqtl-a-ENSG00000075223	ieu-b-4965	colorectal cancer	SEMA3C	Weighted median	3	-0.00211633	0.000906689	0.0195891	-0.00389344	-0.000339216	0.997886	0.996114	0.999661
eqtl-a-ENSG00000075223	ieu-b-4965	colorectal cancer	SEMA3C	Inverse variance weighted	3	-0.00188616	0.0008712	0.0303869	-0.00359371	-0.000178604	0.998116	0.996413	0.999821
eqtl-a-ENSG00000075223	ieu-b-4965	colorectal cancer	SEMA3C	Simple mode	3	-0.00234134	0.00115373	0.179565	-0.00460265	-8.00354e-05	0.997661	0.995408	0.99992
eqtl-a-ENSG00000075223	ieu-b-4965	colorectal cancer	SEMA3C	Weighted mode	3	-0.00213949	0.000892566	0.138727	-0.00388892	-0.000390058	0.997863	0.996119	0.99961
eqtl-a-ENSG00000076003	ieu-b-4965	colorectal cancer	MCM6	MR Egger	3	0.00194629	0.00159733	0.43751	-0.00118447	0.00507705	1.00195	0.998816	1.00509
eqtl-a-ENSG00000076003	ieu-b-4965	colorectal cancer	MCM6	Weighted median	3	0.00173078	0.000762941	0.0232947	0.000235418	0.00322615	1.00173	1.00024	1.00323
eqtl-a-ENSG00000076003	ieu-b-4965	colorectal cancer	MCM6	Inverse variance weighted	3	0.0016308	0.000719586	0.0234328	0.000220412	0.00304119	1.00163	1.00022	1.00305
eqtl-a-ENSG00000076003	ieu-b-4965	colorectal cancer	MCM6	Simple mode	3	0.0015013	0.00125937	0.355488	-0.000967064	0.00396967	1.0015	0.999033	1.00398
eqtl-a-ENSG00000076003	ieu-b-4965	colorectal cancer	MCM6	Weighted mode	3	0.00175777	0.000728439	0.137248	0.000330032	0.00318551	1.00176	1.00033	1.00319
eqtl-a-ENSG00000080345	ieu-b-4965	colorectal cancer	RIF1	MR Egger	3	0.0253533	0.0127373	0.296384	0.000388184	0.0503184	1.02568	1.00039	1.05161
eqtl-a-ENSG00000080345	ieu-b-4965	colorectal cancer	RIF1	Weighted median	3	0.0026871	0.00118022	0.0227988	0.00037388	0.00500033	1.00269	1.00037	1.00501
eqtl-a-ENSG00000080345	ieu-b-4965	colorectal cancer	RIF1	Inverse variance weighted	3	0.00283663	0.00140195	0.043038	8.88016e-05	0.00558446	1.00284	1.00009	1.0056
eqtl-a-ENSG00000080345	ieu-b-4965	colorectal cancer	RIF1	Simple mode	3	0.00490762	0.00264398	0.204569	-0.00027458	0.0100898	1.00492	0.999725	1.01014
eqtl-a-ENSG00000080345	ieu-b-4965	colorectal cancer	RIF1	Weighted mode	3	0.00162175	0.00139599	0.365248	-0.0011144	0.00435789	1.00162	0.998886	1.00437
eqtl-a-ENSG00000082014	ieu-b-4965	colorectal cancer	SMARCD3	MR Egger	7	0.0041361	0.00299486	0.225795	-0.00173383	0.010006	1.00414	0.998268	1.01006
eqtl-a-ENSG00000082014	ieu-b-4965	colorectal cancer	SMARCD3	Weighted median	7	0.003405	0.00177235	0.0547092	-6.88054e-05	0.00687881	1.00341	0.999931	1.0069
eqtl-a-ENSG00000082014	ieu-b-4965	colorectal cancer	SMARCD3	Inverse variance weighted	7	0.00343025	0.00145901	0.0187188	0.000570594	0.00628991	1.00344	1.00057	1.00631
eqtl-a-ENSG00000082014	ieu-b-4965	colorectal cancer	SMARCD3	Simple mode	7	0.00478039	0.0028997	0.15033	-0.000903027	0.0104638	1.00479	0.999097	1.01052
eqtl-a-ENSG00000082014	ieu-b-4965	colorectal cancer	SMARCD3	Weighted mode	7	0.003363	0.00222831	0.18198	-0.00100449	0.00773048	1.00337	0.998996	1.00776
eqtl-a-ENSG00000085871	ieu-b-4965	colorectal cancer	MGST2	MR Egger	6	-0.000759814	0.000826654	0.410032	-0.00238006	0.000860428	0.99924	0.997623	1.00086
eqtl-a-ENSG00000085871	ieu-b-4965	colorectal cancer	MGST2	Weighted median	6	-0.00114038	0.000605242	0.0595425	-0.00232665	4.58978e-05	0.99886	0.997676	1.00005
eqtl-a-ENSG00000085871	ieu-b-4965	colorectal cancer	MGST2	Inverse variance weighted	6	-0.00118808	0.000556672	0.0328218	-0.00227916	-9.70038e-05	0.998813	0.997723	0.999903
eqtl-a-ENSG00000085871	ieu-b-4965	colorectal cancer	MGST2	Simple mode	6	-0.000968908	0.00123911	0.469643	-0.00339757	0.00145975	0.999032	0.996608	1.00146
eqtl-a-ENSG00000085871	ieu-b-4965	colorectal cancer	MGST2	Weighted mode	6	-0.00112255	0.000599956	0.120251	-0.00229846	5.33672e-05	0.998878	0.997704	1.00005
eqtl-a-ENSG00000088053	ieu-b-4965	colorectal cancer	GP6	MR Egger	4	-0.00183241	0.00215412	0.484558	-0.00605449	0.00238967	0.998169	0.993964	1.00239
eqtl-a-ENSG00000088053	ieu-b-4965	colorectal cancer	GP6	Weighted median	4	-0.00126103	0.000787409	0.109267	-0.00280436	0.000282288	0.99874	0.9972	1.00028
eqtl-a-ENSG00000088053	ieu-b-4965	colorectal cancer	GP6	Inverse variance weighted	4	-0.00146184	0.000711914	0.0400344	-0.00285719	-6.6488e-05	0.998539	0.997147	0.999934
eqtl-a-ENSG00000088053	ieu-b-4965	colorectal cancer	GP6	Simple mode	4	-0.0010098	0.00118021	0.455109	-0.00332302	0.00130342	0.998991	0.996682	1.0013
eqtl-a-ENSG00000088053	ieu-b-4965	colorectal cancer	GP6	Weighted mode	4	-0.000985987	0.000911865	0.358737	-0.00277324	0.000801269	0.999014	0.997231	1.0008
eqtl-a-ENSG00000089692	ieu-b-4965	colorectal cancer	LAG3	MR Egger	3	0.00803701	0.00922317	0.543681	-0.0100404	0.0261144	1.00807	0.99001	1.02646
eqtl-a-ENSG00000089692	ieu-b-4965	colorectal cancer	LAG3	Weighted median	3	0.00625933	0.00234748	0.00766666	0.00165828	0.0108604	1.00628	1.00166	1.01092
eqtl-a-ENSG00000089692	ieu-b-4965	colorectal cancer	LAG3	Inverse variance weighted	3	0.0061993	0.00192184	0.00125662	0.00243249	0.00996611	1.00622	1.00244	1.01002
eqtl-a-ENSG00000089692	ieu-b-4965	colorectal cancer	LAG3	Simple mode	3	0.00699707	0.0030685	0.15017	0.000982799	0.0130113	1.00702	1.00098	1.0131
eqtl-a-ENSG00000089692	ieu-b-4965	colorectal cancer	LAG3	Weighted mode	3	0.00656137	0.002814	0.144976	0.00104593	0.0120768	1.00658	1.00105	1.01215
eqtl-a-ENSG00000091592	ieu-b-4965	colorectal cancer	NLRP1	MR Egger	5	0.000960812	0.000940626	0.382224	-0.000882815	0.00280444	1.00096	0.999118	1.00281
eqtl-a-ENSG00000091592	ieu-b-4965	colorectal cancer	NLRP1	Weighted median	5	0.00122657	0.000725246	0.09079	-0.000194914	0.00264805	1.00123	0.999805	1.00265
eqtl-a-ENSG00000091592	ieu-b-4965	colorectal cancer	NLRP1	Inverse variance weighted	5	0.00149707	0.000668567	0.025141	0.000186683	0.00280747	1.0015	1.00019	1.00281
eqtl-a-ENSG00000091592	ieu-b-4965	colorectal cancer	NLRP1	Simple mode	5	0.00185562	0.00125552	0.213486	-0.000605193	0.00431643	1.00186	0.999395	1.00433
eqtl-a-ENSG00000091592	ieu-b-4965	colorectal cancer	NLRP1	Weighted mode	5	0.00121099	0.000739416	0.176813	-0.000238268	0.00266024	1.00121	0.999762	1.00266
eqtl-a-ENSG00000095321	ieu-b-4965	colorectal cancer	CRAT	MR Egger	9	-0.00204307	0.000959479	0.0707375	-0.00392365	-0.000162493	0.997959	0.996084	0.999838
eqtl-a-ENSG00000095321	ieu-b-4965	colorectal cancer	CRAT	Weighted median	9	-0.00169448	0.000644935	0.00860485	-0.00295855	-0.000430408	0.998307	0.997046	0.99957
eqtl-a-ENSG00000095321	ieu-b-4965	colorectal cancer	CRAT	Inverse variance weighted	9	-0.00121275	0.000573118	0.0343392	-0.00233607	-8.94441e-05	0.998788	0.997667	0.999911
eqtl-a-ENSG00000095321	ieu-b-4965	colorectal cancer	CRAT	Simple mode	9	-0.00103672	0.00145976	0.497758	-0.00389785	0.00182441	0.998964	0.99611	1.00183
eqtl-a-ENSG00000095321	ieu-b-4965	colorectal cancer	CRAT	Weighted mode	9	-0.00167884	0.000692804	0.0416384	-0.00303673	-0.000320942	0.998323	0.996968	0.999679
eqtl-a-ENSG00000095932	ieu-b-4965	colorectal cancer	SMIM24	MR Egger	9	-0.00417143	0.00454963	0.389705	-0.0130887	0.00474584	0.995837	0.986997	1.00476
eqtl-a-ENSG00000095932	ieu-b-4965	colorectal cancer	SMIM24	Weighted median	9	-0.00311032	0.00127673	0.0148443	-0.00561272	-0.000607923	0.996895	0.994403	0.999392
eqtl-a-ENSG00000095932	ieu-b-4965	colorectal cancer	SMIM24	Inverse variance weighted	9	-0.00255409	0.000994797	0.0102449	-0.00450389	-0.000604291	0.997449	0.995506	0.999396
eqtl-a-ENSG00000095932	ieu-b-4965	colorectal cancer	SMIM24	Simple mode	9	-0.00270234	0.00201914	0.217566	-0.00665986	0.00125517	0.997301	0.993362	1.00126
eqtl-a-ENSG00000095932	ieu-b-4965	colorectal cancer	SMIM24	Weighted mode	9	-0.00320325	0.00175523	0.105446	-0.00664351	0.000237007	0.996802	0.993379	1.00024
eqtl-a-ENSG00000096996	ieu-b-4965	colorectal cancer	IL12RB1	MR Egger	3	0.00418748	0.00174069	0.250802	0.00077572	0.00759924	1.0042	1.00078	1.00763
eqtl-a-ENSG00000096996	ieu-b-4965	colorectal cancer	IL12RB1	Weighted median	3	0.00281455	0.000946371	0.00293899	0.000959666	0.00466944	1.00282	1.00096	1.00468
eqtl-a-ENSG00000096996	ieu-b-4965	colorectal cancer	IL12RB1	Inverse variance weighted	3	0.00270153	0.000930874	0.00370621	0.000877015	0.00452604	1.00271	1.00088	1.00454
eqtl-a-ENSG00000096996	ieu-b-4965	colorectal cancer	IL12RB1	Simple mode	3	0.001354	0.00210886	0.586607	-0.00277936	0.00548736	1.00135	0.997225	1.0055
eqtl-a-ENSG00000096996	ieu-b-4965	colorectal cancer	IL12RB1	Weighted mode	3	0.00297021	0.000955467	0.0897652	0.00109749	0.00484292	1.00297	1.0011	1.00485
eqtl-a-ENSG00000099219	ieu-b-4965	colorectal cancer	ERMP1	MR Egger	6	-0.00130732	0.00119143	0.334141	-0.00364252	0.00102787	0.998694	0.996364	1.00103
eqtl-a-ENSG00000099219	ieu-b-4965	colorectal cancer	ERMP1	Weighted median	6	-0.000987863	0.000638482	0.121814	-0.00223929	0.000263562	0.999013	0.997763	1.00026
eqtl-a-ENSG00000099219	ieu-b-4965	colorectal cancer	ERMP1	Inverse variance weighted	6	-0.00113864	0.000574322	0.047415	-0.00226431	-1.29651e-05	0.998862	0.997738	0.999987
eqtl-a-ENSG00000099219	ieu-b-4965	colorectal cancer	ERMP1	Simple mode	6	-0.00186765	0.000974413	0.113408	-0.0037775	4.21964e-05	0.998134	0.99623	1.00004
eqtl-a-ENSG00000099219	ieu-b-4965	colorectal cancer	ERMP1	Weighted mode	6	-0.000949964	0.000693781	0.229219	-0.00230977	0.000409846	0.99905	0.997693	1.00041
eqtl-a-ENSG00000099804	ieu-b-4965	colorectal cancer	CDC34	MR Egger	4	0.0028799	0.00214479	0.311455	-0.00132388	0.00708368	1.00288	0.998677	1.00711
eqtl-a-ENSG00000099804	ieu-b-4965	colorectal cancer	CDC34	Weighted median	4	0.00143005	0.000774617	0.064872	-8.81986e-05	0.0029483	1.00143	0.999912	1.00295
eqtl-a-ENSG00000099804	ieu-b-4965	colorectal cancer	CDC34	Inverse variance weighted	4	0.00144827	0.00073556	0.0489606	6.57176e-06	0.00288997	1.00145	1.00001	1.00289
eqtl-a-ENSG00000099804	ieu-b-4965	colorectal cancer	CDC34	Simple mode	4	0.000452692	0.00121696	0.734626	-0.00193255	0.00283794	1.00045	0.998069	1.00284
eqtl-a-ENSG00000099804	ieu-b-4965	colorectal cancer	CDC34	Weighted mode	4	0.00163938	0.0008482	0.148761	-2.30896e-05	0.00330185	1.00164	0.999977	1.00331
eqtl-a-ENSG00000100109	ieu-b-4965	colorectal cancer	TFIP11	MR Egger	3	0.00239076	0.00107384	0.268753	0.000286039	0.00449548	1.00239	1.00029	1.00451
eqtl-a-ENSG00000100109	ieu-b-4965	colorectal cancer	TFIP11	Weighted median	3	0.00126411	0.000459176	0.00590526	0.000364125	0.00216409	1.00126	1.00036	1.00217
eqtl-a-ENSG00000100109	ieu-b-4965	colorectal cancer	TFIP11	Inverse variance weighted	3	0.00106726	0.000437699	0.0147548	0.00020937	0.00192515	1.00107	1.00021	1.00193
eqtl-a-ENSG00000100109	ieu-b-4965	colorectal cancer	TFIP11	Simple mode	3	0.0012135	0.000779637	0.259876	-0.000314592	0.00274159	1.00121	0.999685	1.00275
eqtl-a-ENSG00000100109	ieu-b-4965	colorectal cancer	TFIP11	Weighted mode	3	0.00130742	0.000514243	0.1261	0.000299503	0.00231534	1.00131	1.0003	1.00232
eqtl-a-ENSG00000100298	ieu-b-4965	colorectal cancer	APOBEC3H	MR Egger	3	0.00234046	0.00426012	0.68018	-0.00600939	0.0106903	1.00234	0.994009	1.01075
eqtl-a-ENSG00000100298	ieu-b-4965	colorectal cancer	APOBEC3H	Weighted median	3	0.00144227	0.000559158	0.00989856	0.000346316	0.00253822	1.00144	1.00035	1.00254
eqtl-a-ENSG00000100298	ieu-b-4965	colorectal cancer	APOBEC3H	Inverse variance weighted	3	0.00141499	0.000545367	0.00947106	0.000346071	0.00248391	1.00142	1.00035	1.00249
eqtl-a-ENSG00000100298	ieu-b-4965	colorectal cancer	APOBEC3H	Simple mode	3	0.00142833	0.000784546	0.210271	-0.000109383	0.00296604	1.00143	0.999891	1.00297
eqtl-a-ENSG00000100298	ieu-b-4965	colorectal cancer	APOBEC3H	Weighted mode	3	0.00144673	0.000573439	0.127698	0.000322792	0.00257067	1.00145	1.00032	1.00257
eqtl-a-ENSG00000100311	ieu-b-4965	colorectal cancer	PDGFB	MR Egger	3	-0.00179104	0.00148653	0.441022	-0.00470463	0.00112255	0.998211	0.995306	1.00112
eqtl-a-ENSG00000100311	ieu-b-4965	colorectal cancer	PDGFB	Weighted median	3	-0.00212464	0.000666403	0.00143155	-0.00343079	-0.000818485	0.997878	0.996575	0.999182
eqtl-a-ENSG00000100311	ieu-b-4965	colorectal cancer	PDGFB	Inverse variance weighted	3	-0.0020183	0.000636102	0.00150918	-0.00326506	-0.000771536	0.997984	0.99674	0.999229
eqtl-a-ENSG00000100311	ieu-b-4965	colorectal cancer	PDGFB	Simple mode	3	-0.0026666	0.00132126	0.181045	-0.00525626	-7.6934e-05	0.997337	0.994758	0.999923
eqtl-a-ENSG00000100311	ieu-b-4965	colorectal cancer	PDGFB	Weighted mode	3	-0.00218279	0.000660581	0.0806602	-0.00347753	-0.000888049	0.99782	0.996529	0.999112
eqtl-a-ENSG00000100453	ieu-b-4965	colorectal cancer	GZMB	MR Egger	5	0.00167705	0.00114744	0.240016	-0.000571931	0.00392604	1.00168	0.999428	1.00393
eqtl-a-ENSG00000100453	ieu-b-4965	colorectal cancer	GZMB	Weighted median	5	0.00213614	0.000775728	0.00589213	0.000615714	0.00365657	1.00214	1.00062	1.00366
eqtl-a-ENSG00000100453	ieu-b-4965	colorectal cancer	GZMB	Inverse variance weighted	5	0.00245962	0.000833763	0.00317745	0.000825449	0.0040938	1.00246	1.00083	1.0041
eqtl-a-ENSG00000100453	ieu-b-4965	colorectal cancer	GZMB	Simple mode	5	0.0028486	0.00183061	0.19467	-0.000739395	0.00643659	1.00285	0.999261	1.00646
eqtl-a-ENSG00000100453	ieu-b-4965	colorectal cancer	GZMB	Weighted mode	5	0.00207678	0.000792774	0.0588218	0.000522943	0.00363062	1.00208	1.00052	1.00364
eqtl-a-ENSG00000100504	ieu-b-4965	colorectal cancer	PYGL	MR Egger	4	0.00253342	0.00123864	0.177473	0.000105682	0.00496116	1.00254	1.00011	1.00497
eqtl-a-ENSG00000100504	ieu-b-4965	colorectal cancer	PYGL	Weighted median	4	0.00286597	0.00078261	0.000250185	0.00133206	0.00439989	1.00287	1.00133	1.00441
eqtl-a-ENSG00000100504	ieu-b-4965	colorectal cancer	PYGL	Inverse variance weighted	4	0.00290758	0.000732067	7.1351e-05	0.00147272	0.00434243	1.00291	1.00147	1.00435
eqtl-a-ENSG00000100504	ieu-b-4965	colorectal cancer	PYGL	Simple mode	4	0.00308693	0.00122371	0.0859808	0.000688454	0.00548541	1.00309	1.00069	1.0055
eqtl-a-ENSG00000100504	ieu-b-4965	colorectal cancer	PYGL	Weighted mode	4	0.00293807	0.000879955	0.0444244	0.00121336	0.00466278	1.00294	1.00121	1.00467
eqtl-a-ENSG00000100605	ieu-b-4965	colorectal cancer	ITPK1	MR Egger	5	-0.00205056	0.00137288	0.23212	-0.0047414	0.000640275	0.997952	0.99527	1.00064
eqtl-a-ENSG00000100605	ieu-b-4965	colorectal cancer	ITPK1	Weighted median	5	-0.00242055	0.00105989	0.0223843	-0.00449793	-0.000343173	0.997582	0.995512	0.999657
eqtl-a-ENSG00000100605	ieu-b-4965	colorectal cancer	ITPK1	Inverse variance weighted	5	-0.00227301	0.000951989	0.0169569	-0.0041389	-0.000407109	0.99773	0.99587	0.999593
eqtl-a-ENSG00000100605	ieu-b-4965	colorectal cancer	ITPK1	Simple mode	5	-0.0035634	0.0017883	0.1171	-0.00706847	-5.83291e-05	0.996443	0.992956	0.999942
eqtl-a-ENSG00000100605	ieu-b-4965	colorectal cancer	ITPK1	Weighted mode	5	-0.00247779	0.0011829	0.104278	-0.00479627	-0.000159308	0.997525	0.995215	0.999841
eqtl-a-ENSG00000101210	ieu-b-4965	colorectal cancer	EEF1A2	MR Egger	3	-0.000733394	0.00114349	0.636948	-0.00297464	0.00150785	0.999267	0.99703	1.00151
eqtl-a-ENSG00000101210	ieu-b-4965	colorectal cancer	EEF1A2	Weighted median	3	-0.00150261	0.000749964	0.0451155	-0.00297254	-3.26806e-05	0.998499	0.997032	0.999967
eqtl-a-ENSG00000101210	ieu-b-4965	colorectal cancer	EEF1A2	Inverse variance weighted	3	-0.0017432	0.000717983	0.0151858	-0.00315045	-0.000335957	0.998258	0.996855	0.999664
eqtl-a-ENSG00000101210	ieu-b-4965	colorectal cancer	EEF1A2	Simple mode	3	-0.00170873	0.00143666	0.356352	-0.00452459	0.00110713	0.998293	0.995486	1.00111
eqtl-a-ENSG00000101210	ieu-b-4965	colorectal cancer	EEF1A2	Weighted mode	3	-0.00142503	0.000803931	0.218304	-0.00300074	0.000150676	0.998576	0.997004	1.00015
eqtl-a-ENSG00000102978	ieu-b-4965	colorectal cancer	POLR2C	MR Egger	3	-0.0101189	0.0116816	0.545554	-0.0330148	0.0127769	0.989932	0.967524	1.01286
eqtl-a-ENSG00000102978	ieu-b-4965	colorectal cancer	POLR2C	Weighted median	3	-0.00455286	0.00176011	0.00969019	-0.00800267	-0.00110305	0.995457	0.992029	0.998898
eqtl-a-ENSG00000102978	ieu-b-4965	colorectal cancer	POLR2C	Inverse variance weighted	3	-0.00452555	0.00162723	0.00541694	-0.00771492	-0.00133617	0.995485	0.992315	0.998665
eqtl-a-ENSG00000102978	ieu-b-4965	colorectal cancer	POLR2C	Simple mode	3	-0.00330326	0.00227356	0.283417	-0.00775943	0.00115292	0.996702	0.992271	1.00115
eqtl-a-ENSG00000102978	ieu-b-4965	colorectal cancer	POLR2C	Weighted mode	3	-0.005018	0.00197553	0.12629	-0.00889003	-0.00114596	0.994995	0.991149	0.998855
eqtl-a-ENSG00000103479	ieu-b-4965	colorectal cancer	RBL2	MR Egger	7	-0.00132076	0.000593323	0.0765445	-0.00248368	-0.00015785	0.99868	0.997519	0.999842
eqtl-a-ENSG00000103479	ieu-b-4965	colorectal cancer	RBL2	Weighted median	7	-0.00102429	0.000423861	0.0156677	-0.00185506	-0.00019352	0.998976	0.998147	0.999806
eqtl-a-ENSG00000103479	ieu-b-4965	colorectal cancer	RBL2	Inverse variance weighted	7	-0.00084608	0.000387634	0.0290596	-0.00160584	-8.63172e-05	0.999154	0.998395	0.999914
eqtl-a-ENSG00000103479	ieu-b-4965	colorectal cancer	RBL2	Simple mode	7	-0.000688837	0.000764118	0.402068	-0.00218651	0.000808834	0.999311	0.997816	1.00081
eqtl-a-ENSG00000103479	ieu-b-4965	colorectal cancer	RBL2	Weighted mode	7	-0.00102399	0.00043614	0.0572256	-0.00187883	-0.000169161	0.998977	0.998123	0.999831
eqtl-a-ENSG00000104419	ieu-b-4965	colorectal cancer	NDRG1	MR Egger	5	-0.00130325	0.000973012	0.272875	-0.00321035	0.000603858	0.998698	0.996795	1.0006
eqtl-a-ENSG00000104419	ieu-b-4965	colorectal cancer	NDRG1	Weighted median	5	-0.00129765	0.000698447	0.0631821	-0.00266661	7.13062e-05	0.998703	0.997337	1.00007
eqtl-a-ENSG00000104419	ieu-b-4965	colorectal cancer	NDRG1	Inverse variance weighted	5	-0.00130723	0.000646719	0.0432463	-0.0025748	-3.96591e-05	0.998694	0.997429	0.99996
eqtl-a-ENSG00000104419	ieu-b-4965	colorectal cancer	NDRG1	Simple mode	5	-0.00143652	0.00135982	0.350362	-0.00410177	0.00122873	0.998565	0.995907	1.00123
eqtl-a-ENSG00000104419	ieu-b-4965	colorectal cancer	NDRG1	Weighted mode	5	-0.00130465	0.00072613	0.146799	-0.00272786	0.000118568	0.998696	0.997276	1.00012
[truncated: 950 more rows]

## Sheet: supplementary table 5
Table S5. GO enrichment analysis
[truncated: 105 more rows]

## Sheet: supplementary table 6
Table S6. KEGG enrichment analysis
[truncated: 14 more rows]

[truncated: 1 more sheets: supplementary table 7]
