# Supplementary material for: Identification of colorectal cancer immune biomarkers via eQTL mapping: a Mendelian randomization and transcriptomic analysis study
Source: PeerJ. 2026 Apr 14;14:e21070. doi: 10.7717/peerj.21070 (PMC13089222; doi:10.7717/peerj.21070)
Supplement: Supplemental Information 4 [file peerj-14-21070-s004.zip › GSE9348.normalize - .csv]

id	GSM237984_Control	GSM237985_Control	GSM237986_Control	GSM237987_Control	GSM237988_Control	GSM237989_Control	GSM237990_Control	GSM237991_Control	GSM237992_Control	GSM237993_Control	GSM237994_Control	GSM237995_Control	GSM237914_Treat	GSM237915_Treat	GSM237916_Treat	GSM237917_Treat	GSM237918_Treat	GSM237919_Treat	GSM237920_Treat	GSM237921_Treat	GSM237922_Treat	GSM237923_Treat	GSM237924_Treat	GSM237925_Treat	GSM237926_Treat	GSM237927_Treat	GSM237928_Treat	GSM237929_Treat	GSM237930_Treat	GSM237931_Treat	GSM237932_Treat	GSM237933_Treat	GSM237934_Treat	GSM237935_Treat	GSM237936_Treat	GSM237937_Treat	GSM237938_Treat	GSM237939_Treat	GSM237940_Treat	GSM237941_Treat	GSM237942_Treat	GSM237943_Treat	GSM237944_Treat	GSM237945_Treat	GSM237946_Treat	GSM237947_Treat	GSM237948_Treat	GSM237949_Treat	GSM237950_Treat
A1BG	7.11263843143484	7.17614705411538	6.40978839106969	6.75248042965994	6.15489216133691	4.77712552998055	4.48091714809378	6.36107868953677	4.10302936279055	5.15084728233507	7.00246999942234	4.50444307710079	6.93375719495497	6.47993468325952	5.44846707378156	4.31471607307791	5.72080773134434	4.08229810416852	5.89607529297913	6.3457716892526	6.27064926043884	2.96505619560626	5.30640323736266	3.8172592699545	4.48200719895762	6.74957166290562	6.28376282456007	5.5370341592448	6.05298068616519	6.3925521346654	3.37972655072688	6.17579409428713	3.00018822678071	5.28867518771541	5.82462814422494	3.63378896713241	6.21380848348678	5.54723530940728	5.86519316716824	5.41769851915004	6.6238355117288	2.51863016496665	3.76641762144929	6.3160618991628	6.34099704387407	4.10302936279055	7.05466990351445	6.35087364821122	5.81224232247407
A1BG-AS1	4.83119444868796	5.65751080879198	4.62477653087094	3.77939503847893	4.7447177924287	3.72089638825921	4.73163981568931	4.2074673992958	3.23070047069046	4.36836847746111	4.02472196250316	4.6361191082864	3.89640990500289	4.58921741612073	4.66408081391886	4.46884106807983	5.29393755688373	4.97063079380549	4.36518575166798	4.1501751139853	3.72323277885795	4.39303595519297	4.03806586865341	3.89390494133174	3.81915086449886	4.19120603391534	5.2947555629227	4.10519446890306	5.02075802979723	6.85569921364988	4.48974534815567	4.06143364070404	4.84998315019436	5.12884496947576	4.58702322802628	4.9966513819048	4.44299364110632	5.07063868840162	4.70942896398515	3.38035464428026	4.05214133430061	4.67667195140377	5.73051241134061	4.71442581633347	4.35556973915025	4.8119678698639	4.69335289138188	5.23500216321707	5.20425459680136
A1CF	11.104825518171	10.9163275022541	11.1362539619375	11.7967340986601	11.5674550693607	11.5011037744331	11.7910443877105	11.5793243766143	11.4683477631976	11.6919317840884	11.5603585704205	11.6352708566798	10.4185219373459	8.92774463278543	10.8070884901343	9.41543475163298	9.9502948596456	10.838039150643	10.0253935905882	10.6913853953997	11.212871429358	10.0702597101545	9.57693089053669	9.52110407804483	7.97659604119113	9.40221965363923	8.8087315826504	9.44230984973775	10.4228000278218	9.4777784180562	9.98101774492435	10.5314351310998	10.0465648732633	10.4531202933964	9.28448348492677	10.2934229309921	10.831296232192	10.6564956266541	10.6052245378768	10.1473776246795	9.74548430597246	9.66664183880969	10.5619688300936	10.5186099010793	10.1304866994761	9.67801701787715	9.72331417929315	10.6093491961849	9.73850668327619
A2M	12.257971030537	11.8843361366358	12.4476451579683	11.1969927718198	11.1132881661134	12.3209558701607	11.0473001729457	11.457400906168	11.779676730253	11.6971927069221	11.5338755861891	11.7353261595399	11.2179798685278	10.7395190192368	11.5374974743898	9.92942028806966	10.9195471132383	10.9941326479909	10.7467940873633	10.089521839046	10.9575640972494	10.5559167242842	10.1806601082387	9.38775493339517	11.6253804222907	11.5988353020286	11.0998096018261	12.0434004251585	10.8129793475502	10.8232483652752	10.5731010484454	12.1615887171017	10.2269233701842	11.0500740851804	11.4819156445608	10.7716571812493	11.8868542512626	10.5365272123632	10.5470142984023	11.4716166275774	11.3801996033361	9.89715171625691	10.0108433808988	10.7542800244984	10.5699643997742	10.392653699145	9.97519439098277	11.352195212931	10.4465956370656
A2M-AS1	6.90369286090694	6.85234398126954	6.40712363536291	7.30998429468106	6.45426161057794	7.48539244730877	6.60983873600803	7.16330825252461	6.12324087571658	7.23856349524783	6.53891853881103	6.34796218705259	6.36956983279513	6.69910825948681	6.05013840849909	6.09004758719333	7.26913306046316	6.07994490745769	6.53658231377117	6.34517510273082	4.18386751304261	6.23064962364891	6.47657877496168	6.66542589006023	6.74994575221004	5.88444420973358	6.99642531492608	6.59136413856629	7.12648724043458	6.24630220250065	7.03447484130162	5.93160353779489	6.55268593167347	6.50052848564882	6.85122048998231	4.64747478371363	7.11917505673168	6.50715126950152	6.06322982561526	7.22974454181296	6.05708021152459	6.57013127635451	6.623211850476	4.94733093019836	6.92982466949804	7.16095504741851	6.8972306751986	6.84921734420985	5.53586968830228
A2ML1	5.25912031826206	4.36889505753228	6.37385171860582	3.87642806452964	6.48232920063459	5.262954231242	6.58199880939915	5.50939701355769	6.74415521369508	5.84705228493286	6.35311774200968	6.083115417251	3.38336306313339	6.41864566422976	6.64704555085289	3.8215705508193	5.01936029864196	4.99088552489469	6.07384004835209	4.86326589650907	5.24784273798212	6.22257167849194	6.16997733318624	4.3985939213501	5.4376418278808	5.80975929049106	4.79882803594521	5.32630570070465	6.16190052626248	6.40555179060494	6.02776286286857	5.46266489224654	5.06121747130832	6.53390458672181	5.95750627081006	5.98445617681849	6.49352901548783	5.06121747130832	6.88981242637257	6.43353930029677	6.23881160717357	7.05896752520444	5.61185864344064	3.89390494133174	5.93074496219144	5.7985589123857	3.36840175724533	5.22816274170737	3.9697850270479
A2MP1	6.51926423250673	3.38407853463986	5.61259596836882	4.88148034456693	6.01300431559206	5.83563729341678	5.36624708925451	3.31281538584966	5.36829383705212	6.14718507225561	5.61684747216965	5.20339806804828	4.51143243222333	4.2543624271418	6.76455237185797	6.35762830270262	5.18874778631216	6.72402270543202	4.11247207532136	6.11589280290282	5.09209136787889	2.68666885349997	6.16522064198584	2.28030984279177	4.36297896099076	6.410747685156	3.38252542634293	3.53287888118456	6.1913842670571	2.96944705949589	5.07169736018921	6.0024592490943	5.16700978690539	6.95439725419216	4.43469911842418	3.13108270868997	3.40415190070711	3.50644488497795	4.4707538707794	4.05844902548903	3.22697117775586	4.48142392706536	5.33518234830272	2.58778284838237	6.18617751944331	4.38219213732107	3.69461162134275	3.22183277459904	4.39688206643841
A4GALT	6.27416208299065	6.26180301494549	5.30055496532851	6.02134898021123	5.96942835445616	5.70153791708051	5.68726859734701	5.73670792876181	6.04819432561789	5.5699209235089	5.94639391292774	5.65077737706252	4.3458381223803	5.22233787812231	4.74826551815482	5.04759106265068	5.97708472945395	5.64596684475226	4.98007598589543	4.99286518731603	5.08401484439677	5.74898319618031	6.19914462398876	5.73787297349163	5.01788114597999	7.58748285432703	5.65333994639162	4.83949908735234	5.05592334304837	5.5555300047938	3.72868288571056	6.71960746455096	5.5370341592448	6.28465494031639	6.02944122806589	5.76637900558881	6.74706521642863	5.51020803839216	5.00205267926617	5.58929456990415	5.00689333002143	5.33697438486613	5.98223436788515	4.44961992990331	6.24394095210022	5.6416484216862	5.61023649730236	5.51146766262765	5.63348925805677
A4GNT	7.40506655398275	6.90209063959327	6.23881160717357	7.85353501750076	7.15472294974501	7.35315809553098	7.19887811626318	7.57462075409332	7.53147684647885	7.59798199726625	7.33920016444265	6.92586452576355	6.63471855554343	7.65145103891314	6.86898595935255	7.48769785948518	7.41422277719847	7.08947337554414	6.13168570839417	6.92749759897715	7.33158140156304	7.09694326731726	7.30817976848435	5.88549512791237	5.30736304326619	6.42737201572751	7.04705417673952	6.75263938960573	7.24842063978174	7.00068093544086	7.71569254562862	6.21692735961913	5.130115992663	4.86616651985023	6.29412648328003	7.97981554571537	7.17681720589651	6.56763993169778	7.22859296474447	6.28103242566965	6.99001815137213	5.9940913637124	7.26717589542818	6.74295707570291	7.34812963726832	6.3898245199692	6.59654481564596	7.17549593650564	6.94356897529393
AA06	7.19706738361996	7.0461933005952	7.73684031136135	7.31884092489428	6.1805430120854	6.57077165979149	7.1129306602941	7.15736371635519	7.37738913306247	8.03976642683761	7.1234231180729	6.73131988260075	6.81629577358244	6.04628598041708	7.58249139808858	7.13255863558664	6.82518487937318	5.75849671232721	5.64847168436404	6.7997160964808	6.77483979842596	7.6395627705751	6.67754783286091	5.01429135435362	7.26275100469838	7.25025483673837	3.76054789745189	6.90695974074537	5.9931398506126	6.68842230709887	7.57517587004096	6.39624608289148	6.81032170302851	7.30796633682083	6.8357166268933	7.50734359048347	7.21476921872044	6.70484246787322	6.54712766816282	6.6790574426608	6.43950829784084	6.40040916866627	6.36660544479565	6.71070245093828	7.28066333955678	7.24018122767128	6.41242525386682	6.32364261358125	7.05314131814371
AAAS	7.91073125015591	8.2607408136074	8.52522483299964	5.08484112047997	7.21476921872044	9.12393971586827	8.02433744307015	8.34444129170045	6.83112986973836	6.48933615094694	7.5029858142778	7.38181841442671	8.25940213402658	8.78565001509458	7.10879690823644	8.01808590081314	8.02119374377484	8.35577805109649	8.20129017415688	8.96209904985514	7.67961441626576	8.55688442368224	8.6469951102596	7.22192679041615	8.53683036305497	8.35655237132822	8.96008976197651	7.93589733920913	9.42680427584528	9.33963098866848	8.63699012254033	7.79333797295633	8.49279888957583	8.54289700633317	8.90861372719151	8.07091199517608	8.31659454928802	8.82325933325357	9.00002688097263	7.82074618353779	9.07259802753613	8.52117241819865	8.21714543611398	8.85635349788132	8.14183635511037	8.85868264301481	9.03065213231386	8.69254611445679	9.2041108846815
AACS	10.3593898405439	10.3981187734868	10.3501323080431	10.6850447156817	10.4553257778936	10.7548524198342	10.3164164835756	10.6845035558633	10.5596909015032	10.6690194696069	10.054483791173	10.0965790171309	10.1557401529743	10.3889259998092	10.7209650754031	11.0340615208913	10.8031586427092	9.81047551148937	10.1966621567367	10.0374291823478	9.91229442261835	11.506857552682	9.93137726351034	10.5132035965146	10.4033538323897	10.0584722780694	9.85363472592718	9.8340612126395	10.8621649194349	10.3786630800782	10.2306855952594	9.92082269373747	10.9028295815651	10.1103073358808	10.0265829388016	10.1752322111943	9.58671651340624	10.3999916800365	10.2490171009794	10.2231085967372	9.72331417929315	9.53813361087269	10.9395700739829	11.4173805025666	10.0552427705887	10.6397268477204	10.6547491620978	9.81361306715143	10.0413592092304
AACSP1	4.17105171774957	6.23458442604976	5.59757389890916	3.52345983295684	5.20158798774249	5.4399333460813	6.14718507225561	4.9134041366081	6.30097765407742	6.49956978275818	2.4720184324662	5.04229073617359	5.23541466069993	6.13328981259962	2.71309531176419	5.99118184517553	3.38252542634293	5.06261189189469	4.34786903221168	2.53060991944473	2.8072058329955	2.80416106777004	3.46616037479514	4.60432374154187	2.82744459830644	5.00930771894992	3.2384990824138	6.76105965766582	5.82238715006484	3.62898632492638	5.72975596084273	4.06321219763608	3.39926774404319	5.58895802135747	5.96675281691891	3.68573385257962	4.8711216430095	4.0057772121903	4.89591725747348	3.61293840702215	5.46311064802331	3.43606671711786	6.68425127022924	3.87302780536559	3.40489758218195	2.62587504355392	3.53606415408888	6.30527577334314	3.87027304925246
AADAC	2.64499474927604	5.08626170463947	4.13254030724531	7.30899242466001	7.78486701213652	4.69627550033671	7.24251082404855	7.50542151276381	4.56455630086866	6.32273604180565	7.01355876315261	4.08790358663092	5.92181233774607	3.76408399383127	5.45128340258596	7.18114535143211	7.18708337664162	6.62895268295256	6.07617723032144	8.70389815719416	6.11267924258608	8.26527134091647	3.60475823944023	5.77343592382991	3.33363698749253	3.86004679014147	5.53586968830228	4.53586603632686	6.55006553547207	3.76108356532492	3.69594542290182	6.56231050783999	5.94080993062456	6.6217239957579	4.29271132606653	6.54448120621838	6.61014684141608	4.6480624091598	6.66740149787481	4.17509549608294	6.52598715383209	3.36097567990897	4.96915973970951	3.86646501718601	3.72089638825921	5.31239608109471	3.25949851328754	4.40982651262508	4.6204568561205
AADACL2	5.10594383650751	2.51414745157779	1.84346364092955	2.39653864200858	3.05288204408976	3.24298132398511	3.52953756164149	5.77343592382991	3.69281824892165	4.61475868679804	5.17542918766094	5.00205267926617	4.7134411146171	5.33598317570089	1.91706472573462	5.56276266677766	4.24231570311419	4.75243945880037	2.0998041890412	3.2026786479623	5.22408336805082	4.76041986500053	1.72106011632673	5.95453652585259	3.94644470573267	5.54616422540636	3.51944382360263	2.51708755873769	3.66914834960404	5.25876004709642	5.63611346293935	4.54290951365336	4.46433656552337	4.50227557930202	1.93782965826169	2.67328042814163	5.32785480419601	5.63142492932579	5.38483376258876	2.57476666025459	1.31778935923225	6.10488299925286	5.40609337440201	4.32782549769635	2.44354706788488	4.82539452110199	4.92325064174043	4.8258813129619	5.66190676481081
AADACP1	7.46044216925486	7.31391981884513	7.95502096383446	7.0438277905125	7.68280644485813	7.42302347299438	7.1665398314079	6.26210291369676	6.97752895398942	6.17798210058097	6.9170024824901	6.2804264452007	6.8605410247035	5.03274690554194	2.00169695646071	5.65373704930207	7.69059230462058	8.69593953525639	6.44935903668349	8.06380541058954	5.5193395540025	6.84893735544	7.21543966723374	7.93018336798395	5.51864381281929	4.60056699663192	3.12589839540945	6.7950689866104	6.04400904354112	2.29898615968946	6.12567397179896	8.73693013581	3.9774803015814	6.34222520483976	3.84128005415794	4.20336088008876	6.71960746455096	5.87486819400929	2.39261970464646	9.07893047038432	6.19605522128721	3.61795560454851	2.87164330650953	6.5529930937287	2.36462489884243	7.71715122495871	3.44722505442695	7.17892656528341	5.37614181385394
AADAT	6.90918555196239	7.47496717708233	7.27341772817584	6.8393552467519	5.96063144087368	5.45490101056183	7.25740961600585	7.37029733874011	6.02294515167917	7.82739408453063	7.22949946250576	7.72451349906903	6.90918555196239	7.38462202830141	9.09046656928532	8.59940706867987	5.74972419763012	8.61035169063676	8.4649269891356	9.03326353519657	7.76628168935116	9.08367606601591	8.81464820823629	6.93527632096431	8.85014489615167	7.37587931441803	8.95887016548526	7.38751195969737	7.3305495730662	8.12745534250009	7.14712303091376	8.12847470332271	8.14072491910457	7.14047028153197	5.45091673271465	6.94481554270958	7.86442569833996	8.89135615329044	8.6180509391741	6.12011005555084	8.08661006890657	7.63213688876581	4.0014985342398	7.81936374847412	7.66727867021112	7.52196553068284	7.52462754158033	6.25556624298309	7.97397099765934
AAED1	7.44695558694705	7.88803276821633	7.53421166180064	6.55482873209457	7.56635082572483	7.2630924844396	7.15308411582569	7.26878199409453	6.81180564510312	6.77186242486978	6.69527613720082	6.62058610200063	8.53093651943883	8.82919902796556	8.74491472043941	8.10096069353076	8.55402359153061	8.19790602243296	8.58167668715401	7.87513295106625	8.24615091235119	6.97326585721256	7.08850299457356	5.74753059790891	8.80841777198956	8.64764632543709	8.2038504747163	9.5022801621578	7.19831180502304	8.84948342896523	5.86836932234797	8.46879633499666	9.05805496209533	8.48520770545026	8.53742500397195	7.48451801139298	8.13486541444392	8.46204596624952	8.82712717879271	9.40457550893449	8.5067890545913	8.48486964037754	8.40773643518976	8.20747530906444	8.81924011018032	7.72244593510399	8.57367929115019	9.08720216036108	8.8132277239241
AAGAB	8.95293439546094	8.87482585041585	8.43918254327435	9.01692748913301	8.94891576735697	8.77961334337793	8.97721413249479	8.99771616534361	8.87448509198342	9.05057161001081	9.07431622174087	8.95887016548526	8.28013245799477	7.98454368175669	7.95157523079356	8.17312016414196	7.98529889881951	7.23039366704782	8.44369358778883	8.55295460974867	8.21243618849001	9.27418417504128	9.36365518465859	8.78163965531518	8.31758500263807	9.22682897967795	8.996387791458	8.73427692988802	7.85578723753508	8.71145930121645	8.24922474780177	8.09468665114729	9.00447411270005	8.73368570870443	8.27192021090481	7.32318827688768	7.80178979809088	8.59707545909533	8.93733683093744	7.88436430249275	8.63573325495457	9.06942215676241	9.24398736215172	8.79635888923694	8.82712717879271	8.0270518547373	9.15364470848957	8.01701993501132	8.59192082996568
AAK1	8.48781279621938	8.48589622404874	8.55362027719791	9.5596815982968	9.29652373141812	8.7175325863504	9.06219657886985	9.23181711789708	9.00002688097263	8.78685206805291	8.92045966703913	8.7649487017147	8.52870937874742	7.74242173445934	7.89331933682746	8.86540293316482	9.01149502834897	9.60321243899209	8.15995285519497	8.79905024434226	8.57114527329368	8.07426056485223	7.96126952250454	8.42766146643972	8.17068578584552	7.83150403878418	8.44623533102836	8.00741223076426	7.58180682307313	7.98050957188345	8.1795402382014	7.71131539581155	8.04227396875031	8.32056601104882	7.68098938203201	8.17839684007964	8.72478327104563	8.74860610192552	8.11882742879841	7.41117719997819	8.05631836918297	8.12679827324112	7.80673008464833	8.8543745178326	7.83936592510809	8.38157021873605	8.2212724261661	7.71271781485053	7.7626648289395
AAMDC	8.32995106546607	8.84024609330467	8.8965735479731	9.25713520793561	9.31135081359228	8.71874041039768	9.20298481510634	8.68377266604879	9.23815137430029	8.96287815369181	8.69386649298297	8.46372014634648	8.09262880922134	8.89623352777962	8.74076632559869	8.76271909782948	8.540455181256	8.4028872954413	8.64222906734399	8.26567704225131	8.92774463278543	8.31723707724256	8.67872092695418	9.31883288992078	8.61602872902935	8.1399830659569	8.36633862214183	8.56238684079661	8.08691890663245	9.55557483429611	8.78231279961026	8.51315940868994	8.71696211927845	8.28832958663896	8.83060457075185	9.07163118917952	9.20231382921597	8.57367929115019	8.94257784920686	9.47555684564465	7.70904078013936	8.66706515189669	8.62683989581807	8.55477368307271	8.54425123472663	8.6208083198627	9.10276512335921	9.07954644542959	8.70985617465036
AAMP	10.417435593693	10.6976805659204	10.7029168167344	10.2671982799854	10.3061399806335	10.4142064848907	10.3298831906382	10.2877429363034	10.3593898405439	9.94132252679447	10.0378133994949	10.2806657380138	11.0493220970744	10.5814046062402	10.3561209761575	10.6674005255157	9.87239032297248	10.814149240746	10.4033538323897	10.8851439329739	10.6175279058604	10.0877247387699	10.4501032272402	9.97400135204685	10.3565494920448	10.7367196782773	10.9591115521412	10.7065660297785	11.0333548593239	10.6684844413905	10.6348989716283	10.4855348851074	11.1250241083465	10.1728868606468	10.3791199577009	10.2359774069535	10.2142576067653	10.4076777648542	10.7560779451116	10.7548524198342	11.4887735064343	11.5731746181749	10.9671780714829	9.84553456755266	10.7797175189866	10.4929421635263	10.9678276405014	10.7797175189866	11.1736779151384
AANAT	2.62827752247315	3.77182075847599	2.36104440535928	3.49199013738598	4.11010843337433	2.8196589861782	3.13439929657083	3.36840175724533	3.55446031929179	2.42243104852058	3.10758680939089	2.51563366275001	3.20911184821928	3.63636399810596	2.3537724436346	3.67170901563354	3.75733615199847	2.12926382955425	3.12730514914645	3.55900828711687	2.79060723425637	3.285736140956	3.81658563734721	5.40792736585708	2.98509093597317	3.67786386922302	3.6699152155052	2.93497123323624	3.58595762810313	3.02176823423879	2.73060000841307	3.51872937220215	3.59966523805403	2.79287443880077	4.1907069097566	5.75627305421734	3.24000175560212	2.33394527781466	3.67845756794933	2.5079633522169	3.29534878433602	5.06021522157634	2.47663651513191	2.52123686774176	3.44722505442695	3.01728469313618	3.07923798833145	2.77817130999556	3.82715246284647
AAR2	9.6469492964815	9.72727303134227	9.56326256710319	9.58363579337453	9.58107066219841	10.0230634529911	9.40457550893449	9.49970893042836	9.78975193099486	9.5218468155363	9.5586754869693	9.65924116428265	10.6662071596904	10.7856984165861	10.2562336517808	11.0532909653403	10.0356550877056	10.6913853953997	10.7762137956787	10.5685142631242	11.5251888106845	9.7918610188683	11.2865845426738	11.2365436201627	10.5968077264257	11.2533916766008	10.6674005255157	10.9270581513537	11.1736779151384	11.1772358345796	11.0333548593239	11.1941751523092	10.8214350492966	10.5375753623122	11.0730008878664	10.9971436922559	11.1417080962888	11.7353261595399	10.2350985029582	10.0979322475844	11.1067716283174	11.2556398936179	9.98168141744973	9.73377639900542	11.3664596681893	10.940868257864	10.0437421369631	10.5652971922849	11.3726562391881
AARS	10.9045860980425	10.8997014370652	10.8024917448311	10.3307702296456	10.3859180817125	10.8288733381413	10.4441174634439	10.6645102269165	10.7923616685338	10.2996149786558	10.5664109689046	10.7918316725318	11.9470610991367	11.3107935565806	11.1209063042605	11.7599031086243	11.1041627591334	11.4136146149679	11.7249104151419	11.0275837263336	11.3846537347655	11.3641247057025	11.6114131718015	10.9883949344272	12.1455545688959	11.512527221373	11.1749751823144	11.3941722191226	12.8948275354448	11.3895597911726	11.3153951613797	11.2193990186067	11.4088792532435	11.233397160678	11.6134212826792	11.741322950693	11.1814141715833	11.4063249073647	11.485412525918	11.5639320879449	12.1443482503117	11.2590822919498	11.0029858621781	11.2068581770305	11.6203023032386	11.9755146458356	10.9857237067017	11.6675534561122	11.6807478075267
AARS2	8.15488065605359	7.73482645884735	8.14940761230025	8.58390801252633	8.50374520695302	7.735169625315	7.88199035154209	8.14593362472734	7.83732354479893	7.71821786665918	7.59954194512184	8.34330951845883	7.67357654441758	8.24039290156688	7.82140951698009	7.83248680320582	7.84156574337079	8.40651203033681	8.88212745549541	8.59908097955135	8.06380541058954	9.0662969353096	8.18806762539477	8.60656420242204	8.27540140349444	8.06005177512891	8.60827044720593	8.37863312897021	8.11658273148485	8.97150986670017	7.96747446550935	7.94548063278557	8.07639436450859	7.60049791954824	8.51315940868994	7.77773624906337	8.11475973307178	8.06005177512891	8.23118029083997	7.48046314813915	8.24039290156688	8.31723707724256	8.50643358355809	9.12149466551273	8.57709971908388	8.55130964941218	8.57171735227359	7.42466558829879	8.31998248973058
AARSD1	8.82363670637675	9.29256087544965	8.98161678580063	9.25083898855895	8.90429466594384	8.88246204998003	8.59842633782224	8.94356833399785	8.1034663977858	8.77842284640805	8.61869968617087	9.14314977289165	8.76300370758683	9.19415514443905	9.66664183880969	9.11489926999318	9.01826079161653	8.34722390966911	9.30136015226056	9.40785608169474	9.02797864627451	8.78263656957847	9.82077725507648	8.81811317333791	9.06344807423683	9.8025475947236	9.59512985437609	8.99973236191996	8.04637146933647	9.03133975004934	8.56947979799937	8.77098203849838	8.73849896951713	8.7190957998366	9.27348160117314	9.03230013517194	8.98257103422736	9.37824499794539	9.5086520046071	8.87412353625457	8.99610088871636	9.47670615946383	9.39992774959048	9.08072995550434	8.94512553162716	9.01116881486908	9.25047817249717	8.86540293316482	9.43813362219234
AASDH	8.63006021331727	8.96540066220627	8.89461202042815	8.30090903050819	8.86979516099604	9.19292032737443	9.22176623943726	8.7649487017147	9.20910502196947	9.44412764421993	9.50259351801721	9.57905345278466	9.13672004703687	9.29968948460023	9.45795816455823	8.97403879273003	9.10276512335921	8.77931758322625	9.03230013517194	9.18221670935614	8.66742137344626	9.15929864405702	9.66130134510916	9.31912047245864	9.35744028646245	9.20910502196947	8.99056160011874	8.19099681889393	9.38738341877522	7.91356355917615	9.6655039950379	9.01176138137262	8.94486030118512	9.44983943184336	8.88438741862731	10.1016796226187	9.09730399269522	9.08486220735577	8.63213143480435	8.62244874922239	8.8949372529672	9.1168861039396	8.84507636867207	8.86682705184618	8.86750847547675	9.44773997143277	9.05741362541119	9.20067342291579	9.34383984995888
AASDHPPT	9.51359544423508	9.54958231551831	9.77796569877013	9.01604505393819	9.40748875518699	9.40717798856134	9.29612931907155	9.23242318107523	9.49048297120367	9.64241087440905	9.80213948764636	9.75136027413692	10.2612351050054	10.2816113458124	10.1978948555246	9.89798283481722	10.3669796919145	9.97286875304604	10.7918316725318	10.7591800608141	10.0572689702582	10.2298932011898	10.6731259443588	10.4525765336905	10.5664109689046	10.255031723819	11.2006579976805	10.6684844413905	10.3145565325165	10.3669796919145	10.3920745472023	10.4376164120848	10.1103073358808	9.87739910145317	10.6988312897383	10.1728868606468	10.8698056705437	10.7827810658064	10.4835315158831	9.45055011619447	10.5952255061726	10.3625298276376	10.651495243221	10.3575419988476	10.3184952477948	10.1886236200581	10.3344175994624	10.6505814208798	10.4682691535881
AASS	5.48562745463411	5.25492990718006	6.1734491399246	5.26031503002807	6.50884997078433	6.73393431300177	6.91076488878329	6.36383723868982	5.72881620961673	7.24994730633242	6.04400904354112	5.90831286100492	7.11555064351938	5.3619595842984	6.43484798736492	4.20514897852807	6.23235105789262	5.82034274011533	6.70453449103163	3.91382273426815	7.04131526804981	4.67849920731342	6.88331113020171	7.93327968490704	6.99937717528735	7.03008315746465	6.72042632247264	7.22917740333893	6.63126141169465	7.66581207930833	5.83843636837207	6.89853114398553	4.35015966005743	6.39959949528068	5.12297763616729	6.1078274724079	7.2697144384444	5.31154798952351	5.70735939385219	8.0155885316664	6.0613798068233	5.8088827238538	4.19608480246203	6.43578972856452	7.28035821898091	6.33420342271096	6.30300485423215	5.06462396132724	6.63092723372682
AATF	10.5455006622864	10.086491773733	10.1045198270395	9.79921923361285	9.92012665653585	9.96795845064754	9.5982405649384	9.83438918772513	10.4142064848907	9.51691974807003	9.72505193347329	10.195355846093	11.0813665575121	11.2813251155413	10.3275901579267	11.1229525708958	11.0795806238784	11.1941751523092	11.3325789159001	11.5232210785734	11.642203882854	10.6344277125452	11.5630538267005	10.5314351310998	10.6009004127931	11.2893363369058	11.3063500120992	10.7481133002222	10.5755676609326	11.1948791733262	10.952543835034	10.4998722425712	10.4486824107344	10.1415085779169	11.6574790808877	11.2679680281516	10.8883945757908	11.6851250061319	11.8931255050633	10.6030220729778	11.2037845249372	10.7034372805254	11.0243862791176	10.9270581513537	10.6030220729778	11.1702147047325	11.0393431596606	10.4642281730763	11.4244970898125
AATK	9.14012344503957	8.278418114133	9.29256087544965	7.74349823642677	8.58036273606501	9.96367141275069	9.13515358291524	9.80092562777131	8.84297245525816	9.10422010910754	8.71283604204874	9.67059986653429	9.48444706356045	8.24067876318562	9.48768091063665	9.23344093172327	8.31365850360419	6.68312713013891	8.28998287437755	8.37831891857278	8.64627376458871	8.96039401697796	9.21302484350985	9.2208946352432	8.5784009604882	8.42626601826719	9.31501413911239	8.49653317588739	9.00670893373368	9.41574682229392	9.47918938732944	8.80454215442809	9.75581122808956	9.06602084535102	7.47358243185536	9.26764805676868	7.819752179562	7.43107310829692	8.63975667236143	6.81797347946656	8.73266620488223	9.90928538217165	9.00139531742434	9.72113888367286	7.55106497847692	9.06284703650667	8.77749867723912	8.90137144405681	7.42336506660261
AB074162	4.98339037037252	3.89218601359175	6.70513061983049	4.90349068884743	3.64753441089957	3.5603962311967	6.50595606022503	4.0548770673151	3.28513469758073	3.84957417480664	5.10416000068891	4.21768091079372	3.78112641000837	4.58225548832475	3.2571778721531	3.42644687446272	4.10085764083721	4.91286090955687	6.47121669408507	3.4906220213769	4.01121450462795	6.94925070584065	3.23227661111635	4.58973354393348	4.18908675272765	3.55771649564293	5.4017356695913	3.47448972736456	3.32583464161149	3.72152897644846	3.3400752782978	3.2026786479623	3.82327263391623	3.52274108349012	4.17161915974051	4.0620885379284	4.05438611517632	3.22851543692014	2.94231071714888	3.41559540070321	3.90731957481827	6.64020327673259	4.64292851258055	8.40553235170473	4.85100264174904	3.56359859743295	3.5027036779747	3.00018822678071	3.67604802472877
AB488780	9.03574420495385	8.59083611693556	8.88372921227885	9.30034962875115	9.10587451157533	8.73165388839131	8.5784009604882	8.15254016507789	8.95122595999224	8.4013026293292	8.93212523673859	8.42493192783883	8.47724614223773	8.81072823326734	8.92102502020427	8.65019845035991	8.73266620488223	8.59391596337541	8.74350699862886	7.84911213699765	9.32396326883601	9.25443945261738	8.71145930121645	8.92740724313006	8.25543093634285	7.88338008173705	8.5611892108832	9.03163078105297	8.70687397824216	8.69386649298297	9.02960599818552	8.58356778347069	8.41733608783573	8.57298919723296	9.00580689256803	8.83854446296658	9.20976669407455	8.825422935252	8.78565001509458	8.41100290508636	7.72878811865643	8.60892458821498	8.49622701863815	8.57669773689465	8.33226558122896	8.7820219846631	7.81424695861031	8.84542441250647	8.23437972738959
ABAT	9.89840523037317	10.2405888608393	10.0481340376563	10.8318281633153	10.3404901647772	10.4180056361706	10.5083836671122	10.4784310037086	10.0702597101545	10.1927427526797	9.99193394727169	9.93497091859647	9.68730295471155	8.84361114624751	10.1573158952056	9.08446057459125	9.1730344134259	10.0924654365307	9.99558645698876	11.7488011035849	11.0192105972576	7.22102359752949	9.47061538684265	10.6463019791289	10.0367336185866	8.76692549465892	10.3194458073363	11.3743615314971	11.2929721607585	10.3056644783846	8.47928261751552	9.94059631388386	10.0979322475844	10.9897169368252	8.09401170534859	9.77861815557725	11.0024006250904	10.2974997451548	9.47811706338311	6.92948668281641	8.1249406368252	10.4798137421846	8.04435577638546	10.8226137589081	7.88232088514094	10.98704452884	8.8100894831601	8.18770064741903	9.65924116428265
ABCA1	10.1552504043102	9.38213776645609	9.99121829916817	10.1359018254298	10.5607576087277	9.28582173306931	9.20440940491994	9.33750986025319	9.62694359221627	10.1783048722759	9.7451094326442	10.0209303073168	8.26704680019478	10.3805285513406	9.432052854459	9.1134714274144	9.69896681438643	8.94587797048012	8.99479305287594	9.40882105136475	9.60930904551638	7.56235664854138	7.57596939569725	9.36496640403008	8.93768399068839	9.18996741447384	8.66965737234215	9.62262940611816	8.83397749771931	9.02543950731879	8.92475502854126	9.72331417929315	9.30476361018987	8.96987524399919	9.26366480293586	9.80746093472068	9.77566466068462	8.81687386969923	7.75051654327717	10.0221986112559	8.04895348536256	9.08850791252041	9.68843610404324	8.64416759863926	8.21552781482453	7.71755490910963	7.93292485959108	8.61410595700321	8.64963457125615
ABCA11P	8.04508584274608	8.23437972738959	7.87513295106625	8.30558524840349	7.94311842953675	8.17839684007964	7.8098365296459	8.33021403326688	8.57465199143401	8.59647606711682	8.20711892601749	8.37109864743312	8.37796294955154	8.0270518547373	8.51483454382523	7.48968917069711	8.12989493337172	8.56022647884624	8.88674230707872	8.18156880517074	8.58390801252633	7.7265734057156	7.83183579747261	7.84583670899121	7.79742210565302	8.31568723730493	8.78495046097794	8.77905741229325	8.03561519922034	8.29893035265131	8.19099681889393	8.24476129603543	7.458810020505	6.39013735394233	6.67116871177862	9.30404028126703	7.9646555497814	8.07426056485223	7.8080968985884	6.95096432937944	7.7651766036713	7.70161485942318	8.29128603812838	8.02736102748523	8.22089199771882	7.54818715839548	8.16207094965749	7.91544427663252	7.55706864728856
ABCA12	6.86568669582084	4.45012522241588	5.15454936585072	2.47797343181256	5.32109759634878	3.79016971479768	1.8262590457915	5.08268879641328	2.45431642882242	6.04725684810569	5.48276839688991	4.90007600742469	6.33522632827519	5.68068970497162	6.08220380721421	2.83045573309374	4.0081495903656	4.55109368568797	4.33756113633511	5.81535381721013	3.66784977354935	3.09914562979596	1.84346364092955	6.02845128275144	5.02750317333511	6.24908246365164	4.39466936610836	1.87735427074632	3.20508423386203	6.02041657012416	4.70841368257017	6.1014364392417	4.29608660787884	5.42128224549093	4.79363569911293	6.41864566422976	3.12004919878094	5.26930757638474	3.4899598837562	2.46734974238497	4.24878755679556	5.12673462350363	8.58528251745743	5.59198760651826	8.02433744307015	6.40096915381987	4.684716890153	5.99049637574161	4.5386335145281
ABCA13	2.99198314332143	5.22193072727454	4.32011723838902	4.03908018044173	1.99829194724307	2.18477776827194	3.74847161806549	1.46701810734335	2.88151812475569	5.93308975531359	3.3379956712149	4.54229833563416	4.32727390480594	5.58737002877118	4.1375852023715	4.22822933804059	3.79016971479768	5.55079568891502	3.81547142864879	4.19718101162811	5.86351117782558	3.99928483336332	5.53254987102227	4.72019355237059	3.72868288571056	4.33144219857636	4.64185652876828	4.12380256326732	6.90635450603562	4.69241992040622	3.63768305561128	4.34307481000402	4.67620370485425	4.42416484015223	4.42691557893708	4.5348506536829	3.29112538285055	4.69974817368357	2.74117309733092	5.32151427839482	3.63320532003712	5.6256217475754	4.1966043268183	4.56346100157769	3.24441143231901	4.07447053517868	6.53421219839132	3.95446252604553	3.01646105746006
ABCA17P	6.41772547954278	6.41864566422976	5.83777186212731	5.19682159732689	6.09677211845022	6.49233455948626	5.89982099592061	4.77030561557509	6.36107868953677	6.09677211845022	5.93187954730784	6.18110764649437	7.3325289675943	6.66966502413703	4.52484765786016	6.12195591503644	6.0133216604533	5.768084579767	3.42130892022993	7.00029825723583	8.84825475903192	6.00275524227508	7.36573673141707	6.8852485005171	5.53782046061743	6.29280073666871	6.09309703130446	6.6921253053564	5.89838806460858	5.61105533777459	6.39624608289148	5.55596181012638	7.0812708632964	6.36383723868982	6.27193338961569	7.34812963726832	3.91731147041421	6.15976090963812	5.91613270849636	6.14149645761162	5.03439561322735	4.28720831984469	6.14569521100672	6.72456121425218	5.72018127159147	6.55627257008464	6.10719151944256	6.0392464690022	7.48968917069711
ABCA2	7.9047666626798	6.88708923855279	6.92817013543118	7.22192679041615	6.57316983312014	7.44596962891197	7.94032744171241	7.46141652881553	7.54297983190433	6.98572014891451	6.63837710542212	6.72246025379034	7.93556994950653	7.29394999124107	6.86377156498207	7.74604918823148	7.28306173563298	7.78486701213652	6.64076387030057	8.25439045295658	6.96217368083121	7.63924579158871	7.08721791623829	7.08379455454569	7.13030265630257	6.51092601128327	5.95034097957524	6.91398134016735	8.1788128684335	6.95985089929661	7.00462247637856	7.40647641872416	7.76834030744582	6.50337325332758	7.318377327504	7.18739698457056	6.51120739610937	7.12186694337863	7.27206942985812	7.81271126477284	7.78007329980107	8.78369670682259	7.62741853064783	6.62699227576193	7.20657523732628	7.82670665172138	7.65573488737974	7.92111661890452	7.9646555497814
ABCA3	6.68782260474497	6.67696783999837	5.78910961351585	6.38273190861213	4.63711279119315	7.31423259121907	5.59198760651826	7.55303523260308	4.65818887861362	3.94762848249213	5.40016268931137	4.8711216430095	7.91252287981653	6.53327792332246	7.37587931441803	4.33035231483218	5.37041783140073	5.6256217475754	6.58708896519386	8.09433142070309	6.1703642965391	5.98950017728521	5.95220896075912	6.36865402377579	7.04800580791855	6.10584168818201	6.6053011962457	4.08457599851126	3.96510187327779	7.03700505005589	6.72190207799971	5.92424998716835	5.65580208565517	6.20921400772982	7.2010835011518	4.38267378900862	5.96547466668855	4.59238803760407	5.28247674804979	7.50473905842416	7.19225947771763	4.48813020850575	6.90576928079502	5.16477110321523	7.36466349233099	6.0875163169016	7.0824849699445	7.43503899686562	7.65644506656839
ABCA4	2.88454914684498	4.0182454696883	5.3194536018653	3.73187695217744	5.12024852711266	3.77067907694078	3.66282793629135	4.15360450029824	4.1885361535106	2.83449145177481	4.70559482165651	4.49881092788206	4.77564533555257	4.07932520911727	6.23121051955975	5.63456706072419	4.29107015148688	4.36986781345778	5.10782211150683	5.97647598529592	4.27177401154094	4.16191791760944	3.99124720102237	5.54881660986741	4.7358136024928	3.9797513145882	4.78126463917324	4.5918649384936	6.11817663130756	5.87964096423259	5.27236966817753	4.05214133430061	5.8995351079906	4.52641633459831	4.28936860540367	3.48694431042204	5.73339270447444	4.9884319582015	4.76835642867286	5.55204331205112	5.13069866064844	4.07285868049988	4.0276104459665	4.83011209721843	5.21009035359266	4.16982393278924	5.08943587931359	4.24878755679556	5.43684820133967
ABCA5	9.95375579203664	9.61082319937859	9.98238666915197	11.1780085041306	10.5159086445671	9.92324457972236	10.1778659700201	10.3893675839948	10.2921346682288	10.6605537206844	9.99435338006898	10.0673984496877	8.13153162270916	8.93768399068839	9.07624098496578	8.39462631920135	8.12296362644098	8.26877854084421	8.12953942167792	7.78918824509698	10.0007150284792	7.9795107456585	7.04065576814494	8.80324539818377	9.85844045122791	8.05380296518674	6.90635450603562	7.94347636322331	8.21855247346335	8.106370748316	8.17033747759846	8.49038997848843	7.85213230007045	7.56788457442717	7.88731100264354	9.41608923054961	8.93507452572483	8.70355936396856	9.13577879418606	9.62474816791999	7.046767590246	8.48170183271368	8.58627527081989	9.65826904456334	8.58203919641828	7.83318027013086	8.91581556647047	8.1236455873594	7.80291620341754
ABCA6	7.14602355106625	6.40282301003251	7.28729525264436	3.625410663985	3.8523207083347	6.95164011059218	4.33035231483218	6.53791629639135	7.33984331591151	7.12874861501704	5.42661242667241	6.70265852588726	2.22636335142643	6.00535510816711	5.25393556053604	2.82831071041538	5.47353966665993	5.33697438486613	6.44971031141085	6.57853275737583	4.57545323525329	4.61208663170893	5.95034097957524	4.79767183720104	5.17621633581027	5.82171345104218	6.30300485423215	4.43815537132586	4.05844902548903	5.5683714030272	5.40435485019922	7.26339780778504	6.21447302473607	5.6855715208242	4.03183767645878	5.29057708516851	3.55579751292169	5.99695643904495	6.13168570839417	6.56268603890247	6.10618132127057	5.6927104733891	5.45380282372979	5.768084579767	5.89215534811255	6.03813780497445	3.38613386958285	4.15077666899353	6.20205153468986
ABCA7	7.82799784157976	7.80399506974516	7.74566681014372	8.37375948245744	7.31160239095156	8.04227396875031	8.47796294840459	8.41193051474644	8.2270677068019	8.13653958245158	7.76968037711266	7.7265734057156	8.1125162585349	7.73161328989959	8.39148829879683	8.17410167061747	6.93015997714175	7.95738919503671	6.98086054812396	8.14876192173176	7.5455008878403	8.29273344232674	7.78918824509698	8.34024761482601	7.20015003737941	8.22425541272063	7.68098938203201	8.07457901822825	8.01598761322445	8.21648808640004	8.27668036814547	7.78622292060727	8.09566372943666	7.27174329868088	8.32093402876153	5.84394721294886	7.90882203090601	6.75125859770877	8.33956231271461	6.02879041957527	8.92239348106569	7.6283537839733	8.39715463851864	7.36642674730976	8.57777179325408	8.24547739701699	7.38990595222763	8.02847203526962	8.2896684433604
ABCA8	10.4563274010782	9.19028444603357	10.4265441938655	7.96499244902135	7.96780044075809	10.0452747892522	7.15953803658993	9.1143100431915	9.4458982283891	9.98351600348827	7.93921864899788	9.33067318975949	4.96519150878321	5.03439561322735	6.34188225684503	4.61838924951329	5.36503637054727	6.19571373886131	5.16662094222877	4.80337509106858	5.92897622080501	4.4665903081563	5.31598262578119	4.47130514960579	4.9058653568929	6.26407202367936	6.92073885865461	6.17798210058097	5.05153562712347	5.3287144694635	5.32035213285286	7.39680451611072	5.18417749187309	6.29866433997308	4.65818887861362	5.68428367676243	5.29133095565759	5.20702001478091	5.0455751146216	5.7999848906532	6.42973036731075	6.71163214885994	5.29727329601939	3.3372623684964	5.15931378972215	4.49504824287207	6.39196240547321	4.96971657547821	5.59791670385595
ABCA9	5.61185864344064	5.89805653723164	6.20791468390187	6.3133962108439	5.70998174480428	5.97946073708434	5.442281151601	5.19161141062043	6.25684661466056	6.92188150295176	4.0329440381875	5.40056047553732	5.89740782894157	3.26033588174223	5.36585500005106	5.95034097957524	4.71549417454853	5.25393556053604	5.84462559220211	6.07226300595177	6.30597127360333	3.1767699653854	3.70408543152682	5.23135587596404	5.0728072410302	5.20915607846396	4.60056699663192	5.52013567691396	5.5699209235089	6.14251024981594	4.84183194061178	5.02212360997413	4.97801486735482	5.19115179942709	4.7584136647685	4.97466036550254	5.62675470078991	2.60505287980615	3.01122443678759	4.99866017279448	3.4696708853459	5.10639886577852	3.08199740462082	5.48276839688991	4.48858085565141	5.32151427839482	5.0236142707311	5.16296940203371	3.7764613522907
ABCB1	11.052019055086	10.7996404570408	11.0563726749565	12.0956605215194	11.4958227286908	11.9908147110093	11.0354326447435	11.820107889388	11.490509895092	11.4444983797944	11.0295408178025	11.6095617523942	9.4759268965922	9.07401015187316	9.75023105529002	9.370801814848	9.15014786199883	9.41993605803739	7.54269210625668	11.3862105255599	11.1457137913783	6.57582827499359	9.40913443165653	6.27416208299065	10.219378514575	9.27381926168196	10.1124343822379	10.3589406120143	9.78113132879846	7.56934615572733	7.62350818973621	10.6529707123975	10.1435784828684	10.5390205732677	7.86858017720643	9.11872853687172	9.68884099009018	10.361735430436	9.56964252148564	8.34794104324406	9.26632413063657	5.82034274011533	8.72145078965681	10.5029796061673	10.4008672440112	7.67154833973517	8.7820219846631	12.2414670315608	8.29864269092369
ABCB10	10.3029545611838	10.3655936018965	10.4754558240603	10.2286449376453	10.4949126914919	10.3258401785524	10.4155219651715	10.9426315359428	10.4317945891792	10.6699868059355	10.2333120217775	10.289444274723	10.3090502435949	10.6452527957462	9.88519702653418	10.2260544427881	9.85032338409424	9.3074821438646	10.0176272883591	9.79575259853524	10.1791093452535	10.0497585467426	10.551213781788	11.0380220162962	10.8368740131317	9.91344496517217	10.8386228180626	10.8878277196949	10.255031723819	10.4023673667162	11.4566497429009	10.2368496389235	10.084806195842	10.5787242901494	10.549623125769	10.4934139624334	10.1576960935166	8.85528425841294	10.2177434719986	10.2239314846726	10.1848321626786	10.5004711616546	10.8856666818681	9.29612931907155	9.46186319410705	11.3846537347655	10.2872830125651	10.2959254873016	10.2410222329567
ABCB11	6.88142931465956	7.31990568464326	8.45377489246358	8.79369633021811	9.28342046077693	7.5029858142778	7.80741680442271	7.68428757169984	6.56763993169778	7.49206371303217	7.9121800620932	7.70440319810462	5.66849250031376	3.04276639379327	6.2590780136061	5.65261511963645	5.77070448141095	3.82098195765498	3.47803119989246	5.63830053108831	5.3816844240648	3.82460091907523	4.65267661586076	3.3782502658703	5.03666624536595	6.63244784224646	5.17376087027163	6.15208379100869	3.18734288629507	4.13309150568168	3.97003493385904	5.07329566257282	5.91391490354157	5.63142492932579	6.08720270386207	4.93837417808767	3.59209042269533	6.48176799951514	5.72436694412285	5.38908537831435	5.28603489643157	4.98555614437147	6.18984478365278	3.14086759466243	2.54899255324911	4.22372996320281	5.18096387529418	5.74097690922845	3.66107995161134
ABCB4	6.07318595401704	4.48402075620308	6.27797940187237	5.33863859780718	5.80920213321104	5.47625510234824	5.4392325826322	6.49440863599823	5.41808889146742	4.92761305802391	6.41800160590318	6.10243464398761	4.91936136570537	5.72945864974961	6.14186196861039	4.48244754765902	5.12545891782288	5.75047537797754	3.44374442630626	6.43702660217508	6.84583202738666	5.20511728531103	3.86774520342206	5.5468929742476	5.96613403899562	6.5725662243286	6.86751690688581	6.10985108670669	5.08897473151917	5.14510738659531	3.20597459386821	6.82055470311672	5.71801528309151	6.24630220250065	2.97536689161216	6.25199745258893	6.62755926589301	5.29308419116663	3.62665961271746	6.61241113411629	6.15392255492524	6.0409241696197	4.52531886433557	5.68428367676243	5.97807945671145	4.56723925939047	5.51221228659172	6.04725684810569	5.5780500952142
ABCB5	4.84570040040147	4.73163981568931	5.23351984835199	5.47093802309364	3.54795385993896	4.97705990348022	2.97536689161216	4.98007598589543	4.61425410484298	4.88044825100626	4.41542828782875	5.0010967117427	5.1683502509449	5.29906771253296	4.50227557930202	4.58498134366207	5.19402582751033	5.98914359337474	4.65985202518049	5.64125383247943	4.95303899934375	4.69126748830039	5.47830304827518	5.24373722239161	5.41877781033459	4.28882583335342	5.5193395540025	5.22357590624978	6.00940847256018	4.40665779569711	4.46388172317041	4.87899596395118	5.9787951178175	6.10111083465148	5.68217019940209	3.81658563734721	4.60580449919074	4.6610215191321	4.93689788716383	5.66107926939053	4.60794435914028	5.29608643895671	3.88105583591162	4.73322026030593	5.7322953958327	5.22494686872798	6.27988544304031	4.50074298691318	4.55403557794441
ABCB6	5.81825974934175	7.05385856421652	6.83964967389294	6.79793656139632	7.60426699329425	6.88981242637257	7.39297010698271	6.6742027392359	6.23183327311749	6.02294515167917	6.91260385460198	7.3376618696601	7.18479433093255	7.35076915689596	7.44887387810821	7.87351592879929	6.46412284472746	7.59924847954207	6.87037266372021	8.08256719172907	7.12874861501704	7.50598872292125	7.2739915355089	7.26717589542818	7.09761758294671	7.22162886669703	7.5784825749133	7.80399506974516	7.2810037327367	7.49814690603095	7.17928042649626	6.94394221145252	7.97504464552895	6.13002225171389	7.67519899745221	5.72881620961673	6.57047732001857	7.49814690603095	7.83086467069142	6.90952297662564	7.28923702100917	7.80673008464833	8.1201487335703	7.62280696463848	8.22193462760841	7.99854925928825	7.06709118766802	6.67389512640392	7.66469936278466
ABCB7	9.44133881522328	9.89107649466388	9.87087564469972	9.80456977798042	9.71387917902133	10.0497585467426	10.1469595485487	10.2676217460422	10.1004347322713	9.83623314132001	9.85482052436688	10.1668542126615	9.66234659396253	10.4989273158013	8.96565621726516	10.0904329397803	9.30034962875115	9.36948742752021	9.54506620943224	9.70778659668886	9.99193394727169	9.73014128193903	9.99558645698876	10.4736016242685	9.56326256710319	10.4608688532142	9.40882105136475	9.15622936431148	9.55335812677859	9.9790486973334	10.4919634644779	10.2714023927767	9.83280825693819	9.61150445717363	9.74836909576709	10.4794186628669	10.0999598252703	10.2695392919141	10.9851213804103	9.32495701773413	10.195355846093	10.549623125769	9.06535666058206	10.0421078733201	9.98588027755246	9.91074689388249	11.7552282915322	10.4511093584489	10.1573158952056
ABCB8	5.94172674333063	6.78575327173259	4.72019355237059	6.33622477753824	6.06202380702573	6.22906492602471	7.1831505909296	6.60543922649733	6.83448118871518	6.25497999206203	6.59983737184164	6.41391378600618	6.84611802941354	6.4451886532558	6.15719143942431	7.23005304311928	6.2095419175509	6.54685342878872	6.65783699296406	6.9113924051848	6.87445617285876	7.32282949654093	7.13986740739823	7.1064778150806	6.46494590489146	7.07194242571825	7.01974668709232	6.19326590681608	6.07384004835209	7.3484630569976	6.82028064995823	6.93669313626972	7.14109026164379	6.44549320330904	6.65139340267956	5.175825903191	6.09708790497052	6.7057331983704	7.77977222320386	6.26952213712946	7.62009315198257	6.81797347946656	7.49232831254741	6.45393596666488	6.80523219599046	7.72948960631737	6.28070424717861	6.96811958306246	7.19106209668155
ABCB9	7.01421795637346	6.38778625920827	6.57287267946696	7.2700545306058	6.31823604524041	6.51569102849774	5.89465746246404	7.43736372352792	5.93103280280055	6.06459688803967	6.80523219599046	5.78094088380271	6.49471032534884	6.24694722605028	5.86836932234797	6.23064962364891	5.50758620618027	5.14430148846699	7.05063305985507	6.81645778386202	5.92361796666129	6.69527613720082	5.87486819400929	6.04471795881395	6.07907298199473	5.36233985949186	5.73824267023312	5.83014020796671	6.55808884056348	5.92594789045911	6.06660408179771	5.22540619121547	6.12233408262663	5.76956378516635	6.1347390044429	5.77419082602005	5.57074749445307	5.62940896952799	7.18773026820213	5.52866686988867	5.86981324793549	5.17542918766094	5.64884957874968	7.01648949407981	6.3668644291612	6.47802128546721	4.28986916681403	4.53645984648777	6.1366586115217
ABCC1	8.82509387347594	8.81169515727891	8.79472811476535	8.75710874670325	8.93377923900019	8.92475502854126	9.64485474954737	9.5674962796026	8.46401767910276	9.09175851270054	8.66924976676868	8.90459728708701	10.4642281730763	10.8756563578125	10.442872449458	10.309914096711	11.0192105972576	11.250428357256	10.7677622057991	10.7172572885258	10.8550860875011	11.023048048218	9.87281656629685	11.0354326447435	10.9653400867207	10.0920758483695	10.6218447163795	11.1308320594001	10.5360276683222	10.5284833511043	10.3395270612964	10.2782883707163	9.96795845064754	9.9142726562995	10.3159934820331	10.8348983969044	10.3154587609975	11.5196351299994	11.023048048218	10.001464518192	11.3087739333406	11.0927107688154	10.09419142261	9.94356962915547	10.3226994205883	10.8594657236451	10.1589922121006	9.61522416347366	10.7626868400086
ABCC10	9.33097056171973	9.31031703561206	9.01924367821525	10.0818220058528	9.76656057243723	9.38044052833998	9.53639392187858	9.25957593131591	9.45826128857396	9.63101997907082	9.94242073517693	9.52650237255762	9.71616732915142	9.88249367114676	10.0860094208231	9.82355380271851	10.309914096711	10.4114315144386	10.3090502435949	9.3550855390737	9.94579651961235	9.7311911755647	9.81281214596402	10.1397923121305	9.97361452731069	9.54373187405267	9.63723821166035	10.1004347322713	9.61455367364483	11.0755954418918	9.92246510735482	9.97286875304604	9.06832266534592	10.4707344817202	10.1428333477502	10.1686021389544	10.2816113458124	9.97058676716262	10.1909221699318	9.77759011052737	9.71511079842668	10.1099447706346	9.94280413806516	9.91107412820106	10.1216983242848	10.2718519279356	9.4351385051607	9.83851042113639	9.49647903209971
ABCC11	5.81255452510954	5.45010467922983	3.68020499833536	5.62642267540828	5.98776192067611	6.05199964400944	4.28293293373821	4.85974481401406	6.15547601718896	5.77643989930386	3.18881255092568	5.28779038445268	5.24652858659777	5.42128224549093	4.61425410484298	5.70702708883241	5.36072225452553	4.69820579388404	4.11354893112356	5.88180258358312	3.95446252604553	5.11227523161625	3.2713832285492	4.13646853923409	6.30498176404265	5.14510738659531	3.88459749321536	5.10416000068891	5.06261189189469	5.99252895636311	5.97380071470522	5.80650381487264	3.72610661179906	4.84326194741044	6.5118414870759	4.21255599912805	3.61924228517201	4.57481494611727	6.18584620199904	4.53433071436301	3.93208614144142	6.26062357491187	6.0359402870295	5.60286933452845	3.83021736632524	4.48402075620308	5.87054697047827	4.8181941228488	5.27904382052305
ABCC12	5.083555067167	4.72884245288572	5.2129342852719	4.95005926241236	5.25038084400603	5.81224232247407	5.80205468083279	5.3511914900242	5.1570046928868	2.56397487662697	3.39437075238275	3.78358465747786	4.82390909559267	4.1002526667813	4.89646188294752	6.27009467121219	4.05939153890845	5.70628570216249	4.58921741612073	3.87947210263993	5.19504510682995	5.32589604740388	5.4747409200158	4.22224335754574	3.79940947802562	4.66777291578559	5.05821509686624	5.15454936585072	4.33580981768346	3.97853638103181	3.13693550000384	4.96156838105459	4.01454725230604	3.50975776983113	5.41609645184083	6.1353913560988	5.33336784078804	5.42613383003499	5.32713942492727	4.44903725573908	3.22851543692014	3.7004224380627	3.81846362547234	5.66368297501462	5.11977669095307	3.02274263388578	5.1570046928868	4.13309150568168	2.26138549008157
ABCC13	7.22562917435148	7.17549593650564	7.50930557659445	8.64858403002662	9.0970109564815	8.1603004821492	8.53942431632209	8.32729871427899	8.12637894570411	8.20194228456733	8.05703125131013	7.48185548839251	5.91549032219277	5.93376309758468	5.13642006207589	5.262050579166	6.12162116143433	5.09538099082491	4.99237741703432	6.26977834155928	6.01042160994096	5.04229073617359	5.44721988319724	6.08184973983809	5.03188456999353	5.91751148620567	5.30820129719313	4.92527014951792	4.31371357641539	5.82679602172708	5.63456706072419	5.67320027029421	5.72366285123439	5.72114410262483	6.11848456043946	4.84841346546061	5.48688272705126	5.09117622108482	5.70186466701898	5.30095097380665	5.40656040232335	5.21646153098752	5.85957195855371	5.31353239947896	4.92275255602464	5.71399492880328	4.86431022499256	6.46668214069716	5.69193375612629
ABCC2	2.89923802762795	2.23066044075808	5.88110078700249	6.26763554366868	3.78358465747786	5.11062663430649	3.55246028113282	7.04065576814494	3.3393273408537	5.5256422068241	2.82634465586488	3.9938379937966	6.35087364821122	6.15719143942431	5.57731065583512	6.08684920633458	7.61974933020965	5.71837661574158	3.18648795090568	9.11595408546857	4.53287663497036	2.50641819043153	5.97547433669407	5.56913454875722	5.48276839688991	2.54271420217097	5.2168967925181	2.86079814130559	6.75061955202251	5.66818387624597	2.52123686774176	6.31455795144932	6.17278382769943	5.76771566007008	6.71318076946809	8.60959884635819	7.44230118243162	7.58535660186852	4.79545586091108	2.64023804812082	4.52750151711369	2.70841884378241	3.4696708853459	8.39252028927659	2.86245489780628	3.84720968354039	3.18507751007862	6.74509815812881	8.35577805109649
ABCC3	10.2777562683854	10.5485393615244	10.3879252616697	11.1743311471092	10.8294746296208	10.8092969514473	11.3107935565806	11.2311110177588	10.5465063943169	10.5064245348107	10.2032482893054	10.2221508422037	8.48204967954382	9.50493988191207	9.02638541953482	9.57552079209585	10.1704325767462	9.86540935990002	9.2813977087254	8.93733683093744	9.22585943416103	10.2155230874889	8.50921349775327	9.83769051516964	9.63945609337561	9.73271898920294	6.93405747330532	8.01430739108278	9.44662210215976	9.03326353519657	9.27418417504128	9.08850791252041	8.58356778347069	8.66487552371982	8.68102636008695	8.94722795956696	8.283447629255	8.64858403002662	9.66943720381052	9.72727303134227	9.45467816883837	10.5115827117559	8.4674526918182	8.88736263348039	8.44817843725198	9.7294546766289	9.46628673541393	8.7706827040553	8.62472586786131
ABCC4	8.98628660466408	9.31750660219744	9.08231596410564	8.58071113389506	9.25607965647	9.11401375910634	6.91952340359273	8.70526677590955	8.68736293344252	9.5596815982968	8.78888916595923	8.91642961739163	9.35858797925793	8.87817849117372	8.74416245298248	9.25306949027003	8.51880005615577	8.0993602492492	9.10730331749567	10.0221986112559	9.12987818392334	8.20520494787151	8.91172358243345	8.48971918958671	9.76512315622053	8.91510336859873	9.86540935990002	8.9641669352682	9.28923425253446	9.08720216036108	8.85736777012545	8.23697974555921	8.94193975497358	8.93733683093744	8.62779029839203	8.46778307229396	10.3232666608221	9.08166817827981	9.31427049792148	9.57308389010915	9.26896086149713	8.21714543611398	8.66612502601297	7.97358367676448	7.92893841826913	8.10703026543619	8.8132277239241	8.45377489246358	10.3330207299277
ABCC5	8.81811317333791	8.48140532107258	8.89135615329044	8.98914057959023	9.10836749698713	9.39448340208214	9.19360867145147	8.98946909020752	8.89917345880587	9.58533481468633	8.77749867723912	9.39992774959048	9.39020128959106	8.88351186673015	9.01365402886942	9.16067624088512	8.3687367873385	9.22849453924276	8.58036273606501	8.71085482442706	8.67340085208837	8.54219202523823	8.80105978519781	9.49647903209971	9.20838279984514	9.04044869349437	8.99446313088882	8.27404950197162	8.29404692662001	8.6685759958253	8.40167869790992	8.65767050357018	9.00348151553089	8.99446313088882	8.32607349850414	8.59875120637509	9.10556169689514	7.99088724151698	8.66320856561975	8.93768399068839	9.08985222411316	9.01333612123015	8.45081925494165	8.1372745177065	9.30436880047133	8.40553235170473	8.96599766238386	8.75320766800226	8.98914057959023
ABCC6	9.21646871998874	9.76729412033104	9.31501413911239	9.46593626110754	9.39312665158614	9.01963309086412	9.33344843862265	9.10836749698713	9.24158926969343	8.76203179008576	8.94257784920686	9.26366480293586	7.94419566556683	8.53322600825438	8.93922515874421	8.38881139016028	8.98454643031351	9.29652373141812	7.96747446550935	8.96039401697796	9.14474987261711	8.34185462582066	8.74990022714541	9.10658172477656	7.3504602611821	7.77121458490513	9.44662210215976	8.4616845633402	9.23612794571201	8.68535096326307	8.77647477765086	9.00139531742434	9.86777130961481	8.63942984364679	7.26211355160192	8.45254592899967	9.09867802417241	9.11838697931933	9.22585943416103	7.2724326392258	8.80939997920584	9.32426182165349	8.24922474780177	8.41528964495003	8.53560416738268	8.54937604612638	8.2305308532833	8.55688442368224	8.47268590652176
ABCC6P1	6.93375719495497	8.28491770019119	7.0052361111335	9.2851118668309	8.24583164961416	8.06807747245147	9.27891165794407	8.22461055447991	7.67487072134421	8.46372014634648	7.47163152181074	7.84911213699765	5.68068970497162	8.11757451446488	7.30605268881975	4.24665354679892	7.7463610347982	8.68970846360519	6.85263135784085	7.79126907427738	8.25124404143689	8.34057524938968	7.32677846668764	8.16680820285172	4.92527014951792	5.65373704930207	6.60802199585467	6.8542770646572	7.94032744171241	7.9047666626798	6.0891390201479	7.39169416648853	7.48046314813915	6.89201244144014	2.63766956828679	8.64445519935744	2.51708755873769	8.30780261266388	6.56078834297554	5.75627305421734	7.23495697612268	7.57996282863617	7.01015289198255	7.98088308260779	4.11589813225012	6.87420436919697	6.83223105916823	6.84406343057562	7.6402499635791
ABCC8	3.62845727731487	5.42818921853509	5.54494140557407	3.45704975113642	4.29047928065483	4.40604978918093	3.96420606113075	3.54415451462681	3.67109365074401	4.90248441759005	4.85205531950314	4.62694333100198	4.93971856375988	4.43701469508334	4.37854849822083	4.28496951726934	3.77182075847599	4.47447618970685	5.90184972467251	6.3233158796046	4.55791224375917	4.22323470869926	5.49575820259954	4.18102877712115	5.09538099082491	4.93782212058368	4.83949908735234	4.86517136331281	4.07017262928843	4.52434539132785	3.73446217369539	3.66216486774566	4.83905515905358	4.18266929942905	4.17788995560997	4.95462621862306	4.41491606423418	4.99771271843466	5.01369670607091	3.79439273569072	4.67255560163179	5.08484112047997	5.5178275217691	5.2702031125641	4.26727399833124	4.10202338146855	4.12764025466079	4.73261525890708	4.80025591250589
ABCC9	5.16117364952485	4.65520551514381	4.80071480546382	5.95750627081006	5.00689333002143	4.8850988809411	5.25294745113858	5.80718305482848	5.69965373228263	4.92325064174043	5.77570250855467	5.34205669263461	5.69536782297839	5.31353239947896	5.76130322543364	5.82494496914991	5.61023649730236	5.94839731075384	5.54186933299589	5.46355395263579	5.62246229506677	5.27904382052305	6.26353110092616	5.24185542357267	5.05398899070175	5.44304801348392	5.56575810068026	5.30383877263003	5.62489821157358	5.11740727980145	4.30015506989951	5.58549602518303	5.79196569380671	5.96517056102502	5.98541091328983	4.43761212457361	5.04128976029686	5.74935434991012	5.67397275042514	5.13339034124581	5.17203226435658	5.65853893394002	6.03500409755381	5.6614938254374	5.72697651428104	5.80604835755183	6.10210307108356	5.30300681693088	5.5468929742476
ABCD1	7.68169523304603	7.5563759992801	7.6147205402741	8.7482487891306	8.17284218512074	8.07357251441607	8.35752428683189	8.31659454928802	7.58469264829407	8.0139643921145	8.16587108482256	8.1358976971409	8.07639436450859	7.86262454074626	7.98529889881951	8.51245973030564	7.9496182222278	8.35827908910459	7.77640473025075	8.00598641356144	8.5401118570543	8.24308380363031	7.53550189421384	7.8757000430465	7.41456768057652	8.72710446236435	8.45528416614646	8.31296160131488	9.20582113861631	8.53056818973157	7.93527261810927	9.07752957884254	8.14392315169255	7.41616974424718	7.75307154732816	8.64858403002662	8.04819493498398	8.70558547551291	8.90993010920266	7.97087802508687	8.52591811855418	8.68130851417756	7.78918824509698	8.50578352849052	8.75609925817699	7.97807215258665	7.78585768411224	7.89446091574531	7.96398576706514
ABCD1P2	5.35242892305829	2.98589761286415	4.90149968996588	4.61425410484298	5.27283489094308	5.07063868840162	5.93946760940169	5.72774532049055	3.59134705100077	3.57208617924688	4.3919250094249	4.64232725984307	3.69917350216172	3.84481813720618	3.47893256871078	4.62422485144675	5.93748852153138	5.076265950101	7.15142166511862	4.0840025961082	5.04716067499793	3.691748301134	3.98131146999733	3.84182474109278	4.97063079380549	3.99171341765496	3.90912819387256	4.00256845173098	5.79894609398618	5.11062663430649	3.99816615065605	5.18783190725618	5.44632743277698	3.87882166707546	3.45001772559136	4.91232468911715	4.8799018391772	5.50794945187022	4.71442581633347	5.00489350721604	4.19768867537412	4.24935430435704	4.00090713259686	5.48476925223692	4.6748395874446	4.63772084789411	2.95861363289655	4.69382354321139	4.264517314844
ABCD2	5.94049857069853	4.00203035687819	3.51328551277199	1.89522999619717	5.20663002249075	3.35344370056522	5.30736304326619	5.53621076247291	5.28779038445268	5.8551033557777	6.4700985705557	5.93250632026946	5.35782934821924	4.89081706125747	4.26898450150967	4.03966155418929	4.58019723186339	4.14407729002902	5.81495206106221	1.7596132931518	5.92493366386223	2.43542356482512	6.11397028906809	4.32507975125293	4.04397248308019	2.57894727861294	1.25454945337741	6.20412721602978	4.65012296083109	5.38098864508512	5.03377770955944	4.92954198528225	2.43701678775619	4.90104442969863	4.61838924951329	5.55325771169601	6.07907298199473	1.85046313373426	2.28644778395537	4.43987479929824	1.78283474817283	5.67663336892131	1.78283474817283	2.3851273025197	2.55465040486383	3.60594568643391	5.37657805160182	3.13619873915662	3.51042269882454
ABCD3	11.88552623631	12.2962480818102	12.1885081217721	12.6891705181496	12.4343213602325	11.8539650231422	12.2682580153228	12.243316775414	11.9832829913993	12.1716986920973	12.3670247500254	11.9919264367193	10.8122685826997	11.0204481917637	11.398471962336	10.6726173309043	10.6331966152927	10.8914671777578	10.2718519279356	10.6690194696069	10.1267893271573	10.7321542244386	10.614826953962	10.6694345840818	10.8344009405458	10.7024656696404	10.7936151251847	10.4850494535005	11.162647819303	10.409131807301	11.3094216134205	10.8392729160789	10.8889466340576	11.4470289783976	10.8368740131317	10.5355231222039	10.3000705871848	10.6163830203586	10.612686589183	10.4250711792712	10.4745267517341	10.7152845189432	11.2436178829245	11.019861614224	11.439416227702	10.1647751330729	10.9270581513537	9.70643530685477	10.9923165612017
ABCD4	8.43859239783649	8.17737371472594	7.73119514252489	8.73330746866971	8.54425123472663	7.12591281239366	8.29992369425205	8.61278072992829	8.50610296489128	8.21067560573847	7.90356360567484	8.2270677068019	8.19757543565947	7.45851122417111	7.83862308464011	7.74530356571402	8.01019562057347	7.6587338446143	7.82868485618835	8.47831203742251	7.75277257862588	7.37165934921645	8.51748126369472	7.75969170581278	8.20932473171111	7.79163524007783	7.87603651789838	7.84431189608331	7.77360826446575	7.92893841826913	7.2496961020295	8.12263436631796	7.07064766645487	8.03939018402297	6.81001225372118	8.32607349850414	7.83430913044241	7.52299698931946	8.50714785534237	7.83501794982848	7.35940433013548	8.32324510867846	6.71859618345101	8.38881139016028	6.85369379521781	7.66795913477478	7.91972346186431	8.16543451313507	7.60864534746902
ABCE1	10.4864668155673	10.7745092419452	10.7300750624014	9.78531019384512	10.4667722433653	10.4784310037086	10.3524730417155	10.3429180824672	10.2125462636151	10.7504097103637	10.8867280650051	10.719381787094	11.8300942094086	11.8410166253405	11.5889168473983	12.0534229111713	11.1542809734417	11.3783500531355	11.4809917043546	11.7401393524096	10.8065489614315	11.7215034896041	12.1972413727505	11.6056624256485	11.4958227286908	11.6604938528689	11.7943303722213	11.2834830760571	11.0386654687458	10.9136814753486	11.9192082457088	11.4634355376941	11.5383479710369	11.5283084341066	11.5831031976527	11.5242083479742	11.6869685393239	11.5424090050491	10.2733412954213	10.624541416039	11.3586619112891	11.4872552619973	12.2928417516037	11.1027887007197	11.6827186466381	11.475832990733	11.6788786613776	11.2887254841399	11.8470195899095
ABCF1	10.6463019791289	10.8189494454762	10.9507036151941	10.7445467154227	10.4835315158831	10.5256949824532	10.8583315387777	10.5997681832389	10.5309889266638	10.2661610092145	10.3005169627739	10.4506114277421	10.952543835034	10.9246470868932	10.7597844617746	10.8261813520923	9.96756244178033	10.8414784108698	11.0192105972576	11.1291045872138	10.698310288761	10.8288733381413	10.7434512179149	10.7575866673514	11.2179798685278	11.1074614979026	11.2907904944242	10.9562126900648	11.0571192606169	11.7136265486083	10.7108279316429	10.8650028035182	10.6622826380018	10.692305984438	10.815922654273	10.2355488340616	11.1250241083465	10.7520741238692	11.4319363690905	10.3589406120143	11.1597733795178	10.969111615672	10.9642026931088	10.9321384985466	11.3459515477526	11.4800999044022	10.9923165612017	10.8337153581861	11.0873412857573
ABCF2	8.5898195744819	9.00139531742434	8.60928914891811	9.34350059459683	8.55477368307271	8.57947310704424	8.63006021331727	8.93033517737964	8.87647320856334	8.65673255992996	8.42294199960109	8.45081925494165	9.83475398031061	9.02733534794138	8.72609118740453	9.99435338006898	8.80647120133727	8.85369069972135	8.90791473747998	9.69542884121998	9.02068712235611	9.07556076025711	10.083931690765	9.25217066737503	8.93864871429419	9.74907916220406	9.19028444603357	9.26235751618631	9.06058443983057	9.25746797138041	9.31031703561206	9.03937638893931	9.65495008277103	9.1134714274144	9.9694190015757	8.35577805109649	9.45598510980906	9.26729140450449	9.17584243618307	8.71186389230598	9.96516028226318	9.18259224537464	9.58397584216445	7.93802141188486	9.69503889172906	9.6859652678337	9.0319553735223	10.2419345789426	10.0108433808988
ABCF3	8.72178671549464	8.72247786362205	8.99771616534361	9.31781739981549	8.23507114431066	8.46277621430282	8.46943350300025	8.84635983671172	9.14752995125921	8.25637238578095	8.31927067387384	8.18256365785453	9.2087035545037	8.93170992291593	9.20838279984514	9.45771071753116	8.70789792755968	8.75125695990164	9.12181438387143	9.21711251112976	8.58917082172604	9.14407072738467	9.23541798047864	8.42803593651614	8.81295472835027	9.3731428304119	9.1730344134259	8.77162208114749	8.96250897153454	9.24882754384276	8.91988531468099	8.53560416738268	8.92612290664917	8.46879633499666	8.73488153220921	8.36973886275908	8.57367929115019	8.95156497136446	9.66835900924848	8.96445548187698	9.17955418175337	9.59966466406284	8.94389391583535	7.77875013153353	8.66612502601297	9.16165932452038	9.84292492025267	8.87045192800861	9.13812701193533
ABCG1	9.38806326475058	8.80482711390002	9.65309139231848	9.94859499163547	9.82875509443029	9.30370214651332	9.61185016864844	9.62371590941062	10.0830238186798	9.56717916892804	9.16502000562173	9.71215846960754	8.79942063184169	9.95596527576885	9.31572209287955	9.76805086726042	9.41196757642005	8.99737328578608	9.90928538217165	8.95851781344362	9.29256087544965	6.82647246421408	7.91654517003086	9.07954644542959	9.00313348892569	8.83823192218999	7.60827842362677	8.01112024393374	9.12181438387143	9.20298481510634	9.48801284847768	9.220272278771	8.7165628457808	8.60859040535916	8.59647606711682	9.56006991192068	8.60625187647515	9.22682897967795	8.35232680494028	9.60492861489482	8.33561170744506	9.72831817582169	9.68884099009018	8.2983706881485	7.51636478172053	9.20706335067928	8.49683467593836	8.52870937874742	9.04641443853209
ABCG2	11.5763189615143	12.1153966305897	11.7563990944447	13.1631870217204	12.5126016575002	12.3705707654362	12.6401758331497	13.3631834208315	12.2784707047216	11.4361164779261	12.3567703176408	12.7768559109188	5.96739321098935	7.33471746108353	8.92708632494151	7.19389079452714	5.6518851328088	6.16281529324251	7.27601942546199	4.98555614437147	7.05972071417794	6.05639286035005	6.24727751879715	5.99832986614497	7.01910216987385	6.0986237229438	6.31369779734678	7.79975418600143	6.53611016101823	2.58639171225485	6.30651712697391	7.11862820990156	6.57947247317025	6.83511224564227	7.35177757703994	7.25386514212204	7.11621948116007	5.75552863224094	5.11841653842522	7.27103155630996	7.04260681834305	6.42049930256095	6.60240205761858	5.96517056102502	3.09193036545399	7.00127390396102	6.87065596939738	10.1263739928418	7.17646509915312
ABCG4	7.21165306352278	6.85987107695528	7.14215732436238	6.62442851574315	7.38953536640167	5.65853893394002	7.67252287324979	6.66382895670432	7.59798199726625	6.48082989537867	7.36031997867343	5.60948315094394	6.74869893453667	7.02944707491867	7.44193629094792	7.14776534659318	6.57287267946696	7.12127269850331	6.77483979842596	7.03790004947567	7.50930557659445	7.35349076595319	6.94783962504554	5.07063868840162	7.57776383727577	7.02627559182794	5.91580488952861	7.72179419193862	7.43828862780801	7.29680526302178	7.85548743218607	4.54455278119342	5.4496757223667	6.72658645462029	6.51602967007001	7.08100010214416	6.41602573333382	6.03860555613816	5.88894805205897	5.53325799661357	7.25223838831854	5.5178275217691	6.47262642614869	6.61510940305094	6.96880561355137	7.17177079380139	6.71554743721056	6.84378494692546	7.19674194373888
ABCG5	5.57255709899408	3.89390494133174	4.11354893112356	7.21189580275733	4.15806585237601	2.60777209183087	2.50154781000269	3.23769028597358	2.34644012765923	6.18416283791103	6.34309607248707	2.10743756499517	4.04268174519706	7.12527235777974	2.36462489884243	3.32423425034141	5.5619871124631	5.10074694356739	2.54271420217097	1.8618410113192	3.55446031929179	4.98377897396685	7.05483947364307	5.12884496947576	4.97653994327334	5.93131151723599	4.56455630086866	5.75552863224094	2.33561124298509	2.83045573309374	5.5441863328087	4.74173744997338	3.49747695525646	4.39801523770452	5.51973815413451	6.98116981116963	2.81852511402905	2.28258692472656	5.69536782297839	2.42243104852058	6.04214670214599	4.09588387728275	6.40040916866627	2.54618715261782	2.59921823465958	6.17450020389683	6.56848549857011	5.5496121772178	5.58144491860753
ABCG8	7.17111563708527	3.97412231420516	3.95166821907898	3.78668588509821	5.56531069575553	6.39498938500743	4.97023539273612	6.70979391519596	4.88605365704554	6.01237012864389	5.85176269848862	5.80138279444434	6.06564159336187	3.56419262522665	4.2560907190923	3.28788160115392	6.15821093202394	4.77759864504944	4.55154406268365	6.19043389571323	3.90374158024663	4.53531273703181	5.89773680059282	3.39182594807218	3.36321481190633	5.22022675522391	5.38863528166955	6.6027333403642	6.01686239407503	4.00304449676515	6.25816709154445	5.29906771253296	4.25224529109272	5.16388178821193	3.85763247002771	4.84889183291914	4.20567655146577	3.97474969267111	3.01728469313618	2.99561624939932	5.37998526572753	4.76041986500053	6.2667127826183	3.22993773703557	4.97246767531434	6.40462909165749	6.05265609934323	4.40299371730809	3.52013241445658
ABHD1	7.0500343052933	6.79321515995374	6.82990098200696	6.96880561355137	6.65169418676685	7.55774960583908	6.40310829840204	6.8605410247035	7.07224750146791	6.54772248660915	6.63565218966722	6.59070843460513	6.42973036731075	6.55605916577632	6.60156578792558	6.98971896243266	6.27383464285316	6.65543634357539	4.97510577159348	6.14569521100672	6.40462909165749	5.9884440598933	6.78907519614832	6.12476139852711	6.30651712697391	5.72774532049055	6.24190858288629	6.35882398837133	5.21598801315383	6.70849971510496	6.59259057074792	6.56878366986041	6.7997160964808	6.64640861167479	6.96400555303603	6.52507876630166	6.69527613720082	6.50595606022503	6.71859618345101	6.623211850476	6.06491652120992	7.16776729923706	6.34632098666848	6.69314371308728	6.2561722096133	6.75090862710086	5.48066605931415	6.83848802421493	4.94494163982144
ABHD10	10.3999916800365	10.2714023927767	10.3307702296456	9.80816245490517	9.81321493535858	10.1607394237917	10.0535968937921	9.98507600216099	10.2057090466638	10.0971710423372	10.1861009503513	10.5059244575374	10.3593898405439	10.1132799133784	10.335831639879	10.0033893469163	9.91389148086481	10.2881663238187	10.3664981146312	10.5766123814326	9.80293075834121	10.5590996637389	10.2013382474343	9.98311158353003	9.95375579203664	10.0705902685243	10.5159086445671	10.2480028828771	10.3496565356102	10.3176054520262	9.92324457972236	10.1765469319356	10.4768607797608	10.4919634644779	10.2845104651181	10.3589406120143	10.1419899710443	9.75326310968709	10.1748605340461	10.9276469206987	9.65053821909459	10.1832138505565	10.05210487152	9.97212081419362	10.1770045445534	9.60039805727495	10.3859180817125	10.0584722780694	10.2733412954213
ABHD11	9.62123110334365	9.85482052436688	9.34109925122764	10.0851838002669	9.82283530152817	9.8755303761378	9.87438434102727	9.9398551298066	9.60850632176981	9.41408372065334	9.75223485369328	9.78934958308471	10.2251922312494	9.13119911675902	9.56824046132313	10.3720713814988	9.72037040015458	10.6163830203586	9.74336803823903	10.7321542244386	10.3814605911403	9.54083381203484	10.6104470598303	10.1900013254894	9.81513664012929	10.0851838002669	9.2087035545037	9.88169108398664	10.2057090466638	10.1878705560821	9.31671940919992	9.95068863298363	10.0644444619016	9.00478159651416	9.19774991213751	9.55295250077006	10.2653914752835	9.79111068032909	10.0068069552231	9.44949952034155	10.3414303619432	10.219378514575	9.60711350225403	10.0437421369631	10.4998722425712	10.5059244575374	10.1061039807221	10.5431884394055	9.89840523037317
ABHD12	10.2782883707163	10.6163830203586	10.5205679438491	10.4938634494077	10.23237969367	10.39159086891	10.3443368865811	10.5132035965146	10.0877247387699	9.69418116354833	10.0891936944674	10.1923197871221	10.9748938854364	10.5522496282784	10.3575419988476	10.8856666818681	10.6536083962147	11.1780085041306	11.1015966856783	10.7327619452142	10.3655936018965	9.69542884121998	8.73942751010418	11.3170778148506	10.2000150012494	9.44913925382386	10.780245612242	10.7565607157768	10.7343456652083	11.4931043545608	10.7615230989261	9.21825595384772	11.0512928170306	10.1250037925391	11.1170504390131	10.6966150043108	11.2255140437287	12.1674129401734	11.5394272069815	9.71727089657628	9.61869417113771	11.6124362512806	10.1783048722759	10.3941187357397	9.93536561670078	10.2954977297587	10.596254786895	10.6783747740375	10.5029796061673
ABHD12B	5.62972598475821	7.31423259121907	6.35311774200968	4.75353742102916	4.2270752242906	3.25864868345015	4.70309149645377	4.3565962605717	2.03436466136804	1.80533141890788	4.67199292559829	4.82959051169036	3.96184366900742	4.63286309407362	7.27530234426262	5.69536782297839	6.1111179226026	3.88511986350854	4.7638456851564	1.91349266581317	3.22481759522911	2.00169695646071	6.14569521100672	5.608128940547	8.97214853015961	10.2890269236644	2.49280029085413	2.82407600344636	9.48590237152068	2.75564645796705	9.03163078105297	3.72089638825921	4.78183070213799	4.75296167635211	5.29057708516851	7.71500801908416	4.00525749455989	2.11026027362515	5.98477324780093	3.10171256405874	2.68666885349997	5.13251057528299	10.1061039807221	4.55403557794441	8.55658757245337	5.37614181385394	5.18594109743019	3.21155908063928	1.8361203433994
ABHD13	7.69454923789099	7.71860564503786	7.41774765059502	6.94453095382899	7.4253146892248	7.80741680442271	7.45630586224528	7.00649231404061	7.5889935567917	8.15077397667424	8.49449761709228	7.63789710584189	7.86689557296194	8.75024987328381	7.41404208622863	7.94752562481798	8.50714785534237	7.68607438060679	8.24547739701699	7.69469520334414	8.4410669585328	8.32571878890347	8.04051853355905	9.33928217200292	8.58856190206906	8.19617589366857	8.98985957918031	9.27310155496896	8.38527928909937	8.45150255707254	7.39934753075995	8.28245607445325	7.88626386003621	9.03289434029142	8.64416759863926	8.10504763205218	9.12812898584947	7.50073908506661	8.05007028731492	7.62458092473332	7.35212193431087	8.07191452772683	7.81424695861031	8.1822099496121	7.95040854303209	7.27174329868088	8.21819880017701	7.56635082572483	8.14902300409783
ABHD14A	9.03603923846681	9.02608673452407	8.8395663823909	7.76233114752279	8.03913850178253	8.84472740269256	8.05667806935066	8.31398910670947	8.90828173495534	7.59288618163133	8.3626311928275	8.73095598829801	8.82573727678292	8.59528761202303	9.25640378947019	8.53976530064367	7.97322508763672	8.59155376174287	8.48724389987307	9.32676246122499	7.96917590700501	8.73657763750175	8.34689935335236	8.95446184448344	8.84948342896523	8.73233896306967	8.69146855327086	7.94311842953675	8.57171735227359	9.15143400088647	8.41454052291569	8.54149132425271	8.10668173945889	8.25572819880766	9.48524576725751	8.49838020514333	8.31998248973058	8.26527134091647	9.772082288911	9.64618312569078	9.47737306838813	8.60691416153667	8.80148075834488	8.15669344905184	8.98884988875762	9.46493660588546	8.3988122615422	9.33750986025319	9.66664183880969
ABHD14A-ACY1	11.2311110177588	11.6163417359779	11.3015356039326	10.8846513738087	11.0250891035747	11.6134212826792	11.3950393399365	11.6728100330678	11.4503320434048	10.4441174634439	10.8827791482948	11.2074416136185	11.7227056947359	10.6903952924154	11.7303436952968	11.0842728970389	10.8493190902847	11.3679964115745	10.8511658923174	11.8907258035979	9.77759011052737	11.8376413312988	10.6656573539487	9.8098415692431	9.95416481805221	11.1549547298147	11.2577483021395	9.21005079673401	12.2381496913056	10.2908321862258	11.2887254841399	10.4818898127077	11.4708372873654	10.8409597492909	10.7538183844891	9.93536561670078	10.3024327489855	10.7321542244386	10.8851439329739	10.6370748001313	11.9482012578195	10.7137144284149	11.0927107688154	10.7060202581281	10.8081914024851	12.4204915821638	11.2283814621422	11.6172612877652	11.6352708566798
ABHD14B	11.4948080564142	10.2816113458124	10.1944807982321	10.8930723984293	10.8433366659354	11.1807205760123	10.8908358307353	11.0585001908065	10.9984088325587	10.6360266895337	10.6845035558633	10.8763977679927	11.3087739333406	10.8517706052402	11.1308320594001	11.0084278369922	10.2508386901232	10.2567937893031	10.7029168167344	10.4568333947219	10.9941326479909	10.1949371814539	10.2449508657788	10.8065489614315	10.5704527259583	10.9839203537177	10.0168928156765	10.2598971178086	11.4303079451722	10.501979893766	11.5514192315527	10.9240404478971	10.1385677816208	9.84257264363982	11.04563458685	11.5763189615143	10.0348088355183	10.971097226144	11.5712164697451	11.1147348309994	11.6452540555556	10.4989273158013	10.3711710376412	9.86428220848905	10.3697763532632	12.0339704646207	10.7486739936033	11.3578951390163	10.3433915487292
ABHD15	8.36775527283215	8.81717333550508	8.62779029839203	8.68477277625614	8.91674122819156	9.01305680431474	9.18221670935614	9.28798413279694	9.00791320424828	8.45236690388309	8.21034700763716	8.36395736463534	8.79098330809959	9.00761100686093	8.39783046275155	8.95261621107948	8.5472908963407	8.30385448471488	8.80421305629962	9.08788325793561	8.19205139620491	8.02885429251109	8.62718894745348	7.50734359048347	8.87380879227235	8.83556355933336	7.88597593977383	8.05311073207523	8.85766406693267	7.45727486331598	8.42871037944545	8.10314306343277	8.15488065605359	8.44854307082214	9.09175851270054	7.01015289198255	7.93361877773354	9.23214182973521	9.31883288992078	7.72042112365603	9.20376187504572	8.99479305287594	8.66742137344626	8.48240742300592	8.8473261324815	9.08072995550434	8.77162208114749	7.96531077514879	8.64566942733799
ABHD16A	9.34531870997638	9.32535395400475	9.23380091052931	9.4112547999724	9.25378313694649	9.12812898584947	9.04148346711234	9.30101986541158	9.13021664354729	9.20336813359223	8.81356877325911	8.91960340344285	9.39053520075037	9.23747395436094	9.16298742697976	9.0381187078624	9.06316582471564	9.68659331005111	9.16234281908822	9.4112547999724	9.32023265833217	9.04313221295308	9.01498344126896	8.6350890792481	9.0769340581205	9.46074999994543	9.27168079735826	8.91313135377601	10.464737112827	10.0600518506957	9.43850713064294	9.84337042069324	9.33001011096852	8.99872189352436	9.56137117305193	9.08199999560003	9.96589604715471	9.21676676504403	10.1267893271573	9.99234741809443	9.60636296069324	10.0437421369631	9.36236721331048	8.49622701863815	9.8533203239322	9.93458328561224	9.04505759712791	9.47883413716311	9.50687388345894
ABHD16B	3.00358009238111	3.1767699653854	2.88655219809377	2.91302849391302	2.94057882341503	2.89728747065426	2.81656629477224	3.17101794744313	2.73580256603848	3.17028120110748	3.21155908063928	2.81380131219001	3.07119164220708	2.8983586825586	2.63766956828679	3.62200592586293	2.98509093597317	2.99834445457276	3.40132685681845	3.12730514914645	2.76226852240277	2.94320678192656	2.84729478915401	3.05797716578746	2.98850977374102	2.99834445457276	3.57208617924688	3.19034142084674	3.08674372879395	3.11762470520831	3.17861762948819	2.67420534341348	3.31518991272277	2.52245533088418	3.28124968152693	3.07849469524575	2.89923802762795	3.34835162174326	3.0027481023959	2.80633876966267	2.89122249896392	3.49199013738598	3.34219775814881	2.81656629477224	3.64443213270212	3.0570379713685	3.07669944234463	3.06591296695841	2.53663747692365
ABHD17A	10.9201163768598	10.7833410334153	10.7790086637361	10.8558222406583	10.5977726874367	11.0998096018261	10.8042100929085	11.0347669325014	11.0631644882565	10.8344009405458	10.6870639283217	10.5740140114328	11.091259126555	10.8277517309739	11.0362290924514	11.0892376660771	10.6529707123975	11.3831936622321	10.9464455598029	11.4378818729541	11.4494945197025	10.9730324527841	10.4449980048592	10.6645102269165	11.0708915413147	10.9009026974926	10.1040638807851	10.7949099779268	11.1155555032795	11.4462457289626	10.800710809593	11.0590926563548	10.681306340533	10.5232830878861	11.0042415598549	10.6881771101559	11.3886698411685	11.2900654857016	11.1147348309994	10.6917782006505	11.3363531103581	11.2730849182458	10.7655323223898	10.8469585756598	11.0868269410074	11.2767166905849	10.7591800608141	11.3711847354031	11.0467727901742
ABHD17B	9.5665257138473	9.31102859696206	9.59932547900135	9.451947070847	9.65123869937716	9.41897364930963	9.51079866724049	9.54476200969572	9.60671237447662	9.80456977798042	9.94132252679447	9.52004587496933	9.21034779782301	10.1376875334549	9.90198167118954	9.16502000562173	9.09797176205657	9.06498407547691	9.45438073084024	9.49386538449272	8.91710842903413	9.48312565481232	9.24571498308351	9.01427445601905	9.14407072738467	9.12530741691676	9.86587834917398	8.99946426148036	8.93447295542911	9.31066610402141	8.93768399068839	9.24711166482422	9.80568339299561	9.84144073344372	9.35338737886139	9.29612931907155	9.7918610188683	8.97795036711617	9.28740566244692	10.8967242107388	8.86616199842932	9.24229772675249	9.42198749147495	8.96513134674601	9.34633889571584	9.44350267464426	9.48382406056092	9.51656182151674	9.42267609975818
ABHD17C	12.1016435930725	12.2254172086997	12.1574687842478	12.629086813093	12.5931778491688	12.2238756625593	12.861779079201	12.5906121627686	12.3395163417594	11.9314000327195	12.4569649045342	12.2699972251678	11.1103099558973	10.641519937671	11.5550585429169	10.6495858923615	11.5753651519153	11.1369557707614	12.0972601173383	11.3170778148506	11.4939914208447	11.857225578047	11.4880211420782	11.4221009615333	11.2798918285526	11.148982449327	10.5242172919387	11.3776354414394	10.8794330136834	11.0716364167729	10.9395700739829	11.3138111067176	11.5187063623277	11.0842728970389	10.8288733381413	10.5925398965844	10.4279690091082	11.6929461825525	10.3599117134983	10.9240404478971	11.4470289783976	12.1073690154048	11.9680381823132	11.8517594369395	11.065781796156	11.8124296208732	11.7765115142692	11.1221973641146	11.1315098454331
ABHD2	9.81395807395361	9.94656385434205	9.51577364890093	9.62371590941062	9.63804217412527	10.0328471646571	10.4584122189765	9.46628673541393	9.69645470395843	10.0804164063556	10.0262086439378	9.85915636307941	10.2282165112387	9.53574048089248	9.57975531083139	9.94132252679447	10.2041235442622	9.02279256589798	10.3720713814988	9.31912047245864	9.66805852350673	10.5132035965146	10.0821822294628	9.95068863298363	10.3154587609975	11.4503320434048	9.25783901274474	9.2639064668837	9.54698432823594	9.05652408624126	9.30711668392349	10.6365672150101	10.289444274723	10.0616073577171	10.6120769018477	10.4105174183874	9.17445186742761	9.73884446902143	8.96179852524164	9.84257264363982	9.6595450723075	10.5554237449094	11.0748792850286	10.3385470418069	9.8277427142779	10.1890454570203	9.48625974617828	9.19900321341609	9.5887619056709
ABHD3	12.4979134943883	12.6020886840419	12.4167911228927	13.3476046791073	13.1208890133289	12.9377481098189	13.3796661868034	13.753023339347	13.3026508517931	13.7164224803564	13.6260118804084	13.2878873111976	9.78493475921857	11.1095798583409	12.3244473101743	10.899084202739	11.6311176950389	10.0678254581272	9.75472671932454	9.9014749115109	10.3729482208393	12.5522696216143	10.4061372316684	10.4461023562035	12.1899132845735	9.74025064859483	9.69896681438643	10.5740140114328	11.0315304889644	10.6542020650957	10.8116713808011	10.892013404801	11.006997558027	11.9470610991367	10.5664109689046	9.24979652411899	9.97984403860843	10.5227980954604	10.1362344659069	11.2672278882261	10.1822766623649	10.2517615183572	11.4361164779261	10.6674005255157	10.6817385423284	11.2772351358081	11.2436178829245	11.13491839787	9.83512921587668
ABHD4	9.54228352395159	9.13119911675902	9.53222964758199	9.40605328011277	9.17371527357336	9.06699613103969	9.14788279622908	9.452687450594	9.17955418175337	8.55658757245337	8.926423627316	9.08295160360215	9.09016760435633	8.96987524399919	8.70927634910422	9.19807351079749	8.81717333550508	8.65982758859628	9.02543950731879	8.77715252189805	8.86352552686449	8.09734099509827	8.74654890282869	7.99824184508716	9.19900321341609	9.30034962875115	8.67840494340976	8.57084945631102	9.23055077723311	8.45905422291812	8.71726287975969	8.66770461868092	8.783031021416	8.64627376458871	8.96631633884709	8.81924011018032	8.9233900158749	8.62779029839203	8.48486964037754	9.51359544423508	9.4164200958335	9.01053981557834	8.81924011018032	8.7515944905132	9.27707837385811	8.16750461161012	7.79773575861216	9.1143100431915	8.85973133911956
ABHD5	8.57395636891399	9.08166817827981	8.92309332391986	9.68086730406621	9.80568339299561	9.00822865661632	9.39753539494527	9.3074821438646	8.83623077904242	8.88705612952351	9.27926133734613	8.81780502292651	7.56635082572483	7.71469407423114	8.1047298493269	7.61099585904165	7.39463359284482	7.68531169977271	6.92617294571573	7.3484630569976	7.30874837612088	8.1840309215178	7.64679041263474	7.44564683054505	7.64262372996014	7.48185548839251	7.62809812512987	7.4582133721569	8.107409816581	8.06910279490437	7.55106497847692	7.60454827690891	7.98761197176578	7.80467196527602	7.69230715558654	7.06035611320783	7.28502333647006	7.39622508888601	7.97397099765934	8.29029582488213	6.97201894880315	7.45979188209415	8.3012469609887	7.55559217858532	7.96321618766048	7.98529889881951	8.10781550267375	7.7655508458717	7.51085377779821
ABHD6	8.54937604612638	9.11462811632858	9.14884972090419	9.72220911913396	9.76939499080123	9.46741978109313	9.28798413279694	9.53639392187858	9.2208946352432	8.75024987328381	9.19490444058064	9.11560957555645	8.3119631319211	8.2239194933163	8.47693465844619	8.83761525650463	8.23334749123855	7.79098298327452	8.18330235051334	8.70597626443613	8.04435577638546	9.02154713818097	8.29232441872652	8.32995106546607	8.41944598863515	7.73161328989959	7.58249139808858	7.40270545738161	8.20224926888857	8.07191452772683	8.17580837159473	7.80568486489828	8.41767935144531	8.88051955183528	8.32860804005301	8.72814120068444	7.57002803681958	8.61129542711349	7.85721761076899	8.106370748316	8.28929081397307	8.37970209048881	9.36134002897412	7.44193629094792	8.25280848140408	8.63742780272575	8.29370792004157	7.85759466136708	8.76692549465892
ABHD8	6.44585558501377	4.94060147666924	5.25158033825029	5.36368609627398	4.97307419960103	3.74971612951444	4.69578763469398	4.30015506989951	3.61480519344572	6.06260373825759	2.81041694039581	5.94407413127059	3.29463634488689	3.47893256871078	4.47130514960579	4.17509549608294	4.72639565257522	3.94168096363684	4.04081204249641	4.10669725684169	4.7358136024928	3.77242856638822	3.98256160355108	3.99478477979409	4.43014944144041	4.55154406268365	5.08130370888672	3.42440763354807	6.6476558799402	5.49575820259954	4.05622043861159	5.61948985376808	3.90598604348179	5.3394289055585	4.89032162236973	3.82849585272029	4.38062082542549	4.30506138856256	6.5841455215857	4.52117522014342	4.78636290527091	5.80393488739148	5.13385704654771	4.80933256733356	6.95198436813167	4.91841896724358	6.21057583994512	4.87591587302365	3.56419262522665
ABI1	10.8668748987863	11.162647819303	11.1680431359998	11.1209063042605	11.2030171323595	11.2753012196435	11.1590604062541	11.3130020258276	11.2813251155413	11.1702147047325	11.421370521896	11.2276304011236	10.8722901559456	10.8110956113088	10.6109143357919	10.7591800608141	10.7949099779268	10.6175279058604	10.8092969514473	10.0291807174672	10.7360849266082	10.7621273036968	10.4754558240603	11.4109841057588	11.1841815882493	10.6684844413905	11.1834331947895	10.2890269236644	10.4544668424123	10.7553872615115	10.9621303951259	10.9845243619048	11.1155555032795	11.0374392319743	10.8800609736567	11.2060891362928	11.140253392264	10.4217632996272	10.2942437390411	10.970505296789	10.4203620695051	11.398471962336	10.9610379717534	10.3800885050954	11.1103099558973	10.2315371745726	10.6030220729778	10.8710020959766	10.7779137042756
ABI2	8.30450018619601	7.87513295106625	8.43249573986932	7.94686585564852	7.72878811865643	8.0797496022425	8.13934023522606	7.76133087678913	8.13900507634397	8.52908949876844	8.03939018402297	8.23763406578992	8.85736777012545	8.6726588388673	8.71318655831991	9.29053846330972	9.55092208468541	9.24364858987763	9.14210829984925	8.93768399068839	8.87322544777382	8.54900357825465	8.91273043059705	9.31427049792148	9.58282785917356	8.54219202523823	9.42867228267404	9.83327300295942	9.3352328230221	8.76271909782948	9.07494378101048	8.5191308758185	8.84361114624751	9.22121405926338	8.61770369442271	9.01176138137262	8.86285742557885	8.84228845022052	8.74281326256989	9.32878641796119	9.12716821542966	9.25746797138041	8.88246204998003	9.39220875351361	8.99412559193651	9.02922142532889	8.50374520695302	8.63247520131295	8.97183424298218
ABI3	8.7846120499096	9.19998734416397	9.05921799309772	8.45700701278917	8.72951903369082	9.02215901719058	9.05680479105405	8.76038014156774	9.30170478216081	7.68823676106065	8.82788080066273	8.55147505978173	7.93426186533113	8.15254016507789	8.12401382094037	7.53523034908498	7.9305552829225	8.09535266282373	7.46366415968087	7.54617788379767	8.70628937521846	8.21786322336886	8.47998237721755	7.10201933770856	8.06559255380588	7.75277257862588	8.37517545943761	8.43950915834309	8.61664246727379	8.71354779260151	8.54362344069268	8.41600369090638	8.35577805109649	8.53560416738268	8.90736843745104	8.46204596624952	8.23943640704389	8.60759336851855	8.27131041057711	8.29558679704663	8.48170183271368	7.81659267729133	7.92246272505391	7.78877473763762	8.5472908963407	7.79435262682367	7.86858017720643	8.77961334337793	7.92277588850134
ABI3BP	9.99838457984314	8.74928330111376	9.85363472592718	8.15418151913689	8.28697342452144	9.34871762707263	7.757310163833	9.10206808172136	9.17076732261925	9.81242655245365	10.0138215652504	9.5125827976705	6.22439112074166	5.61911876635327	7.85081135674369	5.61684747216965	5.8641526755971	5.8647990167531	6.02010773403051	5.44265688841083	7.18148976841582	6.98050195619995	6.01042160994096	6.72946706467705	5.75885505017819	7.07932040628881	6.81001225372118	7.99478893847963	8.41100290508636	6.81736491578934	6.8783956337835	8.88246204998003	6.65169418676685	7.00550404615343	7.52581691942428	6.0133216604533	7.02493649244793	5.93308975531359	7.06303412644125	9.72911961814469	7.31932966687943	3.02274263388578	6.99033938838112	6.16160838350355	6.67116871177862	6.81441775669392	6.50021210543953	7.42099011873019	6.04124597361785
ABL1	10.780245612242	10.4958713323065	10.1803101839407	10.3042900344715	10.2714023927767	10.6052245378768	10.9678276405014	10.7065660297785	10.1381859274607	10.6278323826983	10.4336631475115	10.5699643997742	10.5416288066126	10.7017464154249	10.7337939070831	10.4579223469766	10.4289372579188	11.3178346644046	10.7990370090269	11.1132881661134	10.4784310037086	10.2954977297587	10.0037741247723	10.3108468489821	11.1828447829121	10.2925294773451	10.6137465914244	10.6003741650807	10.4525765336905	11.401191467248	9.95492066319046	10.719381787094	11.0354326447435	10.6988312897383	10.6197729652488	10.4436436799907	10.6909465435264	10.9376510289935	11.2760006969013	10.9863155751908	10.800710809593	10.9845243619048	10.2777562683854	10.3534526564072	10.7089970507808	10.9550697432312	10.5704527259583	10.7010902176783	10.6694345840818
ABL2	8.15523791484603	7.82172313471865	7.93392554255835	8.39017961873946	7.9795107456585	8.0997831430782	7.50963063698133	7.94649260228808	7.97543154774337	8.38227272480882	7.81371295215362	7.82364075976431	8.40620022030541	8.37517545943761	8.04508584274608	8.15350418961149	7.82304413548009	8.64735583659048	8.5946589578811	8.78848453926105	8.64321797405105	7.93169807609016	8.59809648822825	8.26804944303393	8.78403230191538	8.34227934523146	8.85635349788132	8.71696211927845	7.85353501750076	8.46636370358845	8.46106439650865	8.07457901822825	8.74889879080851	8.52180169219595	7.92178098258918	8.12558390260024	8.6384199577201	8.54118428754957	8.65600233966692	8.3048507276887	8.23299904129234	8.34087444254224	8.22158485005003	8.05905934864949	8.05311073207523	7.96196277782774	8.18806762539477	8.41310621797481	8.55295460974867
ABLIM1	11.3178346644046	11.3295852787821	11.0441431558573	11.0677869788551	11.0972952013553	11.3679964115745	11.3562581842044	11.2792690488281	10.9550697432312	11.3349692253034	11.1956064964906	11.5433725170622	11.328826513172	10.8889466340576	11.4913651181856	11.3870207181232	10.9002798359385	10.3630242373645	11.746716559107	10.361735430436	10.6870639283217	11.6993700545807	10.3725824115764	10.7246634745819	11.5076977321405	11.0604481853589	9.39220875351361	9.66980520561684	10.8616126611736	10.4672462552148	10.585054974928	10.8950207555353	10.7321542244386	10.6305956191473	11.2929721607585	11.5302635463199	10.8733887406865	11.0192105972576	10.050519083855	13.1698338909848	10.641519937671	10.9883949344272	11.9445200119533	10.9518836558073	10.6731259443588	10.7281927715445	12.2465661341674	10.7130776198902	11.795646846281
ABLIM2	6.95535062934206	7.24728272675462	7.32453603892058	7.35880954002912	7.37616649520196	7.29879411585693	7.12186694337863	7.18805824732765	7.51557850622339	7.08947337554414	6.7736017965237	7.21101182251595	7.47496717708233	7.93092840809986	7.44470352881763	8.35896186280049	6.9946202715661	7.35810551321811	7.53385978275174	7.38243250998421	7.84947882827373	7.9822859132714	7.46961087900944	7.37259242053981	8.08416064853624	7.95538853491372	6.78295015319392	7.22395895688831	7.92351491782017	7.08347037257769	7.69662501610541	7.37552141182752	7.46725332595103	7.49995853138421	7.31519873984282	7.71715122495871	7.92689248950893	7.68859826798739	6.83383762873116	7.12591281239366	6.92135868560352	8.42294199960109	8.54118428754957	7.44230118243162	7.53108994716236	6.95615432861064	7.66871949590609	7.62280696463848	7.56341403635427
ABLIM3	7.49448713966609	6.66142226105887	6.8316556771304	3.69716789508124	7.10078223235567	7.44795044278205	6.26763554366868	7.71821786665918	8.00710596554425	5.12496032901836	4.46388172317041	6.53857233539139	5.68428367676243	4.20281010426414	7.39099841517974	7.20596235851773	8.2305308532833	7.13061237540699	7.10544743704261	3.79940947802562	6.22691484062738	7.12527235777974	6.1483797386287	6.66909969940334	7.31288972506045	7.15171527622296	3.32274696236302	6.91894041728944	4.53710265957395	6.49867284968531	5.93501025491993	7.88304071039887	7.0600622960724	5.96710300093876	5.74782080910055	7.68205218567445	6.26611330834823	6.70849971510496	6.56551602721189	4.05438611517632	4.2560907190923	4.26390972252529	6.6129491193037	4.39576484624056	3.8057393549464	6.64796838157751	5.3194536018653	5.19243607205068	7.17378127062797
ABO	7.79941684666583	6.97922027072515	7.02846779169546	7.81305663408877	8.41341267774146	7.57393107905918	8.73755296044505	8.68308361784072	7.66190173003282	7.55272505494928	8.01636152181751	7.08414409656693	7.80366554059547	6.93309719599797	6.51602967007001	6.45982239063276	6.66256519200435	6.5077472935684	7.2739915355089	7.23339893377302	7.17549593650564	7.64086998752624	7.3491428984865	4.65012296083109	7.50029413452427	7.21476921872044	6.28906696622605	5.30174714555595	6.62350147404517	4.87252653092551	6.49836323285822	7.44989109264297	7.50029413452427	4.36191319534991	7.28205016183561	7.33536551477778	6.53791629639135	6.46796559923445	7.29588072729859	7.73161328989959	7.18539365474575	7.10514689552823	7.07134922912154	6.6754717497669	7.33949156229053	7.54483101117011	7.62741853064783	7.15985225346126	7.28923702100917
ABR	10.6295825228747	10.7034372805254	10.5522496282784	11.1443717629954	10.8307559036583	10.8207952620494	10.9531726334464	10.7727544941917	10.7615230989261	10.0710195876544	10.5818528092165	10.2085774276012	9.6124584737004	9.41993605803739	10.5596909015032	9.62304020485068	10.6087908482684	10.4544668424123	10.2968911005715	9.84144073344372	10.3725824115764	9.87404010685489	9.81788080357377	10.8344009405458	9.90519779625862	9.89299498812515	9.3697914895244	10.2338031992919	10.4702141380393	10.7467940873633	9.58742022149347	9.93305920190689	9.92210173449881	9.43991848572032	9.7640503739788	10.1957300461227	10.2159763062289	10.1296702118758	9.90519779625862	9.86310080556642	9.71961848734951	11.743281289319	9.64896790992064	10.5059244575374	10.3029545611838	10.2657503122967	9.68627956567116	9.76174929507208	9.94177293170849
ABRA	4.0679205309239	3.96788104486802	5.39975432015531	2.88151812475569	2.68447012833013	4.04019788784395	4.95564796517898	3.20911184821928	4.96519150878321	5.68256245845432	5.2702031125641	5.81224232247407	4.06901715156341	4.61636901401705	5.27605811464925	4.52852964049613	4.90007600742469	4.84681991201585	4.1292892424935	4.76431983434495	2.38321834551219	5.26846234693738	3.11915690960726	4.26625895223151	5.12024852711266	4.99521245182489	2.20633828116926	3.97692493861243	3.61924228517201	4.91056356318652	4.72477070896407	4.85518390556235	3.64443213270212	4.97705990348022	5.67134688576125	4.0840025961082	5.19203821710804	5.7219008350311	4.09004194281518	4.34640188350069	4.63711279119315	3.53228877829068	4.68662465605415	4.83358854992626	4.98339037037252	4.46055555812266	2.06222511840272	2.8442120213332	5.34991194565991
ABRACL	12.198904613981	12.3981565906333	12.1928632798878	12.460465232675	12.3335589631472	12.626506684916	12.8382378285866	12.7014442744515	12.7282307654331	12.3551297775881	12.4762394645653	12.3999466042355	11.5753651519153	12.8197219589776	11.6075947639311	12.0286953745928	11.4913651181856	11.8894405010561	11.7106445157609	11.439416227702	12.412571456351	12.070869166222	12.1851111959969	12.3705707654362	11.2672278882261	11.930105956059	12.0247879371323	12.198904613981	11.8662055041042	11.8423623242523	12.6142976388636	12.3036952557617	11.6728100330678	11.8550346448546	11.5859720856823	11.5514192315527	12.1043859111594	12.1443482503117	11.9981267072336	11.4898246825952	11.9641459414917	11.7868185605556	11.9362319128793	11.4344438884794	12.3828670971881	12.3155193216378	12.0369040659458	12.6939923819436	11.439416227702
ABT1	9.16198890832202	9.38464502402056	9.39189610362548	9.49747679458623	9.4869494988947	9.54410236129357	9.06761847874535	8.51090524455591	9.18660590540872	9.76209369316356	9.62724466679533	9.50132255770335	9.37489831518342	9.92012665653585	9.23278625297705	9.5596815982968	8.79135205543347	9.93948339277212	10.0710195876544	10.09419142261	9.86540935990002	9.56174751107644	9.62304020485068	9.87852357587513	9.63679195115097	9.28985828343065	10.538104673163	9.56999594723632	10.842153198131	11.3387608903766	9.91188583026636	9.90237876409662	9.54698432823594	10.3569851714246	10.0217856368414	9.5022801621578	10.5470142984023	9.49647903209971	10.0465648732633	9.27745070244617	9.74370923383414	9.38603495204934	9.79344921004057	8.90828173495534	10.2041235442622	10.1324511807778	9.86128142826125	9.9694190015757	10.3056644783846
ABTB1	5.85577651271854	6.61014684141608	6.62755926589301	6.70198310902581	6.19731407410766	6.35339074209316	6.27713592199722	5.53828563917879	5.68286941095621	5.19948716830149	5.73090672626744	5.0236142707311	6.49411391134051	5.94937503271943	6.20106375425246	5.75920283822178	6.41150925412864	6.69881129193667	6.30470888793752	6.87622076404343	5.61684747216965	7.15645040690715	6.96372760446849	5.85176269848862	6.77869259656261	6.15523134988732	6.24538118363174	6.39990910869265	7.41616974424718	6.13133362301406	6.57343731850232	6.24660718014595	5.73453856755038	5.4399333460813	4.66157697934988	6.99610434207743	6.92339544985216	5.85752434172272	6.63807383021949	8.61701900824992	6.24601481227429	7.30365015651018	7.5563759992801	5.38863528166955	6.77135046698957	6.52140321553066	7.67681451410891	6.97326585721256	6.96498673448186
ABTB2	6.2667127826183	7.52365130890681	7.04829967728323	7.92146231356147	8.51653605703289	7.89623011213579	7.3053380564739	8.71874041039768	8.05268101095162	6.8635277251329	7.38215133831713	6.88175358519449	7.15212912549774	8.29796812650562	7.23725837304464	7.95006515018332	7.22728413187958	6.87898332463168	7.58787658930294	8.67678359908414	7.2388777252849	7.03571401817526	7.92146231356147	7.34812963726832	7.90778741594039	7.86623442948221	7.37552141182752	6.56047018533017	7.12158074991146	7.69569716239959	7.96953528808726	6.98849619243567	7.84621487821187	7.47455824246719	7.61277645072643	8.1277672463279	6.65570887325526	7.68028120652234	7.04260681834305	6.16965170026567	8.13900507634397	8.15009074117694	8.17513943589155	6.77004628024406	7.40828065619408	7.95903397043636	7.93392554255835	7.8548555473138	7.48250837847475
AC000111.3	2.36646962781094	1.62339005852869	2.61912128289867	3.11370199700097	2.31997488996654	4.0503273737305	2.13638204064616	5.090292456465	1.99240662163081	2.28451307480709	1.30430577399226	2.95394219448559	1.60363732308689	5.28206950814534	2.21088423115912	3.35258981263386	1.56388279478496	4.56455630086866	2.52123686774176	3.91850190501861	5.33258642100769	4.1433500890615	4.8711216430095	2.84729478915401	0.88267567766249	1.54903934194783	1.04392298640641	4.69627550033671	5.55160633066344	5.48402976412542	2.71994689485014	0.88267567766249	2.10743756499517	3.4276684533305	1.56388279478496	3.85284358113881	2.01395353515707	2.70605974167683	3.87882166707546	2.95587731664842	5.22271640972302	2.782295751131	3.77304602700778	2.01695453761995	4.68272276289454	2.48959500473007	5.58956555409546	2.17026572115222	5.07852117342452
AC002059.10	6.4222564580193	7.001554338558	6.98690869413726	6.59714862780395	7.28369916142866	6.80651721839475	5.18874778631216	7.31773418857695	6.82364137150534	6.88240842052261	6.0409241696197	6.74385780381366	5.98379307277806	7.51930328737305	5.11458578743289	7.31705608802524	6.69881129193667	6.15489216133691	6.83995530943896	6.63807383021949	7.18773026820213	6.79027330803495	7.42701785662565	7.52985271356494	6.26353110092616	6.31426501820992	6.83479975125314	7.56432351076921	7.52985271356494	6.6476558799402	6.62672188324252	7.38141597416836	5.97121997286621	6.89911258746628	7.20687316329527	6.50443159032441	6.75487092138522	7.36295202661258	6.6129491193037	7.54201733449044	7.27206942985812	7.13061237540699	6.21057583994512	6.64046941381201	7.15510365532074	6.85315996419007	4.6887337730542	7.7053913537952	6.71435326355299
AC002064.5	2.49280029085413	3.83077484125863	2.62587504355392	3.79076422629211	5.80650381487264	3.01554477625619	2.6686471473513	3.34280850599214	2.19984849982988	2.84099723353506	2.12171466989758	5.94339555821531	5.01476140270811	6.38843452072214	5.48764666171717	5.45052525808731	3.82262101922199	4.67506023991753	5.15841317746792	2.40324979562958	3.16547958114753	4.63394305639284	3.60910686757275	2.46230433541719	6.09309703130446	5.18505011234442	5.94444647367686	5.88793635492003	5.12496032901836	4.93782212058368	5.5699209235089	4.16298787076383	2.2948032755205	6.75400387114563	5.33902808942365	3.13200889262179	5.91035852175603	3.67786386922302	6.65543634357539	6.1111179226026	1.89165995022204	5.72659154693174	2.27360316031471	6.22782692512954	4.62303200569858	2.69962127536411	4.54720405432083	5.37956120497858	2.71518076186757
AC002310.12	6.64995316196532	6.8542770646572	6.27651915789285	5.67023442226453	6.51029720130008	7.22761191062094	5.70499233592371	7.0052361111335	6.64020327673259	6.66171367609172	6.04888509879231	6.47035696054888	6.98817706311821	7.12874861501704	6.31369779734678	6.06628827878257	5.26973124995332	7.49001288080843	6.41749771911291	6.97782350775744	6.12011005555084	7.18672198228015	7.02006986768529	5.1928821948307	5.50979085782846	6.32070739426783	6.73625211738249	6.24694722605028	6.0555070251929	6.84214237426627	7.89523005457031	6.40802183577313	6.02041657012416	6.94696211060077	5.44445764440741	5.8554061333603	6.41830701005687	6.66142226105887	7.46725332595103	8.45528416614646	4.97705990348022	7.39362530945292	6.41274309607685	7.34978419049938	7.62179505175417	6.93669313626972	7.04229593533024	6.28168010247858	6.64965687360814
AC002310.7	3.84356284490147	6.22878510567239	4.79506078023778	3.36097567990897	6.3308627956643	6.37570387894943	5.05200767318277	4.90059756750423	7.36741728403381	7.22823848245446	5.06462396132724	4.03576414208842	5.23724031166476	6.50595606022503	6.20671921868681	6.90918555196239	5.96268623527517	6.07838740445451	7.19225947771763	4.26837743741547	5.49881657091722	7.19736743934503	7.0184939743058	7.54915724887799	5.77643989930386	5.44445764440741	6.41274309607685	6.43179047769502	5.481557705639	7.06275470913878	5.16970314975478	6.81484296866963	6.47304664644867	4.03074047933914	7.06739551612286	7.13649769048256	3.90374158024663	6.71376986882672	6.39684744142526	4.17161915974051	5.32589604740388	2.99107662588129	5.56159033669842	6.60952215370629	7.40966225982006	6.41864566422976	6.15489216133691	6.47870299429409	7.20237125344546
AC003973.4	4.14227232579077	2.44354706788488	3.43667309849013	3.18648795090568	5.60472040613256	3.285736140956	2.93844474625881	3.24842709649176	6.05134134936833	2.21949246930175	5.13465617574256	3.59664907731513	5.82001022810708	3.0827408510028	5.98477324780093	2.69373198620193	1.65660331749306	2.80840279500477	6.37168076205135	3.43270452782955	2.4256154881518	3.54178952206943	3.76350309604082	5.75086130900751	4.32256357674633	6.57947247317025	5.78295087659207	2.30137212209416	4.84518645773337	2.95394219448559	4.37647976338723	4.79030983347287	5.03236438575052	5.39072219395246	3.81193160316361	6.64555787731139	4.31741569714244	6.51059927067483	2.55990461351686	2.4400940431707	5.36113793424565	2.98218895556215	3.52953756164149	6.31240070877323	6.69019216549844	6.47151280367917	3.68879619701488	2.51863016496665	6.3160618991628
AC003986.5	5.73304024240777	6.08886123760194	6.66709451175739	5.686546701756	7.49476975193519	5.22617577329644	4.85205531950314	7.11829446950071	7.71500801908416	6.56551602721189	7.23533961276737	5.04759106265068	7.48968917069711	6.41516691898044	6.32467683091594	6.6053011962457	6.07353492382491	5.52368508894985	7.63015185654882	7.42204132804396	5.46154231691476	6.47203983231409	5.41570425267886	5.08572486496788	7.93843980796794	7.15142166511862	7.3325289675943	6.03308134774325	6.15392255492524	5.66190676481081	4.54775808513162	6.85150314668845	6.6511141630468	7.43955901445689	6.51232627019311	6.96557654166989	4.08517673233659	7.20977660673416	6.53826569287077	7.25290586484277	6.78144396259159	7.14776534659318	6.73429855369118	5.06261189189469	7.5889935567917	6.98864003998703	6.54418211262471	5.19453127508817	7.34217003107956
AC003989.4	5.56159033669842	7.39061101222717	6.79793656139632	5.8963979833519	5.92053987656719	4.1966043268183	4.31158117217379	3.47528562062435	4.43248177051555	6.43551854932289	5.56609357850924	5.53986413440891	7.9004602586468	7.91933080957296	7.99655513535489	7.22974454181296	6.66542589006023	7.17467812777289	7.5545158334424	7.02160831408605	4.49881092788206	7.96715217400419	7.37515883960674	5.07804028864973	7.91972346186431	7.35615946686636	6.63244784224646	7.4533272001	7.74771800588685	6.84348371793342	6.48821111716381	4.28616745865313	7.9664518808151	7.30764714545679	5.61607287822477	6.7866891741609	4.76246728771591	6.70915110929507	5.4034684299979	6.69732973531834	7.4960840970303	4.79030983347287	8.61869968617087	7.4392389589067	7.72351258021263	7.06467408579673	7.90191642947054	4.82867706128563	6.70915110929507
AC004158.3	2.85538790684018	2.58342635606388	2.96669234175813	6.24209542829016	1.61727590987734	1.91349266581317	6.52277836250865	5.7773993008937	5.59572592665714	5.99729399277409	5.04853042831601	3.21785565707389	4.36039260095463	4.73896719369603	3.83540796752552	3.06233246398285	1.87735427074632	4.27537112417111	1.90316401591755	5.26887976281131	4.96324240456877	6.0409241696197	3.21627252231312	1.27214047369876	5.31280093619515	3.25864868345015	1.92747185200261	3.17344771727974	2.68210128689401	2.782295751131	5.50794945187022	2.85979171343516	2.71203585502841	2.45293781216965	5.3412145824834	5.56913454875722	2.18033863635904	2.48437186769225	1.57943328618478	1.56388279478496	2.40530826541552	2.36821091405878	2.41769695684047	2.96669234175813	3.92017678763673	2.32625363284031	4.21884844886035	3.47303891240175	2.69619665435613
AC004490.1	2.99288362308975	3.77706045564195	2.51863016496665	3.67960612967505	3.05969757551099	2.50978540575379	3.18581337066032	2.39069639939288	2.35745020594618	2.56550538921609	3.05207258447762	2.78461126452072	3.62062992562579	3.1588412335964	3.90374158024663	3.07119164220708	2.6709618467487	3.92412285448541	2.44354706788488	4.63772084789411	2.55700134086844	3.1917445280739	3.98952001810004	2.98850977374102	5.41570425267886	3.57289095132288	2.54096339453722	2.56260738304152	3.00358009238111	3.14393177564747	2.96148373204852	3.52953756164149	2.98041580658967	3.21082500973655	2.34644012765923	2.4256154881518	3.24441143231901	3.08756905247387	6.20823319009294	2.50303665574225	2.92056935713392	3.10502690020202	3.50441210088795	3.93259465731867	6.84378494692546	3.22851543692014	3.80000231592457	3.50209000960187	5.38318103130614
AC004538.3	3.94344045885553	2.23952064833976	7.2010835011518	4.26780546768238	4.46719663651669	4.35991918589942	4.61791010768455	5.37004361287677	5.86628958950619	5.24734706528741	6.60011451663834	1.92394811797722	6.3040687525878	6.27009467121219	4.35556973915025	3.02176823423879	3.59966523805403	4.51078385749274	4.06419479805106	4.4665903081563	6.3987217796497	4.16402853402822	3.13200889262179	3.59060765084207	3.70280805793972	4.55403557794441	5.6941997307593	6.8000283269356	5.17507298726983	6.57916079253984	3.33652285598742	5.37706051646151	6.47715982563684	5.8540886129379	5.76673830807769	6.30470888793752	5.78254621988994	6.3308627956643	5.03666624536595	4.11354893112356	3.50001427520704	6.33488613864442	4.38267378900862	5.28290781339454	5.6550110904093	6.94012266051785	4.48913968259335	3.8523207083347	4.48402075620308
AC004692.5	9.31389193866002	9.6319648136472	9.89107649466388	9.08199999560003	9.07464129251916	9.48560268610962	9.47994408324849	9.33312191949856	9.68125569544327	9.50195745987085	9.72331417929315	9.62889220925338	10.4284497373395	9.72153059919715	10.6132401692734	9.89880876013499	9.87521284582879	9.47555684564465	9.81513664012929	9.42510670379854	9.70532509687133	9.85878404565278	10.1970952237873	10.1987173277922	10.0600518506957	9.46702287857491	10.6267223377545	9.46853261054883	9.91229442261835	9.9934824589189	9.82541592481089	9.57693089053669	10.0991627599971	11.023048048218	10.0099236561553	10.2373046822734	10.4651999620731	10.3599117134983	8.45453682279446	9.89139965867643	9.68659331005111	9.74836909576709	10.2816113458124	9.27243431850345	9.4999569471757	10.4954075453756	8.94655178343633	10.7199061625784	9.31389193866002
AC004941.5	8.56982878367528	8.42045136477703	7.9839433832401	8.40909420676441	8.63910221708562	8.13284467473398	8.31503503539659	9.18053993910508	7.05353071134116	9.11761799271866	8.61475191175153	8.60108642935697	7.78838695469495	9.31358452231797	9.30615243548251	8.95584343388788	8.8076890043179	8.94389391583535	9.1952370190953	8.61410595700321	9.79993524604625	9.64241087440905	9.75846952886307	10.4048293772049	8.55440371878035	8.14556431959231	10.1547855179961	8.63378138226252	8.28210887428602	8.62654593661792	9.18187054689064	8.39399766548966	9.01826079161653	8.65086723593462	8.5074697317659	9.5162161879563	8.33685171299821	9.77275556496337	8.98319757608359	8.17987001854598	8.62145735141904	8.82363670637675	9.11949389597361	10.892013404801	8.40482712350107	9.28621361648851	9.46493660588546	7.90999362855589	8.62175878702202
AC004951.6	8.86979516099604	7.56107278042979	8.82094009958295	8.68009744312841	8.67340085208837	8.93245272692457	9.06316582471564	10.1634334982788	8.91960340344285	9.74581198498452	8.95945995387154	9.50687388345894	8.65707438106536	5.84735163007955	9.64653425249164	9.45963290888343	8.88404066309965	9.80170646566845	8.56721304468525	8.66088149837677	9.4487668761131	9.23646038210466	8.12081292937728	10.4682691535881	8.80611389312149	8.72002069564037	7.94067244454762	9.563560830426	8.34152259472043	9.25149519795914	9.88866908402067	8.99671415578645	8.44592488553839	8.01185130538714	8.20502985606536	9.19360867145147	9.14040991104796	8.49653317588739	9.00918790435376	8.59528761202303	8.26318822026229	9.52547312437443	8.39291893371997	10.2826549460425	8.75349645253941	8.54457966176378	8.17987001854598	9.12880910971017	8.09838073798413
AC005162.4	3.1767699653854	3.91186627948059	4.02328796750386	3.4906220213769	5.10507176552302	4.65370357505452	4.36836847746111	4.32982998008663	5.5193395540025	4.31954181612437	4.57227303287143	5.15084728233507	5.32074021880335	3.880460762125	4.19120603391534	4.08457599851126	4.53710265957395	4.95205821972802	4.79258475727147	4.28616745865313	3.35123678661137	4.2622674363044	4.02472196250316	2.68556270223762	4.99148283194217	4.01121450462795	3.86828813668433	4.77074905428297	4.05989204101688	5.45529290874385	4.10893601884828	4.92527014951792	4.98897826546523	5.03616403812025	4.97653994327334	3.84182474109278	4.00090713259686	3.37565627125904	3.93879549517667	6.10953018828916	4.97466036550254	6.21631666476783	4.06848858412669	4.04451879114051	5.52866686988867	3.85763247002771	4.37955415119649	5.28331244549908	4.52272300287049
AC005224.2	6.14989474782428	6.28230867579164	7.42265894735623	8.16374053608834	7.60827842362677	6.25110749170047	7.82868485618835	6.83352514179665	6.22347050459865	7.46406923110309	7.67748330123109	6.85369379521781	5.722615090044	6.46955093241865	5.45605388352627	6.83540557323257	6.98249814105805	6.60011451663834	6.67201947908208	3.47739249301085	7.67748330123109	6.49384100087166	6.4312116859506	6.20533739803715	3.4291473969208	6.1027375044704	6.49686974101231	6.46379967494387	6.75248042965994	6.57287267946696	3.86993759770419	5.92493366386223	6.21507966416681	6.58475164267313	3.9797513145882	4.59553872263969	6.69275409864061	4.41134673359984	3.72383001408105	3.51042269882454	6.41830701005687	5.66918179449899	6.15392255492524	6.78695901533279	6.87420436919697	5.22816274170737	6.20237209545454	7.04735066138583	6.52140321553066
AC005256.1	4.52694530398869	5.25440862145183	4.96011069378386	4.52750151711369	3.66592747555415	3.96184366900742	3.55845977585467	4.60001613768399	4.59031891738551	4.82064166516514	4.38062082542549	3.76293954195102	5.21646153098752	4.54074609769365	4.18735275985519	4.21602968457129	5.05641028074817	4.47335812483067	4.51971437647385	5.2268700689331	5.08315670333834	4.57164735904737	6.21057583994512	6.52219067254407	4.21255599912805	4.50709506096247	4.29830179595588	4.14796440529417	4.56723925939047	6.41097825412228	3.94929319647406	4.82291400555126	4.73988880857036	5.07329566257282	5.34322306238836	4.38930888555918	4.2594453408211	4.93642624362744	7.62706759230241	4.46175254353156	4.6433966445696	5.36699776199929	4.48309363643153	3.76701199513813	4.37443378905489	4.03514917800234	4.05939153890845	6.49807770133281	5.67134688576125
AC005306.3	5.83014020796671	5.16296940203371	7.02562802674078	7.40228427154567	8.17643094368165	7.06467408579673	7.44403641951207	7.38953536640167	7.96499244902135	7.77605916780762	6.97386382276539	6.40802183577313	5.69118429175495	4.98457932712058	5.77570250855467	5.01788114597999	7.10764852096133	7.33856258670494	5.90903843454782	6.68782260474497	4.90059756750423	7.23162876094165	5.42048985098789	6.69764591879116	6.84701721130425	5.57402880075369	4.7659022002091	7.09301817904092	4.00741834129569	7.65145103891314	6.44228554855923	6.88648945542876	6.48022181583799	3.4543639555784	5.46598592229801	4.57798900924364	7.03759724371208	5.55285198716374	6.92435631879174	3.83430088522858	5.07063868840162	4.01402906838062	6.38952504573723	6.6825153736503	5.22494686872798	6.83964967389294	7.52581691942428	5.28068737491053	5.28368069923647
AC005498.3	2.37978874582536	2.66257039012566	2.64623825934989	5.64963374181336	4.49615624338993	5.30340176875037	4.80227549597819	4.54775808513162	6.283205210738	6.33797722757656	5.29727329601939	3.36690300015137	6.8293314658693	6.21091249844663	4.42166166188643	3.0401863524678	6.1078274724079	3.76163174787807	4.22993956852028	4.61690358209729	3.77821327265569	3.4955915365361	6.53579462017312	4.45218269839149	2.60064331032033	2.94147602620755	5.47518503906125	3.66724434557113	3.74847161806549	2.32989210859	3.77362327958041	4.54624623132473	3.58798013871471	4.29271132606653	2.89033512809486	3.83764326605015	5.32827649967552	3.97028484067017	4.85577069184493	3.9528976282407	5.53782046061743	5.24652858659777	7.02562802674078	5.66190676481081	2.1049449244583	6.05417148677893	5.77914948500435	3.35415791789946	3.73674334689783
AC005523.2	7.6443893893861	8.57777179325408	8.63779138259101	7.5051102553341	8.7956866823886	6.65903273298069	7.19106209668155	7.05896752520444	7.50264465249529	7.5839060400236	7.33949156229053	6.95164011059218	7.02038459782585	8.38947500510539	8.08561962788354	7.65814933949176	6.84672335350986	7.06709118766802	8.04755911925064	7.63460387315938	8.5191308758185	8.65019845035991	8.76523757422448	6.73429855369118	6.45117804774663	6.87953211531217	8.29796812650562	8.33530029091357	7.45170475977044	7.59382364553147	7.88626386003621	7.38990595222763	8.21314045737658	7.9265058204654	7.6137137199257	7.90320850701484	7.67652629261418	7.83395014112008	7.19921059620346	7.10330362867205	7.27973380212663	7.64857199392565	9.03326353519657	8.33021403326688	8.21453772497666	7.7131087262119	6.93669313626972	7.68205218567445	7.39494309524685
AC005523.3	4.48670225086854	3.95333798153751	4.22423363628575	4.46116871936909	3.77067907694078	4.55347189600269	5.02075802979723	4.05267207989271	4.55962435905207	3.81846362547234	3.66167919213193	5.57771814370762	4.60994056100266	5.722615090044	5.33863859780718	3.32788380000758	3.37071800334483	4.88201242510009	3.8898366470018	3.8523207083347	3.90846294505098	3.31050850851253	4.60227649920326	4.69286537630484	4.49615624338993	6.09035296917814	3.90374158024663	4.75296167635211	5.24423799081275	3.87168490024085	3.76108356532492	5.77242294681835	4.16402853402822	3.12589839540945	6.73222844561786	4.5280286995925	5.30820129719313	4.14279739285856	4.27760256437084	2.99367826449959	3.94530226202095	3.46474954505049	3.00860426939826	4.2013771458884	5.3957304505624	4.10139185159429	3.50842949878947	3.11846399581342	4.04268174519706
AC005537.2	4.85253739443192	3.11846399581342	5.74097690922845	2.86674249129819	2.11636705788324	3.82784605748896	3.79439273569072	3.40618828211481	3.65846324897631	2.36821091405878	3.56743354632311	2.92056935713392	3.20667290659105	3.93035289099469	2.98936961384942	2.56978034907028	4.27924220676592	2.95394219448559	3.3272288902332	4.46931615025557	3.12241545387977	2.64023804812082	3.11181211901145	3.90023088970477	3.93434489147264	3.3874530831887	3.95696202225887	4.0433117936404	3.87947210263993	3.32496108743104	3.31518991272277	2.30544131585152	3.28513469758073	4.13930116954903	3.57809939643213	3.38035464428026	6.02550487811814	3.95612415633363	3.61924228517201	3.43536372535777	3.3713567605207	3.47978477545441	3.20422767410566	2.2714219590846	5.07533706737291	2.3629748293923	4.20567655146577	3.99010318651983	4.01984978192778
AC005592.3	4.51025511238533	3.38035464428026	3.53156694633283	2.16388631146534	6.14747317317793	2.50303665574225	6.70400776595952	2.94703208145851	6.38748332348586	2.94893104524519	5.63420185295535	5.68873484738766	5.20425459680136	2.76129045234664	6.15523134988732	5.03439561322735	6.14718507225561	3.45214292936581	5.93713718859045	2.32391394050063	6.01463172693115	5.72626545381057	6.64796838157751	5.13104864127525	6.05885811287853	1.8361203433994	5.98640042039227	5.5991373608788	5.60431539254466	4.72930075319685	4.89436214233639	2.49769442503733	5.2947555629227	5.92053987656719	6.32583386755073	6.93886138587163	6.37355701323024	5.99598126584065	6.01502265144068	5.57074749445307	5.95357708007177	5.14895895669835	1.88035779435128	2.44199791238488	5.31239608109471	5.23671314015311	5.00489350721604	5.5370341592448	4.97861700985587
AC005606.14	3.61924228517201	6.37449881053087	4.7664562113637	6.25399888555454	4.62144448505035	2.38704106335588	3.84356284490147	2.93412112594488	4.70447473412663	3.8523207083347	4.05888212075004	5.29178246241945	2.96583408171549	6.01846211659404	3.49327035698004	3.63586302031259	5.02212360997413	4.36889505753228	3.56170185257788	4.23851887194758	2.78652561858612	3.38035464428026	5.86144739338227	2.71309531176419	4.95400944506579	3.74155956088685	3.92793242789726	3.46253712720105	2.88269684679346	4.97861700985587	4.66316199836461	4.05267207989271	3.86004679014147	4.4505604448713	2.94431875905802	3.04695928422075	4.44961992990331	2.80532484428438	4.15528238455873	6.14600662513331	4.23319147212894	3.92251649304662	6.628704526974	5.19325258561792	6.35281349966451	4.09427862113232	6.44935903668349	3.60910686757275	6.15577046239583
AC005754.7	3.23149961902011	3.69349292361139	5.37363851823546	6.30527577334314	3.93370474171225	3.72672244246611	5.88691989759187	3.01122443678759	2.55700134086844	5.67626443629352	2.33394527781466	2.3629748293923	2.41467157808528	2.44809203258451	6.05778072357126	5.57771814370762	1.98951684399128	6.05708021152459	4.17457953699947	3.74213865118663	3.52900225089188	3.70534147086654	3.4760609673065	3.92610577439006	3.85621481499819	5.51664875240391	6.12906546227691	2.42878801899142	5.65614598381633	2.65580368952815	2.14930707507909	5.76956378516635	4.07932520911727	4.45687715928434	6.64166106763648	2.99367826449959	2.55465040486383	6.38451083571399	2.8687139550933	2.98218895556215	5.69343550453131	5.38823308052053	5.08626170463947	5.52528692838516	6.89114011624447	3.34562677323733	3.67055748859385	5.09582647541012	3.28788160115392
AC005785.2	7.46504557157246	7.67961441626576	7.09239840546395	7.38990595222763	7.70742554772972	7.4533272001	8.19952232380286	7.49448713966609	7.59320293919583	7.22162886669703	7.68169523304603	7.69790855721498	7.35720351316933	6.87565885159689	8.210044033685	7.88338008173705	7.07446176331512	7.65046565231189	6.96911457002862	6.78639791989704	7.56527870075047	7.3053380564739	6.87127632400485	8.17839684007964	6.9955648709836	6.10305910145866	6.85369379521781	7.39680451611072	6.98050195619995	7.53349390528994	8.3600561396745	7.70466833699809	7.63596005090008	7.71271781485053	7.82008792150621	7.59075077174983	7.04970782571302	7.67487072134421	6.69019216549844	8.34689935335236	7.72145145698862	7.94581998535153	7.16591802365438	6.55655002015228	7.75436011518408	7.10544743704261	7.36536280683765	7.42729554149639	7.04589757208198
AC005838.2	4.93484832621166	4.16298787076383	1.97113748037648	4.30624189985845	5.58471802942593	3.88739912465625	6.53267508587592	4.19008364873667	3.41040054054533	4.05685673702994	3.43750715531383	3.81547142864879	5.43491472052999	5.48441693443932	6.12663938412897	6.4820680473167	2.71750498542172	5.65118397670124	4.48670225086854	3.12925045669118	6.31094912375458	3.12667770320043	5.32785480419601	4.61208663170893	3.0827408510028	4.67958357575603	3.18881255092568	3.82098195765498	3.67714890979264	4.60688964867314	6.5077472935684	3.74564865520913	3.20049635013452	4.43942835516592	5.77570250855467	6.04370256607903	6.39144002435504	4.00203035687819	6.3525165237379	6.80827867368634	3.9331441814137	4.41278645109368	4.06901715156341	4.07336627958066	6.09130990678552	4.11125402674725	3.39860548876416	3.80111824001931	2.37978874582536
AC006026.13	8.09535266282373	7.57923143991211	7.25864701666552	7.91073125015591	8.00457316052561	8.64445519935744	6.78295015319392	7.7554675628621	7.4732697585001	8.035969958632	7.57235944726175	8.61952376297899	8.34755899829894	7.75999512616838	8.27507427716084	3.90426160735078	7.58535660186852	9.25504915249984	7.80076685094455	9.05330543374052	4.35817798694495	8.18628156343954	8.38294364974737	5.12297763616729	6.86868098487575	7.55138155224355	6.94157941684316	8.96008976197651	8.85670392875746	7.74349823642677	7.29913030920718	8.79207687926693	7.82475909628781	6.85569921364988	6.90918555196239	6.32847420178627	6.54125692305678	7.23005304311928	7.14047028153197	9.3466608577291	6.16008664535183	8.23539175996267	7.42364917367421	4.31679500234626	9.6798215341767	7.89047080942293	7.79302712863085	8.80074705763863	7.45031423618511
AC006129.2	3.51328551277199	5.39616476768996	3.62062992562579	4.40665779569711	4.29211693653963	3.14086759466243	4.09728337179438	4.5506280018793	6.52507876630166	3.16300836655266	3.91019823776761	3.55900828711687	2.58040499745238	5.32713942492727	4.12713464890435	3.24522722006501	3.24600930405203	3.54795385993896	2.61250753625894	3.47035364044645	2.66740912703381	1.97682640089765	2.44199791238488	1.77871831139192	2.9831921050504	2.97927922156664	1.87337601376886	3.12493895717777	1.96156868413479	3.36247761649683	4.63556779785455	4.42310365405682	2.61396663563613	5.03666624536595	3.1282978669181	2.36646962781094	2.49452358557173	2.30965540103046	2.96148373204852	2.86674249129819	3.16398345707484	1.75441984539062	3.90486716584819	2.72592684409338	2.45755124844657	2.09469523569948	2.94231071714888	2.48631641941567	1.34507900618409
AC006538.1	5.64270730877776	2.81560803128513	6.186430705424	2.19760456006491	6.29636544981207	6.19856043641418	6.0907008058893	6.59626378666555	4.2074673992958	6.36537002883976	6.69379076076072	5.77454223557933	5.65580208565517	5.5496121772178	6.0346398634249	5.06842647163335	6.05708021152459	3.03217842863788	5.71728273150418	5.43607352661581	6.21091249844663	4.91888078543209	6.45492025586643	6.94425290376404	2.31796162831067	5.68978062354292	5.68769550129351	5.69309425951594	5.19203821710804	4.08675614883813	5.52642796197541	5.40307609537814	3.6395732805362	4.81500707362864	4.60794435914028	3.53938626353993	4.25888680784233	5.08716166553834	6.55781022618111	5.31317336993958	4.55740112989686	3.72539530123267	5.75849671232721	6.71989572870627	4.65370357505452	5.46901333764303	6.96400555303603	5.09486172080912	4.35705766103861
AC007228.11	6.28989728959642	7.57517587004096	8.02087341096132	8.62342967348705	7.22065492663039	7.97807215258665	8.39816341567213	7.04886989858885	7.07688979836754	7.63898281975554	7.71173614391862	8.17987001854598	7.24078086607082	7.04039140689467	7.72551192288853	7.70810019930268	7.54297983190433	8.04605564199035	6.90827462438822	6.93177643343099	7.72515051480441	7.42466558829879	7.61067855995761	7.89146752464094	7.41422277719847	7.2817264070884	7.2886420157302	6.94666781855431	7.53043826142687	7.79706854510334	7.5755839456381	7.28533407592708	6.57287267946696	7.08570623703372	8.23507114431066	8.24370066138212	7.45669761896334	7.78081494899357	6.86657870623595	7.5889935567917	7.48832869793367	7.28964779088382	6.80029058090999	6.91528853580085	8.14037900742359	7.31261290323662	7.15612897666008	6.97558819426775	6.67262505892403
AC007255.8	7.0686839547791	8.0270518547373	7.41953685025793	7.16871153201602	6.0510299602599	7.13886263942668	6.61901875290852	7.01910216987385	7.30874837612088	6.88826771911845	7.16109816331685	6.83352514179665	7.31651208909302	7.42028440915761	7.99339933015844	7.6062432264332	7.00799080040358	7.0363374682197	6.13781570257467	6.58738171556482	7.38953536640167	7.0461933005952	7.21729901737264	6.8960384709689	7.48634753850735	7.4016188911643	6.82114461275201	6.90109824716514	7.93361877773354	6.95198436813167	7.62775676182469	7.2700545306058	7.63113011815412	7.54884679548134	7.53073993871255	7.9265058204654	7.0461933005952	7.6143315569488	7.21847196757112	6.51471695606469	7.34747471785231	7.3251747192719	7.22192679041615	6.40310829840204	7.20795333224613	7.07593579445576	7.336319440167	6.97981516891116	7.01290531112385
AC007292.3	6.17246490363891	7.29848907736354	5.92725590407826	7.90283874376228	7.86930197344359	6.4195401611426	7.0926703855283	4.74986901519203	6.83352514179665	5.58403375551091	6.63455781577947	3.18881255092568	6.76008399751944	6.50443159032441	7.7655508458717	7.51085377779821	7.76063268298188	6.9170024824901	6.81331691413725	7.02792429903802	6.41426501712364	7.16807094809192	7.3939523284762	6.21380848348678	6.96588705572919	4.75296167635211	5.5496121772178	6.99495164870772	7.20762387642594	6.68782260474497	6.26180301494549	6.61014684141608	7.09172992202636	7.40966225982006	6.64965687360814	4.33405225733283	6.50277790669309	6.39079463787141	6.56675391547402	7.08210054473926	5.99286032911755	6.97684630774299	7.90738288838706	7.54977202552252	6.14442637226171	7.09594027256496	3.65392848756228	5.38823308052053	7.30929685111122
AC007349.5	5.24734706528741	3.32345666924272	5.50496991309474	2.26567206305945	3.67055748859385	3.18734288629507	3.14253677447482	3.25579525502079	3.78608286835718	3.34631160613595	2.40718802464565	4.34743496748911	5.02022379683951	5.75773992580168	3.29902427863697	5.90796736683366	2.76686352463486	3.60039251695059	5.016367844638	1.99829194724307	1.19551366817416	4.61252196260285	2.32391394050063	3.82715246284647	6.13385789172278	4.78483032267868	3.02615047248525	3.56290981947986	2.34288531080413	3.53156694633283	3.22851543692014	3.13833897901922	3.57572504445651	3.27658333710026	1.52721703444385	6.19326590681608	5.41769851915004	3.49327035698004	4.34897769840737	3.49127267417791	3.7963049213618	4.87747824335272	4.832590193565	4.53387720247537	2.90672547035905	3.11692174050379	3.45704975113642	4.9515105026979	4.59346039952973
AC007362.3	3.97362350925712	4.89591725747348	4.95824776066135	6.06907381512302	3.45360771063072	5.3287144694635	4.71097678771425	5.37783515914253	4.12495632587243	5.053525956778	5.25038084400603	5.46109961336776	4.75041832059229	3.66724434557113	5.0005682604602	4.94733093019836	4.72683737555303	5.4017356695913	3.56104384914348	5.71728273150418	5.91920132115977	5.076265950101	5.54494140557407	5.19115179942709	4.35817798694495	3.55169208101169	5.52210898085695	4.71442581633347	2.94524934480546	4.87408977782118	5.20511728531103	4.63001473530601	5.05103000259694	3.45770622199242	4.7545600777746	4.93883728916801	5.13907967745761	4.0990639382578	4.8258813129619	3.40279903211338	5.85310577912542	3.53822342911429	5.83255556996537	5.00930771894992	5.07575629408333	4.90197722853196	5.39702733729237	5.61295350839206	5.6256217475754
AC007364.1	4.98058326590234	5.86592430609532	6.57113009320847	6.98050195619995	4.86382538126993	5.06510353032139	6.93309719599797	6.29954236214706	5.53744519868131	6.43702660217508	6.3925521346654	6.18668187680634	5.95844944401663	6.10751932399391	4.77861115253508	6.65025144896795	6.06725571179417	6.24694722605028	6.99999691859683	4.47556418136153	7.33341337527797	6.3218786888978	4.54132054934032	6.66086109068622	5.74097690922845	6.96466592384395	2.77307496339056	5.84668330188434	3.99928483336332	2.90573604655451	6.40254043710107	5.49801373414789	5.64884957874968	6.19258759660915	5.25912031826206	6.11817663130756	5.87824183778765	6.43179047769502	7.05483947364307	6.68185865406702	5.48840455765301	4.50444307710079	6.79909276164089	6.33831910919898	3.55246028113282	4.98995706088199	5.85246334675618	5.47226644578615	5.88110078700249
AC007365.3	7.19536259332256	7.47094097660732	6.23815873505845	5.37706051646151	7.81019453096213	7.47358243185536	6.72718835843679	7.33856258670494	7.26461091214558	6.79447996170118	7.52235590633223	6.31768279986808	7.31035547620998	6.70083848549656	7.50629226422498	7.20817301287885	7.43303244545736	6.92783374252455	7.48832869793367	7.14542735172397	7.49881761502709	6.99904054869202	7.89047080942293	6.40743851960546	7.26175599442769	6.70643988073606	6.48308299007225	6.57200545757493	7.55272505494928	6.92405012555663	7.86403517658018	5.97022799483427	6.62206589930624	7.55010042188425	7.13684682299194	7.36232925637381	6.7057331983704	7.43985699723228	6.82082138810101	7.03790004947567	6.72718835843679	6.68344594075895	7.20557651706147	7.01712941205306	7.27174329868088	6.71523031774263	6.72544269536846	7.18219539995222	6.35762830270262
AC007389.3	6.44877177466879	5.59027980047569	6.94425290376404	5.3194536018653	8.04895348536256	8.05417567701441	7.41875790791547	7.67357654441758	7.02526420512761	7.52267876348553	7.0052361111335	7.50765763057932	7.51702619585027	7.13309808243552	7.89623011213579	6.66772036351885	7.11829446950071	5.8963979833519	7.8799092470203	7.17245332658559	7.17177079380139	7.32252286441477	6.83964967389294	6.81847292087126	7.86858017720643	6.00055320835832	6.66570913060787	6.77483979842596	7.72212358203526	7.69230715558654	7.97807215258665	7.77294703209284	6.03627250437164	7.81409459237379	7.02160831408605	6.93375719495497	5.55596181012638	8.26804944303393	5.9791976668974	7.61687710225761	7.61871623433539	6.01569545754388	7.30301997245407	7.41953685025793	6.08396285174665	7.3504602611821	7.50864266713644	7.47645868566575	7.04650756955724
AC007401.2	6.42194708930718	5.45052525808731	6.13913248383082	4.02152637940605	4.50227557930202	5.71984104066343	5.81188142380386	6.39222473426547	4.43077007265794	5.24328603412794	6.14718507225561	7.34483844010271	3.92676182350112	3.89531810488364	6.60655216501532	5.74684697530028	3.48187786018243	3.96858010600203	2.32214158883008	2.93328699285014	5.79651677742059	3.39657424317369	6.17130133999619	6.24660718014595	3.4955915365361	4.19510223429472	3.8927115481788	4.95824776066135	4.33405225733283	3.66336211608744	4.24997420655038	4.40353379717547	4.31052428155	6.02745538365892	2.76025933184301	3.17432332539917	5.44409794722251	4.41388275868809	3.83540796752552	3.10321272508714	4.02538242952544	5.58294513435725	4.594023708226	4.36836847746111	7.07932040628881	6.06007265422522	4.11305667409974	5.85050042872832	4.14895901314278
AC007557.2	5.34939759030143	3.49386163099035	5.69231365897178	7.70967307600691	6.6129491193037	4.79975772153302	4.05095668069098	5.78552739032608	6.1303565193403	6.85845570716821	6.11621815966288	5.11895352135593	5.60982779930695	6.32131236997079	7.03759724371208	6.60624335468859	5.04229073617359	5.96739321098935	4.04822257520087	5.89185120655509	6.59953817576418	4.05379456735359	6.20607193284297	7.2249632596421	5.77814364260636	6.95760834079083	3.53531444933019	5.113711897553	5.47747961584829	6.2095419175509	6.42764211012173	4.69820579388404	6.60097182510128	3.40908294036572	6.34517510273082	3.72089638825921	5.92149778494244	3.92192881148434	6.7257204139295	6.47434908404198	5.66074788786946	6.0392464690022	5.51828844608813	3.15523856619925	5.82559757664074	6.06291503585374	4.1433500890615	7.46111925412843	6.33198851447233
AC007680.2	3.92017678763673	2.36104440535928	4.31263468422764	2.782295751131	3.9161043129184	2.5936326371539	2.42878801899142	3.98488533452788	5.12721975363142	2.69373198620193	2.47020938031158	4.67757093923341	3.65329117390517	3.47303891240175	3.0737352715316	2.57102550174367	6.19014661702869	2.3711510295303	5.74545966450025	3.60980092894458	4.74826551815482	2.68099370722874	2.1049449244583	3.60779392216801	5.98223436788515	3.05441932827318	3.58401189430243	5.15976790312131	5.91751148620567	5.95485017595893	3.09003481533181	3.23463246603768	6.09184800045073	2.3765192160075	4.45538914759854	3.91538473882007	2.64156841948918	6.04565874539469	2.47946668463703	4.14460115874011	6.0427867949278	2.47020938031158	2.98509093597317	2.29898615968946	5.25957843570802	3.71694660407467	2.29017801170459	5.52125318734725	2.76451135546168
AC007787.2	3.75086653679792	3.70606072655156	3.56170185257788	4.23743623472234	4.54674236870687	3.93502105308788	4.55508032226263	3.88105583591162	3.48621916063569	3.6741580024761	3.60039251695059	3.50544259890132	4.07336627958066	3.83021736632524	3.66107995161134	4.39413519373689	4.0238068493402	4.5280286995925	4.49663644445944	5.03523131072122	4.25782710559165	4.03806586865341	3.93259465731867	4.48670225086854	4.1041706811413	5.14849708251404	3.35258981263386	4.45738429700291	4.00090713259686	3.93759470977918	4.50280016886355	3.97317312405833	4.51666918388789	4.93003694345769	3.75614786587623	4.52331924286689	5.25876004709642	4.28029764471025	5.07747934535424	4.06957757186402	3.50579477660274	4.08517673233659	4.71047735307088	4.31954181612437	3.27338785321572	3.88803127427194	3.17432332539917	4.16025252802734	4.73101005814881
AC007967.3	8.38257843533541	6.29151215974336	5.51520767577779	5.05448715511488	7.15923215395672	6.99739215721159	7.53707595766689	4.64588071292813	7.33158140156304	4.98007598589543	5.87653443283161	7.83118667912362	6.25138026529588	6.13971558887583	6.47715982563684	7.25740961600585	7.03790004947567	7.25962778973763	4.66359281002957	5.8408994508025	6.96911457002862	6.24240164168522	6.50384408046342	7.20817301287885	6.18698616341068	7.40828065619408	4.86918383817873	7.1240252126666	7.48539244730877	7.14243534092333	6.16745197788538	7.32845795432623	6.40615426089355	5.20961756178725	6.70413909653825	7.89014471924563	7.25831627679807	6.68900083911155	6.33320412399833	5.81288429963863	6.27416208299065	7.84464122669858	5.3394289055585	4.46175254353156	8.20747530906444	4.79767183720104	6.43179047769502	6.84861816346871	7.05221450790626
AC008088.4	5.91519650540045	6.56329869158254	5.78398061169991	3.96465474457171	6.08616527871552	6.41924144958425	6.00876328231269	6.10551894252075	5.96547466668855	5.21873777195371	6.06291503585374	6.86751690688581	6.81304181047993	5.75663967910778	5.24057134875417	6.57227804139838	6.32816554906299	5.49132532368524	5.8995351079906	6.09677211845022	5.50269776747406	5.24824983012209	6.75517658705452	4.43761212457361	5.32589604740388	3.43117049930478	5.46400911739386	5.94140022038579	5.23840551620155	4.2270752242906	6.11019532152871	5.92528800058692	6.22377215384484	6.23574821134309	6.05742488557859	5.11740727980145	5.48402976412542	6.91826522459905	5.88928907950814	5.77030988997656	6.7950689866104	7.00612143465376	5.99118184517553	6.53920166421324	5.91233409384311	5.94966973952375	4.9419508877713	5.8442898542755	4.32076159926489
AC008746.12	6.50277790669309	5.46487013598209	3.21627252231312	5.49460396817222	6.17959252382069	6.76977713596057	6.40829681151858	4.23211639236837	4.20281010426414	3.77421712756175	4.55253723347049	4.22938937013221	4.64905400952814	6.60777669934637	5.37004361287677	4.94245989750325	6.65849352531683	6.68796415057027	6.64829611363178	7.12246144162696	4.97023539273612	6.77216355397823	6.70513061983049	6.88620418339431	4.29271132606653	6.2265506625672	5.91642130755999	5.91519650540045	4.21658909285466	6.34728413008241	4.72593276576975	3.91286909977848	4.05989204101688	3.10929978290672	3.93502105308788	3.74099609074452	4.18102877712115	6.82518487937318	6.09035296917814	3.96510187327779	6.21596742702662	4.68052611762565	2.88954741386169	5.42784596702427	3.66657255674212	3.96252585358238	4.06092046180446	4.57227303287143	7.1497465571018
AC008753.4	5.91920132115977	7.24561765357091	7.31485609205065	7.56709980008708	8.46311363652316	8.06771052183457	8.12953942167792	7.45946622971581	6.12941780176816	7.30730079321494	6.8319400786645	5.89092431938001	6.90384769456834	6.82082138810101	5.75709184357744	7.55010042188425	7.25616946751256	7.2823581872757	6.09334162081017	5.16700978690539	6.55268593167347	6.89201244144014	7.24728272675462	6.2753151841675	4.28720831984469	7.08446682997681	6.49082055289306	7.50137676602087	6.83603509831832	7.64121078676674	7.00982817709745	7.07521588779963	4.9677113625419	6.60011451663834	7.54947026863842	7.54617788379767	5.47555823524588	7.45202866826119	5.06021522157634	6.8852485005171	6.11646959318421	6.35635741102992	6.53357481254531	4.78990701340295	6.66993661578507	6.64287550176431	3.67714890979264	7.02821546884042	5.09682783016536
AC009120.6	8.18296651343862	7.93018336798395	8.03466147549588	7.94548063278557	7.94719361152802	7.85901793118549	7.19169755496537	8.57171735227359	7.25864701666552	7.92246272505391	7.5593865961149	7.78047784270334	7.57235944726175	8.32254767483677	8.36081573612256	7.77707002732423	7.97981554571537	8.51058563516599	8.38774554691759	7.93661315089143	7.8568778627463	8.11379895220936	8.14523937404096	8.53624279861456	8.24171294791186	7.61542106658346	8.00430130371797	9.00414168142593	8.86872315144651	7.59624359350058	8.51446929765656	7.56788457442717	8.23902697062416	7.96876770098363	8.83521220276167	8.87253018865205	8.12154846339955	8.14523937404096	7.80330537734516	7.95802424778932	8.4934435140848	8.76662717244134	7.74138120283695	8.34924849001603	8.60593235851374	8.19656979078497	8.16066729400113	8.12050448969034	8.06839248338694
AC009133.15	7.78993072899063	4.55253723347049	7.99717256127856	7.93327968490704	7.13155691713656	6.83081686015574	6.96529650120833	6.39592819569923	7.08593558454151	6.3160618991628	7.86442569833996	7.2434142309449	7.6399050132032	7.35783185856699	6.7736017965237	6.84556118867364	7.37843751660792	7.09172992202636	7.17961136130908	7.5889935567917	6.77052792787877	7.90283874376228	7.68240799655264	8.04127535867618	6.52727303162559	6.45090334443844	7.61687710225761	7.71784040828409	7.80076685094455	7.22626033106841	7.49814690603095	7.65444215820284	7.59984690033752	7.82930188789419	8.21714543611398	7.16996068985378	7.92911019005195	5.91035852175603	6.53473495822726	7.5182359116123	6.65959322027344	8.18770064741903	6.83448118871518	5.1320095419077	7.95774219367631	7.90387219776748	7.41916929802422	7.61974933020965	6.81672435291474
AC009237.8	7.1785959716807	6.2590780136061	6.29374319786284	7.02493649244793	7.43573219371979	6.63807383021949	5.96873016588081	7.86930197344359	6.94757315617992	6.55627257008464	6.70701726053819	6.88648945542876	6.85596475070207	6.69732973531834	6.33002075860872	3.70338705195962	6.23815873505845	7.41456768057652	6.81064271396839	8.02249981780411	3.72383001408105	3.88684748283046	4.83762537749532	7.08347037257769	5.73631543725604	3.69229147177718	4.25782710559165	8.1375964792507	7.66226381981296	5.80650381487264	7.1504808147557	6.24172173748241	6.71070245093828	6.98347641775479	5.42980602574768	8.36596849103603	4.70033206451203	5.40792736585708	7.73193841208091	7.03158589267977	7.36164423940044	8.31263660474134	4.15132168299016	3.4899598837562	8.40067636217636	7.3424636410602	7.4128232522216	6.94288233096901	5.84050482608625
AC009502.4	7.2141424385611	7.14280310934579	7.47611001582751	7.80947043897976	7.9110986435701	7.43553932399948	7.14712303091376	7.2739915355089	7.59108582962777	7.25386514212204	6.51059927067483	7.75401143191927	7.85901793118549	6.88648945542876	6.64882904959032	6.91894041728944	5.62866372388959	6.93886138587163	6.97134113877848	5.96968613434617	7.27601942546199	7.21380618633995	6.43353930029677	6.64995316196532	4.48913968259335	7.01355876315261	6.764241924736	7.76936486817677	7.61935165789481	6.95735568670764	7.564040639049	7.1497465571018	4.60432374154187	7.39706833377171	7.21847196757112	7.32125818122866	7.50765763057932	7.23162876094165	6.44644798066721	7.78253307283184	7.05285649121458	7.52778165197464	7.08883637731183	7.04856552047159	7.96747446550935	6.50337325332758	6.58289627743798	7.64753324813492	6.42793610602508
AC009947.3	5.82001022810708	3.49127267417791	4.33144219857636	5.92395315539993	6.79821293957158	6.2250030938347	5.9884440598933	6.55895251818275	4.90641029318436	5.16970314975478	5.62642267540828	3.14086759466243	5.99252895636311	5.69494748956006	6.25684661466056	3.81634911210687	4.86178311005741	5.59307626814536	3.30981903669794	6.55576669210525	4.0057772121903	6.94099905866698	5.23407058037777	5.7595106196023	6.16353186554332	4.40299371730809	3.85482852812808	5.29692260174884	5.02413050298687	5.67841764747977	6.17450020389683	5.21456731419047	2.71518076186757	5.45923428509975	6.18263161729968	6.72368552976782	5.72697651428104	5.59757389890916	2.19117681579168	2.62587504355392	4.19840791488464	6.85773126060775	5.36410565255085	5.86757404018688	6.07754095487654	2.92888631258017	3.95446252604553	3.75933486558863	6.58723534037934
AC010095.5	3.17603752320404	3.69229147177718	3.89579900722676	4.82176363258251	4.12204046775832	3.62001592415208	3.10502690020202	3.82516417376124	3.2917914369933	4.08172934479701	3.59897707398639	6.68747994229537	3.00106793917457	5.28867518771541	4.09098733625961	3.58534975661132	3.42840589484462	2.90466441384789	4.95354874385327	4.42084874879935	2.61396663563613	4.36936806637584	4.12442193018961	3.30415063149883	5.99958221772334	3.60910686757275	4.05095668069098	2.59097931633149	3.64443213270212	4.76431983434495	3.60707176276052	4.04212537042521	3.87234469938449	3.62478371086995	3.84774031656934	2.74591950296706	3.29401606218038	3.83262249718258	3.49505676368388	3.86960214615591	2.91689448252697	3.54664169972779	3.96788104486802	4.98795717060214	2.27360316031471	3.58534975661132	3.37972655072688	3.61104342837272	3.79261807899946
AC010145.3	6.74626853923021	6.46262442145732	4.8572837531503	6.22168209695779	4.5945296274003	6.86442606626706	7.02724802336294	6.12663938412897	6.98721286255637	6.69848904163578	6.86600764355273	6.99999691859683	7.08656699520547	5.61722082857998	3.81781506874327	5.78162314662927	6.19326590681608	4.30941740438524	6.76105965766582	6.91050805560821	4.28986916681403	6.8571478205241	5.34739417263458	6.09947914789294	7.49960515320598	7.01082903945461	6.22315217156009	5.43279191758308	4.79162308390775	5.95722191309033	5.05264786548325	6.10719151944256	6.37949196035209	3.7829845916295	5.95290963472079	4.18443481269777	6.29280073666871	6.73625211738249	5.80853905089969	6.96557654166989	7.18479433093255	5.52489727134114	5.39416387285843	4.86517136331281	6.01879777139481	4.46599930682448	7.09000221248092	7.08593558454151	6.37976262180864
AC010145.4	4.30015506989951	4.16025252802734	4.69627550033671	4.31471607307791	4.29608660787884	6.40947811246689	3.27071409149551	3.0570379713685	6.11203074450172	4.52226895493765	3.74042340393067	4.19555830996602	6.71376986882672	3.97148556592928	3.87882166707546	4.02428795759796	3.43811758403472	3.51409598936979	3.11846399581342	5.68025186682955	4.69241992040622	4.74936763782886	4.84841346546061	3.35715330526894	4.35556973915025	4.07285868049988	3.67170901563354	3.97523117645976	6.10883438029819	3.76350309604082	3.123355132292	4.30300100749334	3.71260230504094	5.45170714349262	4.70614787194888	3.22342728473055	2.88767848416424	3.36398165834849	4.11182637572504	4.61589293562421	4.27760256437084	4.94866304360672	5.54654634009522	4.02032087172162	3.05600079501013	3.80634074354795	4.58375211544641	4.06039224520799	6.29564207922611
AC010524.4	7.0363374682197	7.56080478796738	7.35076915689596	8.07852070603455	7.86513390541529	7.9399270315092	8.61410595700321	8.53215018675836	7.97697304931624	7.52428017295271	7.98796011687706	7.70122565356379	7.45202866826119	7.44759320615929	7.75148259855219	7.7131087262119	7.23991360675079	7.19921059620346	6.8000283269356	7.32485070057057	7.81371295215362	7.64753324813492	6.56394740628757	6.37199217009948	7.48285815641222	7.05896752520444	6.81560201383878	7.58570610201506	7.91788283518947	6.79055639538099	7.66042326707138	6.41864566422976	7.2724326392258	7.31990568464326	7.49922065410326	7.79872791746134	7.06467408579673	6.51989171342715	7.33856258670494	6.99405146333172	6.91154126103377	7.83006178527756	6.9007633067502	7.67122164523331	7.47536771117215	7.20817301287885	7.32967498313946	7.67085833652633	6.3457716892526
AC010980.2	3.72868288571056	6.54712766816282	6.43922043323216	5.15886134553129	6.44785691697832	6.73002800428752	5.28162490956472	6.27320251377659	5.52642796197541	5.03137264855379	6.10985108670669	6.02360847867063	6.71655560797882	3.95978632130701	4.29539667505234	5.65562054520436	7.11035789888313	4.35505691802813	5.94656130643253	6.42026611000885	4.79648117519733	3.46549969434328	6.30470888793752	6.4673368122795	5.91004058833575	6.39222473426547	5.84895807044694	5.16477110321523	6.19541813063487	3.37426809937706	5.8724073279955	5.53288001344713	6.12070750785654	6.24362620364798	6.71197826077489	6.39144002435504	6.39592819569923	6.74599078485503	4.53227230941716	6.28465494031639	5.89838806460858	6.38212127270659	6.2532109027996	5.93816909431908	6.69344007970096	5.84294673225389	6.26522379092943	6.44904771479572	6.75434769897398
AC011997.1	2.35745020594618	2.49600356568616	5.28026972457308	6.32098798296659	3.61924228517201	5.60245042846063	4.859243453772	2.31997488996654	1.70571115257555	1.6099103731389	1.74482220405655	3.19486333183709	2.99920815555369	1.83946929386568	4.00304449676515	2.26138549008157	2.79401428236476	2.85431906243791	2.31374427461273	5.26031503002807	1.85815941791672	5.06608847924948	1.67306117382998	2.38145956869603	2.29017801170459	3.18648795090568	4.81867143161555	3.97028484067017	4.95824776066135	2.08022957744889	2.45905212708677	2.07358963183052	3.10321272508714	2.94057882341503	2.29701774915648	2.74336310985646	1.73618467934162	5.24146567054786	3.01807583743647	4.25390285690087	3.19729678315117	2.86962678807619	1.98643883134883	5.81535381721013	6.08526853204155	2.3981996218299	1.92747185200261	3.03843753300461	4.95303899934375
AC012065.7	6.56394740628757	7.38215133831713	6.75400387114563	5.00345411789815	7.90517025616866	4.7731003857797	5.20386404487741	5.01315421651317	7.83395014112008	6.99773793492211	5.5441863328087	6.55178095909943	6.57343731850232	6.26180301494549	7.48575034036536	6.77689022914713	6.6622751175932	4.75790097685404	7.41953685025793	6.81244355150066	7.12969332353402	7.23725837304464	4.96373988815503	5.8752012189614	6.96969505323505	5.5991373608788	6.43089932602146	6.75978230153207	6.72130433002252	5.82748687852826	7.00246999942234	6.74706521642863	7.12937849843592	6.6059372741794	6.04435672511883	5.32510054251087	7.16807094809192	6.88212981804045	7.3954353899087	6.59438590656009	6.99972565259411	6.43795056510817	6.76341437150135	7.9203958731029	4.90248441759005	7.2810037327367	6.20356135141053	5.77148371837666	6.09585070125658
AC012360.6	5.7081743295244	6.47993468325952	6.68035785112598	3.55169208101169	6.84063489087926	4.61208663170893	7.11455541775646	3.2917914369933	5.49727225617558	5.79967967419704	6.07936885815361	6.30953641570496	6.41546281567896	6.74105079682676	5.00436283737575	6.35823309001684	4.43409839344078	4.87500735872309	5.32390268115922	6.48848810996837	3.87027304925246	5.4808586427265	6.72218463811141	4.74771982688777	5.83297932120173	3.08833803797644	5.98740661826619	6.57853275737583	6.98599386530085	6.42340256445338	6.41489922127258	4.82437667731793	6.52140321553066	6.6238355117288	7.17439751353913	5.91952185867521	6.12695089550625	6.04308029983201	7.42866833673127	5.98285615161658	6.49352901548783	6.23121051955975	6.83138901278951	6.83038927089512	6.5415405727193	2.77307496339056	3.26316339344203	7.15401112758051	5.54375360280667
AC012499.1	5.35441705280704	6.41800160590318	5.8752012189614	6.28589369471282	6.78523931717801	6.40496098874389	6.55452069707495	4.94536278392472	6.88074900412849	5.92395315539993	6.67696783999837	4.70841368257017	4.91705768009423	4.91286090955687	5.686546701756	5.89348406747733	4.34307481000402	6.36012429481653	4.78071800806172	5.65961375681267	3.53333214811241	3.15208085292313	3.51655699969669	5.05876109720954	3.76883063666617	5.13555870339541	5.98285615161658	5.09396642059411	6.02583318076381	5.48066605931415	3.63141770049587	6.07251519463169	3.95107149571522	4.94536278392472	7.09486374881911	4.2270752242906	6.65025144896795	6.6129491193037	6.91647359471515	5.44150178417264	6.57172584916684	6.50084988693724	5.57871463964609	5.04408183990463	6.82961376797866	6.00535510816711	6.56551602721189	6.48903387714976	6.2918137603149
AC012531.25	3.78418004492566	4.9677113625419	4.29162384285365	4.90297869982379	5.59198760651826	6.21200108037923	4.38007713968242	3.30487131760495	4.51403448681394	4.21658909285466	4.09268469442724	4.52587985687961	5.23671314015311	3.75425586629657	4.61791010768455	4.22993956852028	4.72070015808452	5.01267650589483	5.45793165148995	6.74869893453667	4.0739314381356	4.53710265957395	3.69716789508124	3.22413064734647	5.10782211150683	4.05786277970396	3.5339717215548	3.82784605748896	5.16204982366604	4.33089409541143	4.16191791760944	4.93584732928976	4.42691557893708	3.11181211901145	3.94584920866722	4.1386751110806	3.92307800810375	4.96915973970951	6.222269254687	5.4332615048156	4.65417843856331	4.31052428155	4.68708228956238	4.40556243450882	4.23529932775037	4.74624922629502	4.03745275156379	3.93759470977918	4.72282466989718
AC013463.2	2.8442120213332	5.68102672498206	6.34222520483976	5.05592334304837	6.07005682276405	4.53459068402296	5.92295090743184	6.14409472045978	6.28465494031639	3.40618828211481	5.46756998447775	4.97246767531434	6.42643961634065	5.02892803763044	2.89511579148282	6.17549145330983	5.74545966450025	5.3957304505624	4.06675861016891	5.80537343419838	6.25110749170047	4.16668823770024	6.24452301046404	6.28168010247858	5.25038084400603	3.68938770016967	3.80634074354795	6.76738355014419	6.39990910869265	6.25469912885456	6.30864832265882	4.85205531950314	6.57793756626106	5.70628570216249	4.96110233498783	5.93847810154574	2.87486828917676	6.11203074450172	6.59921668236029	6.47092350064844	5.34705650515837	6.95096432937944	6.24630220250065	6.64166106763648	2.14421454387062	5.88894805205897	3.64939110286979	6.42194708930718	6.45238758556457
AC013733.4	3.05797716578746	2.25028949142316	3.58946841170991	2.3851273025197	2.2714219590846	4.83811767946109	2.73328539457963	2.47497268598963	3.91488291513766	2.51270756190483	2.32214158883008	3.42575180689583	4.85518390556235	3.51803447649571	2.22166368765415	2.25265570233133	4.47873628726957	2.16388631146534	3.57440496716468	3.37972655072688	2.52895216428534	4.71200908281131	5.17334560794164	3.19401979560384	4.48142392706536	3.15038745407452	3.50644488497795	3.60475823944023	2.12646249759316	5.20158798774249	2.63644005133414	2.632399924362	3.08199740462082	4.06039224520799	2.39069639939288	3.0840611291478	3.46040786096657	2.81270356984602	4.625374709009	2.47946668463703	2.90573604655451	3.41909564230431	3.17944147502781	2.03190309488423	4.8223060738104	4.69974817368357	5.17203226435658	2.50463524590021	2.77503979366025
AC016831.7	8.04819493498398	8.01048532152554	7.62385815998291	6.07515696206444	6.91108174571559	7.43362568401127	7.37329745527836	7.77875013153353	6.9170024824901	8.1172569253721	7.36497396069148	8.24135623823032	7.84947882827373	7.12436507378488	6.3308627956643	8.55295460974867	6.66056036822536	7.03008315746465	6.84583202738666	8.10273578821085	8.15254016507789	7.51286730985913	7.3053380564739	6.58878020502178	7.16016750212221	5.69567195402005	7.75475288511396	6.14374549245104	7.96196277782774	7.22823848245446	7.18448869987246	8.01908434823305	8.00333743526664	7.34547907152428	7.6693792493111	5.53986413440891	7.34409704785245	7.33984331591151	7.08379455454569	7.40372383691988	7.50233252054677	6.80679233129919	6.95403508240021	7.77425076868884	7.90999362855589	7.38787406085262	7.0438277905125	8.34755899829894	6.60832245685723
AC016999.2	7.60160956985747	7.10299837480332	7.18346526732501	5.03236438575052	7.41993888149686	6.30624943808691	2.83045573309374	6.47176807646354	4.64093711982714	6.30300485423215	7.25165486285802	4.55001802935831	7.09623864485004	6.97227423547591	3.95392577145652	6.96309826201058	4.59031891738551	7.04970782571302	6.3496896716212	6.83640939135665	5.74617314929878	7.32845795432623	7.02972593083052	3.63898409697258	7.43534645427917	7.24842063978174	7.07446176331512	5.27605811464925	6.53545724369053	6.4451886532558	6.65025144896795	3.99010318651983	7.25317000211906	6.3470170551867	4.9884319582015	7.13192588344594	5.5699209235089	7.04735066138583	6.51873186872889	6.45032559693187	7.47675574568684	7.74946869988625	6.2964925792546	6.3525165237379	3.66784977354935	5.9509202609241	6.27290154501371	7.3939523284762	5.51582662307322
AC017002.2	6.27009467121219	3.49263319237919	5.80683817842828	6.13328981259962	5.03188456999353	6.94481554270958	8.13486541444392	5.49055031944651	5.842589341328	6.60859655511472	6.80054925245576	6.29280073666871	7.83674423657345	5.57871463964609	4.47027508094446	6.53473495822726	7.89297935188326	7.31288972506045	7.9265058204654	5.34509423747087	5.45605388352627	4.27062899625253	6.90890828004726	5.05448715511488	7.79614072787981	7.26054632562345	7.43466905967958	4.49823487769186	6.39222473426547	5.27699137048381	6.98151406590602	7.33536551477778	7.07344402586106	6.47836464858361	6.70022552306853	6.78639791989704	7.07030109684373	7.36197021533315	7.34747471785231	5.40307609537814	7.63396784360357	7.46329389978264	7.16171063542937	8.14975101598689	3.88511986350854	6.61964259131999	6.92617294571573	6.87718086595716	7.2823581872757
AC017104.6	5.4897232051571	6.6476558799402	6.9742319820323	8.26527134091647	5.2168967925181	6.04756887025005	4.74678555275792	7.28566705012229	6.83511224564227	4.47495274073283	5.82494496914991	5.72436694412285	4.81773773727184	8.10537415819183	4.86517136331281	5.46941507011079	4.5558674616078	6.89292200224265	7.19257874812024	5.93816909431908	4.36889505753228	4.67355177473106	7.29521044091411	5.77780971982845	5.11586595276126	7.51384834045282	5.89348406747733	4.5699024509467	7.24430987631841	6.49753400819899	7.03852280464294	6.54067011932934	4.49504824287207	4.56831845554782	4.69241992040622	4.64953778812634	7.7131087262119	4.73743972631451	5.26577743435951	4.892407883022	6.32070739426783	4.71394723896391	7.03482326053477	5.29354004880462	4.41021922499686	6.78758237262779	7.30842129314413	5.0417848674772	7.44795044278205
AC018462.2	7.5029858142778	6.74837136473667	7.44795044278205	7.11455541775646	7.96222037626534	6.90369286090694	6.23574821134309	8.24243669126775	7.35651477881447	7.5384745918777	6.94814872181703	7.14746427811368	7.37804393462561	6.6825153736503	7.031864716991	7.81726578149038	7.02562802674078	7.14215732436238	7.40858803383295	6.46412284472746	6.23909332077824	7.76659342441197	7.4873402207383	8.32832313788895	5.88510806569307	6.58803379910776	6.99220898479501	6.80523219599046	6.61702785691559	6.82614459103739	7.68280644485813	6.41800160590318	6.78295015319392	7.65714133100655	6.94394221145252	7.01739542493238	7.50473905842416	7.09301817904092	7.97543154774337	7.25253787093228	6.60952215370629	7.79163524007783	6.72334187311799	7.61403678760997	6.43975932158269	6.80117118886491	6.37897276323209	6.41986160781334	4.6561732811239
AC018755.16	7.86858017720643	8.59908097955135	8.63573325495457	7.7131087262119	7.54389236334629	7.95323436652283	7.75277257862588	7.56432351076921	8.18296651343862	7.48384431719289	8.37658506651483	8.30558524840349	9.25854339219438	8.34861734036714	8.3022335296697	8.60108642935697	7.72620311841903	8.70260367705856	8.45314612939396	8.98257103422736	9.28831581596022	8.67408871474575	8.93888590084492	8.32571878890347	8.31597713256115	8.41733608783573	8.79808002803841	7.65284039381992	7.92865884781868	9.36431414115911	8.16271631204259	8.42556921163356	8.96781133031384	8.84194964226417	8.69804839051655	8.69353553003391	8.99151166863486	8.14801871570466	9.27034494010455	9.00380144094593	9.20775136288283	9.03475625373723	8.69969892976181	8.56820965090636	8.66217626022493	8.16892827054263	8.80909056338637	7.95835375432521	8.74621585474522
AC018755.17	4.90104442969863	1.73618467934162	2.15929195014837	3.24918326947571	1.57139639974909	1.51890179241667	2.0197573957424	1.94543669368883	2.21523825293394	1.96502502959658	2.51987443142178	4.34485876616614	2.85538790684018	2.37802103663595	2.17026572115222	3.03649309255239	2.34104933431065	4.63869753046805	1.91706472573462	5.90184972467251	1.9308269427188	1.75441984539062	2.86558976388058	2.01057317679743	2.99022813566913	4.74986901519203	5.19041201669561	4.70559482165651	1.89873505093481	1.7118695538988	2.12646249759316	1.78682984287589	1.69524470744152	2.18715804284701	3.06308158752206	2.2714219590846	2.53510343199373	3.01807583743647	3.64557348495072	2.50027299803104	2.39069639939288	1.97113748037648	3.97264313199438	2.39983944603222	1.70571115257555	3.63016446468113	2.28451307480709	1.65156037289741	5.93683435003556
AC018766.6	3.64084010116505	6.69177918102894	4.13585962176725	7.30633710729597	4.02152637940605	3.71964235625652	3.58876688009903	6.01009652375975	3.81611258686653	6.04400904354112	3.69652543611126	6.66086109068622	3.54664169972779	4.61475868679804	4.52434539132785	3.45564076184563	4.29162384285365	3.21082500973655	6.14032277946054	4.39525966712742	2.64623825934989	3.74213865118663	4.17045566877769	3.11181211901145	2.61792322303203	6.17415287762372	5.87454710706084	4.07017262928843	3.16810487918922	5.85644591688508	3.49327035698004	3.45902597277327	4.01352603924012	4.40511730295847	3.32583464161149	3.9797513145882	3.96619652108487	2.86674249129819	2.70057180902193	6.36482422344005	5.96335654706088	5.86872242010024	6.03308134774325	4.41180674236963	4.04212537042521	2.47663651513191	3.59664907731513	5.93223154506564	3.21539210530686
AC018816.3	4.80381855602975	6.84921734420985	4.84518645773337	6.79417905918938	6.56848549857011	3.98747128088608	4.41021922499686	4.30991081982159	6.39959949528068	4.29162384285365	6.7866891741609	4.42356625834443	7.49848019128489	7.00649231404061	6.28704681289599	7.37587931441803	7.06404089339215	6.80731706018661	6.53579462017312	5.86693392686578	4.65267661586076	4.36836847746111	5.23877382702611	4.55508032226263	6.23156151608729	6.33748232870459	7.15577002462171	5.73266902813231	7.28665795530376	7.05654287554279	4.97411698036899	5.92022950421859	4.47722754653961	6.73863310335407	7.12246144162696	8.14037900742359	6.04851386854703	5.36274350889142	7.2567691110604	8.86382624583974	4.12816302874441	5.43530733233119	6.92135868560352	7.33663444613246	4.74218907997452	5.91751148620567	6.2753151841675	6.53947085930921	5.11272904116039
AC024560.2	9.98697943026744	9.96756244178033	7.25582265236991	7.33158140156304	10.0033893469163	9.52447956954658	9.46964090528679	9.21857708206654	9.56557312815256	9.94177293170849	9.01365402886942	10.0497585467426	8.53774498894268	10.662867381105	7.76936486817677	9.69753005575344	9.38642190531113	9.88906806138374	8.32668290279292	8.10953629894775	9.14112471914629	9.46783200746889	7.55871424636416	9.74800016549069	9.58671651340624	9.12253214436522	7.87287884838921	10.0497585467426	10.7486739936033	10.0899280092213	10.3262438857883	10.1224720714383	10.3275901579267	9.94625711423049	7.92794781677329	9.66473436117015	9.77531181326799	9.97212081419362	7.82140951698009	9.36134002897412	8.16717795344681	8.10412095699615	8.77961334337793	10.4361250943803	8.06940464236791	9.82978555794292	9.61355767065731	9.89139965867643	7.62086706600291
AC025442.3	6.09309703130446	6.292516658307	5.06984063291861	5.96415674478807	7.42636229160345	5.75261305888946	5.2214142044696	5.74278430920639	6.76595692055226	7.14280310934579	6.27958698186913	5.61452779576771	6.46824684214456	6.05742488557859	5.92655419445541	5.02512228540611	6.94723568493038	7.03289094027989	6.80762589842094	6.67938794189952	6.73131988260075	6.89982937041694	6.56078834297554	7.66616168432279	6.37924698539456	4.97901816138764	5.70854286153568	6.21919694097211	5.68937048315838	6.90369286090694	6.54213757726421	5.50049170807981	6.54270299632241	5.46825800282067	6.1771141085325	5.80920213321104	4.42416484015223	5.71101225872524	5.29092943743989	5.175825903191	5.71063333236385	5.82203790109628	6.4839313835091	6.1014364392417	5.14327844275498	6.20329214772896	4.43651295068745	6.82114461275201	6.02518806383733
AC064852.4	5.42449077715724	5.84497357348282	5.50794945187022	3.16050495419656	6.57470354759293	2.77307496339056	5.65464997441269	6.81122424090323	2.83253796287334	4.11978657789503	4.69718673453329	3.31727556861804	4.92181909687652	5.09991324953843	4.94584895687319	5.27456853994783	6.25991816182544	2.2714219590846	2.99745873656671	5.26250156975167	4.89952284663836	2.37802103663595	5.89499142914086	5.54109612984444	5.23919630676242	6.16997733318624	6.32974403292617	6.15685193743391	5.93468661533207	2.85043493632033	6.52111196930816	2.78461126452072	5.98009205278124	5.70421856712063	3.25498221499676	3.1597257173043	6.40014342821561	3.17101794744313	3.38465061194851	5.62713061822936	3.07751238811709	6.97066466210817	5.83808952294945	6.10305910145866	5.85371246306219	6.23458442604976	5.58667182274392	5.65333994639162	1.27214047369876
AC067956.1	2.20874109938826	2.51863016496665	2.65311509467631	4.12204046775832	3.25864868345015	2.29227263666412	5.83808952294945	1.6099103731389	2.14172472688325	5.36699776199929	2.25028949142316	4.97653994327334	1.79631276518633	2.11881795826304	3.8980167816191	2.72933874148562	2.31190081565689	1.91349266581317	2.84503646852976	4.95205821972802	3.1024160369783	4.14513113065606	2.02559742795285	1.90970378229851	3.74670267726594	3.12730514914645	1.77871831139192	4.50325982904781	2.23702966699559	1.95839508856032	3.16955221710981	5.2956997751786	2.45755124844657	2.55335077600705	2.04556136266603	2.35008217906002	5.35869204572253	2.66494031785675	3.50001427520704	1.98643883134883	3.09003481533181	3.20117419966809	2.42702990875691	5.02022379683951	1.80533141890788	2.03718472302704	2.31592203402499	1.63511795980981	2.61133106614676
AC068039.4	6.67696783999837	6.40583298299444	7.13564855198847	6.88015292279924	6.57793756626106	5.24373722239161	6.44753021261314	5.6927104733891	5.70386718826526	6.22752291147012	4.56203847161808	2.81560803128513	4.11763888343983	5.16879376681965	3.42130892022993	5.9429978201992	5.86181091627017	6.08122262917479	5.93914062925009	5.27110214280989	5.94269599496501	6.62265115810583	3.27499955224164	3.91433232019718	2.76451135546168	3.25321021201108	4.91286090955687	5.06261189189469	2.58040499745238	3.45360771063072	3.73674334689783	3.2713832285492	3.89579900722676	5.00436283737575	3.93434489147264	5.30464294451998	3.61048014922052	5.00489350721604	5.48476925223692	3.07669944234463	5.80279037475594	4.73425432456624	6.34665748542295	6.24043397788236	5.130115992663	4.16457192878663	3.72266766005273	2.88767848416424	4.77428277916298
AC068138.1	6.7354341793255	7.26590276199815	7.36262825846943	4.52973737700585	6.91860235300618	6.34763589156113	5.56493083989596	6.87654516531317	7.02876092165905	7.77571858208451	7.2724326392258	7.37712237221597	6.17959252382069	6.86783202967348	7.10529716628542	7.09106061773189	7.07998301212507	6.6476558799402	4.60994056100266	6.54480954954619	7.08570623703372	7.1278058790615	5.73418070680642	7.35242312606668	7.19300305799169	7.32878769112821	5.43566310251265	5.25754584643619	6.03561126817339	7.27430228267563	7.24018122767128	7.046767590246	7.32845795432623	7.24181434894887	6.0891390201479	7.0988205548731	5.16879376681965	6.69081079406629	5.69047321411074	7.28306173563298	7.52874989566023	7.15244416709311	7.21189580275733	7.32967498313946	7.80510031137787	6.47092350064844	5.57731065583512	7.60721793557579	4.91888078543209
AC068831.3	4.27869534826327	4.41870938664292	4.27441465204042	4.47130514960579	5.329134544191	4.28198122935507	6.78877732875054	3.97362350925712	4.25104394697985	4.18908675272765	3.88739912465625	4.31623565094558	4.56624461278066	6.39774957478432	5.91206498232907	4.17678982933143	6.54200391921797	4.88871968515586	6.24209542829016	6.07515696206444	3.29902427863697	3.61362254031246	3.77421712756175	6.25199745258893	6.82747344393827	6.65513467619089	2.88062382172989	5.2268700689331	6.95344365616113	5.55867995556882	5.3840196855694	5.44304801348392	5.77489808996241	3.88570187722268	5.36319114224959	5.9940913637124	6.17798210058097	4.55001802935831	6.06944394127398	3.64139956833233	4.38062082542549	3.84241599918225	5.0236142707311	7.2624508336325	6.31308099331839	5.22104650989634	6.51120739610937	3.4993114661369	3.96184366900742
AC069277.2	4.19768867537412	2.03190309488423	4.08101728938541	3.02452838630814	5.77214362268546	6.64853873424943	7.59488409171893	3.123355132292	2.08621302948368	3.83540796752552	2.59921823465958	5.10971065551311	7.47358243185536	6.24727751879715	4.35346636973477	7.19706738361996	2.3537724436346	3.69594542290182	2.78961516099616	2.31592203402499	5.32430879092786	4.84570040040147	6.05298068616519	5.86981324793549	6.45337210347892	6.61716115992096	2.81852511402905	4.07932520911727	8.33822290113949	5.59348964879582	4.88605365704554	4.71200908281131	3.69848028303522	5.08807247885688	3.14253677447482	5.76771566007008	5.5540273023163	4.6094424387911	3.03843753300461	2.91689448252697	4.63064168372026	6.78820077814133	2.19325383185296	5.94586017195056	5.17621633581027	7.29977644460416	5.57947732816938	3.07119164220708	3.26998716372572
AC073283.7	5.05692023812625	4.56676168718567	4.24231570311419	4.25162943788527	6.94979857490099	4.76246728771591	4.67757093923341	5.02942128144822	6.2888072918064	4.7664562113637	4.78342292593952	5.17766306859981	4.22061090649332	7.0851066141339	4.78342292593952	5.51259770760015	5.93285574459566	3.88858762438168	3.98698755747873	4.96622516445589	4.34836043039384	5.02512228540611	3.89218601359175	5.03439561322735	4.82539452110199	4.6953995443104	3.39577952461203	4.1966043268183	6.39013735394233	5.37237807304146	4.7358136024928	4.43701469508334	5.04014388181938	4.56106818304177	4.78342292593952	4.4002167914923	3.98653096160137	4.01181367416751	3.81193160316361	5.18594109743019	6.21200108037923	4.84279761936844	5.175825903191	4.52175178339829	6.63720884887577	4.13309150568168	4.32727390480594	4.67908401209537	5.41118201052335
AC073321.4	7.32222939701821	6.64640861167479	6.60983873600803	7.71430878160278	7.28273937041899	6.80731706018661	6.3634951663661	7.43703729655159	6.759533872467	5.98114632463767	6.46955093241865	6.77747328806684	5.09255437274547	7.36835852926661	6.84687028240705	7.23129126392498	6.56109214580774	7.20856231421544	7.13684682299194	7.04294350234799	6.65310513986365	5.57074749445307	5.831542670941	7.19957060952958	6.31919550284948	6.30202528383397	6.0986237229438	6.26180301494549	6.55482873209457	7.47233898917533	7.70676361119249	7.10391778701755	7.15736371635519	6.19605522128721	7.82203207077996	6.8109678484542	7.62593982441284	7.15953803658993	5.37195219521128	6.75125859770877	6.01102910282934	7.07962086945639	6.73254804537358	7.19674194373888	7.29424841336577	6.84701721130425	6.80625074824413	7.3209338071684	6.91894041728944
AC074212.6	4.36680591821488	3.64557348495072	4.62422485144675	7.37515883960674	5.62370230104381	3.96788104486802	4.37443378905489	4.7889558096088	4.81140725730648	4.24062413260835	5.27329580144493	4.45165179365687	6.78729861869362	5.90687052179562	6.54601312750283	5.83843636837207	6.00055320835832	5.44846707378156	4.16762147460546	5.37108950448009	5.86519316716824	5.09486172080912	5.50153724173406	5.25876004709642	4.07447053517868	4.34307481000402	5.23351984835199	3.97911154819539	5.78129530535205	5.1132158504356	5.38567243277071	5.75627305421734	4.16137899161745	3.9161043129184	5.57657145811779	5.09486172080912	5.80853905089969	5.96642300642347	6.66570913060787	5.7214918154803	5.01691357175993	5.71580346786004	5.57074749445307	5.88444420973358	5.84157477052952	5.32630570070465	4.82339318881543	4.2560907190923	5.85341260701722
AC078842.4	4.55910013498441	5.84462559220211	5.80205468083279	4.86716062977695	5.63314031910318	6.85048589415075	6.5814276724099	6.19390808113145	6.3308627956643	6.50651910192	3.71368560270071	6.87508254962755	5.84190404818106	6.09645907668036	4.39801523770452	5.91457935547575	5.56089404213188	6.55006553547207	7.03919747726344	6.4844846425062	6.33233522211223	6.38679922093776	3.51944382360263	3.79695321025123	6.63745060492033	5.90103279754668	3.16547958114753	3.96054410141309	6.03659016819998	6.61545404206684	3.91960027738648	5.77419082602005	6.00275524227508	5.45990458563622	6.76595692055226	5.05002570596354	4.81671651180115	7.0113768818592	6.47035696054888	4.73937273484482	5.31598262578119	2.5773987851506	6.48992640216974	6.81468656080839	6.92135868560352	3.76825637175265	2.71750498542172	6.30559732508859	1.92747185200261
AC078883.3	6.92011260077037	6.56675391547402	6.97684630774299	7.31990568464326	5.85116259305031	5.73195773420276	6.42580770510247	6.77539697187749	5.53014975943722	6.83757410292209	6.20823319009294	7.05769023540794	5.70735939385219	5.95357708007177	7.48634753850735	7.38882412219648	4.73372984733211	7.38923974730778	5.13866201328989	5.84010788983394	5.02658906986142	5.15039896428762	6.96778942985168	4.87200356831385	6.71799218430372	8.09499463787787	4.94733093019836	6.68597122186411	5.57657145811779	6.95646947171623	7.33920016444265	7.22001081369561	6.30983119224805	6.4388962556874	6.83097336494705	5.86381132544392	4.15410474483863	4.78588738411753	6.14569521100672	7.01739542493238	7.10848836412227	7.05063305985507	5.23960978638263	5.37998526572753	6.74509815812881	5.91260343003033	5.74354348507645	7.4138613952588	6.75853372588453
AC079305.10	2.91776934449453	3.85061884026618	4.57798900924364	7.47773172157353	4.09850083505474	5.37195219521128	4.21831909527716	4.71047735307088	2.65311509467631	4.10085764083721	7.30730079321494	5.31280093619515	6.26407202367936	5.58106528307629	6.42707874655299	5.12925657675124	4.03132702931083	6.69910825948681	6.42400473644287	3.12667770320043	3.83378222768752	6.10431154590816	6.38711530933943	6.57761123814366	5.34901505492637	4.36624297997114	5.68686180406373	4.87847281491455	4.578924989944	6.95291993819868	6.16522064198584	4.19181067439446	7.04445365247804	4.93782212058368	6.95164011059218	3.43270452782955	4.2617734028803	5.1683502509449	6.51383550784381	6.12291798211043	6.4676252022078	6.52756425471557	5.76841108366062	3.1917445280739	6.2123177250853	4.50709506096247	6.92073885865461	4.08457599851126	4.20084685842022
AC079741.2	5.29650139234292	5.91825092611688	3.30835504180665	6.79762876290036	1.53424636999714	3.27071409149551	2.85877719347661	4.06377374025061	5.56050439841141	3.06308158752206	5.22451381526446	5.97051146407459	6.12663938412897	6.14690153261075	6.15976090963812	6.09156738347375	5.63456706072419	5.67841764747977	6.56329869158254	6.29057793704267	6.01357323917622	6.72246025379034	6.02550487811814	5.20114554798379	5.63402116672379	5.24012406861393	6.1703642965391	6.09982520641846	6.45393596666488	1.934525113451	5.4341507957963	5.32263962159801	5.81288429963863	6.28799183459343	3.76471456249591	6.29374319786284	5.72848830260283	6.6104354052445	5.57731065583512	5.68618161183239	6.55268593167347	4.00090713259686	5.83977196348862	7.02596582684411	6.59654481564596	5.83600500749786	2.98936961384942	5.02942128144822	6.54512031600664
AC079767.4	7.15472294974501	5.65373704930207	6.73283837042838	6.0478711034783	6.08886123760194	6.86081854263281	6.7866891741609	6.7579687389153	7.25518997499139	6.58505381903534	8.07817501010657	6.95795183526741	6.84244123404179	3.88511986350854	6.54448120621838	6.25227643392752	6.09615559489742	6.4195401611426	4.55681027105975	5.80176822347925	5.768084579767	5.89402276101856	6.48876552045412	6.31768279986808	3.20508423386203	5.96378249128902	5.825240077122	5.48881341030986	6.77186242486978	6.65249388249637	6.32037787072351	6.0581119322812	6.94925070584065	6.22196480464153	6.81357878191062	6.33488613864442	5.37657805160182	6.47288306669338	6.62533545992317	5.57325438119868	5.79374842251681	6.58046804687652	4.67506023991753	3.08756905247387	6.77103413773204	6.31980390288716	6.73897073709735	6.01266674092726	6.0392464690022
AC079807.4	5.20565885110182	6.27444577332314	3.55046983727567	6.52339583346897	2.76025933184301	3.26033588174223	4.16982393278924	3.58056581633999	4.26946017736824	4.67402454395364	3.22851543692014	4.03689231317599	5.76162528172084	2.61396663563613	6.39714747045495	5.87551279239381	3.4528413130797	5.65298448147639	5.11841653842522	4.40831198987771	6.24137989216242	2.89614076369476	6.45117804774663	5.99155201045237	5.86251922635312	5.86946812409656	2.32989210859	2.50463524590021	3.71829375917532	6.12567397179896	6.59102427998679	5.28206950814534	2.94789089991409	6.54742679231622	4.17737707786974	3.63079909677298	3.66336211608744	3.96184366900742	6.40040916866627	6.10459645143445	5.40823672384163	6.4604792714684	6.20473252790992	4.45792802407357	5.41201626566049	3.18958909475122	4.01506636670568	6.44005629585534	2.91210689501529
AC083843.1	6.8650717479002	5.87054697047827	7.02684910339892	7.46660260886201	7.19831180502304	7.15969514502559	7.42057131473551	7.87044533793673	7.13886263942668	6.7997160964808	7.46366415968087	6.05885811287853	5.65333994639162	6.28292727536751	5.83706571731567	6.57727920542786	6.47203983231409	7.15142166511862	6.77599330698966	7.85318967189766	6.52111196930816	6.80095040612872	6.70113728957767	6.86751690688581	6.19043389571323	5.46789972020736	7.04506146324627	5.60919246754139	6.52111196930816	6.42282554183834	6.67174684023912	5.95874389119551	6.93590396382348	5.28910030160761	5.1570046928868	7.03571401817526	6.69585863783983	7.8799092470203	6.8635277251329	6.17768363924373	7.16807094809192	7.42729554149639	6.92498484617119	7.51352152447799	5.71287846718608	6.61510940305094	6.93590396382348	7.51185839149869	6.3781496092758
AC083949.1	7.76340922798712	7.80777950736035	8.33094088501312	8.56538498659913	8.62437809130491	6.76624316056411	7.46901636175442	6.63777216806784	6.88889651844192	5.30820129719313	7.73288145689562	5.55160633066344	7.73325025653398	8.1375964792507	7.82439277851756	7.73222146551123	7.491697775308	7.8826754570563	7.67889577761969	7.32160788407747	7.90228759981087	8.40909420676441	8.06940464236791	7.97916492132689	7.38280317268546	7.38751195969737	7.9822859132714	8.35232680494028	8.00161923562042	7.20266732070601	8.72409508230398	7.59624359350058	8.1125162585349	8.08627709801373	7.87044533793673	7.39874997720531	6.83877448118825	7.45260105223072	7.6443893893861	7.73803762383863	6.3934400472494	8.18475101116931	8.21280362649649	10.0531935754647	7.90918711318491	7.75401143191927	8.04852876782684	6.96939933820927	7.24284122994054
AC084219.3	4.44401781376502	6.49927671548411	5.5913381744615	5.57108661773542	5.5913381744615	3.34562677323733	5.51259770760015	5.69860681237294	6.36482422344005	6.24073503588747	5.09923720067675	3.03490743738139	3.11459340656405	6.69965563189727	5.70735939385219	4.09850083505474	3.05288204408976	5.67808154496098	3.11266188610701	5.29906771253296	3.14319691814777	6.90043806953373	4.71693396265003	5.04364886128394	6.10551894252075	4.97246767531434	3.54795385993896	5.4747409200158	5.88860768619737	4.36566094830361	4.29481122851932	6.25079371964405	6.66854066392213	6.60411549665513	3.90148509097453	5.75595330857931	3.47670270040619	3.39041494148453	7.0434741955394	5.85081083568683	6.26730261171528	3.01122443678759	4.91754246328086	6.44393956447178	6.58597999348661	6.6761095438413	5.03817921975652	6.02745538365892	5.44304801348392
AC087501.1	1.72580803313116	3.23149961902011	6.09400237225541	2.84729478915401	5.26523472235826	5.78586621882227	5.13995466851121	5.40823672384163	2.4720184324662	2.98936961384942	2.19117681579168	2.44667251682034	3.93096759384496	3.53678595282322	3.44643238767888	3.77939503847893	2.98411931072713	3.05207258447762	6.02648143019529	2.68447012833013	2.46230433541719	5.49727225617558	3.09842886371753	5.93501025491993	3.22993773703557	3.66282793629135	4.38373257206058	3.07751238811709	3.2818919775355	2.34806437568285	3.89640990500289	1.6295470330998	5.63102987330389	1.07530189623265	5.93223154506564	3.95392577145652	3.48060923450004	3.34695966791417	3.80165530123225	4.63226892738804	2.80532484428438	2.79401428236476	3.34562677323733	4.76094718618539	6.00807988973675	4.49027893124968	3.97028484067017	4.11589813225012	2.72358260663712
AC090627.1	2.82177487605975	2.39165805201967	5.86381132544392	5.6518851328088	2.0708843238034	1.8361203433994	2.28258692472656	5.87551279239381	3.22697117775586	2.30965540103046	3.07119164220708	2.26138549008157	4.72835288240074	3.01122443678759	3.57638170231865	4.63660361083948	2.44354706788488	3.87234469938449	2.04878387372446	3.06936758428971	2.23066044075808	1.99523898082918	3.27338785321572	3.53287888118456	5.69711755606142	2.60896938733158	5.41690155088889	4.19510223429472	2.4108223525548	4.02958148228867	1.78283474817283	1.9308269427188	2.43369558685322	2.31374427461273	2.52245533088418	1.99829194724307	2.69491163357099	3.31214263669654	2.58930742995587	5.77276623838771	4.3919250094249	4.06039224520799	2.02261072859792	3.04695928422075	5.68908991894436	2.17321671633741	1.83946929386568	2.02559742795285	2.69373198620193
AC091133.1	7.25899447586732	7.45791818773131	7.5831868161171	7.95424302140969	7.60013902174333	7.08969127905597	6.5737614180133	6.83540557323257	6.61575304227912	7.96953528808726	5.35299517528345	8.26043426156508	5.96335654706088	8.2534079783443	7.1497465571018	7.52129402352303	7.79435262682367	8.12879430808231	7.80880324995459	7.63113011815412	7.52810786828033	7.50103843983245	7.6636836278607	6.38273190861213	7.31423259121907	7.34448713602126	6.41624922557507	7.16716169906853	7.33309577399285	7.43035788526632	8.24101825662874	6.15489216133691	7.33280269959572	7.76769783430298	7.24937536492854	6.87246729278173	4.91705768009423	7.11742337317512	8.15151419175193	4.41764469343502	5.39326373702329	7.59664885692504	7.57462075409332	8.07012200283792	7.567491963569	7.43270200434289	7.5889935567917	7.46535531862188	7.56527870075047
AC091633.3	5.85715327018194	5.03915037778818	4.3468428190573	3.28788160115392	3.61795560454851	1.74973787528831	2.28451307480709	2.78741549063694	6.09495068108008	1.25454945337741	3.48187786018243	1.57943328618478	1.00156354228101	2.65830710117697	4.22061090649332	5.50611136582007	2.24172785259539	5.82618423213875	2.19760456006491	5.18244442693638	1.59760293736343	1.46701810734335	3.07451814376172	5.12155219104475	5.21456731419047	4.40665779569711	2.30742430449315	3.32274696236302	5.09637815204983	5.09161039735533	4.93438595716361	5.56412014537828	1.81816972853959	4.96373988815503	3.21047421465864	1.78283474817283	2.17026572115222	1.92394811797722	2.99834445457276	5.23407058037777	2.60354809551103	5.46355395263579	3.68879619701488	2.9270605077833	2.03718472302704	5.19989157555639	2.672120871059	4.80227549597819	5.16924169942081
AC092155.4	5.3054608708595	5.76130322543364	4.79648117519733	3.5339717215548	3.7390109819708	3.48694431042204	3.13531293442449	4.96519150878321	3.68755061071354	4.94637753817921	3.57572504445651	5.48840455765301	5.27904382052305	3.12004919878094	5.23039459185404	3.84481813720618	5.69965373228263	3.55392813354529	5.7670589456295	6.55396245538635	5.50901446651523	2.54271420217097	2.19117681579168	2.39653864200858	5.70960918243577	5.49009452256733	2.86160569758638	5.45990458563622	3.97317312405833	3.03649309255239	5.55491267057262	5.40609337440201	5.50457402282778	3.68265631999432	5.67696322782101	3.95446252604553	3.4291473969208	6.11267924258608	1.90683238315025	3.62200592586293	5.50340980783826	5.20745474461094	5.88180258358312	2.23952064833976	4.13990099942474	4.56151773103696	4.82959051169036	6.19636741466093	4.59031891738551
AC092192.1	5.69753592414291	2.13877968428112	5.50679252402215	5.59027980047569	5.066508714503	2.73895085708537	6.36775732057053	5.30985830626069	2.43369558685322	2.77503979366025	5.44721988319724	3.17253534054779	4.58019723186339	6.08371006757467	7.16270576630845	5.88110078700249	3.51182875573791	6.22168209695779	5.3816844240648	2.15168000172554	7.66298105859246	3.55579751292169	1.74482220405655	3.23614004061254	4.74986901519203	2.00455256342008	5.33176618126135	4.98339037037252	6.01237012864389	5.42292401959248	5.5683714030272	3.82399049863905	4.8119678698639	1.47670751350478	4.63929351497459	4.83949908735234	4.61937173221351	5.64053368339099	4.8711216430095	4.60227649920326	5.5370341592448	4.97198341515848	4.82291400555126	3.50387549469091	4.53227230941716	4.36889505753228	5.86836932234797	5.56913454875722	3.60851625231053
AC092620.2	7.21318722681207	6.40923442499029	7.27634969876453	7.72911546533527	6.4735287459837	6.4670014002095	6.91260385460198	7.5593865961149	6.87445617285876	6.68482148350171	6.79210230241634	6.99344443488311	6.85400636983242	5.4286428411332	7.03482326053477	6.00839341471837	6.49720873161934	7.27833709169788	6.8121089149239	5.74935434991012	6.43089932602146	6.7950689866104	6.58443345926328	8.14773927701142	6.30835467935778	5.59984657226007	6.47494988697081	3.35053795050497	6.72749215409279	6.91398134016735	6.99344443488311	6.67290581198963	5.81674482047702	6.43551854932289	3.35053795050497	7.16139591847687	4.89693110071653	6.82082138810101	6.76281134897631	6.23235105789262	6.81270593578569	7.60585914705407	4.70447473412663	8.00005885459419	4.46884106807983	6.97853651988294	4.03018026813639	5.88991869236047	6.55088865097595
AC092660.1	7.04562095747624	7.17072646576271	6.72979407553899	5.78398061169991	4.20567655146577	7.26557437927795	7.06247617339848	6.42049930256095	5.52937100266992	7.2823581872757	6.61716115992096	6.1671277711268	6.36803111484621	7.23692846551786	7.56968318497575	6.40254043710107	7.10140818283254	7.05285649121458	7.3011749917118	4.8711216430095	6.50683383780184	7.24111418796	7.2395264413933	6.52305919791551	7.02792429903802	6.81645778386202	6.81875656902483	7.38243250998421	7.61727158518473	6.70427042711698	7.36127531123061	6.69527613720082	6.06202380702573	7.87828529509527	6.59836728666066	7.06404089339215	7.07777096668425	6.57113009320847	7.36431895263172	6.90170632483694	7.16996068985378	7.45296480444982	7.21941054981145	6.75090862710086	6.63244784224646	6.63629500496333	7.0052361111335	7.03541037804316	7.09941917597641
AC092667.2	6.36282157029843	1.47670751350478	5.7066651206547	6.89173157687876	5.62057372151861	3.46616037479514	3.14793101105666	3.02274263388578	4.29959237389854	4.53768462821934	6.79853014640962	6.03277345692991	2.53060991944473	4.16877012720841	3.78112641000837	4.46116871936909	5.72335448518374	3.66167919213193	4.23211639236837	5.71321613786389	3.3200372148021	5.01691357175993	4.03992972101662	4.71740086875984	5.27110214280989	3.92131714498256	3.19729678315117	2.22636335142643	4.33460405953556	6.41150925412864	3.42062169349631	5.46941507011079	6.0466623681032	3.23541190824298	4.21831909527716	4.69820579388404	4.88778258420784	4.6887337730542	6.53239789698393	6.16841300107736	3.35564622290101	4.71648349059628	2.82303998824292	4.42635134666954	3.95788325314869	4.83495280133827	6.12383842179609	3.90963328714661	6.15421167396743
AC099684.1	3.67361838798314	7.12018431770331	5.66963222615888	6.49753400819899	7.2388777252849	5.77419082602005	5.91427322365676	3.14253677447482	6.53421219839132	5.73051241134061	4.51719221092524	3.96568559317596	4.17457953699947	3.57638170231865	6.33555407934011	4.4002167914923	5.85116259305031	5.81464217356799	4.95866442002437	7.02330067099312	5.22193072727454	6.32730920896742	6.4012799296099	6.5304527251098	3.9942743237792	5.61218439932654	5.88662438231407	6.54772248660915	3.83540796752552	5.11103930190976	6.09184800045073	4.99045234382402	3.46253712720105	5.65614598381633	5.3556347050914	6.61210075507781	6.42548186960871	3.05600079501013	5.20026652455611	5.28162490956472	5.47951040439029	3.5027036779747	5.78129530535205	6.05845453838071	4.08172934479701	5.46188842863854	6.57013127635451	3.49263319237919	6.12100531591341
AC099850.1	4.00362809826163	6.21200108037923	5.84394721294886	7.65933641745604	7.2010835011518	5.5468929742476	6.4604792714684	5.98477324780093	6.06459688803967	6.9781763323664	4.57322626325323	6.23943952432421	6.05199964400944	6.67147483910092	6.89080120874455	5.94231514154971	5.0631012146462	6.53179392904854	5.2947555629227	6.52046975626701	4.96052110808516	6.62117365175684	6.9397897180326	5.91519650540045	7.04260681834305	6.28799183459343	7.09239840546395	6.53010800973972	6.19825011262791	6.77565316713141	6.65603627204535	5.85957195855371	7.11651395799238	6.03953365381376	7.05685978045629	6.01536638312395	7.0239667807438	5.79936913977046	7.0812708632964	6.37355701323024	7.22823848245446	5.21055406841484	6.21596742702662	6.5304527251098	6.22471319186493	6.6519630374015	6.68400182589274	5.49801373414789	6.52883645726063
AC100830.4	5.0417848674772	6.87953211531217	3.56880677091913	6.21748069951069	6.87420436919697	3.63378896713241	5.7025246324551	6.47203983231409	4.89591725747348	4.49027893124968	4.36403577793137	6.27595406913791	6.1347390044429	6.46321847167818	4.32982998008663	4.18386751304261	4.47387518770084	6.13133362301406	4.5280286995925	2.84729478915401	4.32131212645901	7.19642017407726	5.04457685963743	6.96345675149458	3.62965803961751	4.91754246328086	6.51059927067483	4.4002167914923	4.49179285938516	6.6053011962457	6.03659016819998	4.51562889891684	6.88454163695683	6.0669038779926	4.12142705005534	3.24522722006501	6.51785353108018	5.02311214006126	5.56493083989596	6.03797786291807	5.34205669263461	6.17130133999619	5.41843908826407	5.51901274897589	4.21707903521703	6.62088751855282	6.72626999913556	4.56249677678775	5.31990204601675
AC104537.2	2.44199791238488	5.4411275237847	4.01506636670568	2.60641148481817	3.1024160369783	3.86466616505763	3.60980092894458	3.95848964505557	3.3675575543138	3.81077905376077	4.02594510523088	4.30941740438524	5.86112128665874	2.71750498542172	3.87123546381863	3.83821419464407	5.72659154693174	3.29319017372469	3.14086759466243	3.03490743738139	2.89728747065426	3.11459340656405	4.72593276576975	6.27477342199894	4.02152637940605	4.19912477027854	3.1024160369783	2.91776934449453	3.24522722006501	6.07443326929885	6.43975932158269	4.45896085562279	2.83896045237948	4.04873257343219	3.28056633557991	3.41707424150074	5.45490101056183	3.49809463692255	4.84889183291914	3.20597459386821	4.26483783883521	2.76129045234664	4.24009847672802	3.25498221499676	3.9938379937966	5.5256422068241	3.78112641000837	2.18247507387747	3.24918326947571
AC104667.3	3.54533040370936	4.83949908735234	3.3874530831887	4.27062899625253	4.70259995398822	4.53586603632686	6.48292760807246	4.20620924793544	4.11354893112356	4.43942835516592	3.93708470898124	3.95392577145652	3.64939110286979	6.59743939053	4.34743496748911	4.80984696880126	4.69767759149177	5.38908537831435	4.41180674236963	6.45393596666488	3.96054410141309	5.08044845453745	3.84601703281696	4.53227230941716	4.10619967683515	3.11459340656405	4.52587985687961	4.52531886433557	4.4192830747765	4.79307530334595	3.82784605748896	4.47668363041405	5.42217289037081	4.56395113199803	4.53645984648777	5.39825579077049	4.78747954581949	7.09332839603459	4.17273438500994	3.57758390937459	5.7081743295244	5.28964067874079	4.21438964101508	4.97954851148769	6.48761828075609	6.94288233096901	6.64704555085289	6.56848549857011	5.81255452510954
AC106801.1	5.31554677357882	7.14376194512624	7.26175599442769	6.34728413008241	6.76371571578031	7.39463359284482	7.3504602611821	7.27496550346893	7.96747446550935	7.38141597416836	7.10614708343155	7.53108994716236	7.19957060952958	7.62086706600291	7.63661150513489	7.58469264829407	7.16834306745971	7.13255863558664	7.00492180705479	7.02464080441769	7.7053913537952	7.35615946686636	6.90043806953373	6.9167605490852	7.15825744502648	5.86794997632402	8.01256129818665	6.55808884056348	7.6395627705751	7.40888837308224	7.96715217400419	8.02637070220672	7.15543574155306	8.07325321078743	7.19586904697029	6.47961264104209	7.18448869987246	7.84464122669858	6.08589494677722	8.08125301662956	7.63356858431294	6.60240205761858	5.61065237378152	6.25526143019732	7.35478412106219	7.26275100469838	7.0500343052933	7.91933080957296	7.13564855198847
AC108056.1	4.00090713259686	4.0739314381356	4.09375019303769	2.82634465586488	4.9515105026979	5.13736073811123	3.05441932827318	2.58778284838237	3.23884181530723	3.90598604348179	5.70499233592371	3.75863260256295	5.81937724829064	3.3881723871415	4.33982078098229	6.2989943629532	4.08902823715138	6.21091249844663	4.25670195748379	2.88269684679346	5.16117364952485	3.65130344232123	3.54919959403201	3.62665961271746	3.67786386922302	5.58106528307629	2.57615064749465	3.84720968354039	3.70842124351902	4.0276104459665	3.96619652108487	2.9633983269828	3.37686063930797	3.13766888692648	6.07318595401704	5.87421011006457	2.3765192160075	3.70212722412028	4.24935430435704	2.85877719347661	3.87882166707546	3.963400106116	3.66049875343383	2.86160569758638	6.491111052479	2.11636705788324	4.24181762691326	3.49747695525646	2.95002912620216
AC112198.1	5.41570425267886	3.5405772861373	5.58331683698795	6.56394740628757	2.58778284838237	3.51537973869684	3.30051167424064	2.86962678807619	2.97722313743104	4.20397842648136	3.68444387197312	3.39182594807218	4.23743623472234	3.08476129826863	5.02022379683951	5.54577192554311	4.13990099942474	3.33429014909594	6.6334478220705	2.54452219205111	5.68360582239238	3.30910434356819	6.55954618325463	6.81122424090323	6.36803111484621	3.33871652352702	3.47803119989246	6.20533739803715	5.59237219078898	3.62965803961751	4.26780546768238	6.40583298299444	3.96788104486802	5.86693392686578	5.59461440324642	3.48187786018243	3.18098201100756	6.64166106763648	6.92405012555663	4.71693396265003	4.04934719598099	3.3881723871415	6.66772036351885	3.15286641892567	3.72723221160594	6.23300823820204	7.07656723331702	5.88072432404981	3.08910885152495
AC114730.11	3.05969757551099	4.73261525890708	3.2997841214873	4.37607319908256	5.49727225617558	4.33924407000528	3.33290700186222	2.51563366275001	5.70854286153568	4.92904514365654	4.04934719598099	3.86175805796856	2.61396663563613	4.72179296093385	3.93759470977918	5.4341507957963	3.69349292361139	3.91322407328966	3.07119164220708	3.59589477636349	2.78136343063784	2.69962127536411	3.48498637927037	3.77878619525959	2.87164330650953	2.9216082938488	2.87592048218765	4.75936882542276	5.03137264855379	4.45687715928434	6.28768881826819	2.82945004225223	5.03568864673406	4.04531996255176	3.27978773841658	4.41180674236963	4.35936141222533	5.90623570510545	3.06841091493559	4.88201242510009	2.3851273025197	3.25949851328754	4.86027421433206	3.69229147177718	3.76054789745189	3.80524633739443	3.75023028065887	4.00421484484031	4.81247663118449
AC114752.3	6.21748069951069	5.32349738486575	6.51444044727675	3.39990370514906	6.09833691877553	4.02260982164359	6.07515696206444	6.03890914492992	4.79545586091108	5.65041808887084	4.52117522014342	4.10785850104427	6.12448348758386	5.78764183149761	3.47225004508373	6.4735287459837	3.7350663771761	3.75990558379603	6.91108174571559	4.41180674236963	3.19262957180912	6.34188225684503	3.27978773841658	2.73580256603848	4.45218269839149	6.08589494677722	3.63253399930759	5.91613270849636	5.33214285551274	5.83014020796671	4.04986002157988	4.22645204472452	5.84221694121595	6.92135868560352	4.29959237389854	4.73425432456624	6.53114090215982	5.80279037475594	3.31865869335981	6.49720873161934	4.18266929942905	4.07072354573129	3.22851543692014	3.70280805793972	2.36944103496073	6.1078274724079	4.97358494431707	6.35823309001684	3.76825637175265
AC124997.1	4.28986916681403	2.91592497339331	2.87882555637063	5.55118679435307	3.59323513694253	1.68441978618202	5.06608847924948	5.63384048049223	3.45214292936581	3.30265096506711	4.71905658692351	4.665596084141	2.28451307480709	5.05929877177822	5.31392038167169	5.07329566257282	1.93782965826169	2.41769695684047	1.84346364092955	5.26074069570127	4.65218954140328	2.32214158883008	1.89873505093481	5.69965373228263	5.74617314929878	2.46882473919997	1.35928917621942	1.89522999619717	1.934525113451	1.90970378229851	3.78783777862254	4.97358494431707	2.21741951538372	3.3874530831887	2.32625363284031	5.15790777991156	3.39308101510131	2.44354706788488	3.27913664256928	2.76561345006489	5.89982099592061	4.83438974949606	2.72127350502857	2.60224334491397	4.04451879114051	1.96502502959658	3.15115565210367	3.92484528390684	5.24560705486664
AC128677.4	12.5421773369828	12.5689333808095	12.9873105631042	10.2801537502561	11.1308320594001	12.8643071911942	10.2138665760461	12.2863776774941	13.4077519672025	12.3137895622709	11.3490113338256	11.9693900227772	11.930105956059	10.8013144035944	9.69503889172906	10.4008672440112	11.6827186466381	9.12149466551273	10.2946469604163	7.70742554772972	9.66024949563696	7.55871424636416	8.64931693443733	8.58167668715401	11.0380220162962	9.99076178983884	10.1141193203387	11.2893363369058	12.3209558701607	9.95180257169902	9.89181033209783	13.4396409950028	8.90559680215192	9.36365518465859	11.6971927069221	10.7337939070831	13.5737027621685	10.0860094208231	9.07259802753613	8.92708632494151	10.854378422281	7.9822859132714	9.78271687187175	7.0184939743058	10.3716033249407	8.98835750529993	10.0830238186798	13.7216626603555	10.8997014370652
AC136289.1	4.59238803760407	6.02169276035993	4.8264463618867	4.84789542764192	6.33522632827519	5.44721988319724	3.21627252231312	5.69928635410708	5.19325258561792	5.0158265086475	4.92227632432741	2.9633983269828	5.75160435013984	5.27777164720214	4.47974813016569	4.96268393421075	2.53663747692365	5.89023978860069	6.01172090986292	5.3412145824834	5.63102987330389	5.87421011006457	5.763742304304	6.29499574192221	5.28910030160761	3.7963049213618	2.3537724436346	2.48805092823255	4.51666918388789	3.00106793917457	1.21682790675775	2.87271956819057	3.81193160316361	4.95771646468632	5.24995489409693	2.84099723353506	5.67023442226453	3.06752032357734	3.37755344573201	1.67907652204292	5.01524916226399	1.33168306675657	5.90868430186008	3.87072661291637	5.55727939291935	6.06359890075256	6.0591591915614	5.75086130900751	5.20026652455611
AC139100.2	4.43588106554492	4.29778982726331	3.306235382548	4.16247986579055	3.91673488629307	4.97901816138764	5.0371424683684	4.74725347842217	4.66665308982206	4.46280810501759	4.59131332419792	6.11848456043946	3.95848964505557	6.62117365175684	7.32418499852315	4.12876315340552	4.72374302108577	6.49778022711079	4.25224529109272	7.54074535835351	3.92735627452416	4.3458381223803	7.17928042649626	3.8057393549464	4.06737190913862	4.82390909559267	3.73264548830445	3.9907410638765	4.39303595519297	4.32433696750464	4.60742483818389	3.60039251695059	4.8933531306511	3.6998529390592	4.05939153890845	3.76293954195102	4.46599930682448	4.02152637940605	3.68091406424756	4.66665308982206	6.5636588499184	4.90689685882533	5.3151252437682	3.84128005415794	5.12925657675124	5.25707216905301	5.05876109720954	4.73681349702126	4.75790097685404
AC139100.3	4.75630332646764	3.52695365265987	4.16075747142238	4.90542416711089	4.84226753239703	2.62963033123846	2.02559742795285	3.60238365949079	2.5949787468475	3.37426809937706	4.1661503269865	3.04945838324348	3.21539210530686	4.10085764083721	3.63447767502814	4.02887209901224	5.71218038948796	4.00090713259686	3.1161514825414	1.85046313373426	4.20397842648136	3.31865869335981	3.66451274793252	2.14930707507909	4.60715724342851	4.16668823770024	4.83358854992626	3.7004224380627	4.87697217876636	3.79191771530422	3.81077905376077	4.57846504164148	3.40204382282312	3.87357976389781	4.13930116954903	2.46067440514788	2.09175215906524	1.96806442254954	4.74173744997338	2.48289767505191	2.97025254883089	3.31281538584966	4.71849667681795	4.42518488852857	3.36097567990897	3.6371055181521	3.880460762125	4.46980120171131	4.05379456735359
AC141928.1	6.16965170026567	7.16591802365438	6.74385780381366	7.02846779169546	7.02160831408605	7.4138613952588	6.89633640888818	7.36966935095819	7.50930557659445	6.20077239047319	6.87246729278173	6.91528853580085	7.14141257866152	6.14409472045978	7.21911469411233	7.20884971419518	5.90903843454782	5.56018701155921	6.74805481048498	7.15543574155306	6.21538780056927	6.85048589415075	6.34457678709626	6.54418211262471	6.80940081031106	6.35281349966451	6.27383464285316	5.39416387285843	6.51503485443202	6.91952340359273	6.77689022914713	5.94622651942295	6.81613376330286	6.98630093655961	6.0669038779926	6.94394221145252	6.37015064128186	6.30651712697391	4.37168266358798	6.54125692305678	6.80625074824413	6.2410934194318	6.47176807646354	6.51989171342715	6.78205933430251	6.81357878191062	6.51809498671586	6.89540153275377	6.72718835843679
AC144652.1	5.14092981166432	5.17068853013196	4.16402853402822	4.76978965469924	7.06709118766802	4.44299364110632	7.40342106342965	6.51809498671586	7.94824956420949	7.81456890094745	7.6399050132032	5.71138656634438	7.98592027667754	8.01079753731271	6.06628827878257	8.37109864743312	6.10618132127057	6.98721286255637	7.1714265198812	7.33309577399285	4.75936882542276	7.02298212629527	7.91901045368338	6.3170888484881	7.38953536640167	8.2983706881485	6.12695089550625	7.40674853225151	7.728147981149	7.67889577761969	8.50438239360161	7.86965565649882	7.58500290634392	6.8548005170064	8.55516553646692	7.41847566470558	5.83600500749786	7.54583628016203	5.49096652000724	7.16716169906853	7.30660815886632	7.41516236308394	7.44695558694705	6.83511224564227	8.6893942995024	7.67122164523331	7.6261945057249	7.75700538387626	7.67889577761969
AC145343.2	6.40889503448329	5.65118397670124	6.98817706311821	6.58386161936718	6.50823713513079	7.30150291739956	7.22192679041615	7.05385856421652	5.23351984835199	7.68240799655264	7.55774960583908	4.38708632482355	7.14944771540134	7.21566757786086	6.86841544881778	6.50971020996607	6.77330588499616	6.49173453532189	7.81726578149038	7.35076915689596	7.27905567308579	4.39688206643841	7.15736371635519	6.54627448539157	7.15244416709311	6.92371824746008	4.5865990121236	7.24728272675462	7.59382364553147	4.20620924793544	7.06094445706715	6.93432606973455	6.72130433002252	7.01581440878722	6.48603733515759	7.30150291739956	6.74805481048498	7.13155691713656	7.28205016183561	7.41916929802422	6.70823939480123	7.06065459284203	7.39463359284482	4.12204046775832	7.27666432415585	7.35615946686636	6.95886259439362	6.87246729278173	4.16932685133515
ACAA1	11.460864734103	11.5998890640839	11.3303857124554	12.3190162338016	11.6807478075267	11.5348213857386	11.8529133709073	12.4056836829538	11.5772304375308	11.1095798583409	11.381681119276	11.4872552619973	10.9108659774533	10.1664368261578	10.6995340008338	9.93618022632379	9.91847601557164	10.5054886304708	10.1940851330561	10.6616778009788	9.78191200146661	10.0516515889345	9.39589863143289	10.4633081041603	10.0378133994949	10.1473776246795	10.0413592092304	10.0535968937921	10.498457238077	10.347120854948	10.2095152504422	10.1810606883721	10.3961130380247	9.96367141275069	10.8524404994378	10.6218447163795	10.0702597101545	9.95596527576885	10.5731010484454	10.6457974225642	9.95180257169902	10.1519470296162	11.0177986618857	11.1055268785268	10.6577775284712	11.021080611232	10.1313960216642	10.7750703314984	10.3612540341369
ACAA2	11.4716166275774	11.9248647824226	11.6501373580651	12.7655212991379	12.203670816278	11.8257600919539	12.1486555609654	12.4462238408018	12.0561815376649	11.703125406838	12.2928417516037	11.7563990944447	9.93579717569838	9.78566982691273	10.1212695281008	10.9052421730833	10.3127507311974	9.82001175672904	9.50259351801721	10.3140690824337	9.70140576439023	9.5562643871163	10.2290197094369	9.68627956567116	10.2273921104096	9.47851945973443	9.79921923361285	9.76437263764758	9.58142660040402	9.63064832930657	9.72470329847574	9.99961327540109	9.52798645528342	9.42680427584528	10.621284893453	9.12014301191738	9.87739910145317	9.52378996784832	10.3222005914733	9.35706185028464	9.68524635189732	10.3316369077828	9.33818435689991	9.48590237152068	10.4004166507225	10.899084202739	10.4008672440112	10.3748718544481	9.19028444603357
ACACA	8.5074697317659	9.12530741691676	8.55688442368224	8.43756746099419	9.31358452231797	9.23214182973521	8.49804277960632	8.52485393837819	8.34087444254224	9.0769340581205	8.77035497744917	9.2928991974485	9.96481139646288	10.8457917909136	9.6934184414144	10.2695392919141	10.0690498738956	9.27348160117314	10.6077582691531	10.2298932011898	10.09419142261	10.5507249799499	9.77893310357238	9.38738341877522	9.71794671011585	10.5365272123632	10.1886236200581	9.16807957013116	9.59260086499249	9.68524635189732	10.2835291622406	8.7682123718477	9.82240185348552	9.27822310291224	9.71314070219165	8.88438741862731	8.58459840005943	9.40605328011277	10.6757606757646	8.87614343437649	9.58563179888857	9.85878404565278	10.4228000278218	10.119146918107	9.34422088988357	9.46994079258351	10.2748256419967	9.01692748913301	9.72976308315983
ACACB	8.91510336859873	8.84326375261076	8.88798612168381	9.76328985302827	9.15112030007317	8.81428933375477	9.34698893137322	9.41960986854581	9.14314977289165	9.1134714274144	8.68130851417756	8.80284382957914	8.01256129818665	7.71077241946831	8.44656457886075	8.42045136477703	8.03260252870401	8.32437066211553	7.76691892644749	6.78523931717801	8.28697342452144	9.21543853734437	7.48321581271611	9.11281432098961	8.37077870527804	7.66976992541326	7.23373618467055	7.88982977891057	8.49770775846734	7.53043826142687	8.33021403326688	7.48893637089723	8.2038504747163	8.00333743526664	7.92212290113182	8.30558524840349	8.27881264165786	7.36966935095819	8.47693465844619	8.2896684433604	7.72482774371939	7.9110986435701	7.50629226422498	8.80939997920584	7.38850957321363	7.95635032495807	8.26424742377333	7.25518997499139	7.52129402352303
ACAD10	7.32546237362484	8.50921349775327	8.3626311928275	7.99854925928825	7.82634038195791	7.81371295215362	8.38740734337559	8.15488065605359	8.06973749421358	7.39029264831976	8.11095531636155	8.37902167303904	7.92458739825793	8.07426056485223	7.88982977891057	7.7463610347982	6.93886138587163	7.75870138240787	7.16270576630845	7.88660970210459	6.97066466210817	8.07457901822825	8.24243669126775	7.30365015651018	7.46468675968533	8.35027571325732	7.15897479337541	6.69177918102894	7.54514760846998	6.98406502918685	7.95502096383446	7.53147684647885	7.79333797295633	6.75125859770877	7.75509652659806	7.91073125015591	7.79126907427738	7.91149730384014	8.03331513069705	8.25311509927626	8.21034700763716	7.72756286923607	7.52581691942428	7.60585914705407	7.50696076446454	7.32024851919176	7.64975508312793	8.09703105277127	8.05766239582481
ACAD11	7.85213230007045	6.94227026547274	7.31680063991233	8.64117392443088	7.94148251187247	8.17284218512074	9.49307294792355	8.20194228456733	7.71925812495407	8.15558878389706	8.72178671549464	6.63064591455188	7.45363354893439	7.23268592376635	8.83490778195065	8.45905422291812	9.0276520862942	8.60495595410382	8.55825766953808	7.86623442948221	8.2909571875372	8.14108633471754	7.40195401380445	9.7918610188683	8.1788128684335	8.2009580922341	7.75870138240787	7.20401816213295	7.65375321226579	8.37796294955154	7.59420505498825	8.11330679166654	7.80291620341754	7.60692372497876	7.59182797953618	8.54118428754957	7.82439277851756	8.27697685381727	7.86965565649882	8.04508584274608	8.0993602492492	8.29657736460863	7.76095829380047	7.82930188789419	7.19766310858021	8.40099574982715	8.16506895603414	7.38407847303235	7.35242312606668
ACAD8	10.2616872101037	10.2913036593706	10.119146918107	10.1148620982634	10.1494709120962	10.3168336469253	10.4595269598319	10.2359774069535	10.1292021807809	9.94396747096974	9.95636941325518	10.11290214623	9.4911424705171	9.16908033764281	9.5562643871163	9.85294371103764	8.87750260585407	9.07035827822636	8.70628937521846	9.37720084680021	8.56883995634331	9.83769051516964	9.7082041097359	9.15238031026202	9.38806326475058	9.40118590515127	9.0516155912478	8.72145078965681	8.96179852524164	9.17886198592816	9.19774991213751	8.99189642245979	9.44913925382386	9.08486220735577	9.01333612123015	9.09341252487953	9.67545042065752	8.9030602690713	9.26206056098002	8.76271909782948	9.22207086257953	9.49820448237968	9.44350267464426	8.27507427716084	9.59127065417314	9.19187506326964	9.03643222907835	9.54476200969572	9.4589782627411
ACAD9	9.93579717569838	9.92500598911456	9.7697735064596	9.98466212276714	9.58603493644646	9.87779485372587	10.0662501309444	9.93101791337265	9.8755303761378	9.59260086499249	9.82156552387474	9.98351600348827	10.2801537502561	9.92426065686617	10.3145565325165	10.4132716703455	9.68453259375104	10.409131807301	10.1519470296162	10.4004166507225	9.47883413716311	10.0493594844042	10.7509671467322	10.4232996020755	10.0413592092304	10.2032482893054	9.90928538217165	9.87481026919582	10.335831639879	10.2242620563088	9.67726373100528	10.1534430564256	10.2069119055828	10.1573158952056	10.3385470418069	10.0193445967152	9.84915173764879	9.90854282728283	10.7733796961382	10.3786630800782	10.4445687103495	10.5485393615244	9.88208996239136	10.5196694892637	10.2319431841058	9.84670704978057	10.2440570049525	10.2979550466363	10.215105796429
ACADL	6.14219048881871	5.87454710706084	2.79499737199656	3.24368295845662	3.73395414803729	5.01476140270811	5.1132158504356	3.26719660655122	3.03490743738139	5.94407413127059	4.07786300474545	4.29959237389854	3.21627252231312	3.81193160316361	5.32151427839482	3.31371591834731	4.93003694345769	3.62665961271746	5.3757132571116	3.97148556592928	4.24231570311419	5.32957220560588	6.62755926589301	5.0396286148767	2.89923802762795	5.57511894793156	6.25469912885456	3.68691096743272	2.76129045234664	2.91592497339331	5.68492709889123	2.75336324093564	4.4122527631516	3.53228877829068	5.47093802309364	3.05131068922099	3.14793101105666	4.19608480246203	5.18783190725618	5.32035213285286	4.5290923137369	6.28737552584487	3.94644470573267	5.29692260174884	3.61667607720356	5.45529290874385	3.89860825952772	3.09107024082839	5.21736077252842
ACADM	12.6454041277374	12.7186887743943	12.6891705181496	13.0097451554915	12.622607863621	12.6915863562934	12.8894786981029	12.6519745253394	12.629086813093	12.9348395158506	12.7793993282689	12.8809855076178	11.7443746609661	11.3303857124554	12.0986838934942	10.8558222406583	11.1424236327615	11.6433548375752	10.889429278544	10.6158570723194	11.0441431558573	12.1885081217721	10.9175547553419	10.5679440842743	11.8735696679104	10.5522496282784	11.2467777822773	11.6163417359779	11.6574790808877	10.1405689249914	11.5469780256454	12.0696416341679	10.6680296852075	11.6758841520163	10.6680296852075	11.6707825143325	11.4887735064343	10.5580767184728	10.4289372579188	11.9248647824226	10.7427912022233	11.0624236052508	11.104825518171	10.4707344817202	12.2131718285936	11.2597127274332	10.8564723978312	11.3656928821131	11.2436178829245
ACADS	10.2700220267363	10.9297767174045	10.5101151360791	11.3593345741986	10.8867280650051	11.2060891362928	11.4819156445608	11.4127260435203	10.9315032007152	9.8944868816044	10.5411460619333	10.6505814208798	8.59425326997392	8.26640509068675	9.33489271715154	8.300573110099	8.28697342452144	9.71896874742772	8.17987001854598	8.82403789309207	8.44854307082214	9.23923046612576	8.44199125194344	8.48690332072856	8.54289700633317	8.45314612939396	6.95318942158758	7.52810786828033	10.0367336185866	8.48520770545026	8.56299850998299	8.66320856561975	8.80284382957914	8.57266256864913	8.56022647884624	8.14253893177754	8.09703105277127	8.30709774051557	9.00545476761568	8.8691287956411	8.4674526918182	8.62745788893252	8.05905934864949	8.8965735479731	8.24335970370432	8.4884876407191	8.37627761264539	7.90738288838706	8.37658506651483
ACADSB	9.9114641850673	9.92659461857311	9.98466212276714	9.68125569544327	9.96286869251652	9.78823974918931	9.65415792157649	9.4911424705171	9.38535414795615	10.1798848649687	9.8506963940332	10.0666087125519	8.40324320876373	9.00985370542787	8.90429466594384	8.54531228045952	8.39186684839975	8.51123239373481	8.24615091235119	8.16304961178604	8.25094169255525	8.96209904985514	8.61035169063676	9.01399530498694	8.28738651766818	8.26206434668721	8.10566814616887	8.81392162233251	7.82439277851756	8.29341168279269	8.19276656678287	9.09730399269522	8.21982275262392	8.70421742028678	8.72478327104563	9.85728855173365	9.05805496209533	8.76203179008576	8.06070905220316	8.62816335243938	8.01359351053281	7.92212290113182	8.58424650657012	8.13521383040324	8.14940761230025	8.2576672149846	8.58356778347069	8.23266728169265	9.01022481253999
ACADVL	12.3085638668976	12.4979134943883	12.1957171190867	12.9701662463662	12.3617758426904	12.5276484668409	12.8041233745708	12.9645784568544	12.8169736081295	12.3459826038902	12.6359126073673	12.5709855119217	11.4286131615728	10.814149240746	12.4724014288929	11.7608701129338	12.0650000380189	12.1885081217721	10.7275400230998	10.7565607157768	11.9525429157242	10.8550860875011	11.032802307823	11.704076272788	10.9370722998293	11.1587169553049	10.8451064674276	10.6951193509687	11.5889168473983	11.0789777261531	10.9678276405014	11.580290738921	10.5101151360791	10.9175547553419	11.1639325147049	12.6728941712894	11.6594598690998	11.3586619112891	11.1722828346678	11.5504852103184	11.6716897594188	10.6577775284712	10.5771185446105	11.8662055041042	11.0899034896278	11.4244970898125	10.7400756306506	11.7260816013571	11.0948166595704
ACAN	7.39842869755685	7.18602400017531	7.62522027607617	7.5589904669316	7.76168981278237	7.94129633889173	7.7583701168587	7.82272265398088	8.16717795344681	7.01794757646808	7.97504464552895	8.03879939155633	7.947855901398	8.06005177512891	7.45979188209415	8.4649269891356	8.56056790066386	8.74556180911795	8.25280848140408	7.81371295215362	7.25707979544336	7.97358367676448	8.02959856145126	6.99156287452713	8.14940761230025	8.1855508449987	7.70776842020832	8.01598761322445	8.74521041272257	8.07915623508379	8.07603529454037	7.94379560549738	7.94272654706238	7.991962634898	8.12679827324112	8.42115145828549	8.20450630443382	8.00741223076426	7.73684031136135	7.94272654706238	8.28245607445325	7.83833304170132	7.30960323517735	8.15773553632721	8.16374053608834	7.9930746168252	7.48575034036536	8.55164047015128	7.48215396957102
ACAP1	6.68539029760591	5.77914948500435	6.1327003329075	7.3834925619972	6.54125692305678	4.97562480454662	7.05896752520444	6.71523031774263	6.76977713596057	6.49323753957055	5.97310439262417	6.69764591879116	5.45683937978845	5.49763400462612	5.70034143824988	6.06971945931919	6.1771141085325	5.29774909857648	4.22938937013221	6.36565765162126	6.08558745102577	4.46175254353156	6.9113924051848	6.23574821134309	4.74566891092371	6.01463172693115	5.30095097380665	6.41043938170491	6.95164011059218	6.72626999913556	5.53744519868131	6.25782686923417	4.87453117649661	4.76978965469924	5.54762068048238	5.59757389890916	5.89982099592061	5.86050681270175	6.05389625993391	5.41609645184083	6.18984478365278	5.76771566007008	6.50651910192	5.016367844638	5.83908365651274	6.3160618991628	5.73855304349646	5.70217672582649	6.89378704108002
ACAP2	10.0560470465033	10.1016796226187	10.2333120217775	10.5278854289309	10.5818528092165	10.3400508283823	10.7474802900932	10.7119243022435	10.5904839816614	10.3897873306426	10.5180806442031	10.2946469604163	9.51079866724049	9.56068237607055	9.63882029824587	9.35640153125699	10.1682377798777	9.8340612126395	8.8788079433059	9.19327328400743	9.32100588297443	9.41827485725398	9.70926832834096	9.58363579337453	9.41303104504303	9.36577606764939	9.46106264212128	9.73233800068637	10.0030295876376	9.49849332054318	9.65123869937716	9.68659331005111	9.91389148086481	9.97102593064324	9.55163457431198	10.4416503186393	9.42580940228797	9.7268478785611	8.95059504618742	9.74202244933714	9.18527517386865	9.25540567170318	9.91229442261835	9.59019212148869	9.31102859696206	9.92898530259125	10.0367336185866	9.75770524542986	9.25640378947019
ACAP3	6.88388731120941	7.23692846551786	7.06467408579673	7.04800580791855	6.77689022914713	7.53937919724145	7.16624624425586	7.50864266713644	7.44989109264297	7.04294350234799	5.10463700039301	6.50187945401768	7.77498613274372	7.5455008878403	7.13309808243552	7.88840494404141	6.23977136811992	7.93292485959108	7.33856258670494	7.64786545623215	6.95586715950749	6.84762725349181	6.41717601518907	7.1714265198812	7.58748285432703	7.55774960583908	7.97916492132689	6.62974956949204	7.68964100195441	8.02500034509792	7.43165374107469	8.26141499421066	7.01222770591428	6.68372666600921	7.79470432940554	6.65872628312332	6.90435119066566	7.93956325275351	8.30744026849718	7.1504808147557	7.44370305129427	7.83674423657345	7.70064891062424	6.8528944695111	7.95157523079356	7.81586788681989	7.80145756623578	7.32941565622902	7.7583701168587
ACAT1	11.3325789159001	11.5357281406987	11.427758159216	11.7999094544348	11.5311277021811	11.5338755861891	11.6056624256485	11.6512442277741	11.4444983797944	11.250428357256	11.7930066695085	11.8651927487269	10.0748253308627	9.34729599963208	10.4511093584489	10.6690194696069	9.10768604175023	9.33750986025319	9.52342474524394	10.3395270612964	9.62193001283152	10.3312434234492	10.2130146110522	9.60110146191701	10.1350743875807	9.54116386115662	10.1216983242848	9.93654213928385	8.98727147415931	9.39312665158614	9.8941127763314	9.96481139646288	10.4132716703455	9.19560219619671	9.78531019384512	9.19490444058064	10.4716357357738	9.96286869251652	10.7821186979236	8.32995106546607	10.6622826380018	10.2938428924916	10.5345166295139	8.214033895015	9.61699004581234	9.42580940228797	10.7597844617746	10.2636158784903	10.3293406659836
ACAT2	10.2535834490899	11.0097459943878	10.7838661799291	10.6273264471801	11.0282816627034	10.2603159936963	10.3033864955624	10.4260044995163	9.9510631588369	10.2657503122967	11.2959241191828	10.2286449376453	10.7784138011271	12.4762394645653	11.0512928170306	10.7395190192368	8.87188749062076	9.7988265744644	11.0035531990116	9.54698432823594	10.3275901579267	10.7967224937453	10.0851838002669	10.1668542126615	11.1395966258485	10.6674005255157	11.0158666964311	10.2913036593706	10.4486824107344	10.2704503806365	10.3307702296456	10.3603923955798	10.9303722248938	10.899084202739	10.7637458262309	9.10144106575333	10.1557401529743	10.2168408331689	10.6542020650957	9.08656129230805	11.2467777822773	10.6762761870775	10.6104470598303	9.81361306715143	11.2149058111589	10.1385677816208	10.9126302553474	10.2449508657788	10.6850447156817
ACBD3	10.9234075713914	10.8444544281274	10.8397853496692	10.6951193509687	10.8621649194349	10.5563824718904	10.7591800608141	10.5501027337807	10.6839751439804	10.8110956113088	10.8621649194349	10.6547491620978	10.3664981146312	10.6431363214213	10.8288733381413	10.7130776198902	10.9800542313709	10.7095627250273	10.6203115481503	10.1419899710443	10.4818898127077	10.9935281576391	10.6273264471801	10.3981187734868	10.7694424788617	10.8087976336205	11.080700790566	10.9220398319152	10.8776055782724	10.5977726874367	11.3114643856401	10.7017464154249	10.9971436922559	11.1308320594001	10.8153170649122	10.915675230422	10.6807801768602	10.4697925969871	10.780245612242	11.6851250061319	10.5069793517048	10.5936556255661	11.2893363369058	10.6431363214213	10.6348989716283	11.1736779151384	10.6762761870775	10.9562126900648	10.7739290381715
ACBD4	9.30782205000941	8.50827270396714	8.31229063210172	9.69679157505795	9.06942215676241	9.30404028126703	9.56964252148564	8.84297245525816	8.42191646460582	8.27697685381727	8.92164862091117	8.53529587224798	8.41799868357061	8.70001260820773	8.51413132384896	8.28013245799477	8.09767036489075	8.96513134674601	7.16776729923706	8.1006094636803	8.20616266213171	7.54818715839548	7.76769783430298	8.44918506290797	7.2662012213297	7.81801798581707	7.83862308464011	7.99687193443918	7.74452296317156	7.63278986552584	8.35967507955353	7.98088308260779	7.37985798413716	7.44193629094792	8.45835224879324	8.74990022714541	7.77939966101274	7.44532124001453	7.88372195687007	8.42191646460582	7.99751384997861	7.85046780408903	7.58787658930294	7.62315118468514	7.46254720522507	8.08291269671204	6.41126456763105	8.10314306343277	7.98725522166432
ACBD5	11.0500740851804	10.9021216299602	11.2030171323595	10.7367196782773	11.2319312233649	11.0842728970389	11.1483746191772	11.1041627591334	10.9035190930957	11.3770094326374	10.9328026502071	10.9426315359428	10.2835291622406	11.001099839449	10.6251087431467	10.5643398327594	11.091259126555	10.5569091547542	10.6326767162818	10.3941187357397	10.6077582691531	11.6584790446946	10.6132401692734	11.2577483021395	10.7029168167344	9.86128142826125	10.5014748904584	9.85957198764709	10.4436436799907	10.4217632996272	11.3656928821131	10.9419806288844	10.8643448951459	10.9947596862523	10.4672462552148	10.641519937671	11.1061629198497	10.7209650754031	10.4929421635263	11.6574790808877	9.66090727622724	11.2519127209864	11.5574585743953	10.9678276405014	10.8715846399906	11.1410831292589	10.3809855225072	11.1476427860731	10.5526921618215
ACBD6	8.82230124522953	9.00002688097263	8.88736263348039	8.51446929765656	8.56576485497876	8.20058534884488	8.30420229804423	8.61602872902935	8.5898195744819	8.09230669047539	8.53157391452215	8.6685759958253	9.57868533532187	9.95145613368426	9.74942233180632	9.98466212276714	9.57308389010915	9.30210168926845	10.0324806175564	9.77050621400193	10.1741083970629	9.94579651961235	10.0830238186798	10.3184952477948	10.1927427526797	9.96795845064754	10.5744992894671	10.3136072781701	8.81643521774821	9.9381243945184	10.1602563948453	9.37557669515921	9.95460542296104	10.3664981146312	9.36105207524937	9.48413683042752	9.85524415257315	9.87968278754184	9.59469707021188	9.74230878187082	9.78715196377698	10.1304866994761	10.1856593119007	9.89299498812515	9.56326256710319	10.5855615241438	10.2535834490899	9.22713460478462	10.6175279058604
ACCS	6.95985089929661	8.11399140373716	7.69469520334414	6.83540557323257	8.98696315502062	7.28566705012229	8.01524563929648	5.22494686872798	5.2268700689331	6.40802183577313	3.69399944840546	8.32504878495235	8.59677488069843	7.39138214719262	8.4038798404908	7.15244416709311	6.1719572690939	7.46792557285175	5.03486113532551	7.8098365296459	4.24609602972567	7.27765455478694	7.10795825061191	8.32799558197135	8.24039290156688	8.77869446126363	5.4996991524473	6.66542589006023	7.84464122669858	7.65205306174832	4.9058653568929	7.42204132804396	7.64121078676674	5.69567195402005	6.46470247976842	7.5563759992801	6.70054143388373	7.31101317883496	8.06559255380588	6.80159159285925	6.86134804580516	8.31693594833898	6.05359886025628	4.48858085565141	4.67138393138734	7.05483947364307	7.28035821898091	8.15254016507789	6.28704681289599
ACD	8.13412216933882	7.73353525814596	7.89146752464094	8.34861734036714	7.49922065410326	7.52713511066183	7.88803276821633	7.61307957327849	6.56109214580774	8.15709607903255	8.33561170744506	7.37230171951481	9.3399830210782	9.54010032156471	8.37375948245744	9.07752957884254	8.69804839051655	9.33595323165503	9.14278172601441	9.20165451247215	9.66770330639659	9.01399530498694	9.56476466519868	9.14210829984925	9.02128596219153	9.07363200725943	9.64241087440905	9.51464572281703	10.5840520163732	9.69473938990087	8.91242142498691	8.84542441250647	9.22445428476453	8.23629446489294	9.40221965363923	8.63088747281461	8.86043728582195	9.12751449462142	9.61082319937859	9.37247764071336	10.0904329397803	9.46293238056375	8.43980350797766	8.24135623823032	9.50493988191207	9.88004026888217	9.11180760542436	9.11981192534743	9.91265455703106
ACE	8.14801871570466	6.4451886532558	6.94951759668967	6.0346398634249	6.13567436032189	7.97259096677339	7.57393107905918	6.72890095568025	7.6190391754071	6.66936540158321	7.51491191369486	7.1904386682072	7.30566633798564	7.89411502783805	6.71230585639606	5.53864837356077	7.40575926566413	6.87534089378139	6.70668865442874	8.04473377748724	6.95827090515508	6.27503522987992	5.96968613434617	4.83811767946109	7.06927618941817	6.31039964837337	6.5550989691245	6.20823319009294	8.75741720515965	6.89228469074898	7.06436442244048	6.66685848438005	6.88826771911845	5.22022675522391	7.75401143191927	7.29814607301041	6.03813780497445	7.49995853138421	8.25148081185304	7.13222188426024	5.47555823524588	4.58324414926131	6.8393552467519	5.92763864744365	6.28259959446034	8.19582318990891	8.40167869790992	7.65375321226579	7.2434142309449
ACE2	9.18927233841297	10.6072568228172	9.2443576154152	10.8195585926016	10.3423929500352	10.6382057771151	10.7923616685338	11.0557915338569	9.8395825687924	10.0037741247723	10.3711710376412	9.92898530259125	11.2745862107491	9.14546830602152	9.72617709995634	10.970505296789	11.94332108274	10.6995340008338	10.970505296789	11.5116164917007	10.9358695563307	6.32677104561306	11.6382252514457	12.0696416341679	11.5753651519153	10.9002798359385	5.09538099082491	12.0130971845758	11.4958227286908	10.1748605340461	11.4983958509902	10.2159763062289	10.0108433808988	8.21067560573847	8.3099883263551	10.1638921095566	10.8643448951459	11.9420932893777	12.9504028650741	7.25223838831854	11.7709565208985	8.26206434668721	10.7327619452142	11.7377455201173	8.63872591005458	10.6023745774128	9.8421781662765	10.2226267099933	7.81236014267641
ACER1	4.10728182884734	4.01558758621059	3.89966949923935	5.27236966817753	3.57512238964762	3.94221908926219	4.73039792505565	4.52059014730078	4.29830179595588	4.48362230944823	3.83654577817721	2.52245533088418	3.51719998647575	3.0840611291478	3.49442200341513	4.37443378905489	3.47375669500276	2.85043493632033	4.55297175478681	3.02369392481482	3.86707521016801	4.72593276576975	2.9018272741822	3.67170901563354	2.88062382172989	3.14086759466243	3.92192881148434	3.93945614096438	3.42288944192505	3.66509698811193	3.17432332539917	3.06308158752206	2.68210128689401	3.38545320762815	3.38669373699286	3.71260230504094	3.04353062944984	3.24298132398511	4.46175254353156	3.89032589345384	3.96788104486802	3.07849469524575	3.90598604348179	2.67328042814163	2.95107051299347	2.73685537614467	3.37426809937706	3.66845248841758	4.27062899625253
ACER3	9.37824499794539	9.40457550893449	9.20641519174802	10.4150626832712	10.2991026128527	9.84412306605184	10.3108468489821	9.4883714867384	9.67446480555399	9.95754605240794	9.78566982691273	10.0983241619359	8.89198525520572	8.82094009958295	9.38840493876329	9.0690722958002	9.93101791337265	8.82822701754843	8.5668221657097	8.99671415578645	8.86010175650537	9.44200473383542	8.78652979143842	9.08133575470468	8.95477289624312	8.67135200829546	8.99610088871636	9.14040991104796	8.96670509720508	9.27611840651027	9.33137666480728	8.53423636064164	8.99412559193651	8.70628937521846	9.24537249445492	8.74621585474522	8.89688336439653	9.22553643726125	8.94454975908861	9.83280825693819	8.43026272575804	8.67982510610263	9.63844874800726	8.75286782011207	8.50014424992751	8.96884314671884	9.5776378372326	9.04210358224354	8.5034124111926
ACHE	6.22625811130338	6.083115417251	6.623211850476	5.99049637574161	6.3033606505983	5.99930986725998	6.40774384404738	6.023967262574	6.30892711786915	4.63660361083948	5.38863528166955	5.47392912165475	6.37635318957624	5.81255452510954	5.07575629408333	6.07226300595177	5.96992995638234	5.35918244795777	5.08519676125157	5.13595976929219	4.68218057413558	4.5456645663631	5.97022799483427	6.48933615094694	3.98593321511156	5.45563837629909	5.01315421651317	4.4972261954995	7.39201402951101	7.08477667143149	5.03523131072122	5.07900357707093	5.70628570216249	3.29319017372469	4.48974534815567	5.43886575535231	5.09538099082491	5.94374784749171	5.06893427568785	4.04553116181564	6.36107868953677	4.7659022002091	4.93971856375988	5.71948440830708	6.13066341747062	6.4700985705557	4.37554676511527	5.76920406540016	6.15267388179663
ACIN1	9.94948570474998	9.42721051931775	9.27449838058354	9.3560888233675	9.61115507874494	9.27418417504128	9.61418498984705	9.55695053151399	9.26729140450449	9.05955699495405	9.23023123736997	9.12149466551273	9.47482252576738	9.69611957077719	9.10692976943748	8.93922515874421	8.59261493927574	9.80608022590232	9.33251791286668	9.67090385674662	9.33623739902063	9.57799944675618	9.77531181326799	8.81498842696649	9.33344843862265	9.23055077723311	9.62794181661336	9.41858943088157	9.25854339219438	9.50968993682294	8.54600160513842	9.51150042095944	9.01083890840375	9.1295289774574	9.36533106322872	8.81140104261157	9.21889785699286	9.41196757642005	9.03541370114338	9.5378093195804	9.61522416347366	9.08656129230805	9.49747679458623	9.61976973390331	9.52684754310521	9.30404028126703	8.993421979112	9.47555684564465	9.14546830602152
ACKR1	6.77447882643703	6.8109678484542	4.58375211544641	5.59385979310597	6.30953641570496	4.96052110808516	7.04294350234799	6.14219048881871	5.40016268931137	4.80693914549655	7.3810872473891	6.12663938412897	4.38267378900862	3.06308158752206	7.06809362219252	3.82098195765498	3.5387810872901	3.90374158024663	3.35635825798489	3.7149046909572	4.61937173221351	4.32131212645901	4.25284008859632	5.53986413440891	4.89846790222581	6.59407588812563	5.82983817452185	6.17518507876848	3.82327263391623	4.01402906838062	4.39149385775203	7.56136366697825	5.58774001804284	5.03870909584342	6.00971122310808	3.96054410141309	6.36506115173962	5.66849250031376	5.95722191309033	4.37047083867035	4.859243453772	4.9304337489239	5.50533034783949	4.47556418136153	4.16298787076383	4.32011723838902	4.24828681337643	6.72456121425218	6.36565765162126
ACKR2	6.08616527871552	6.02294515167917	6.54979639708023	5.87751514094647	7.07564755593683	6.52477575755583	6.45238758556457	6.5916514926576	6.49596585441741	6.64555787731139	5.33475363485926	6.72190207799971	6.26581670309014	6.38812248236504	5.97250125402132	6.53947085930921	6.30953641570496	6.14962021624119	6.28136073958713	6.4195401611426	5.25754584643619	6.27383464285316	6.24330488760248	6.4844846425062	6.93405747330532	6.0334103294806	5.84863757631365	6.45895530439868	6.73569900221804	6.41242525386682	5.686546701756	5.37108950448009	6.25497999206203	6.21891139400879	6.63629500496333	5.65041808887084	5.28645105046449	6.52219067254407	5.09582647541012	5.6855715208242	6.79479495233237	6.90794478878206	5.54261850605556	6.817018381233	6.39684744142526	6.0907008058893	5.10357095716742	5.4668995566152	5.75004269795875
ACKR3	7.39297010698271	7.27936088947212	8.36596849103603	7.6026210286256	7.60160956985747	8.5191308758185	6.02648143019529	7.62424489163113	7.56371133414058	8.8333501337354	7.37712237221597	7.60966811503047	7.27697388494347	8.66893060945358	7.3810872473891	9.54991805301875	8.24583164961416	9.59762508389293	7.84264280662509	8.50404834541151	8.26607682086066	7.89297935188326	8.89756824770479	9.57552079209585	8.76457442871024	8.35442751062933	9.68051387090431	9.1952370190953	8.89523821311334	7.99088724151698	8.35101420531802	9.04044869349437	7.6054976819555	9.57622730658845	8.39218033130629	8.28998287437755	9.38111125390636	8.56576485497876	8.03367363368818	7.55010042188425	9.08367606601591	7.62210577344635	7.78622292060727	9.48625974617828	8.05766239582481	9.42401495069792	8.21385469063667	8.42256943411071	8.06146248250439
ACKR4	5.96034364025167	7.00712820701682	6.54832835354276	4.69335289138188	8.57976661399801	6.21538780056927	9.10836749698713	7.15373016065552	6.14540410010414	7.04829967728323	8.01737496635778	6.59501446625014	6.05166322934675	6.35882398837133	6.56138582192801	6.09495068108008	7.44887387810821	3.30343683712444	3.03649309255239	5.57475814305844	6.83322011159923	5.83777186212731	3.36912607876827	6.76371571578031	6.50942025216957	7.39706833377171	6.28497741622987	1.8361203433994	5.85116259305031	5.50719153526074	6.22377215384484	5.36503637054727	5.21549928072111	5.6398471992744	6.06171342129977	3.85668140584695	5.92859961813083	5.73090672626744	3.87576292884564	2.91210689501529	6.96049878060887	7.90882203090601	2.99561624939932	5.13430284609057	4.24502879692676	5.82679602172708	5.09209136787889	4.69925654673928	6.25005169184361
ACLY	10.5526921618215	10.7869282652179	10.5284833511043	10.2723975381974	10.3414303619432	10.3854239528736	10.4682691535881	10.472447738925	10.3552549376314	10.464737112827	10.6365672150101	10.5115827117559	10.5638477340015	12.2381496913056	11.6851250061319	11.8213106560377	11.2648930211516	10.9297767174045	11.7599031086243	11.8594113026085	11.4334342000936	11.4872552619973	11.9314000327195	11.0473001729457	11.331157024403	11.8257600919539	12.0791861285152	11.0736302444919	11.4462457289626	11.4190724428936	11.435276534856	11.0035531990116	11.3221641490887	11.1088986064757	11.6635815626422	11.0462037579898	10.9136814753486	11.3633650203708	12.150124322062	10.9188474055606	11.9094962295522	11.4643055109517	11.2792690488281	11.2541273924086	11.0145040875371	11.4872552619973	11.5772304375308	10.7631913049792	11.5407025500989
ACMSD	5.61833691057396	6.3221199801021	6.11589280290282	3.68265631999432	6.30470888793752	3.97577356190197	6.46412284472746	4.93241871225875	2.05183215072875	6.0659563149889	2.90766884556337	5.33475363485926	5.20745474461094	6.13842739609494	5.12721975363142	3.84720968354039	1.99829194724307	6.51569102849774	4.38267378900862	5.34820223758782	2.99834445457276	4.55508032226263	2.56978034907028	3.78668588509821	3.24227468134598	2.78136343063784	6.02169276035993	3.44937485917526	4.72528616373011	5.99220068579899	6.05389625993391	3.83654577817721	5.35242892305829	4.43522502167077	5.95785963370297	5.70854286153568	3.16143247394165	5.78726864196419	6.03561126817339	3.0827408510028	5.917190847011	5.84157477052952	5.85142629392893	6.66382895670432	5.85813573851845	5.39702733729237	4.75139992700396	2.71309531176419	3.34631160613595
ACN9	9.5182135363608	9.90550925058556	9.84109445651804	8.42766146643972	9.3399830210782	10.2435580204796	9.68200221753696	9.96716044295023	9.48131653954152	10.0022076056589	10.2737303895508	9.94177293170849	5.68769550129351	9.91344496517217	10.1074522155485	10.2189491636139	8.69511357838054	9.30615243548251	9.07103996035126	9.30101986541158	9.16944321152177	10.2676217460422	10.3131922572951	10.5517275178914	9.76939499080123	9.17920948625228	9.71896874742772	10.1107010107608	10.5299764589816	9.60321243899209	10.5809238971742	10.0513012522716	9.91107412820106	9.07065002823657	9.97676741791009	8.65418204534324	9.87239032297248	9.05451220422618	8.72710446236435	10.3232666608221	9.57693089053669	8.86648809528263	10.5089661188771	7.39169416648853	9.87200357940383	9.96903554880903	9.28342046077693	10.7671811778034	7.80536637773033
ACO1	9.87239032297248	9.70399371403259	9.5776378372326	9.6208145260343	9.76769448235979	9.62123110334365	10.0497585467426	9.42198749147495	9.68235796138841	9.78423942192169	9.73338541615546	9.90237876409662	10.1456792574987	10.2657503122967	9.451225673386	9.44949952034155	9.16719639461899	9.1495623705598	9.43618454114998	9.38985529700559	8.57669773689465	9.82541592481089	9.13863795524628	8.43664458628	10.027708971806	9.71105087497795	9.20976669407455	9.47264125451909	9.85440554432634	9.60850632176981	9.04860002146196	9.52513164606773	9.82156552387474	9.54049600846731	9.8373378644986	9.21137492238119	9.38572851173978	9.11595408546857	9.59359005108426	9.55163457431198	9.50322048573726	9.93021720473432	9.66389904008646	9.22409648027257	10.26864169822	9.32939651611343	9.49820448237968	9.43430354447132	9.78823974918931
ACO2	12.2069481568756	12.2514034505462	11.8710747343972	11.8482865789696	11.5357281406987	11.9178983754991	11.8365064637319	11.6564956986552	11.9993237534709	11.4419656471677	11.6604938528689	12.0156175072589	11.08557026014	11.0171540947001	10.7722515204713	11.6232175594503	9.82077725507648	9.89602251614095	9.4480820923415	11.2966271044449	10.4132716703455	11.4503320434048	10.7814377556601	9.55092208468541	11.0677869788551	10.9234075713914	9.45963290888343	9.77930199126437	10.6326767162818	9.81361306715143	10.5365272123632	10.8153170649122	10.5624173773585	10.4989273158013	11.1463128660364	10.4525765336905	10.6295825228747	10.3819472160272	10.5035548477193	10.0037741247723	11.3831936622321	10.4623781940786	11.1229525708958	9.08920280487665	10.4604192548597	10.7827810658064	11.4444983797944	10.874473552153	11.0204481917637
ACOT1	9.88519702653418	10.4023673667162	9.99711172953818	10.3480831725741	10.1970952237873	10.0033893469163	10.4008672440112	10.1580934072837	9.95596527576885	9.90962976293952	10.1856593119007	10.1519470296162	9.49080594088173	9.76437263764758	9.89374716529994	9.94776240749049	9.33137666480728	9.02344753712208	9.2633760060157	9.73377639900542	9.43647826377454	8.33822290113949	9.66875168166629	9.18466494809899	9.70744139769677	9.619360062724	9.70643530685477	9.10276512335921	8.31097916983812	10.6397268477204	7.97397099765934	10.2004988228261	8.58528251745743	9.93618022632379	9.88034943304206	9.08985222411316	9.54797147084245	9.08920280487665	9.75697351084343	8.89829106396926	9.6571817873455	8.35789647408165	8.62272765658972	9.16807957013116	10.0924654365307	9.2633760060157	9.39784428827014	9.87704082081518	9.1740981839301
ACOT11	8.19656979078497	8.32289590893802	7.90738288838706	9.11838697931933	9.00884235988951	9.00108175169294	8.77291425028392	9.06664680486744	8.41528964495003	7.93327968490704	8.39326780691742	8.83761525650463	7.66544923362214	7.61727158518473	7.30333778537303	7.82739408453063	7.38685618879964	7.50264465249529	7.32485070057057	7.43235645015676	7.23129126392498	7.52095205275009	6.93757650895797	6.29315852043114	7.19169755496537	7.18415400608303	6.91983809268024	6.65988005610572	7.79230570764973	6.88708923855279	7.88693377331978	8.00041827740429	7.40342106342965	7.11455541775646	6.3607764344094	7.44370305129427	6.35882398837133	7.32804272202417	7.93760249235193	7.41646129834835	7.67714165936232	8.15757982375396	8.07603529454037	6.89143743005287	7.39559272171074	7.48769785948518	8.04161061325211	7.30333778537303	7.76451567586243
ACOT12	4.79461740377652	2.69123694459994	2.41467157808528	2.34288531080413	2.99745873656671	6.10985108670669	4.59697800396441	5.25754584643619	3.14086759466243	4.82437667731793	4.20620924793544	5.08671593572442	3.66107995161134	5.81464217356799	3.41160049630127	2.95494292062192	3.0478184563567	4.62890379588416	5.80802497082118	6.28376282456007	2.11317743280332	2.42098815112151	4.80785456046945	5.36829383705212	5.67098818975273	4.99866017279448	5.87785340485636	5.22451381526446	2.83354072436051	4.56057210379634	5.42364958087047	4.36518575166798	2.58342635606388	6.35548833725425	5.13152746412052	6.31891441536553	5.96968613434617	2.97352390072927	2.91592497339331	2.30319226838274	2.09175215906524	2.47371620702082	3.37620992430823	2.08334937065362	6.47683963634381	3.78839282945983	6.70915110929507	4.97198341515848	5.70002502966119
ACOT13	11.4163173511653	11.6758841520163	11.6788786613776	12.2863776774941	11.8113775107834	11.2186558336739	11.3333736508222	11.3545559413348	11.398471962336	11.6414396193065	11.2842729313451	11.705463012452	10.5972961460264	11.2193990186067	11.1177187356363	11.2283814621422	10.5143126057247	11.6869685393239	10.7655323223898	11.166076515985	11.2163232059087	10.4486824107344	10.2661610092145	11.0702466268309	9.17793583394127	10.662867381105	10.3920745472023	9.85185704551601	10.9477053373884	10.8656167547744	10.4768607797608	10.7055027692119	10.5721391334176	11.4109841057588	11.3087739333406	10.255031723819	10.6431363214213	10.624541416039	11.2893363369058	11.3240385969594	10.7089970507808	10.5232830878861	11.1549547298147	11.5187063623277	11.083516044828	11.1216039324654	11.7322533098049	11.1362539619375	10.817095351719
ACOT4	7.67625074088167	9.39189610362548	8.59647606711682	9.53813361087269	9.03574420495385	8.79301709321178	9.24744994418768	9.22781272641901	8.9554523468697	8.07915623508379	8.90080576125804	8.14773927701142	7.64575812699448	7.81424695861031	7.80145756623578	8.42155275871158	7.89870524866788	7.10170952549941	7.11590734596246	7.6292295292386	7.10614708343155	7.37061199021638	9.60890709376586	8.24053583237625	7.04945715180311	8.64827342379984	6.93112502122153	7.63396784360357	7.16871153201602	8.0797496022425	6.47176807646354	7.70839950509956	7.78486701213652	7.7651766036713	9.10692976943748	8.04895348536256	7.96096954029417	7.93292485959108	8.90270445427127	7.35017555773676	7.90418061483223	7.48013920417389	6.9431712189748	6.01300431559206	8.00269164425587	7.5973527442108	8.0184130824797	7.67748330123109	7.56176029919271
ACOT6	2.83759450519661	3.11109027090484	3.87758665015252	3.86004679014147	5.90623570510545	2.57102550174367	2.54618715261782	3.27197033540239	3.88459749321536	4.11469821938637	5.669918958634	2.2948032755205	3.38035464428026	3.07451814376172	3.21372587943849	3.62400853508872	3.74732246699876	4.25284008859632	3.24995639922473	2.05183215072875	3.84356284490147	3.84660958900517	3.04276639379327	5.52754555641241	3.30487131760495	4.31371357641539	4.01243094847546	3.56170185257788	2.99367826449959	3.69001904866989	2.47663651513191	4.08457599851126	3.28788160115392	3.87465684585259	4.27124389505844	3.1559130288188	5.94516280630104	2.55700134086844	4.1670891587915	2.82744459830644	2.22825151881409	3.10321272508714	3.72383001408105	4.10253803605817	3.73187695217744	2.83157946401707	2.91689448252697	2.60896938733158	2.86455770602617
ACOT7	9.71656562266981	10.7227449569567	10.3330207299277	9.78493475921857	9.82199766945979	10.3738842164291	10.79847345794	10.1103073358808	10.2269233701842	9.24675726085537	10.289444274723	10.3786630800782	10.1664368261578	10.943963160813	9.79302419650785	10.0753091842883	9.93776429853496	9.89374716529994	9.88785190475735	10.5411460619333	10.05210487152	10.6699868059355	10.4870488083629	8.91960340344285	10.2657503122967	10.2913036593706	11.019861614224	9.0444367324268	11.1417080962888	10.195355846093	9.72153059919715	10.1961372851127	10.5115827117559	9.6670405320961	11.2648930211516	9.27822310291224	9.3513964750381	9.83989392026523	11.328826513172	9.24192553259623	11.2060891362928	10.3752923141607	10.3716033249407	9.47031039615954	10.4506114277421	9.72505193347329	10.4784310037086	10.899084202739	10.3706271845664
ACOT8	9.21752380235058	9.5488743665507	9.29120440542076	9.90111547633339	9.45438073084024	9.71248661384651	9.63844874800726	9.63533684180128	9.71511079842668	9.17106961114257	9.5290261177177	9.34489111554602	9.58603493644646	9.29392790919309	9.45861880523092	9.43850713064294	9.01022481253999	9.51857263076674	8.99056160011874	9.00884235988951	9.80706001306931	8.20679755042899	9.82622640937184	9.8277427142779	9.4458982283891	9.43618454114998	8.92239348106569	9.29580626648525	9.96555071804362	9.5182135363608	10.083931690765	9.19490444058064	9.59327934113882	9.11237341065715	9.74134867861871	8.91674122819156	10.0768310405029	10.17608818379	9.87281656629685	8.73488153220921	9.99234741809443	9.79808053487776	9.00174765630204	8.90050746573661	9.27611840651027	9.66664183880969	9.11462811632858	9.53678946527916	9.70964007009659
ACOT9	9.71215846960754	10.219378514575	9.58945815474045	9.96629280402349	7.11829446950071	10.2657503122967	9.82240185348552	9.49213447282282	9.95460542296104	9.95787611432937	9.71995181173764	9.90745390492818	9.43991848572032	10.1444137758784	10.197478324505	10.1978948555246	11.09540153529	10.2273921104096	10.1283149916538	9.6007975286281	9.29468225082081	9.7099489371563	10.1664368261578	10.6062587760596	10.0644444619016	10.9086615221473	10.674694443302	10.050164687519	9.55802893882771	9.95068863298363	10.956886704652	10.1647751330729	10.1918427859566	9.07556076025711	10.0549150629952	10.5111060213511	10.3061399806335	10.3505787036575	10.5704527259583	10.5574940923739	10.9741688519538	9.97519439098277	9.99961327540109	10.7427912022233	9.07464129251916	10.438070005376	10.9445558192207	10.4845021345058	10.5803640537856
ACOX1	10.9419806288844	11.3056451612314	11.3618847864708	12.1776143572918	12.0247879371323	11.4880211420782	11.8482865789696	12.0156175072589	11.4541764630189	11.0512928170306	11.6046647245211	11.3808996588994	10.3720713814988	10.3884022158829	10.1940851330561	10.4954075453756	9.99042329556835	10.0397840393656	10.5664109689046	10.1199605631453	10.5426323402821	9.48065636160515	9.92500598911456	9.9694190015757	11.1469619525685	10.1456792574987	9.11081161487264	9.57657513328404	10.1313960216642	9.8120171418861	10.0153243607715	9.94506771133889	9.74548430597246	9.96555071804362	10.6662071596904	9.9498892803209	10.0580703303569	10.4938634494077	10.7677622057991	9.8193299476701	10.2811809683639	10.3108468489821	10.4697925969871	10.3344175994624	9.83851042113639	9.6276067440279	10.7209650754031	9.32307026639787	10.309914096711
ACOX2	9.58429304910939	9.67277770369362	9.79731953086665	10.4018469113959	9.51079866724049	10.4558077243834	9.50800355149858	10.1900013254894	9.83175349951879	9.72037040015458	9.11526986816588	9.56557312815256	9.81361306715143	9.59793924396185	10.2445131881284	9.2309151786056	10.3630242373645	10.1770045445534	9.83131921389992	10.6326767162818	10.1774211925369	8.8788079433059	7.89146752464094	9.6316676173196	9.16401615114122	6.92250473831243	9.38985529700559	8.09468665114729	10.284020810477	8.59778331122704	8.17142356215121	10.4127957880283	9.75399674518365	10.2185920676905	9.32396326883601	9.39551132644728	9.69160223491189	9.99558645698876	8.65707438106536	8.82292461137254	8.82094009958295	8.65086723593462	8.540455181256	9.59793924396185	9.00848709310642	10.1388970314537	7.84366801304571	10.6098853918891	8.79402097896983
ACOX3	8.40029632651214	8.91480447106575	8.24547739701699	9.432052854459	8.96631633884709	8.69287779373835	8.96781133031384	8.9762785412123	8.56883995634331	8.23902697062416	8.82094009958295	8.825422935252	8.64994649563657	8.8247659740575	8.90828173495534	8.42591989120845	8.54425123472663	8.6353536217467	8.12263436631796	8.7970737953749	8.71696211927845	8.17912315462347	8.75645742711602	8.04357372149493	8.37902167303904	8.5946589578811	8.2667315149621	7.52462754158033	8.38947500510539	8.33822290113949	8.65564817961238	8.70289241367614	8.42191646460582	8.12189634915941	7.80607493351906	9.07893047038432	8.71836201745245	8.21786322336886	8.85803941449801	7.59594039215483	8.22856226984818	8.77388423623608	8.46429653527415	8.1125162585349	8.35719896803383	8.11062067330257	8.66674304679153	8.05038307390897	8.27370705164537
ACOXL	4.31679500234626	6.07617723032144	5.76477641614523	4.82039735914043	3.6186306446614	5.10029168237659	5.90322740964902	5.64884957874968	5.7670589456295	6.22377215384484	5.8584861041411	4.27216931535034	6.49440863599823	4.17105171774957	6.03308134774325	5.05491520994058	3.69784290399119	4.60001613768399	4.03806586865341	5.83600500749786	6.2207127518938	3.66336211608744	5.76162528172084	4.93201458613381	5.46188842863854	5.59385979310597	5.57695623661155	3.59728611482773	5.90796736683366	4.50662648547761	6.4989895568631	3.96679336014034	5.81075891984333	5.80975929049106	5.76441529084386	5.69380302580726	6.22691484062738	5.96298297030421	6.78967441742829	6.14186196861039	5.26250156975167	5.35483323437442	5.66710622400496	5.66498526807872	5.1234661029706	5.32349738486575	5.28645105046449	6.52277836250865	5.94734777924384
ACP1	10.8122685826997	10.9832814775472	11.1095798583409	10.6542020650957	11.0269825887096	10.9352815206624	10.7152845189432	10.4989273158013	10.7311466062656	11.352195212931	11.2255140437287	11.1469619525685	11.7191649223099	11.1646338471707	11.2656371186756	11.6114131718015	11.2289690044218	11.2686402210736	11.148982449327	11.7752518266823	10.5952255061726	11.1424236327615	12.1073690154048	10.817095351719	11.5763189615143	11.3402987243283	11.7157802625255	11.7752518266823	11.7588856084924	11.6749495842298	11.3466540387697	11.3394935560873	11.4993529169941	11.8880638275739	11.8493257877778	11.001099839449	11.3056451612314	11.4913651181856	10.6807801768602	11.3711847354031	10.8214350492966	11.390396015065	11.7476591656359	10.9929521316015	11.3975406718689	10.9923165612017	11.4583334415521	11.399400017925	11.5889168473983
ACP2	10.3547659885127	10.512127391959	10.284020810477	10.5925398965844	10.4096274552861	10.5180806442031	10.4662567064225	10.3931978202854	10.7178499754034	9.94625711423049	10.0462310748128	9.90071189464063	9.71961848734951	9.15081356195976	9.94463789112789	9.8700812779245	9.95754605240794	9.52798645528342	9.07954644542959	9.45296549976395	9.70926832834096	9.20032671938268	9.44230984973775	9.79344921004057	9.23853929421741	9.8755303761378	9.41960986854581	9.30067890602901	9.6892091639904	9.72153059919715	9.96981138438899	9.80746093472068	8.91211273954274	9.30815886388129	10.2821707975498	9.99174570625082	9.69235747904877	9.58637945512404	9.87894093441949	9.50767401315503	9.39189610362548	9.62514442271936	9.23242318107523	9.24744994418768	9.5986405177245	9.11629673612775	9.31066610402141	10.0891936944674	9.29652373141812
ACP5	9.52835837383242	10.4954075453756	11.0035531990116	8.61378345446151	8.41310621797481	9.96716044295023	8.66770461868092	8.83237637169478	10.3849001472727	8.86872315144651	8.89952320359143	9.06284703650667	9.99675589848569	8.33755516107632	8.56176039565278	9.02215901719058	9.55163457431198	8.86352552686449	7.23231594768247	8.00526967746375	8.67408871474575	8.51123239373481	8.42079210867827	8.74076632559869	9.71896874742772	10.2811809683639	9.02960599818552	10.011326335606	10.3682766186131	9.68730295471155	9.65826904456334	10.2508386901232	8.20851741224057	9.59436805656889	11.0638143569916	8.29864269092369	9.26235751618631	9.17076732261925	9.578370891837	9.00108175169294	10.2155230874889	8.44987341883243	8.38527928909937	8.3615501922746	8.45905422291812	8.97958471020863	7.81624072530119	10.219378514575	9.60178515878693
ACP6	8.29404692662001	9.39693965063523	9.30101986541158	8.81498842696649	9.06404594677162	8.44726738562149	9.22148431151904	8.02595456106565	8.87045192800861	8.89829106396926	8.57601908945432	7.9832874074216	9.57212650944095	9.1730344134259	10.2053215009682	9.66627324135225	9.0609295025249	9.62331351032925	9.48768091063665	9.00699415050356	9.74800016549069	9.74405876084118	9.73773332618356	9.20706335067928	9.37247764071336	9.46106264212128	8.86285742557885	8.95156497136446	9.40605328011277	9.38317178382097	9.76067625003472	8.18092653776956	9.36879914592053	9.38430592214822	9.33137666480728	9.1579267892558	8.82753923379471	9.45397565177706	9.4999569471757	10.0493594844042	9.09906517413615	9.32604744357772	9.56585340966206	9.16651596268453	10.1552504043102	9.33595323165503	8.82509387347594	8.78752483541959	9.60779081602302
ACPP	6.08025100513606	6.22725872209891	5.85446277725903	6.03627250437164	5.98806801727085	5.61644448511561	4.95099306410766	4.81247663118449	6.63153890547285	6.52305919791551	6.66993661578507	6.1709665306066	7.53616207295347	6.75024777365145	6.86600764355273	7.11651395799238	5.722615090044	6.6688399890968	5.5240743996799	7.39099841517974	4.69578763469398	7.29200347890364	5.05398899070175	3.15441672065113	5.82203790109628	6.05582744449674	3.97412231420516	6.80214161544779	7.2253009888255	5.96775187968411	6.8393552467519	6.67514360749793	7.7533879484226	5.47951040439029	4.7134411146171	6.3170888484881	5.87928211699445	5.19325258561792	6.76039670935604	7.58938922874165	7.32055326817183	5.76306040242528	8.03706592976273	5.79936913977046	8.14422338168956	7.62385815998291	7.06215269865919	7.37425568244812	6.73655499808703
ACPT	7.58469264829407	7.81169499350513	7.28135708998534	7.82074618353779	7.94148251187247	7.91755618515628	7.36835852926661	8.07535588376225	7.28438950541358	3.88340855980316	7.30267770857132	7.84040962790765	8.37692768463516	8.01945501365766	7.97259096677339	8.52451659475053	7.64894220268022	7.82670665172138	8.19237633279843	8.09734099509827	7.12999622027382	7.57264032101908	8.38065068637185	8.12595232156385	7.26492046211831	7.70505551878121	8.41767935144531	7.83281488038908	8.21453772497666	7.5620503108685	8.95122595999224	7.48769785948518	8.07744578780344	8.5328962117458	8.33060513774585	7.90283874376228	8.30254313332199	8.49112868445668	8.15254016507789	8.08720075423833	8.09673109589511	8.48109171487486	8.01460598544872	7.93249034423058	8.40553235170473	7.27042028140095	7.68324099051207	7.48152015861332	7.07564755593683
ACR	7.59892632739609	7.36050760679752	7.23268592376635	4.48029226074512	5.96195265890725	7.14812766647483	8.09368136079816	7.32677846668764	7.33949156229053	6.67083487061141	5.4128671978391	6.03012933858989	5.608128940547	6.56878366986041	5.07943715093361	5.74176967869152	4.64390408283154	4.67560696169415	7.06180232020159	4.56455630086866	7.17769278413714	7.12623277876522	5.37237807304146	7.95567971472833	6.72602508112658	6.46262442145732	5.80975929049106	6.40363590145907	7.8757000430465	4.79882803594521	6.20891470078877	6.76911495270701	7.40404286203341	6.95198436813167	6.57200545757493	7.22462788806155	4.3157458346201	6.80679233129919	4.31218820706892	6.85968850464913	5.2511591242062	7.55740285254078	6.18866882631305	6.71163214885994	7.11490874558751	7.69502982173354	5.11631028790398	6.28441106291171	5.21873777195371
ACRBP	5.69011973860045	5.89185120655509	6.42252656542616	5.67778362102876	5.63225795368518	6.39656893541298	5.89122036377331	5.75160435013984	6.14122136613784	6.02910580770812	5.93946760940169	6.3160618991628	5.97442109162674	5.33651544050158	6.03012933858989	4.85049868723286	5.81638015846574	6.0555070251929	6.53765539577934	6.89571870998535	5.97708472945395	6.3401315062707	6.6327873139628	5.79683519074939	5.53986413440891	6.65570887325526	5.904692904152	5.48066605931415	5.65827853034283	5.95517985462769	6.67448998386025	4.28029764471025	5.01878068237045	5.15505110716578	5.39782101076134	4.92664371585673	5.36503637054727	6.03213715498421	6.50823713513079	6.41546281567896	5.94516280630104	6.07098445540867	6.8121089149239	6.35029864829067	5.70316083656933	5.42217289037081	7.001554338558	4.80933256733356	6.52371479963652
ACRC	6.74538077249312	7.21189580275733	6.79602019620189	7.59664885692504	7.41916929802422	6.71230585639606	7.34679610771863	7.8608824888512	6.75824075044094	7.20795333224613	6.83448118871518	3.98366607021326	7.3831278849047	6.71230585639606	7.24817037584432	4.07837733397948	7.06627813185305	6.29465969402347	7.3113159729958	5.6541827648006	6.97888177181158	7.00712820701682	7.24430987631841	7.67252287324979	7.55483396689107	6.99156287452713	6.12567397179896	6.61479263168987	4.37319791032148	7.06597243949393	6.6238355117288	6.73096891129984	7.10391778701755	6.15577046239583	5.84863757631365	7.12937849843592	7.05123090741812	6.62502656932385	7.2509522733907	5.29092943743989	7.5755839456381	7.0583986788461	6.67578854682562	6.52816680632894	6.04124597361785	5.83087332467314	6.87718086595716	6.42921484232334	6.81847292087126
ACRV1	6.53443877074336	6.88800995856673	6.71887944586901	7.41208935435543	6.65249388249637	7.04260681834305	6.97853651988294	6.61545404206684	6.81645778386202	6.33774954597298	6.37507539015071	6.62471248995746	6.89853114398553	6.72544269536846	6.85883386577827	6.87953211531217	6.7057331983704	6.13601491112646	6.26264641957356	6.41546281567896	6.51232627019311	6.27290154501371	6.47802128546721	6.47236424023642	6.72456121425218	6.40462909165749	5.85987811517324	6.74105079682676	7.12213382029544	6.19421394774899	6.6228960351873	6.66909969940334	6.63871053847541	6.61869639293114	6.96345675149458	6.26180301494549	6.50084988693724	6.96076226189635	6.3668644291612	6.491111052479	6.84672335350986	6.47035696054888	6.88270971271447	6.82647246421408	6.88826771911845	6.08589494677722	6.55033132551627	6.78431784376366	6.29374319786284
ACSBG1	5.12884496947576	6.20048067458657	6.55396245538635	6.53010800973972	5.75450345803204	5.45052525808731	6.66382895670432	3.2571778721531	5.14697351018901	6.16901241596408	5.37004361287677	5.47673440457448	4.8058748714899	3.73565104690963	4.96268393421075	5.55903784862674	3.53156694633283	3.87410135926952	4.21707903521703	4.86027421433206	5.50611136582007	5.64636269800867	5.32228083406239	6.12533122991485	4.69034878840993	4.84889183291914	5.28026972457308	5.50241697003159	4.892407883022	5.82067037103385	5.98541091328983	5.92796822691161	3.98593321511156	3.15523856619925	4.28133842459777	3.01807583743647	3.64021146246197	5.985070225583	5.41162098220657	4.47770966550117	6.10243464398761	4.09157931591828	5.69860681237294	5.02556909533508	4.74263209869231	5.43154685880728	4.26727399833124	4.37443378905489	5.24995489409693
ACSBG2	3.50509042119991	4.37647976338723	5.6675500327719	4.90197722853196	6.21785784025699	6.09364980350596	5.6855715208242	6.33684943601018	4.86431022499256	6.20671921868681	5.97250125402132	6.06491652120992	5.51456755434264	5.98541091328983	6.30441610993553	4.85827580891593	4.67720897382587	4.43815537132586	4.53968821018678	6.10210307108356	5.0083850307369	6.18617751944331	5.18922803235541	6.42580770510247	5.19593003957487	6.72429424507946	3.66657255674212	3.94989752159286	5.58591283660369	6.58443345926328	4.74624922629502	4.21384608738688	3.4760609673065	6.61918281703706	4.63170814317237	6.67052524775406	4.30192036396896	4.62422485144675	3.4430311190769	6.6659910449718	7.37290153061665	6.53673945095848	3.7350663771761	4.38113620228617	5.4294297130302	4.0679205309239	5.79894609398618	6.31120487530652	6.023967262574
ACSF2	10.2974997451548	10.3599117134983	10.3496565356102	10.7779137042756	10.4100763156662	10.9064065455686	11.065781796156	11.0899034896278	10.614826953962	9.74652900978448	10.0588804856809	10.2748256419967	8.28563596963242	9.70677559239804	8.70856332010595	9.99042329556835	8.86682705184618	9.83589275884104	8.80909056338637	10.642637097592	9.5488743665507	8.24101825662874	9.13737437879066	10.5227980954604	8.92274371189167	8.78403230191538	7.991962634898	8.1034663977858	9.30815886388129	7.60998037953618	9.88208996239136	9.14983436730582	9.06404594677162	9.23578675011318	9.38875687973301	10.17243278287	8.84853124411201	9.27822310291224	10.2748256419967	9.08231596410564	9.82916169562262	10.1677536416569	8.18770064741903	9.07134877263674	9.07431622174087	8.81464820823629	9.07296956323204	8.33919273419754	9.04180456325989
ACSF3	7.80431760378611	7.63864588141456	7.32390938027955	8.27192021090481	7.56824149477173	7.60084111899286	7.54977202552252	7.7131087262119	7.13756193348732	6.23156151608729	7.06436442244048	7.73778610562317	7.24842063978174	7.7533879484226	7.24048151796326	7.40575926566413	7.53421166180064	7.57071553033362	7.72786168391822	7.5839060400236	7.16459812219635	7.37843751660792	7.61307957327849	7.82008792150621	6.81244355150066	7.24151587834256	6.52883645726063	6.60472183793011	8.02637070220672	7.55379554364554	7.48417585708841	7.32710570260532	7.50542151276381	7.93169807609016	7.70577985482118	7.04260681834305	6.54512031600664	7.17038555801548	7.68360079678924	7.31070196750982	7.12213382029544	7.58971532641762	7.19586904697029	7.82439277851756	7.67051387693823	7.17549593650564	7.05868239050423	7.52129402352303	7.87759692172745
ACSL1	9.07296956323204	10.0432744985962	9.15014786199883	10.3404901647772	10.3854239528736	10.1822766623649	10.16298335856	9.78493475921857	8.65707438106536	9.88653469068703	9.76841463857869	9.90486595979105	9.59793924396185	11.8662055041042	10.9414426149346	11.4643055109517	10.2185920676905	7.77195763118166	10.5619688300936	10.6680296852075	9.33658172645978	11.8324276561375	9.3425019149359	10.1275276181258	11.0473001729457	11.393428995338	9.68730295471155	8.79537218114277	9.6052550981304	8.6353536217467	11.0077311283661	8.97344280410987	10.4033538323897	9.00313348892569	10.4697925969871	10.6595293499542	9.49747679458623	9.30711668392349	8.85170290474386	8.05193098463234	10.2037171269383	9.6162749659904	11.2571439169683	10.405312969309	10.5871165424926	7.36431895263172	11.4228099611268	8.44332752460713	10.201795126987
ACSL3	11.09540153529	10.9188474055606	10.9826066514272	11.2171700259228	11.6656214308508	11.1503239628579	11.2842729313451	11.1715840257594	11.3664596681893	11.94332108274	11.5731746181749	11.6085245710649	11.0512928170306	12.0505958579335	11.3006025326842	11.8529133709073	11.8843361366358	10.8733887406865	12.0145045344145	11.0420548477079	11.2694172512011	11.6817371507351	11.3743615314971	11.5977541200168	10.6570860932058	11.4733949782112	10.8599954740924	11.7930066695085	11.3333736508222	11.7838010522323	11.4939914208447	10.7602898334132	11.5947807593728	11.5590674904694	10.434163037448	11.1969927718198	10.9234075713914	11.3641247057025	11.3162184415465	10.8693092380422	10.9991156660454	11.5461395269744	11.3333736508222	11.8626786859909	10.9445558192207	11.3411395115779	11.8529133709073	10.4531202933964	11.187536976872
ACSL4	7.44759320615929	6.93757650895797	7.20687316329527	6.12974300057704	6.40672650050528	8.07012200283792	6.40363590145907	6.98086054812396	6.08558745102577	8.00598641356144	7.44532124001453	6.38538938284457	7.79400697086482	8.42527904770508	8.46560627044555	7.87672628461053	8.82953362173643	7.04412064514325	8.16782762525889	5.90868430186008	8.8333501337354	8.45044331967774	8.55516553646692	8.783031021416	7.86824349082234	8.18475101116931	8.41908419935433	8.21210363196501	8.25940213402658	8.01808590081314	8.40839711714932	8.75095060604636	8.03056906221111	7.52617083648289	8.10781550267375	9.79417679222918	8.25708835552972	8.85840309587071	7.84553499713655	7.78693956807307	7.76416994197847	7.39774596395109	7.39874997720531	8.88577255522065	7.01320835906406	7.50930557659445	8.32964492915395	6.62814427184922	7.29062014508412
ACSL5	12.8866747183446	12.8013974654635	12.8894786981029	13.2529663474543	13.1599254539845	13.0520268455684	13.2878873111976	13.6214711961242	13.1208890133289	13.015421253677	13.0520268455684	13.0211672154407	12.7398258422893	13.2987088384844	11.9680381823132	12.6359126073673	13.2878873111976	13.2178631225307	12.8839547590602	12.9533938231719	13.2435986877033	12.531493017217	12.1226947378292	12.6753055461651	12.4860296098705	12.6635307371892	10.7452530616521	12.3498964931991	12.9645784568544	12.4724014288929	12.8894786981029	13.0211672154407	13.1665388580155	13.172856013001	13.3758864316113	13.8319290971214	13.2401878691721	12.9399231502896	11.401191467248	13.7275664838129	12.8699838479061	12.7958998552484	13.082792540266	12.6315496587128	12.7848283232821	12.3137895622709	11.8213106560377	12.6701398349244	13.4307424710519
ACSL6	4.86767720090424	6.52540938548589	5.97153911892815	6.01391500898574	5.84571493856728	5.76920406540016	5.74137896485881	5.86757404018688	5.02512228540611	5.75047537797754	6.46640641416615	5.5500248577375	9.06154018402626	8.93985295691571	6.83257297567783	9.40289749373251	8.34299730651399	9.44312928090351	8.107409816581	8.94796634657664	9.33035516748359	5.45683937978845	6.24538118363174	8.32894892016832	8.33561170744506	5.4133078730025	6.0581119322812	8.17212860097853	8.52422095739569	6.02879041957527	7.34333488851604	8.28527149948717	8.59155376174287	9.48625974617828	8.92898971031833	9.09830322592241	8.91581556647047	8.46042515526736	7.35177757703994	7.17614705411538	7.50167943904032	8.08561962788354	6.21538780056927	7.23792975670071	5.85677054727293	7.3430622578646	6.04248817422291	8.51849374440684	8.89461202042815
ACSM1	5.94839731075384	4.2227767643976	5.09764789320279	4.18159710879771	4.0057772121903	3.72206308245956	3.53606415408888	4.2270752242906	5.30736304326619	3.66592747555415	4.0828476972105	5.25038084400603	3.87758665015252	3.77421712756175	5.77214362268546	4.42746456300658	2.64499474927604	3.99711636729577	5.2183116790774	4.03183767645878	2.87802179970637	6.6104354052445	3.83482523991918	4.73852535100812	4.30452411184798	5.50419530606697	4.93689788716383	3.52829493503345	5.87399549262916	3.95978632130701	4.95507040557152	3.99928483336332	3.67480408596143	3.62965803961751	5.19203821710804	4.94782065627138	3.33652285598742	3.31135392027694	4.13356810701537	6.09894081309265	4.27325147921166	4.38219213732107	3.08100852397945	4.77447075876412	4.68764749666382	3.71829375917532	3.95044910892365	3.56290981947986	5.77343592382991
ACSM2A	5.22540619121547	5.1729203797104	5.22653218246957	5.083555067167	5.58331683698795	5.21104994743251	3.18328857421338	6.00598769462537	6.05265609934323	4.79030983347287	3.4760609673065	4.23266676641168	5.73531392084742	4.61838924951329	3.77121394365116	5.84571493856728	4.39413519373689	5.11103930190976	6.15050874345813	5.74617314929878	5.51901274897589	5.51828844608813	6.02360847867063	5.32750189013104	5.83221151805248	5.39746751616909	5.28407686917399	4.892407883022	4.75353742102916	4.02152637940605	3.88105583591162	4.95005926241236	4.95614004265508	4.90297869982379	5.17766306859981	4.2543624271418	4.3458381223803	5.14474135789	5.22775490346229	5.74856185676596	4.16668823770024	4.66885274459977	4.18508182995509	5.85142629392893	2.85775948383264	5.13555870339541	5.42449077715724	4.28133842459777	5.97343071463041
ACSM2B	6.39222473426547	3.55246028113282	3.51719998647575	4.840911021612	6.08278590474119	5.39492611164516	5.69343550453131	3.43606671711786	3.50704589900856	6.27290154501371	3.68816309827672	4.32193153500663	3.67960612967505	4.47974813016569	3.91407752723266	6.09645907668036	3.88684748283046	2.74336310985646	3.86828813668433	4.39466936610836	5.1419637790819	3.9942743237792	4.43701469508334	6.74679310205382	5.21145921405539	4.66935798348299	3.49809463692255	3.55246028113282	2.37300596429165	2.36104440535928	2.61250753625894	2.61672693198267	3.94168096363684	2.24787386880604	3.67245814069249	5.60472040613256	5.03870909584342	4.20860671981383	7.21566757786086	2.74117309733092	5.21456731419047	4.60227649920326	4.34307481000402	3.70964235034566	4.05095668069098	3.50387549469091	4.61311209110086	6.22439112074166	6.33488613864442
ACSM3	10.1367671374668	10.2835291622406	10.2490171009794	9.86587834917398	10.5602910064005	9.98066077879743	10.0030295876376	9.92385825015751	9.82240185348552	10.5563824718904	10.379608845474	10.4929421635263	9.05451220422618	10.17608818379	9.83623314132001	7.09553601625984	8.32289590893802	9.50589406548438	8.44564398986304	9.48969223429217	7.65610358095638	11.903059730025	7.85548743218607	8.21421309939333	7.77393876996712	7.69990436382182	6.82551510245231	5.85957195855371	9.89340717238805	6.90015616453806	8.93279527307586	9.12685743168545	8.34024761482601	8.37144160359328	8.51782891341012	8.78434795017394	8.67305488570592	8.81533099975021	8.49417703410139	8.1178687573647	8.46138380737967	7.66907837676487	9.1318103633539	7.59892632739609	9.90071189464063	7.23856349524783	9.26206056098002	8.3868017490999	9.19863072234465
ACSM5	5.21055406841484	6.53982161152736	6.60952215370629	7.36366522736574	6.83383762873116	7.02069120539079	5.6550110904093	6.34940594045081	6.47411686426281	6.74538077249312	6.26121463243557	6.20300527229732	6.63312473164974	5.91035852175603	6.48176799951514	6.57823786888565	4.79118088295224	6.30373587870091	7.01974668709232	5.75514280237845	6.58249528963604	6.33352275633662	6.33172839854954	5.20300955192461	6.71494508715411	6.40282301003251	5.43070931478148	6.05265609934323	6.69965563189727	5.60919246754139	6.12100531591341	6.62350147404517	6.74736910740592	6.60156578792558	4.44733458397032	6.37753578879925	6.63745060492033	5.39367918692416	5.13385704654771	6.80625074824413	5.75552863224094	6.41391378600618	6.49233455948626	5.47132943512897	5.95485017595893	5.29178246241945	6.67782090254342	6.05359886025628	5.04961446674419
ACSS1	6.88768167603936	7.56051233951175	6.73569900221804	7.09521734189175	6.71767883546061	7.26082278347032	7.68714897015822	7.75619022156923	7.50963063698133	7.34883752557626	6.75370593755348	7.04886989858885	8.11846585004856	7.68751865720239	7.26526567527329	8.1603004821492	6.8319400786645	7.28792329397524	8.1034663977858	7.93018336798395	6.85773126060775	7.54134274740028	6.64317895933459	8.08256719172907	7.55871424636416	6.37603250986818	7.35651477881447	7.55413904374161	7.47536771117215	7.83965702494978	8.21453772497666	6.16901241596408	7.8551769008321	6.71859618345101	6.95041403735416	8.24135623823032	8.33164348892393	8.88866976401768	8.54659181672137	7.13587225413187	6.76396113384722	9.10455190465919	8.1172569253721	7.0824849699445	7.4699002231077	7.36802642564213	8.01460598544872	7.2697144384444	7.83965702494978
ACSS2	11.8145908888617	11.7322533098049	11.6156150485587	12.4036402799752	11.8124296208732	12.4937686464496	12.2665706226187	12.4385156178152	12.1835608984497	11.7510032934289	11.6322777477502	11.820107889388	10.615374242724	12.0079503004109	10.6917782006505	11.4344438884794	10.6762761870775	11.6604938528689	11.1410831292589	10.7306327359366	11.6212029675618	10.0108433808988	10.9080458967457	11.4269929316544	10.2028057982747	11.3419991075921	9.49820448237968	11.4030359715396	12.2448882816982	11.4269929316544	10.9021216299602	10.6917782006505	11.1772358345796	10.6057156647542	11.6393218114081	10.7077799354844	10.8414784108698	11.9945127544407	11.3702433140616	10.1419899710443	10.9028295815651	10.7716571812493	10.2854251609616	10.5227980954604	11.457400906168	11.5896534093585	11.3545559413348	11.3466540387697	10.87367430595
ACSS3	6.83848802421493	7.04916800910232	7.70064891062424	6.71467170505944	5.63102987330389	6.71376986882672	6.14409472045978	6.42252656542616	5.96153833034296	6.64995316196532	6.75487092138522	7.0092798990099	6.05943808239297	6.63244784224646	7.00766478530223	6.68568440187983	6.88074900412849	9.56862949557503	5.68217019940209	6.92339544985216	6.43484798736492	6.8152813573672	5.10507176552302	5.88662438231407	6.51355584001713	6.12041023674844	6.83909069866348	6.32070739426783	6.17681922317412	6.76861206355831	5.48441693443932	6.85369379521781	8.04089046695837	6.78907519614832	8.0349612500599	6.22531768914693	6.13444514905578	6.37265765949302	6.08783661348997	6.83670782416223	6.91584149660506	6.03725780125042	6.24043397788236	6.59226642372952	6.27158893542793	6.69848904163578	6.00340485455866	6.32070739426783	6.01659439797915
ACTA1	6.62922640656181	4.95205821972802	4.43815537132586	6.01266674092726	5.51864381281929	6.91794380722956	6.70198310902581	7.03666352639908	6.97326585721256	4.82759197835255	7.5044176465471	5.91920132115977	4.1862317546468	7.46111925412843	7.35651477881447	5.10029168237659	6.65872628312332	6.3525165237379	4.99521245182489	5.113711897553	6.72801933734896	6.46012663313595	5.05491520994058	7.42636229160345	4.26000625308368	6.11786950359728	5.67098818975273	4.37905323008531	5.49055031944651	6.95927198403317	5.91233409384311	7.24499197800368	4.54229833563416	4.99424938426505	6.67578854682562	7.15436526112765	7.12718146319872	7.06597243949393	5.17068853013196	6.42707874655299	6.3040687525878	3.57440496716468	6.07994490745769	5.29906771253296	5.61023649730236	5.60736543177746	5.70702708883241	5.6423348730452	6.58289627743798
ACTA2	11.4683477631976	11.2179798685278	11.3145311124563	10.7790086637361	10.546028100109	11.8057631503976	10.0064562425591	11.5374974743898	10.6290529823412	11.9117999231228	11.1577449600681	11.4361164779261	10.9820690510845	10.9340205661591	12.6821404300201	10.1774211925369	12.1104581863329	12.0895802920073	10.9419806288844	10.1652745277221	11.0138818015882	10.083931690765	10.5267995543963	8.9812868168764	11.676754575614	11.8781848676546	11.7353261595399	12.4569649045342	11.7136265486083	12.198904613981	11.0827688807236	12.69630784135	11.1389054740865	11.8300942094086	11.4913651181856	11.1067716283174	11.9945127544407	10.4638146749364	11.191312949681	11.9628320082856	11.7731248895672	9.71067851483864	9.97286875304604	11.7488011035849	9.54116386115662	10.6887789753667	9.63976632448704	11.3394935560873	10.7166694799596
ACTA2-AS1	6.9167605490852	6.68988772996407	7.38529597981637	7.83118667912362	7.2859794583623	6.53891853881103	6.70305372713936	6.10305910145866	6.54390503640988	6.36897341700914	7.15075476545314	6.61421067328286	7.1000360764454	5.58815407172949	7.05314131814371	6.62659630801448	6.86109117229704	6.55748391328129	5.81359547267853	6.22906492602471	5.82879695009063	6.36775732057053	6.9170024824901	5.66963222615888	5.97742913593856	5.31684627654964	6.69527613720082	7.12052298437375	6.06944394127398	6.74078279002184	6.43179047769502	7.32677846668764	6.25782686923417	7.23630573179531	5.84634747857244	6.23064962364891	7.02272018755161	7.19800014191586	6.33262997805317	6.52111196930816	6.6911710012824	5.90362846610132	5.86381132544392	6.66827485268786	4.3110142302036	3.57363089888458	7.03821926510925	7.14513393700888	7.06561156415172
ACTB	15.3639099126309	15.3361774619327	15.2182054508596	15.3756416855224	15.3241198888463	15.3756416855224	15.3756416855224	15.4955985401697	15.3361774619327	15.2182054508596	15.3241198888463	15.3361774619327	15.3241198888463	15.4462423551878	15.178339077549	15.3639099126309	15.4324823293596	15.3871498513093	15.2879708281983	15.3639099126309	15.4462423551878	15.2300665501443	15.1675434872144	15.253614463335	15.4004101840374	15.5360566758798	15.4168130544747	15.3102440835995	15.4955985401697	15.3639099126309	15.4004101840374	15.4462423551878	15.1551785074982	15.2417806497629	15.3756416855224	15.0884546916335	15.2040485281101	15.3241198888463	15.6783268050023	15.2646763101731	15.5655526287437	15.4793369314222	15.1675434872144	15.4168130544747	15.2040485281101	15.029323538904	15.5360566758798	15.143298923846	15.2879708281983
ACTBP9	8.90924311713099	9.97400135204685	9.94059631388386	9.46363086788057	9.370801814848	10.042802925982	9.57134178466094	10.3334852441584	9.38005134471428	8.90137144405681	9.80416573780742	9.93654213928385	10.1144886886371	9.66291858369294	8.15995285519497	9.39251116848963	9.46035289762149	9.20706335067928	8.66770461868092	8.47760032118564	7.94235609470453	9.79014771821952	9.47883413716311	8.33919273419754	9.79766306840292	10.1341121417652	9.8277427142779	8.84542441250647	10.26407918618	8.57805549630188	8.35614650549025	10.4250711792712	9.6859652678337	8.88246204998003	10.1440000024895	7.93092840809986	9.78897438665115	9.42867228267404	7.42562089674314	9.25407228091463	10.4146394010122	9.18187054689064	9.01788973060334	8.75710874670325	8.4951836861461	9.38251483067299	9.65159828694698	9.71215846960754	9.32676246122499
ACTC1	8.74388538683436	7.08477667143149	7.37712237221597	7.62706759230241	7.7417124508219	7.59764255254299	9.04825530774539	8.75506859703566	8.38527928909937	8.24810631974281	7.96161964955459	7.51384834045282	9.02707303730001	7.27973380212663	9.64618312569078	7.28533407592708	7.74980282107031	8.48240742300592	8.45528416614646	6.74355764846722	8.95027463358509	4.9677113625419	7.53973650886407	6.71494508715411	9.12393971586827	9.08521008409569	9.14210829984925	8.83623077904242	8.32124865026068	8.25245729262486	8.26356852132662	9.98351600348827	8.15773553632721	8.32403383855712	8.35930454298519	8.06184319593918	8.11846585004856	7.65787061742331	8.08323299438461	8.11123723076685	8.46845071233262	7.18083291641455	7.91827433868905	8.08125301662956	7.07489533450781	8.17767853053702	7.2697144384444	8.46429653527415	7.92389731224513
ACTG1P4	8.86453442122237	8.42697614232222	8.87518238288547	9.71896874742772	9.25783901274474	8.76164908511082	9.52004587496933	9.46392245099185	8.81687386969923	9.37185605077156	9.06602084535102	9.04313221295308	7.90450002864703	8.15954788199729	8.39636012516024	8.42329444763518	8.95122595999224	9.19415514443905	8.85670392875746	8.01701993501132	8.87412353625457	8.46523738593626	8.09401170534859	8.73881813365129	8.92740724313006	8.1122096284877	8.12432052008876	8.66020531044973	8.26104049950844	7.70967307600691	7.91691472686419	7.99044552733016	7.73193841208091	8.70192610676237	8.18513851809539	9.07494378101048	8.65853790280501	8.32093402876153	8.3482735887485	8.1836897711398	7.04506146324627	9.17793583394127	7.84690539395491	8.33685171299821	8.71186389230598	7.84911213699765	8.11980124585375	6.7739554338439	7.9172301091001
ACTG2	10.3307702296456	10.068585954931	10.3687254031796	10.0284611988899	9.35933894728714	11.6163417359779	8.97282205005139	11.179309043007	9.80568339299561	12.0051718831672	10.3024327489855	10.0808948324537	10.8013144035944	8.84297245525816	13.7695091948653	9.18600366144805	10.298340816398	10.6035687046286	9.10276512335921	8.60656420242204	9.28582173306931	8.26104049950844	9.36702823830039	7.33736915044977	10.9788372880338	9.8806391374464	10.838039150643	11.4319363690905	10.8404374376111	11.5242083479742	9.38499085969221	12.8924050957012	10.119594536974	10.4043734282688	9.40289749373251	9.12324037992882	10.681306340533	8.74521041272257	9.7451094326442	11.448752403451	10.8065489614315	8.30156633804932	8.76921868094282	9.65385163426136	7.92111661890452	9.39476827292752	8.72108396652678	9.77425831175494	9.43850713064294
ACTL10	7.12747263623017	7.53073993871255	7.0416432582708	5.55367229692819	6.817018381233	7.14310228795157	6.95164011059218	7.97916492132689	7.19008596278303	6.38389431927762	7.45137266625276	6.21596742702662	8.53874924879795	7.92956545624504	7.49232831254741	8.28929081397307	8.29693868831606	7.68964100195441	8.50470621463322	8.10843992050941	8.44956831978024	7.38141597416836	8.70097624970297	8.08862344619012	8.23568405276132	8.81643521774821	7.08541879880361	8.46074110489664	9.12253214436522	8.39252028927659	8.64286591741002	7.86930197344359	9.22682897967795	7.98796011687706	7.46628073842426	7.40270545738161	7.30998429468106	8.89523821311334	9.49247617122068	7.57517587004096	9.09442555919369	8.23266728169265	8.76106082328573	7.90848981625436	8.96987524399919	8.97121185058039	8.03663966896909	7.92865884781868	8.86717831499204
ACTL6A	10.914290921008	11.1749751823144	11.221261712668	10.5455006622864	11.2200430763828	10.9953792160205	11.091259126555	10.7251682602998	10.8728117209301	10.9513495808334	11.3072838582262	10.9402187656114	11.5822280805896	11.8223009829804	11.7817730206136	11.2261064468075	11.7331037076641	12.1544333806409	11.1821231829118	11.1743311471092	11.3443070620457	11.867420012934	11.9445200119533	12.4681074811292	11.3394935560873	11.1619681991093	12.381301571303	12.1226947378292	11.8585559948416	12.2499601527244	11.9107283398589	11.3846537347655	12.2944092092793	12.3635691280193	11.835366890737	11.94332108274	11.5205807301878	11.7377455201173	11.0243862791176	11.7012079262755	11.5049903450701	11.4199292920743	11.5667107669787	11.738982913645	11.2489829810761	12.0865621311193	11.4344438884794	11.442682291044	10.7797175189866
ACTL6B	4.33632264979136	3.0478184563567	4.32507975125293	3.10679870458487	3.18163483068898	3.67245814069249	3.3200372148021	2.92424306285922	4.31954181612437	3.54178952206943	3.30910434356819	3.84423973304735	3.65520091849072	2.90936855936516	4.9148543595514	3.23463246603768	3.0615264403175	3.01901994344447	3.26719660655122	2.95002912620216	2.84618591944277	3.82262101922199	3.65392848756228	5.41201626566049	2.782295751131	3.79503033439612	3.56487178847986	2.85538790684018	2.97187590112466	3.28864324651329	3.13108270868997	3.3372623684964	4.18568700498493	3.35344370056522	3.32925910041029	3.52345983295684	3.43811758403472	3.35635825798489	3.64084010116505	3.83947499639335	4.37319791032148	3.26195035550394	3.26316339344203	3.01646105746006	3.12004919878094	3.40967713118039	4.32883614514508	3.64021146246197	3.45634079005846
ACTL7A	5.07116961450227	4.46816637902197	3.73264548830445	4.8974322736129	4.14513113065606	7.02596582684411	5.08716166553834	4.50174523065562	6.01042160994096	3.74670267726594	4.12816302874441	3.55638279492012	4.64854529074135	4.29673972438007	3.55713199654001	3.63521125619744	4.26340124034647	3.64875128852142	4.63064168372026	4.26675433988912	4.30674329791237	3.85668140584695	4.34743496748911	3.75425586629657	4.51403448681394	3.60594568643391	4.17565688198258	3.929676300909	3.70338705195962	3.92307800810375	4.02472196250316	4.64905400952814	5.01315421651317	4.09098733625961	3.90598604348179	3.62665961271746	3.3874530831887	4.04510876328788	6.88107682833356	3.85721276260882	4.61208663170893	5.5913381744615	4.94014685446811	3.94221908926219	4.78071800806172	3.89860825952772	4.30300100749334	4.51025511238533	5.58025771203862
ACTL7B	5.64596684475226	5.23796153156478	4.95963095842939	7.72002249535086	5.35523104706284	5.08440367469141	4.3565962605717	4.06092046180446	4.32300961497774	6.33320412399833	4.61208663170893	5.2141660184329	5.26577743435951	4.31741569714244	3.53743650000094	5.51620868214582	3.99592874183735	4.34539502273679	4.85253739443192	5.7219008350311	3.83325498459226	5.20565885110182	5.02212360997413	5.88036536109115	5.97022799483427	5.59273282756432	4.82913701561551	3.2571778721531	4.20084685842022	5.58187965003108	5.19402582751033	5.57947732816938	3.22781548665216	4.43137840792839	6.04819432561789	4.52973737700585	5.24278031968432	4.12713464890435	4.23889540848143	3.65071837952324	4.80667538441366	3.28513469758073	5.6523045099451	4.57481494611727	3.14648955889058	4.60638752292033	4.29378267911339	5.4332615048156	4.79307530334595
ACTL8	4.95400944506579	4.80381855602975	4.16822746554157	4.65063046425948	4.3458381223803	4.95354874385327	5.03377770955944	4.84518645773337	3.91791392064222	4.17045566877769	4.90689685882533	4.57652560179773	4.89032162236973	4.56723925939047	5.33214285551274	5.97976107654852	3.99928483336332	4.0905261457727	5.11586595276126	4.73681349702126	4.52641633459831	4.50074298691318	5.93782666140085	6.21785784025699	5.67841764747977	6.95535062934206	6.25991816182544	5.08484112047997	6.43737428961172	6.20641896661247	5.2268700689331	4.48200719895762	4.23481074663189	4.84681991201585	5.16117364952485	4.94148746836955	5.44632743277698	5.56877471323615	5.08440367469141	3.97362350925712	5.91035852175603	5.62792348689169	8.26141499421066	4.44246437883368	8.94829785310709	4.665596084141	6.92135868560352	4.01402906838062	5.17766306859981
ACTL9	4.73425432456624	5.53046001427669	6.27349874273691	2.42243104852058	3.11181211901145	2.59787445361047	2.23952064833976	7.15010331238808	3.70280805793972	5.13385704654771	4.08675614883813	5.28489575159706	5.63679385529366	4.07786300474545	5.82949555630576	2.55990461351686	6.36140527269509	5.61982367671497	4.18386751304261	5.3565373984131	3.7078165050091	6.37077883591456	4.16402853402822	4.83495280133827	3.21937625010992	4.03745275156379	4.13156731674338	4.50601610669507	5.92690522382729	2.21741951538372	5.50419530606697	2.26734025846967	6.1078274724079	3.93096759384496	3.35715330526894	2.59787445361047	3.14551545261781	3.6186306446614	5.46266489224654	2.06818188955018	5.32228083406239	4.33089409541143	6.33655944533163	3.06064218947633	5.1863922932317	5.40093882507205	3.18163483068898	5.20745474461094	4.32193153500663
ACTN1	10.4150626832712	10.3863663374681	10.3066564175309	10.1995506827733	10.3660317270108	10.6337757425833	10.3302672912385	10.614826953962	10.0205193011733	10.5426323402821	10.352000044936	10.4351280668113	11.5539653115246	11.1667473419224	11.8781848676546	11.2120365906195	12.4590256518877	12.335515739464	11.9744159785165	11.8626786859909	10.8633201529559	10.6142764706413	10.5744992894671	11.5374974743898	11.7322533098049	11.957519191784	11.2738865670678	11.8470195899095	11.2723099308344	12.2069481568756	10.7727544941917	11.9394861671974	11.1417080962888	11.2381205001235	11.3633650203708	11.7765115142692	11.1948791733262	11.3162184415465	11.6656214308508	11.4617119335629	11.3711847354031	11.5433725170622	10.5041439777454	12.0722214343458	11.7921546452818	11.326568060545	10.7504097103637	11.096674611227	10.961651891967
ACTN2	4.83167625327099	5.1804642633743	5.69011973860045	5.481557705639	5.86216362445683	5.34619661206694	5.44371299633747	5.07995885801705	5.15454936585072	6.02682080879126	5.03439561322735	5.50419530606697	5.94204595403663	5.44334651145297	4.45276842305573	5.42784596702427	4.44560957376799	4.86767720090424	5.54881660986741	5.04457685963743	5.05737881386303	5.42703990435309	5.30903991093155	4.72593276576975	6.07812502555976	4.54895555849448	5.27110214280989	5.17542918766094	5.722615090044	5.17507298726983	5.90687052179562	6.1703642965391	4.73261525890708	5.61538365719317	5.60507651676358	5.88217072260632	5.87054697047827	6.07195980771188	5.09991324953843	5.23224297556057	5.262954231242	5.56724229501599	5.5441863328087	4.8711216430095	5.50340980783826	5.43886575535231	6.13601491112646	5.44039478433054	6.92783374252455
ACTN3	5.49460396817222	6.14657836363205	6.58475164267313	4.64588071292813	7.06655197309019	7.32055326817183	7.03666352639908	7.44989109264297	6.77718912496144	7.02526420512761	7.06739551612286	6.2372752647057	7.11097109910715	6.09833691877553	6.50473733401645	4.72593276576975	7.07688979836754	6.96162842810575	7.03125034421595	6.55178095909943	5.0678671083777	5.99155201045237	6.82614459103739	7.92351491782017	4.57278540700699	6.88299571887933	3.19955345865776	6.4673368122795	6.74256222562535	6.74538077249312	4.31471607307791	7.23039366704782	4.53768462821934	6.30235725615962	6.11334128355785	6.6030083453981	5.8647990167531	6.61324442008978	3.8688671524167	6.56109214580774	7.03098147597131	7.37290153061665	6.88826771911845	6.56675391547402	6.62027182062473	4.74771982688777	3.98366607021326	6.63153890547285	6.15143288288465
ACTN4	11.6869685393239	11.980914453707	11.0827688807236	12.6775296266179	12.3517612825034	12.7524848514006	12.4880105470422	12.989941316409	11.6414396193065	12.0775734757399	12.2163774338695	11.4983958509902	12.0520556971422	12.198904613981	11.8662055041042	12.3260007640964	11.9768899907481	13.0452089312878	12.3846691956289	13.2878873111976	12.5276484668409	11.6666405560734	11.7510032934289	12.2465661341674	12.5649510765027	12.3298253334799	11.6393218114081	12.2311242234976	12.7848283232821	12.7325971388228	12.3939761625339	12.8504806735507	12.3298253334799	12.6315496587128	12.1443482503117	12.3795118271499	11.8769961328526	12.3260007640964	12.6983433915368	12.5582156487515	13.1863903942476	13.1665388580155	12.0446535804247	11.6114131718015	12.5881982702704	12.412571456351	12.6589533518394	11.3611817675727	12.4681074811292
ACTR10	11.928795340009	11.703125406838	11.8833761960427	12.1972413727505	12.0002666364582	11.8505035951772	12.042041753738	12.1299565027906	11.804685035909	12.0489372174248	11.9018803141517	11.9781853776581	11.5937681313784	11.6301415821804	11.7544058125297	11.9362319128793	11.0386654687458	11.5187063623277	11.7510032934289	11.6685820390598	11.3040727533675	10.7526912928098	11.2096219572104	12.019648012897	10.6251087431467	11.7774703880902	11.4199292920743	11.1828447829121	10.9947596862523	11.957519191784	11.4792624119796	11.7454944343202	11.2023133722237	11.7443746609661	11.9325653615816	12.1647632868958	11.509779630878	11.2672278882261	11.795646846281	11.9641459414917	11.5889168473983	11.0295408178025	10.7147405384432	10.7538183844891	12.0895802920073	11.2857063704085	11.5357281406987	12.0223758275521	11.2929721607585
ACTR1A	9.90780535785328	10.1250037925391	9.92126348147942	10.1647751330729	9.94625711423049	10.4461023562035	10.1367671374668	10.2435580204796	10.352000044936	9.76805086726042	10.0405171862512	10.2328538192077	9.82579434959492	9.96516028226318	9.99598752366479	10.4963457251677	9.9934824589189	9.98168141744973	9.47523559152597	9.35545397395547	9.94463789112789	9.44840884681468	9.26366480293586	8.83556355933336	9.65016209046153	10.3809855225072	9.56557312815256	9.53746673436432	9.94100904128696	10.2298932011898	9.78308409942208	10.4048293772049	9.65267586297611	9.78462466836167	10.3946556266363	9.35000245755754	10.1099447706346	9.88944227910725	9.56999594723632	9.93345257516438	10.1534430564256	9.32535395400475	9.48801284847768	8.98946909020752	9.96516028226318	9.45534123054045	10.0596279060588	10.255031723819	10.2863121631718
ACTR1B	10.4759142133276	10.6860000349353	10.5635658367909	10.6421014149185	10.3725824115764	10.4028505028886	10.8355303948848	10.6316398611958	10.4613405810967	9.83096356907741	10.3081148203227	10.1752322111943	11.1536354339272	10.1894991723694	10.7955504269887	10.2120686443888	10.379608845474	10.1565119397434	10.3385470418069	11.0077311283661	9.98238666915197	10.0991627599971	10.2585584922794	9.55377243488063	10.3575419988476	10.7821186979236	9.95943336788194	10.5448939973465	11.9248647824226	10.695685562907	10.4938634494077	10.5947419047343	10.188184973881	9.91389148086481	10.6473670930902	10.0363363167814	10.1233221395699	10.4579223469766	10.6622826380018	10.8605435127326	10.5324686527736	10.7973494539735	9.80293075834121	10.4740169119694	10.8862123696503	10.8444544281274	10.6093491961849	10.6035687046286	10.5809238971742
ACTR2	12.13556306988	12.4898783753441	12.2596357584629	12.0696416341679	12.1167848745182	12.1455545688959	12.4016710546432	12.0461342300799	12.2766575485699	12.1057680417349	12.5462790174098	12.4476451579683	11.9372736449989	11.8213106560377	11.4880211420782	11.6018741640787	12.0406280071445	11.4253636978945	11.7078635569177	11.6264339907399	11.5603585704205	11.6827186466381	11.7521828956669	11.2887254841399	12.0664375747282	11.9314000327195	12.2148452398528	12.426198463927	12.1153966305897	11.9018803141517	11.3459515477526	12.0369040659458	12.2148452398528	12.2381496913056	12.16885773395	11.5076977321405	12.0286953745928	11.9693900227772	11.9536880439471	11.6414396193065	11.6523617466329	11.5187063623277	11.9094962295522	12.1514818233462	11.5582328514661	11.2701137855008	11.9259947846537	11.7342542088006	12.0002666364582
ACTR3	12.6162351949561	12.679890653098	12.6106302202948	13.0328734508351	13.0798299096633	12.810145506802	12.9841965764423	12.6589533518394	12.8780420699232	12.9729361864869	13.206842335275	12.7987821679776	12.9818192914931	12.6183459171826	12.8456769595235	12.5210626737161	13.5496932391462	12.3395163417594	12.8670026067432	12.5358209653614	12.9929108332789	12.2381496913056	12.4646510915009	12.8013974654635	12.824733705911	12.7496100611816	12.9421005396877	13.4031258615622	12.9348395158506	12.8222388843575	12.8041233745708	12.9478614055146	12.8894786981029	12.8276629192073	12.6589533518394	12.8504806735507	12.9841965764423	13.1975439269559	12.8298756216449	12.514934223297	12.6087518325864	12.9788458820937	12.1268306901487	13.3675599622414	13.4925722221318	12.4462238408018	12.622607863621	12.7255669403913	12.7717175720779
ACTR3B	7.61340921419069	8.14072491910457	8.45485527135735	8.29864269092369	8.63872591005458	8.08188903083224	8.19237633279843	8.20555934821873	7.59984690033752	8.42220735684689	8.24514812806559	8.28491770019119	9.36610669327403	8.60625187647515	8.46523738593626	9.77050621400193	8.12637894570411	8.48068817878398	9.36236721331048	9.32909226821876	8.95510968568654	9.13445558018069	9.68086730406621	9.2653310246428	8.50309356053627	9.01399530498694	8.90335287550191	8.99376023379665	8.44623533102836	9.08920280487665	9.30615243548251	8.67340085208837	9.54010032156471	8.90207352673396	9.0521957773948	8.70123743019134	9.04245889328169	9.0769340581205	8.28210887428602	8.6639197136605	9.32676246122499	9.23853929421741	9.23445022520777	8.2292909990446	9.05364625193701	9.44949952034155	8.37348969742341	9.80783202300561	8.92870650895541
ACTR3BP2	5.39367918692416	6.0334103294806	5.63830053108831	5.82397748317629	6.80310846800925	6.98817706311821	6.24630220250065	6.24941305828877	6.73655499808703	6.15976090963812	6.55033132551627	6.14310883468803	6.61747147144307	6.63212666043651	6.7376970846419	7.06655197309019	6.28441106291171	6.91398134016735	6.90794478878206	5.74684697530028	6.30892711786915	5.53164883272739	7.14850393366898	6.81147196590207	6.45862743198854	6.57442775864894	6.65346311527195	5.57947732816938	6.43421339806025	6.7579687389153	6.79602019620189	6.34396347066182	6.20991795048854	6.48711466479075	6.91647359471515	6.86568669582084	6.90369286090694	6.87925841722758	5.75987865084276	6.68782260474497	6.28989728959642	6.27651915789285	7.00712820701682	5.91985917687045	5.78217852303855	7.04131526804981	5.97946073708434	6.76911495270701	5.86449374326088
ACTR3C	8.48907428229303	8.33530029091357	7.49995853138421	8.29029582488213	8.88931780232893	7.88199035154209	8.57010985882608	8.27540140349444	8.91872449475406	8.40455490343163	8.9402021871752	8.58036273606501	9.00884235988951	8.09535266282373	8.54564563058276	8.45971830454052	8.40709770729769	8.15954788199729	8.13183324596845	8.4087798221003	8.57976661399801	7.20913019697498	8.56143906451251	8.36702700269701	7.59664885692504	8.65948909514487	8.06771052183457	7.96780044075809	8.56754124906521	8.66965737234215	8.96540066220627	8.93699198566879	8.40773643518976	6.71391996410792	8.48339029358938	8.6367155009908	7.27530234426262	8.91345098516644	8.35614650549025	7.37290153061665	9.52004587496933	8.28310410194755	7.4333291427751	8.03260252870401	9.32061125342185	8.52658427211656	7.64262372996014	9.51932988654788	7.2859794583623
ACTR3P2	5.70421856712063	3.04615157215421	5.76342554025698	6.78936218957174	6.30708512691889	6.40054766602146	5.31062287095817	6.23094822871473	3.31727556861804	7.08379455454569	5.73566130346059	4.21707903521703	5.30383877263003	5.91356586281914	5.53586968830228	6.1734491399246	6.24877195520665	5.66107926939053	5.26031503002807	6.43239271642263	6.60210597610084	5.40823672384163	6.7997160964808	5.65077737706252	6.10851280237602	5.95421916756041	6.13355837175743	6.62409282982838	6.01266674092726	5.30985830626069	5.8551033557777	5.70770536719791	6.70054143388373	5.91260343003033	6.77773346519624	5.94172674333063	4.01669495992642	6.14442637226171	4.86431022499256	5.61492750585118	6.49867284968531	6.41656857525083	5.45170714349262	5.55675576738922	7.1350442938172	5.77780971982845	4.82176363258251	5.2922218241557	3.37347680594262
ACTR5	8.01112024393374	8.37863312897021	8.46138380737967	7.92458739825793	8.3687367873385	7.79230570764973	8.13828604396535	7.74771800588685	8.13653958245158	7.9265058204654	7.81394222613728	8.22856226984818	8.92239348106569	9.12049526598994	8.60495595410382	9.35474326870085	8.78721810516946	9.48167818286331	8.77715252189805	9.04611253634289	9.2928991974485	8.47693465844619	9.7918610188683	9.82437560231137	8.61840222403705	9.18430954936365	9.0541982174273	8.88768432725154	8.08957747038036	9.00139531742434	9.40529827303395	9.05843497675624	8.73398537759122	8.54118428754957	8.75286782011207	8.75474850602099	9.16001539957678	9.64977478399801	7.89047080942293	8.1236455873594	9.59260086499249	9.25306949027003	8.77358899752097	8.24271115270975	8.59677488069843	8.7682123718477	8.74621585474522	7.69403405216155	9.30370214651332
ACTR6	9.11526986816588	9.53678946527916	9.58499242089832	9.54797147084245	9.57096994405675	9.10083153181832	9.37489831518342	9.47229665196759	9.14474987261711	9.49706877618093	9.78113132879846	9.64372198481163	9.39992774959048	9.51079866724049	9.59691167858999	9.10624864832304	9.5741617849644	9.52004587496933	9.42230802235474	9.31534530104373	9.25640378947019	10.1602563948453	9.74433006128952	9.08264635646214	9.60743618071364	8.96209904985514	9.70140576439023	9.20376187504572	9.08885762035016	9.13768746144091	9.35072756218644	9.37755519452702	9.73233800068637	9.84292492025267	9.47199052989309	9.08166817827981	9.32909226821876	9.36847715376202	8.79207687926693	9.29762268602495	8.81836280455524	8.62618144396798	10.0673984496877	9.72911961814469	9.219594073333	9.5272974137785	9.1829077542127	9.06498407547691	9.1249545703827
ACTR8	8.95156497136446	8.84825475903192	8.98597341040916	8.96142744844026	8.86682705184618	8.68070894637724	8.83594586777074	8.53593403493042	8.82822701754843	8.93415142120799	8.67514604659516	9.04896004694512	9.24192553259623	8.88644164316545	8.92972261925923	9.0248473479694	8.25737873315624	8.42426147781441	8.8076890043179	9.31427049792148	7.97471414320343	8.84228845022052	8.91960340344285	9.09577609762118	9.01963309086412	8.90521065200108	9.40954262877226	8.55788567737999	9.29580626648525	8.74042426216895	8.94796634657664	8.50578352849052	9.06699613103969	8.95477289624312	9.03098372138824	8.90398171188872	9.20775136288283	8.59875120637509	9.46256879973061	9.59762508389293	8.78107428759522	9.09076849091389	8.89756824770479	8.93170992291593	9.41056210790175	9.18430954936365	8.72747926263255	8.65019845035991	9.25013032183681
ACTRT2	3.5927480071354	3.51182875573791	3.40489758218195	4.48509904856067	3.66509698811193	3.38465061194851	4.17788995560997	4.04597951369128	3.03400692832959	3.87696587592866	4.13254030724531	2.9270605077833	3.63378896713241	3.67960612967505	3.83021736632524	4.10302936279055	3.54239960217833	3.71194978878902	3.69461162134275	3.63586302031259	3.39926774404319	3.85121666790838	4.04510876328788	3.96054410141309	3.53333214811241	3.47035364044645	4.23373593710326	3.81495621527407	3.81846362547234	3.27978773841658	3.33363698749253	3.22697117775586	3.30265096506711	4.37607319908256	3.49386163099035	3.81193160316361	3.24683359555934	3.14551545261781	3.62119307027708	2.77182727966295	3.90667021284181	3.8641644068106	3.41838894828605	3.62898632492638	3.57208617924688	3.91019823776761	3.98256160355108	4.03018026813639	3.40279903211338
ACTRT3	5.12585523008083	7.09172992202636	6.93146606360664	4.28090276180573	6.97035260157419	6.27444577332314	6.53562593193183	7.13918209782497	6.63064591455188	6.66382895670432	6.42707874655299	6.64317895933459	7.27306734865527	6.73897073709735	7.18805824732765	7.95115320542773	5.1419637790819	5.77914948500435	7.66397044713942	7.42057131473551	4.40556243450882	6.63694753038668	6.14310883468803	8.3687367873385	6.69732973531834	6.51261285467717	6.83383762873116	7.5563759992801	7.44230118243162	7.79807746697513	7.18554842300425	5.67808154496098	7.43200086363656	7.34617452872871	6.69050243959176	5.60919246754139	7.42604297374698	6.18723802170125	7.3458458347359	6.96498673448186	7.09521734189175	6.9489666598203	6.28441106291171	5.78804256195625	5.40792736585708	7.51154500177429	7.39327100751075	4.06377374025061	8.08493352295546
ACVR1	10.1770045445534	9.92012665653585	9.8120171418861	9.56781557581794	9.75697351084343	9.57939013502561	9.5962332379009	9.98238666915197	9.76688549477732	10.16298335856	9.89374716529994	9.86777130961481	10.0655172818437	9.72067998773216	9.83372546493489	10.2666642837693	11.2421198494824	10.4018469113959	10.2032482893054	9.96206958899954	10.3433915487292	10.373337339821	9.93776429853496	10.0300343420178	10.5375753623122	10.4568333947219	10.4989273158013	11.2936935361174	10.3584645337543	10.1774211925369	9.9510631588369	10.4677548930374	10.3108468489821	10.3655936018965	9.93384613532647	10.3814605911403	10.3330207299277	10.3589406120143	10.0209303073168	10.3485879030645	10.2826549460425	10.5860664765625	9.98551602283517	11.1067716283174	9.93618022632379	10.3819472160272	9.9865514414086	9.99435338006898	9.92462531711996
ACVR1B	10.2405888608393	9.98423708223268	10.1279241843965	10.3543747215151	10.1737229567258	10.2298932011898	10.0971710423372	10.1586002242161	10.3547659885127	10.298340816398	9.97706127088514	10.2522358627091	9.60779081602302	9.28309436059748	8.89331482371331	9.20838279984514	10.2517615183572	10.0153243607715	10.1025234333635	10.4298089724932	10.0273529503501	8.91642961739163	9.66389904008646	9.97746288711706	9.09202593531611	9.01568973720268	10.1292021807809	9.48205545410061	10.0975541656878	9.5639853624073	8.89135615329044	9.79504074777445	9.98588027755246	9.46106264212128	9.41543475163298	10.2700220267363	9.6276067440279	9.98623735545125	9.77566466068462	9.60143789844777	8.79942063184169	9.40882105136475	9.26068051223718	11.2358006774505	9.02244110213199	9.4759268965922	9.72365070356796	9.62889220925338	9.26764805676868
ACVR1C	9.69418116354833	9.85728855173365	9.96446410868438	10.5431884394055	10.2657503122967	9.23242318107523	9.63640121983462	9.62474816791999	9.55834925213436	9.81013912776216	9.48590237152068	9.38535414795615	6.8635277251329	6.84464753109589	7.49741471645975	8.29524897048831	9.28621361648851	7.79872791746134	7.03034895914166	6.54772248660915	8.75286782011207	9.64413512757266	8.20650868768042	8.01218213481925	7.79941684666583	6.97455175039816	7.26175599442769	9.32426182165349	9.62514442271936	8.08493352295546	7.34679610771863	6.87445617285876	8.28310410194755	8.72002069564037	7.96321618766048	6.95198436813167	7.42235917256486	7.30177052585027	9.47095672168962	9.07197437286144	6.53390458672181	9.85109387517737	9.18962158410255	10.1045198270395	8.70927634910422	6.29465969402347	8.98161678580063	6.92749759897715	7.87445538167028
ACVR2A	9.59127065417314	9.46887113166671	9.5290261177177	10.0022076056589	9.80059506476742	10.0026291086474	9.92898530259125	10.0725972203362	9.90519779625862	9.97102593064324	9.70643530685477	9.85032338409424	9.15867358243362	9.43475164232183	9.51725611485281	8.97760761156526	9.30680746901256	9.29325471051219	8.99249890514912	9.05395816305912	9.44550250237079	8.70421742028678	8.99376023379665	9.48382406056092	9.86966107198407	8.97492461483575	9.0970109564815	9.79766306840292	9.56213893234957	9.1172418591546	9.50322048573726	8.86717831499204	8.85201879492891	9.00348151553089	8.26284730703103	9.74336803823903	9.26465732187176	9.46666290547708	9.01333612123015	9.54476200969572	8.53184819632555	9.53913880930257	8.67408871474575	8.92018001207923	9.16617452745437	9.28102121152857	9.08954808770386	8.88866976401768	8.89135615329044
ACVR2B	8.00192852945423	8.03367363368818	8.20026098071185	8.13412216933882	7.64155258218259	7.8538218407321	7.90882203090601	7.5040587488785	7.80330537734516	8.17839684007964	7.21847196757112	8.2747400213652	8.39363203147452	7.99933309839907	6.89143743005287	8.30590464119942	8.01945501365766	8.47191633530061	8.71939381981629	8.45377489246358	8.39462631920135	8.52627288300624	6.81826660053065	9.80672320301592	8.37517545943761	7.44262832931934	9.79731953086665	8.7899021765055	7.66042326707138	9.20198887720878	8.06105538762302	7.72284040094783	7.92865884781868	8.48410758311863	7.51056628598414	9.06799913822273	8.73849896951713	8.37517545943761	9.06344807423683	9.10692976943748	7.54617788379767	8.67340085208837	8.53908237517722	9.96756244178033	8.69724562614026	9.05741362541119	8.10378028629434	7.74843356187392	8.44564398986304
ACVR2B-AS1	6.85234398126954	7.10330362867205	6.45832319956672	7.84197069870735	3.26561513830114	7.07593579445576	7.66226381981296	6.55124939504129	7.19856966578961	6.80368263947618	4.63064168372026	6.91398134016735	6.99610434207743	6.99252403192582	7.6793017300245	5.67880345756537	6.04248817422291	6.73991396796141	6.69938660680794	7.55813039304419	7.29588072729859	7.23924747072484	7.23434034585068	7.83901598337595	7.39559272171074	6.14872005371606	5.43886575535231	7.32024851919176	6.76595692055226	3.34631160613595	7.89810572253911	6.65543634357539	7.10263684332225	6.19043389571323	6.59377537253533	6.03117364945151	3.67786386922302	7.40858803383295	6.85509331937847	7.58643335724817	6.04184700373741	6.91169011688274	6.52698877318114	5.4860687477337	8.11941784031336	6.80214161544779	6.44228554855923	8.00227257549454	7.19483693304541
ACVRL1	10.6337757425833	10.004594042681	9.88739420526902	10.2168408331689	10.3879252616697	9.89880876013499	9.99961327540109	10.3280048691921	9.85440554432634	9.97984403860843	9.81966079921516	10.0405171862512	8.28041648391068	8.42358815066375	9.25472851859054	7.95774219367631	8.85332536384325	9.30815886388129	8.73398537759122	7.11002777817718	9.04380657706098	8.5074697317659	7.91827433868905	7.65312967361002	8.57947310704424	8.37970209048881	7.97504464552895	9.00545476761568	8.87518238288547	8.05417567701441	8.83694210306595	8.95417401844309	8.84853124411201	8.36434337301573	8.91835853021989	7.85252811331857	8.65767050357018	8.60185941132102	9.7099489371563	9.07431622174087	8.00100623751263	7.55827202309199	8.3458205179907	9.31459922009251	7.67219997722112	9.20551732193818	9.65495008277103	9.37858091841076	7.567491963569
ACY1	4.02472196250316	3.92073142353679	6.28376282456007	4.01715625445109	3.66390631896092	4.53459068402296	6.86898595935255	3.4270310850335	6.49323753957055	4.44560957376799	3.35195123831318	4.54502695635092	4.45538914759854	5.29861820600836	3.80809892402854	5.36033945255763	6.37236984468382	4.00035695004403	6.02981774583873	3.44097793457405	3.6030377022168	4.41180674236963	6.43179047769502	4.16932685133515	3.58216520680394	4.10356944735604	3.34148219112832	6.23204960433229	5.16068290774586	5.36072225452553	5.67663336892131	4.16075747142238	4.65324638740371	4.02328796750386	6.84701721130425	4.25224529109272	2.88269684679346	2.84928716536042	6.15300670732382	4.91056356318652	3.65392848756228	5.20915607846396	4.68052611762565	4.03018026813639	4.73425432456624	5.58331683698795	4.8140151744383	5.79160405409567	3.88858762438168
ACY3	7.13533279748719	7.55871424636416	6.93853418017981	5.57292754713928	6.94356897529393	6.00431876546823	7.23192352545832	6.96880561355137	7.21789252814788	7.35148003563488	6.62058610200063	6.3170888484881	7.53349390528994	6.46585189244927	6.97623464572106	7.35685027146957	7.11524830827985	7.56107278042979	6.72693437652474	7.28369916142866	6.89292200224265	7.69790855721498	6.34763589156113	6.89080120874455	6.57499150798904	6.87445617285876	7.17707756877928	7.17378127062797	7.08028913089493	6.70759873789698	6.61995908035805	6.82426203275586	6.42890334845809	6.96184805600795	7.96531077514879	6.12162116143433	6.54270299632241	4.61425410484298	7.50200377104738	6.29439073636611	6.89911258746628	6.63092723372682	7.17961136130908	7.28004373058442	7.44532124001453	7.564040639049	6.63777216806784	7.77294703209284	6.13066341747062
ACYP1	8.03017974092449	8.86581608946756	8.67750072076314	8.97995410435631	8.55926785718183	8.54900357825465	9.00247753819229	9.67801701787715	8.49978727958533	8.78816496857933	9.08656129230805	8.81533099975021	9.96367141275069	9.4911424705171	9.50195745987085	9.51464572281703	8.94124357119243	9.67726373100528	8.66051756023812	9.72185308862003	8.63779138259101	8.4884876407191	10.2347051991356	10.0457474746426	9.49647903209971	8.52278901375022	9.81047551148937	8.91510336859873	9.17617977409271	9.87589972339835	8.75253224609797	9.76769448235979	9.77796569877013	10.2480028828771	9.74202244933714	9.62959267079831	8.7697434574732	9.00139531742434	9.27639139569841	9.19257946563695	9.25443945261738	9.25013032183681	9.7654590990215	9.4458982283891	9.77796569877013	8.66427630936813	9.48444706356045	9.96286869251652	9.2147439460706
ACYP2	8.10843992050941	8.99056160011874	8.34444129170045	8.24739992721472	8.66051756023812	8.82403789309207	8.44623533102836	8.71186389230598	9.20032671938268	9.1636863901086	8.79942063184169	8.80675268752675	9.40221965363923	9.03027301571276	9.50459228524133	7.38407847303235	9.34034878486682	8.63394427411805	8.7482487891306	8.51058563516599	8.84472740269256	8.51483454382523	8.31791692515737	8.58786208013896	8.58288200210556	9.04407844144621	8.01598761322445	8.84763355871058	10.0560470465033	8.16680820285172	8.98597341040916	9.34217191079047	9.29468225082081	9.85149888755783	9.06316582471564	8.34299730651399	9.37044831266038	7.69569716239959	7.86122044557166	9.36847715376202	8.326985686694	8.44075035860613	9.13409418262667	7.56235664854138	9.31459922009251	8.763634271213	8.53624279861456	8.58167668715401	9.2639064668837
ADA	7.12591281239366	7.33471746108353	7.39746745676549	4.55347189600269	6.73131988260075	6.78877732875054	7.86824349082234	6.87160998571599	7.93921864899788	5.05310825568225	6.96848701508826	6.73393431300177	7.4967661922085	7.50542151276381	7.10738207487199	8.85405123858758	9.29503459063776	6.75024777365145	7.73411797128994	7.60293079432111	7.30660815886632	7.17737734691145	9.65896859642449	8.37934899622497	8.38652905877848	9.43037639813356	8.09028694988826	9.08521008409569	8.0095421644746	8.35827908910459	7.52778165197464	7.96982315667031	7.27372191819743	6.1226320289741	8.75024987328381	8.79135205543347	7.4834874644431	5.99155201045237	10.0165366186503	6.39741992809844	8.47119245171786	9.6571817873455	7.89191274411998	6.8768418985574	6.65783699296406	6.3339097533705	7.55871424636416	7.4495640690813	9.7082041097359
ADAD1	7.14915153486113	5.62408962926604	5.90657522909121	5.11943401532814	6.3560388899837	6.91169011688274	7.09239840546395	6.25497999206203	7.07344402586106	5.90221812977638	6.31369779734678	5.27562782897633	7.20724216823314	5.55675576738922	6.77773346519624	7.36466349233099	6.18796992576809	6.70792311067883	6.8735883476288	6.18291821548224	6.78907519614832	6.25168187214522	6.68400182589274	6.99344443488311	6.8121089149239	6.56297574120205	6.27444577332314	7.441658502435	6.43702660217508	6.66290772835407	7.3810872473891	6.59836728666066	7.02231554332229	6.64020327673259	6.48176799951514	7.06125601356122	6.09035296917814	6.34546187308417	6.27477342199894	5.83014020796671	6.40162331285554	7.2542621568208	7.11066596889055	5.60615069999215	6.55538122699742	6.38008608022644	5.83424804287448	6.79534776605219	6.62841815360613
ADAD2	5.92053987656719	7.09486374881911	4.84841346546061	6.31150407044407	5.77343592382991	5.46724264116335	5.94937503271943	5.59757389890916	7.77838122893187	4.61838924951329	6.79479495233237	6.68135244032774	5.55204331205112	3.84720968354039	5.7313001820784	4.78126463917324	3.88511986350854	4.4505604448713	5.98412601675597	3.82516417376124	4.09326296229394	7.13823854635162	6.46887235402342	5.17425425867534	3.9697850270479	6.18138426803512	6.05885811287853	6.22531768914693	5.58255467336603	6.71070245093828	5.08315670333834	6.24300353639006	7.36127531123061	6.65783699296406	7.8826754570563	7.84464122669858	6.14809506683984	7.35177757703994	5.74067114237538	5.23796153156478	7.09910429163074	6.00399292589486	6.87388546087002	5.96298297030421	5.54021067166261	3.85284358113881	7.11168554295428	7.36330928210823	5.15886134553129
ADAL	6.6790574426608	6.77135046698957	6.96345675149458	7.68280644485813	7.13533279748719	5.53288001344713	7.27697388494347	6.99204353399706	6.70265852588726	6.73131988260075	6.98406502918685	6.93146606360664	6.80277906794536	6.03247926470407	5.50979085782846	6.7531152428165	6.34796218705259	5.97343071463041	6.7739554338439	6.58532577892429	6.3133962108439	6.93212371645637	7.35970488390335	7.3739519611874	5.90623570510545	7.07688979836754	6.39529767013823	7.00284270777185	6.06781242002829	6.4844846425062	6.53327792332246	6.84701721130425	6.54390503640988	6.66709451175739	7.09553601625984	6.54863961160037	6.86683877143423	7.56603771982516	6.91286512638795	6.13971558887583	6.70484246787322	7.42831397013512	6.99220898479501	4.96156838105459	7.05654287554279	6.80625074824413	7.3053380564739	6.77629019955781	7.47675574568684
ADAM10	11.5772304375308	11.6075947639311	11.7910443877105	12.0680498136497	11.7731248895672	11.4939914208447	11.6983883541589	11.704076272788	11.9237891332987	12.1401432787679	11.6827186466381	11.8493257877778	10.7281927715445	10.4963457251677	11.2563759405664	10.38393207817	11.2944911014713	10.4919634644779	11.080700790566	10.392653699145	10.7421968678663	11.2289690044218	11.7608701129338	11.5087099893501	11.5793243766143	11.7127942529836	11.3162184415465	11.4683477631976	10.5766123814326	10.8943638090315	11.2060891362928	11.3734807906577	10.9773093664633	11.6311176950389	10.9806644586878	10.9851213804103	11.0597626812804	10.9794754299984	10.6158570723194	11.4479372880804	10.5411460619333	11.4727103101482	12.0474784629065	11.3626867210101	10.9832814775472	11.140253392264	11.4269929316544	10.8444544281274	10.6570860932058
ADAM11	4.32193153500663	5.43845841020212	5.53325799661357	4.83495280133827	5.18333143768058	6.08651007911091	6.58249528963604	4.48402075620308	4.56057210379634	5.23351984835199	3.54590963214039	3.65071837952324	4.11469821938637	4.27587265691548	3.88225826378307	5.78621011799291	4.56395113199803	3.86774520342206	4.85467538877649	6.11786950359728	5.57731065583512	5.83706571731567	4.49663644445944	4.86616651985023	6.10175290011744	4.84518645773337	3.77362327958041	4.94060147666924	4.5865990121236	6.13601491112646	4.99088552489469	5.77879441967214	5.27329580144493	3.80692375615726	6.11173081801393	5.12297763616729	6.04339854215754	4.86084201164615	4.84681991201585	4.98600192446279	5.69461009474592	4.70614787194888	4.21200143650618	3.89966949923935	6.05975981027484	5.79824981732864	5.70770536719791	4.76482839752777	5.75261305888946
ADAM12	5.62246229506677	5.62326510476735	6.04504967177306	4.76094718618539	5.12673462350363	5.97051146407459	5.41248277880776	4.28133842459777	5.37484678395275	5.63348925805677	6.44228554855923	4.895358188356	6.59953817576418	6.23183327311749	5.58815407172949	6.97097952714077	9.77729695270101	8.22089199771882	8.80611389312149	6.24452301046404	7.98825181506533	6.7557767046238	6.82747344393827	6.09585070125658	7.27868882266496	9.21201841441904	7.36573673141707	6.73393431300177	8.00526967746375	8.0184130824797	6.88454163695683	7.74876168671163	7.08883637731183	8.1178687573647	7.7521245655778	7.62246805987154	7.41025511717342	7.7651766036713	6.46294104800043	7.14674498400599	8.20896969224577	6.45117804774663	5.83634029058572	6.43089932602146	6.75887265329951	7.08690743996141	5.4996991524473	7.42028440915761	7.63147736312263
ADAM15	8.34861734036714	9.28102121152857	8.43285318882258	7.91544427663252	8.28563596963242	8.52180169219595	8.5384175132443	8.50404834541151	7.7655508458717	8.23334749123855	8.03190694888384	8.67872092695418	9.83923677304318	9.27243431850345	9.54698432823594	9.80416573780742	9.39589863143289	9.20032671938268	9.29838310926154	9.63640121983462	8.46106439650865	9.63313516710737	9.43393139246321	7.83763821310425	9.94132252679447	10.325341594425	9.18497573514837	8.93591705752253	10.2546048925185	9.33344843862265	10.2078079442317	9.65650813231284	9.34964295949078	9.27100382333418	9.7099489371563	8.99706314249671	8.96599766238386	9.40954262877226	9.38603495204934	9.41608923054961	10.2368496389235	9.26764805676868	9.77566466068462	8.5328962117458	9.92826432893561	9.08656129230805	9.64618312569078	10.0623609130019	9.5505620500213
ADAM17	8.78960216624995	8.7190957998366	9.22481522813935	9.01206360383706	9.28309436059748	8.62244874922239	8.79337377988053	9.11281432098961	8.97121185058039	8.74654890282869	9.07197437286144	8.69217986833852	8.87284388957679	9.58004293487611	9.29904109625851	9.15204453742835	9.22983822401961	9.32604744357772	9.13021664354729	9.53541149476634	9.23959331139791	9.41932679788975	9.87589972339835	8.91872449475406	9.51079866724049	9.36004294826649	10.0655172818437	10.094647079163	9.31501413911239	9.16134339725536	8.97150986670017	8.51090524455591	9.32676246122499	9.29468225082081	9.30650804221395	9.38111125390636	8.86352552686449	9.46702287857491	9.56781557581794	8.71726287975969	9.25746797138041	9.42721051931775	9.94059631388386	9.86090237820013	8.69448633687063	9.33781162901882	9.13478742287637	7.8689530353572	9.31534530104373
ADAM18	5.24824983012209	5.17507298726983	5.89435761312252	4.73207764566316	5.87686145363717	5.59067374080972	6.22592086791097	5.06261189189469	4.5386335145281	5.266188283077	4.0620885379284	5.54654634009522	5.42703990435309	5.99286032911755	5.76876693757796	4.90007600742469	5.35977776421895	4.87150853929293	3.64319005942155	3.72323277885795	5.3707438547795	5.45954780438357	5.61452779576771	5.00977736357276	4.83167625327099	3.23463246603768	5.50340980783826	4.91442228811641	5.70628570216249	6.40335510360241	5.41118201052335	5.79228059371968	3.69716789508124	5.96415674478807	5.05592334304837	6.10985108670669	4.96209738434883	5.481557705639	5.91549032219277	5.8730205815246	5.91678486753516	5.66107926939053	3.03108089025088	5.5140746396843	4.33863409333047	5.05821509686624	5.07169736018921	4.14227232579077	6.13504445754584
ADAM19	8.34299730651399	7.6286868939263	7.94649260228808	7.38850957321363	7.49063958103258	8.00491269633564	7.60927059985789	7.48417585708841	7.40926223493234	7.57294321104446	8.11475973307178	7.59892632739609	7.94581998535153	7.59010001042729	7.80708949570411	7.97153542377131	9.80638353588563	8.37658506651483	8.09499463787787	7.92006806024854	8.77327530340384	7.64331197092453	8.06252034730956	8.03400511487039	9.04860002146196	9.26969435082461	8.88898973847752	8.30709774051557	7.93760249235193	8.73165388839131	7.33505293400752	8.73532383735709	8.47549884665339	8.08355513988901	8.53874924879795	8.22895225857743	8.33785032761022	7.71173614391862	8.0593872861072	8.15558878389706	8.36905794329186	8.63180898019626	8.35101420531802	8.56267921718732	7.83150403878418	8.12432052008876	7.15308411582569	8.39570498251106	8.0797496022425
ADAM1A	9.00822865661632	8.09101835236609	8.21385469063667	8.74592044895041	8.32254767483677	8.14876192173176	8.44987341883243	8.37290594982888	8.07574490287754	9.0164513219811	8.0808984787787	8.15185986275103	7.24937536492854	7.34716193860968	7.6137137199257	7.68459288167103	9.28309436059748	8.59559796825616	8.6353536217467	7.67557790489081	8.6893942995024	8.64504542982147	7.7417124508219	9.14181164073147	8.18054195167139	6.62974956949204	7.57888364768462	7.34083214355248	7.6261945057249	8.4600213852877	7.76868511939201	7.70271741404652	7.74530356571402	8.91642961739163	7.40674853225151	7.96287200586782	7.2519593960222	8.01870209968127	6.83848802421493	7.6968737525238	7.09395251220822	7.62246805987154	7.93462553012505	10.16298335856	7.06655197309019	7.49367249972743	7.55010042188425	6.87127632400485	7.52617083648289
ADAM2	3.04541580160265	2.77920104731674	2.50641819043153	1.84677200093612	3.4618089358509	2.38321834551219	2.02261072859792	2.67641382426997	2.50978540575379	2.42098815112151	2.65062010785608	5.49009452256733	4.47556418136153	2.91964046852585	2.99198314332143	4.46229635892916	1.76961290718076	2.96505619560626	5.50830647147683	3.28430742065346	5.29308419116663	4.94919753904807	5.90589252484785	5.11496719020874	5.57657145811779	3.95494097852175	2.85979171343516	2.58778284838237	5.04603215045672	2.58342635606388	3.86828813668433	3.50644488497795	6.09215808495236	4.10785850104427	2.54271420217097	2.13877968428112	2.68314996631602	2.74591950296706	3.59209042269533	3.54533040370936	3.18507751007862	5.32957220560588	4.30300100749334	2.44354706788488	5.64519511187456	4.77806329225142	2.68556270223762	4.46229635892916	3.4270310850335
ADAM20	6.85150314668845	5.89092431938001	5.43530733233119	4.84889183291914	6.75214982066165	5.61452779576771	6.8583099017834	4.88301087406199	5.71431732213387	5.8442898542755	6.30441610993553	6.15143288288465	5.03817921975652	5.70118255708891	6.18984478365278	6.20891470078877	5.61410328101219	5.8551033557777	4.93733272724123	6.42311832717555	6.53765539577934	6.7354341793255	4.71849667681795	6.59983737184164	6.12631105067522	4.42310365405682	3.64021146246197	4.67087426126015	6.54979639708023	5.58956555409546	6.11977625356311	6.7531152428165	5.6398471992744	5.89215534811255	5.3619595842984	4.64232725984307	5.94734777924384	6.7988068804908	6.30470888793752	6.13997166504758	5.85142629392893	5.58187965003108	6.36254027462054	5.43607352661581	6.64524056869764	5.51182029860594	6.28465494031639	5.94049857069853	5.94080993062456
ADAM21	5.70034143824988	5.83665097202021	5.81895431914858	5.03330008928024	6.26701898949716	5.6724263418778	4.3458381223803	5.04502102172615	5.17068853013196	5.29727329601939	5.63869813706003	5.75450345803204	5.48562745463411	5.57255709899408	5.39416387285843	5.4771142479399	4.40880348479615	5.57402880075369	6.03213715498421	5.47592130380699	5.4294297130302	5.768084579767	6.31823604524041	5.99118184517553	5.12721975363142	5.10971065551311	5.95553430770225	5.29774909857648	6.26858688324706	4.57481494611727	6.21327110979821	5.13385704654771	4.25162943788527	6.32882640142317	5.69343550453131	5.59791670385595	5.81937724829064	5.22059606595686	5.41491989784411	5.26074069570127	4.31158117217379	4.72324278469176	6.05613992324982	5.70586771452492	5.06261189189469	4.42258241442302	4.74986901519203	5.442281151601	3.64380142593828
ADAM22	5.73855304349646	5.45954780438357	5.63003579708043	5.33518234830272	6.26326325634211	5.63348925805677	6.16190052626248	5.83119873953646	5.23407058037777	6.19421394774899	5.77343592382991	5.94014208470842	5.68618161183239	5.94907675337195	5.65148521600775	6.54187026117172	6.3170888484881	5.77879441967214	5.44482246548286	5.54723530940728	6.19703067624102	5.41410300582249	7.14109026164379	6.56231050783999	6.57761123814366	6.5980699101838	5.9429978201992	6.30651712697391	6.18898833348782	6.27958698186913	5.27373160722334	5.45380282372979	6.02648143019529	6.39656893541298	5.36233985949186	4.92275255602464	6.37199217009948	6.35882398837133	6.41274309607685	5.26523472235826	6.05166322934675	5.87719123178936	5.96579244077339	6.18866882631305	6.11203074450172	6.25227643392752	6.05134134936833	5.16924169942081	6.04471795881395
ADAM23	6.47904077362583	5.87365779797766	6.33986643800663	5.58859583478999	6.56615384933687	6.27503522987992	6.37635318957624	6.14032277946054	5.5500248577375	5.32957220560588	6.75214982066165	6.69585863783983	6.14219048881871	5.37322493929019	4.45848721072338	8.52014430881784	5.18417749187309	5.59607579607184	6.07038545670474	5.71252705260442	5.44075619675097	5.79228059371968	5.56877471323615	4.78792481343902	5.37706051646151	5.79752900242804	5.29021821342765	5.65827853034283	5.32035213285286	6.56268603890247	5.96710300093876	6.2682730321139	4.9884319582015	6.70792311067883	6.33352275633662	5.84050482608625	5.91952185867521	6.15782748246285	4.58280179898291	5.84462559220211	6.02807598607063	5.88036536109115	6.52277836250865	6.68482148350171	4.49557100684871	5.82397748317629	4.04822257520087	5.47392912165475	5.81755269136829
ADAM28	8.63180898019626	8.30676217068529	8.82124212068789	7.45137266625276	7.27833709169788	8.51782891341012	7.77977222320386	8.13865829138097	8.89623352777962	8.19656979078497	7.94102128719756	8.66515430821213	5.78021653127109	5.30640323736266	4.9134041366081	6.46321847167818	7.87044533793673	6.42973036731075	5.58106528307629	4.97198341515848	5.07995885801705	4.97562480454662	5.95158523645968	5.4311155674824	5.41769851915004	6.29465969402347	5.46226215557357	6.60777669934637	5.88110078700249	6.21785784025699	4.96373988815503	6.19946072942803	5.36154341015844	6.65249388249637	6.11910186845431	6.50507055557202	5.43457596058487	4.851478368609	6.52668865595867	7.22395895688831	6.47288306669338	5.28114761580037	6.24694722605028	6.16780227940102	6.07195980771188	6.09184800045073	6.29412648328003	6.80029058090999	5.24012406861393
ADAM29	4.60528121823516	2.57237966357767	4.53135813145255	4.95660842599522	4.3738662705047	3.40066459374342	3.20667290659105	4.66457247991522	4.46980120171131	4.49881092788206	4.52587985687961	4.11247207532136	5.49840341523599	5.3394289055585	5.36829383705212	4.5506280018793	4.78588738411753	7.08570623703372	4.97466036550254	5.2141660184329	5.28290781339454	5.86023947705356	4.60844782777872	5.75384810271061	5.91580488952861	5.25199795341514	4.14048494066586	4.23481074663189	4.0997161871101	4.01773953141007	4.37702019327755	3.07029565518959	5.04275179073927	4.16025252802734	4.14676634834416	5.5130153691091	4.20924209605243	3.43117049930478	4.95050483078359	4.40145702124332	3.94762848249213	4.26000625308368	5.32630570070465	4.8799018391772	5.59757389890916	4.43469911842418	6.023967262574	5.92220383099064	4.49881092788206
ADAM30	5.28445408047448	5.48476925223692	4.94866304360672	5.60059935985882	6.04595722351485	5.89348406747733	5.75348111795594	5.55204331205112	3.11266188610701	3.26642191152115	5.42086759678008	6.07098445540867	5.85116259305031	5.66107926939053	6.4564730573081	5.83875071355142	5.6832745664764	5.41843908826407	6.35729043070316	5.4897232051571	5.71580346786004	3.5927480071354	5.20158798774249	6.48655813508239	5.7313001820784	2.98936961384942	4.83650663716957	5.44482246548286	5.99015242941351	3.38035464428026	5.42086759678008	5.5619871124631	4.36039260095463	6.27416208299065	4.7983400743605	5.29393755688373	3.99982731069739	6.24908246365164	3.62400853508872	6.2410934194318	5.58956555409546	5.57657145811779	5.82428875887729	5.67590735473275	3.72610661179906	5.82268929542692	5.763742304304	5.65261511963645	3.29832418994847
ADAM32	6.76371571578031	7.08850299457356	5.93537277496855	6.6327873139628	5.81717442968787	6.28465494031639	6.83995530943896	6.56231050783999	5.83527473112122	5.99252895636311	6.55605916577632	6.21507966416681	5.53864837356077	3.58876688009903	7.28828441739144	6.29623832036954	5.43802901778555	7.35242312606668	5.88180258358312	7.35940433013548	7.91450093669543	6.38451083571399	7.49779053068717	9.12987818392334	6.47775470375002	6.89540153275377	5.94639391292774	7.23192352545832	4.37806378900501	5.88036536109115	7.59251768542205	6.81001225372118	7.37883586008797	7.1802464636034	6.92710825635509	5.39865784225739	8.55196854170899	5.34619661206694	3.90315093177	7.18479433093255	6.71288127944173	7.28205016183561	8.71249349223033	3.95612415633363	7.39169416648853	6.19365048556018	7.31457114495574	6.6181004347393	6.86568669582084
ADAM33	9.05877603359821	8.49804277960632	8.67377759684405	8.7700708904853	8.34963678917143	8.6401192948663	8.81041753494538	9.24882754384276	8.7121969274473	8.6459941629629	8.44689973775358	8.5784009604882	8.44401137958697	7.77258046684852	9.2087035545037	8.25737873315624	8.92201181599676	8.00227257549454	8.36702700269701	7.97259096677339	8.41341267774146	8.1375964792507	5.54186933299589	9.61904974591594	9.10083153181832	8.43553725177364	7.91933080957296	8.01330688325994	7.92794781677329	7.92827626979416	8.8392242979147	7.67323661291233	8.10566814616887	8.1795402382014	7.04065576814494	8.27775903328635	8.12050448969034	7.79500693489971	8.81811317333791	7.89446091574531	8.83133334043172	9.02608673452407	8.05311073207523	8.76891784379774	7.03852280464294	7.84805451291812	7.7558147691503	8.31629417410478	7.26140900180619
ADAM3A	3.04203219609325	5.44884639295661	5.21252214521775	1.95839508856032	5.36829383705212	2.82744459830644	3.33134561372935	5.16620488219127	4.05438611517632	2.79623259666298	3.57512238964762	3.3306491868112	3.20049635013452	3.38112297647888	6.37168076205135	2.13638204064616	2.14930707507909	3.51108126600215	5.42529550254077	5.96992995638234	2.55191645879341	6.22471319186493	4.31263468422764	6.69177918102894	5.83424804287448	4.20860671981383	5.17469777663865	5.97442109162674	2.99198314332143	5.27236966817753	5.13430284609057	2.34486503685895	4.89591725747348	3.16883493846327	3.09003481533181	2.74907909660783	4.68532296652874	2.12171466989758	6.42428987841036	2.92888631258017	3.54533040370936	2.82407600344636	6.52305919791551	6.41274309607685	5.86657640645189	2.97536689161216	5.57292754713928	4.99424938426505	3.31518991272277
ADAM3B	5.37398215089899	5.57511894793156	4.04986002157988	5.6256217475754	3.33290700186222	3.31214263669654	3.34280850599214	4.53433071436301	3.24771561292581	3.53606415408888	5.19012750022036	5.64636269800867	5.64018720012546	5.05641028074817	2.95861363289655	4.24349700362037	6.25138026529588	4.95303899934375	6.1027375044704	4.37319791032148	2.74801241165502	4.84131869277223	4.9515105026979	5.48476925223692	3.08582121474391	3.79695321025123	3.34219775814881	3.38465061194851	4.31679500234626	4.06569038558782	6.62350147404517	2.83449145177481	4.42258241442302	5.763742304304	4.95005926241236	1.62339005852869	5.20425459680136	4.40880348479615	4.27441465204042	4.05214133430061	4.59238803760407	5.65373704930207	3.42644687446272	3.15441672065113	5.61754678600416	5.09161039735533	6.02550487811814	3.44097793457405	6.0955903942774
ADAM5	6.31094912375458	4.09543192140519	5.27064532528337	4.33291950099313	4.5317773591296	4.8799018391772	5.91887447018226	4.74936763782886	5.70888863065047	5.07747934535424	6.02682080879126	5.93338424476971	5.74650176178026	5.8264687528345	5.76197671584176	5.58255467336603	5.6845993943845	6.22439112074166	5.48402976412542	5.44482246548286	4.7889558096088	5.13152746412052	5.53547155143045	6.21692735961913	4.8572837531503	5.54375360280667	5.11144370447822	5.27236966817753	5.97482392564091	5.84124424660662	6.04565874539469	5.37284501157482	6.12414678986845	6.1709665306066	5.31353239947896	5.77780971982845	6.31797592820802	5.40656040232335	6.22347050459865	6.68810569639557	5.61185864344064	6.35087364821122	6.65055305603359	5.442281151601	5.71252705260442	6.11078282902938	4.92612661759009	6.03048080435882	5.64847168436404
ADAM6	4.81456044743819	5.30679892826409	3.99278703028074	6.81847292087126	6.47657877496168	3.59004440556968	5.33176618126135	3.81547142864879	5.60736543177746	5.45490101056183	4.85363864229818	4.60227649920326	6.13567436032189	6.52632427954233	5.76342554025698	5.3957304505624	5.51973815413451	4.76094718618539	5.26523472235826	6.91286512638795	3.16883493846327	5.5780500952142	5.19948716830149	4.24181762691326	6.7616709998999	6.42026611000885	6.12758616842228	4.31789663415823	5.26074069570127	5.63456706072419	6.92312811388099	5.91920132115977	6.43421339806025	5.5468929742476	6.08184973983809	6.91922853165261	5.99893199647614	7.42429946660442	6.35635741102992	6.6888727372327	2.30965540103046	5.91789215542462	4.49179285938516	5.96006658139626	6.1591829790842	6.235440511764	6.33711409256763	6.88553263335948	6.14657836363205
ADAM7	4.33812965954043	2.90862978097851	5.09070647852039	3.4291473969208	5.49575820259954	4.56346100157769	5.08268879641328	3.18812306537459	4.35936141222533	3.99335412174778	4.90943583720217	4.95564796517898	4.90149968996588	3.15441672065113	4.80984696880126	3.45634079005846	2.78136343063784	3.91019823776761	3.7390109819708	3.50917421131216	4.79975772153302	3.92546661639093	5.69965373228263	5.37445404964524	5.31815040813569	4.0997161871101	4.10563356478563	5.70998174480428	4.21545215970802	5.43070931478148	5.70628570216249	5.3757132571116	5.22318441707808	4.36039260095463	5.10782211150683	2.91111400722345	5.23224297556057	5.12626601009457	5.36873705946558	3.26845118752215	3.68938770016967	3.75733615199847	5.36113793424565	3.35123678661137	4.12713464890435	5.02268744910425	4.3110142302036	4.92806437520304	5.58895802135747
ADAM8	6.8152813573672	7.02368377438464	7.15373016065552	6.09309703130446	5.95722191309033	4.74725347842217	6.23783687412096	6.51029720130008	6.77135046698957	6.33002075860872	6.14374549245104	5.96479046454076	7.09819939287998	6.49352901548783	7.26590276199815	7.20946278028179	7.16685648552444	6.41602573333382	7.18448869987246	7.20464041960413	5.24560705486664	7.65312967361002	7.92421089811486	4.49982388677871	7.21014682079582	7.64823612943841	6.82426203275586	4.64390408283154	6.33831910919898	7.13155691713656	6.15143288288465	7.2421737600875	6.17834447383686	6.51898508726812	6.82114461275201	6.74295707570291	6.99583724567769	4.93282494472685	6.63379017499933	6.0986237229438	6.62950900481914	6.02102740574646	7.45438016619326	6.93915608809574	6.44904771479572	7.26557437927795	5.29523708093307	6.72749215409279	6.75125859770877
ADAM9	11.076899454649	11.0677869788551	10.892013404801	10.2073525732954	10.6715132176402	10.9897169368252	11.1469619525685	10.6638751699125	10.7188059266622	11.2936935361174	10.9971436922559	10.814149240746	11.5947807593728	11.1807205760123	11.2604865659724	10.4477216218105	10.9080458967457	10.8475909438667	10.300973093906	10.719381787094	9.96410283984396	11.065781796156	11.5049903450701	9.46558811886078	10.8054353989581	11.3295852787821	11.0315304889644	10.2041235442622	10.7095627250273	10.2859068529325	11.8300942094086	11.0695380571555	10.7538183844891	10.4697925969871	10.9929521316015	10.7912183320401	10.8770258269571	10.0374291823478	11.0801807029415	11.7331037076641	10.9671780714829	10.5865948981042	10.6783747740375	11.2694172512011	10.939034854365	9.92826432893561	11.0532909653403	10.683422456654	11.2792690488281
ADAMDEC1	14.8012854031019	13.8418777115138	14.9079962005488	11.3918955513804	12.8329214670504	14.6352908109493	11.5133372906284	13.1827108441668	14.2941248187227	14.5419246776033	12.9478614055146	13.8319290971214	10.3981187734868	11.5148537346376	7.84040962790765	7.18415400608303	11.0295408178025	8.94257784920686	10.4465956370656	6.90137928525027	9.9510631588369	8.54773529437417	6.96400555303603	9.3425019149359	9.88555829816524	10.1354250891261	10.490909469634	12.3071715969036	9.50064421837406	10.4642281730763	10.1423377199905	10.4449980048592	8.13311711776807	10.6520412290928	12.0328082209712	10.4391287845335	10.5685142631242	8.37319606474875	9.90550925058556	9.96836264630962	10.8710020959766	7.46504557157246	9.70964007009659	10.2777562683854	8.68102636008695	9.10768604175023	9.42332482206078	11.6352708566798	10.1752322111943
ADAMTS1	7.66509639808577	6.68956098990184	8.15669344905184	5.13866201328989	5.98009205278124	6.73961594689797	4.25104394697985	5.84959582714254	6.64438105369961	7.44857464789212	6.92339544985216	5.86381132544392	7.18253743870055	6.97653320458912	10.2247315948719	6.410747685156	6.87094082693794	8.53655352600529	7.31070196750982	7.61067855995761	7.77571858208451	6.9742319820323	7.62645700616303	3.75086653679792	8.50989018461164	9.53511438247504	9.29156198260971	9.46256879973061	6.24043397788236	7.66266865193307	7.35685027146957	10.0103468108893	7.7655508458717	9.19998734416397	8.52422095739569	8.94088494178863	8.79064137427333	6.90635450603562	6.76487992119401	7.99009363102374	8.45835224879324	7.09136361361476	7.19613378535957	7.59624359350058	7.56235664854138	7.60084111899286	7.77425076868884	8.24739992721472	8.3048507276887
ADAMTS10	7.56341403635427	7.50568690489914	7.27905567308579	8.14392315169255	7.68995937179156	4.92954198528225	7.6065965375608	4.97754241547168	5.91427322365676	7.88058848888719	6.72830808198908	6.77301239233114	7.15736371635519	6.75400387114563	7.58214987732107	6.95586715950749	8.12879430808231	7.72212358203526	6.99405146333172	6.80277906794536	6.62699227576193	7.39842869755685	6.67448998386025	7.75017147839615	6.44322016338968	7.53550189421384	6.78261302664414	7.91972346186431	5.58471802942593	7.69173041347702	7.17769278413714	7.819752179562	7.08850299457356	6.69050243959176	7.70706613849607	4.80337509106858	5.56449777732871	6.95586715950749	7.70998086811921	7.15108491454023	6.75923386323942	5.55204331205112	7.1189169856426	6.86926479972868	6.61210075507781	8.0155885316664	6.49867284968531	7.63596005090008	6.44585558501377
ADAMTS12	6.1353913560988	6.50748013820933	7.02944707491867	6.63212666043651	7.12089462806206	7.64753324813492	5.86693392686578	7.09910429163074	6.92339544985216	6.54712766816282	6.61355888616072	7.46366415968087	7.8098365296459	8.98914057959023	7.40067670076597	8.0642039637965	9.9694190015757	8.89952320359143	9.59061036130962	7.78007329980107	8.73427692988802	7.67450237868345	8.07883441489647	7.99579082077537	8.85973133911956	9.42109950931981	8.99115044207093	8.8100894831601	8.61441995797365	9.18497573514837	7.82553777159632	8.9782821158433	7.92277588850134	9.0251322907597	8.95446184448344	8.36395736463534	8.79808002803841	9.00848709310642	8.0139643921145	8.80539204552664	9.46887113166671	8.17003472331905	7.5755839456381	9.33489271715154	7.98973730099728	8.34330951845883	7.71649382469061	8.72671451648912	8.75192179428707
ADAMTS13	6.95403508240021	6.81826660053065	5.99729399277409	7.55239766387542	6.81244355150066	7.37883586008797	6.72772554378059	7.54748598120493	7.23301983834511	6.56297574120205	6.54627448539157	7.35114484292056	4.83854158230215	5.2947555629227	7.57462075409332	6.77103413773204	4.77074905428297	6.95067411283092	4.76094718618539	6.85569921364988	6.75746584755052	6.08886123760194	5.81395317137952	6.3934400472494	6.87221200931419	7.16459812219635	5.25957843570802	6.13716649186545	6.78999021050222	6.60350913046243	6.58568071223007	6.3457716892526	6.63407607316031	6.28136073958713	6.92749759897715	5.94111241321523	7.1673924564388	7.12468061431831	6.97853651988294	6.94696211060077	6.90109824716514	6.32974403292617	6.62814427184922	7.2916626991113	6.85177046390545	7.59833022779295	5.79408401587966	6.62922640656181	6.56138582192801
ADAMTS14	6.94394221145252	6.5456913359173	7.18479433093255	3.3272288902332	3.72323277885795	7.69027213855823	7.59251768542205	6.37724726647471	5.09486172080912	6.61869639293114	3.73264548830445	6.89885619849967	7.10078223235567	7.47536771117215	6.21596742702662	6.93823389437476	6.98971896243266	4.28825474924449	7.27833709169788	7.01191355704138	7.40067670076597	5.7595106196023	5.7999848906532	7.7344683025925	7.58180682307313	7.85412192529811	7.43751152391745	7.01290531112385	6.55239101833414	6.34881848851046	3.3713567605207	5.07442427523555	7.21819221317369	7.68682123903305	4.04649308979608	7.61727158518473	7.82239664500834	6.95198436813167	7.52522977121944	3.21937625010992	7.03419118805988	7.47842690627049	5.86082580150376	3.24227468134598	7.35783185856699	4.09588387728275	7.6614932122666	7.6261945057249	6.71681643042117
ADAMTS15	6.32916383837095	5.61218439932654	5.91233409384311	7.15953803658993	6.73897073709735	6.42707874655299	6.03375142799891	6.32882640142317	5.05737881386303	6.25110749170047	7.17737734691145	6.1502193497764	5.90729201562946	5.14849708251404	7.10483982836267	7.17072646576271	6.17549145330983	4.95462621862306	8.77327530340384	5.96063144087368	7.72551192288853	8.06771052183457	4.95866442002437	8.34299730651399	8.76203179008576	5.88961938952889	5.57842198691457	5.55763812666072	6.22961467481284	8.15812796565169	5.82332928875849	4.83495280133827	7.60864534746902	3.77304602700778	5.88180258358312	5.97844667615708	5.23500216321707	4.89952284663836	6.03953365381376	5.08807247885688	5.83087332467314	8.17767853053702	5.50573922049802	4.53915108678207	4.7889558096088	8.93952304971022	6.66317652701579	4.61937173221351	7.07848659709074
ADAMTS16	4.55347189600269	3.55115687617129	3.99868933386287	2.94057882341503	4.09157931591828	3.53021568390142	3.46324405219571	4.1375852023715	3.22781548665216	3.9774803015814	3.94821059385277	4.29481122851932	3.58401189430243	3.74564865520913	5.56449777732871	4.77409479956184	4.43469911842418	4.21545215970802	6.49205509859356	3.83142942611637	3.50767585409578	5.53118775074959	3.21710617986018	3.2713832285492	4.3420083474612	4.62694333100198	3.78237361994104	3.87410135926952	3.06308158752206	3.48922683260638	4.24009847672802	3.67109365074401	3.53938626353993	5.41570425267886	3.66336211608744	3.691748301134	4.36140316091594	3.56558982840921	6.2590780136061	3.34631160613595	5.73631543725604	2.30319226838274	4.89081706125747	4.07983158606114	4.74725347842217	3.58216520680394	3.80217261408444	4.09326296229394	4.94919753904807
ADAMTS17	5.79228059371968	6.25168187214522	6.41516691898044	5.82332928875849	6.73928254833737	7.03323025969211	6.61689455391022	6.26888686934092	6.67875100321065	6.00720187973776	6.72190207799971	6.55033132551627	5.11062663430649	6.78847131920482	5.66498526807872	6.56820398695596	4.12082775787127	5.053525956778	6.52540938548589	6.27651915789285	6.91015664270877	7.28004373058442	6.52111196930816	7.17681720589651	5.46109961336776	5.73631543725604	5.63348925805677	5.89185120655509	5.41609645184083	6.48022181583799	5.76876693757796	5.35161630315065	7.05868239050423	6.57316983312014	6.54480954954619	6.87980774464105	6.24727751879715	7.06303412644125	5.66107926939053	6.39684744142526	6.17834447383686	6.4101299025627	7.86122044557166	4.48456421574834	5.94339555821531	6.37015064128186	7.74416045631998	5.55160633066344	6.2372752647057
ADAMTS18	5.96268623527517	6.55452069707495	6.94607887634807	6.07384004835209	5.8229956979081	6.06628827878257	5.35690473471923	4.44503522705821	5.8408994508025	6.00775375035192	6.07651188038469	5.16162668591093	6.57523523681397	6.60832245685723	6.01070341596544	5.86251922635312	6.81645778386202	6.12791931049169	6.94979857490099	5.42784596702427	6.6911710012824	5.36925840261635	6.37370436591803	5.60615069999215	6.67389512640392	6.70198310902581	6.35729043070316	4.36624297997114	6.20077239047319	6.44393956447178	6.4594902916798	5.9787951178175	5.52599892602327	6.81972636586335	6.19605522128721	5.53254987102227	5.85886031440361	7.22135773942315	6.33420342271096	5.46598592229801	4.79648117519733	6.84123995008369	6.76653934923979	5.92295090743184	7.12843711633347	6.04339854215754	6.43611433139802	5.64340483397658	5.23039459185404
ADAMTS19	3.41224098158443	5.41877781033459	5.65580208565517	5.22906879017615	3.22630211951847	3.94050520773464	4.9304337489239	3.11181211901145	2.95302029483342	3.28864324651329	3.69848028303522	3.04353062944984	4.80025591250589	2.45118939954814	3.80692375615726	2.92424306285922	4.52331924286689	2.64499474927604	3.71313483022141	2.51708755873769	4.67199292559829	3.4899598837562	4.34307481000402	3.90148509097453	2.9685809589269	3.43750715531383	3.7963049213618	1.97374913316011	4.58165959063441	5.02658906986142	1.86614041688765	4.68218057413558	2.73192029959417	3.37426809937706	2.34288531080413	2.19984849982988	3.16050495419656	2.99288362308975	3.3782502658703	3.8898366470018	4.04510876328788	2.48805092823255	2.56978034907028	3.99532497749409	5.10971065551311	2.9184945259571	4.91593286870167	4.69578763469398	2.75683919740369
ADAMTS2	6.14186196861039	4.93147364113242	5.96034364025167	6.2964925792546	5.74028776278723	7.87249849034991	5.31109362537948	6.02981774583873	5.45490101056183	4.51666918388789	5.59385979310597	6.23604194522442	6.50853396384239	8.60793912648812	5.42449077715724	7.0092798990099	9.88480923178207	8.43980350797766	9.3352328230221	7.00766478530223	7.86335451859742	4.77356228119749	6.79447996170118	6.49352901548783	8.08957747038036	9.76904801936883	9.31671940919992	7.82703505255099	7.64472415050263	9.12812898584947	6.69314371308728	8.8986276031095	7.32614273094884	8.65564817961238	9.17857865111066	7.95288150999402	8.03879939155633	8.26356852132662	7.57668969929971	7.0113768818592	9.20611442179865	7.47742348373154	6.88620418339431	7.60197365281617	6.00399292589486	7.68823676106065	6.19666718862987	8.52627288300624	8.22359754313633
ADAMTS20	6.13943692040368	5.09905434051341	5.72304430256835	5.3654014578532	4.0238068493402	5.686546701756	5.62903052431317	4.72528616373011	1.88423028107224	4.70701274232739	6.01627956821361	4.40831198987771	5.3412145824834	4.10728182884734	5.06741457548374	4.30941740438524	5.36829383705212	5.45213691664116	6.02428660361283	5.92655419445541	5.40823672384163	4.32256357674633	5.1570046928868	5.80975929049106	3.89640990500289	4.85049868723286	4.47770966550117	4.92181909687652	6.36310695448679	4.39040720703284	5.78586621882227	5.56761370458541	4.44088627730298	4.54775808513162	3.25321021201108	5.8762157491745	2.47797343181256	5.24468253317842	4.94536278392472	4.66834425689222	3.87825063432808	6.39592819569923	4.88044825100626	5.48928313476165	5.27414121503797	1.56388279478496	5.46154231691476	4.95824776066135	5.48198265190863
ADAMTS3	4.28496951726934	6.23064962364891	6.40923442499029	6.9113924051848	6.59626378666555	2.82945004225223	6.95563180575657	5.97343071463041	5.79788525679027	5.89576174176966	4.54290951365336	6.67890422293572	6.60068188226957	5.89607529297913	6.10243464398761	4.62241274111742	6.76682057164204	5.97090449315429	6.02518806383733	6.06459688803967	5.78438689687333	5.89878957253703	6.5115153631286	6.71989572870627	6.49082055289306	6.17223645854651	6.54067011932934	6.46494590489146	5.96063144087368	6.38608562013991	6.64412293226535	6.03151003750437	5.05821509686624	5.8995351079906	5.62017098816378	5.79936913977046	6.91076488878329	6.53642517658387	6.68988772996407	6.64555787731139	5.90158925510242	5.52051765486465	5.79716033502066	6.73991396796141	5.98009205278124	6.48051831471648	6.6914940252724	5.54762068048238	4.74310871404854
ADAMTS4	5.51499829371007	7.3011749917118	7.37985798413716	7.83674423657345	7.19483693304541	7.78736611008723	7.19225947771763	7.59523852218824	7.37915746707206	7.47675574568684	7.62522027607617	8.00993015183074	7.72756286923607	6.70730376247504	6.58903920680404	6.87669353193528	7.51596980010287	7.04546607726073	7.08914390823299	5.74278430920639	7.08186599608765	7.6190391754071	7.01259446374223	7.30764714545679	7.32677846668764	7.54421727134457	4.42258241442302	7.59954194512184	8.1431927230802	7.21701099776036	7.24817037584432	7.0988205548731	7.12276820248146	7.74078756010106	7.86590199256048	7.41117719997819	6.23156151608729	6.84182675313233	7.7655508458717	6.47623416928735	7.55303523260308	7.55523985753334	7.08379455454569	7.22065492663039	7.50765763057932	7.31160239095156	7.87635535992154	7.23565411149566	7.82799784157976
ADAMTS5	7.43765932430698	6.89228469074898	7.87141884880405	7.4253146892248	7.09819939287998	7.47675574568684	6.88768167603936	6.94192089333544	6.49807770133281	7.78736611008723	6.65903273298069	7.4181257406307	6.61901875290852	8.01524563929648	6.98373895893456	7.02160831408605	8.01981880223374	7.68929241888804	8.1375964792507	7.41247025584012	7.02231554332229	7.54074535835351	7.59924847954207	6.85950593234297	7.66075734566149	8.25842967853821	7.98088308260779	8.44369358778883	7.63083009688255	7.87249849034991	7.33309577399285	7.94067244454762	7.08379455454569	7.99687193443918	7.71784040828409	7.88731100264354	7.86751661138002	7.66651050507952	6.99705754641333	7.27341772817584	7.57428879886486	7.40102149826081	6.73897073709735	8.19205139620491	7.70370301055931	7.98864427155064	7.12246144162696	7.51930328737305	7.80145756623578
ADAMTS6	6.14251024981594	5.02658906986142	5.79894609398618	5.80466101781816	5.76876693757796	5.34205669263461	5.32228083406239	5.2947555629227	5.985070225583	5.4771142479399	5.56341998009107	4.6204568561205	5.09682783016536	5.77946980292083	6.55605916577632	5.83706571731567	6.85341441167088	6.72658645462029	6.30864832265882	5.82586871577677	7.25740961600585	4.39149385775203	5.89982099592061	6.78233739969782	6.14989474782428	6.55006553547207	6.62974956949204	6.83112986973836	6.13997166504758	5.96873016588081	6.79479495233237	6.55954618325463	6.22906492602471	6.46470247976842	5.19989157555639	6.15083016515094	6.64739174569722	5.99526640865983	5.78398061169991	6.77655443773967	6.42822369973599	6.01756308542353	6.3659839763058	7.98561593947017	4.63001473530601	5.10416000068891	5.53547155143045	5.45754975425409	6.11492988212419
ADAMTS7	6.07685324334447	6.18167883553658	5.7135938730988	6.91952340359273	5.99832986614497	6.65959322027344	7.046767590246	5.053525956778	6.10655332659178	6.89345555950489	6.93696022141757	5.91260343003033	6.32243489996225	6.05613992324982	7.09301817904092	5.08089245985767	5.6855715208242	5.47307499542416	4.96423829578989	4.79882803594521	5.75229801202109	6.1036711653707	6.12291798211043	5.84602773270457	5.15129011763393	5.54723530940728	5.38781670151086	5.92623082473888	5.86628958950619	4.78697431177043	6.07720017638456	5.78872370507594	5.42784596702427	5.28026972457308	6.0986237229438	6.49502725191288	6.22168209695779	6.0747704998935	4.66408081391886	5.6423348730452	5.03870909584342	5.58064834386847	5.33382720983689	6.23700478463001	5.686546701756	5.56449777732871	5.38863528166955	6.46379967494387	5.80920213321104
ADAMTS8	4.9677113625419	6.08025100513606	5.4017356695913	6.02807598607063	5.07995885801705	6.06564159336187	5.96006658139626	5.86872242010024	5.30055496532851	7.04650756955724	6.06171342129977	5.57731065583512	5.89838806460858	6.61388137350942	6.45584602273654	5.47307499542416	4.67087426126015	4.76734548596172	5.25754584643619	5.85475425888321	6.45462990716162	5.41491989784411	6.30235725615962	6.04851386854703	4.54828399380417	4.35505691802813	6.71960746455096	6.92041323516402	5.4392325826322	6.84500049119449	5.49881657091722	6.26121463243557	4.97023539273612	5.36319114224959	6.73254804537358	5.85475425888321	6.47321022620395	4.28133842459777	4.68708228956238	6.1327003329075	4.15132168299016	4.22539255488932	6.23235105789262	5.36033945255763	6.764241924736	6.17834447383686	6.39378046141479	6.13419530365144	6.18923517166021
ADAMTS9	5.43154685880728	4.87747824335272	5.82462814422494	5.77070448141095	6.09400237225541	6.35486213450524	6.4670014002095	6.18698616341068	5.48688272705126	5.77454223557933	5.91260343003033	6.38172444726145	7.24872469249929	7.9496182222278	6.14809506683984	7.62179505175417	6.58229016311051	7.3544887685823	7.12276820248146	6.70367649403089	6.43765209041935	7.10299837480332	6.89760239017691	6.21476881553744	7.07099145692312	7.40307916788635	7.36536280683765	7.43703729655159	6.64464104553877	7.33663444613246	5.08227066482927	7.45946622971581	7.36497396069148	6.84214237426627	7.1189169856426	6.94126977254498	7.0753660850038	6.8874309994637	7.41706937516446	6.76256371449314	7.27697388494347	6.74385780381366	6.58827359547023	6.68657654529557	7.0184939743058	6.95096432937944	7.03008315746465	6.70701726053819	7.77977222320386
ADAMTS9-AS2	5.87895564347751	5.23671314015311	6.60097182510128	6.02041657012416	5.14746798758199	5.94231514154971	5.1794785966355	4.97246767531434	4.85695461572159	5.67922705924631	4.47387518770084	5.05692023812625	5.11841653842522	4.98058326590234	5.3394289055585	5.30679892826409	5.42251693639256	4.99967294341361	4.90441078164224	5.41162098220657	5.52368508894985	5.29393755688373	3.9025693142541	4.65985202518049	5.76577123183068	5.21549928072111	4.69767759149177	5.15129011763393	5.31770780670944	5.6318199544811	5.16477110321523	4.95507040557152	4.8572837531503	5.32109759634878	4.8181941228488	5.43491472052999	5.52210898085695	5.97708472945395	3.82262101922199	5.28569051484285	4.45381399956494	5.84832467510767	5.23622655140367	3.93945614096438	4.18443481269777	4.72374302108577	4.38267378900862	4.38930888555918	4.36836847746111
ADAMTSL1	6.75824075044094	5.84988235219497	6.33117073565143	6.53704293552596	6.00720187973776	5.84010788983394	6.27503522987992	6.32273604180565	6.35514765352889	6.21091249844663	5.26973124995332	6.34334555812823	5.33176618126135	4.1041706811413	4.94536278392472	5.18292783063222	4.26946017736824	4.55253723347049	5.75987865084276	4.33089409541143	5.266188283077	5.01476140270811	4.68532296652874	4.82291400555126	4.5290923137369	5.36585500005106	5.08716166553834	5.58440217090172	5.43607352661581	4.98700466726085	4.96110233498783	5.09637815204983	5.25793919556065	5.266188283077	4.91936136570537	4.62578524836347	5.37706051646151	4.38930888555918	5.28331244549908	4.02887209901224	5.01071118816257	4.75404379602639	5.21104994743251	4.26780546768238	5.74354348507645	5.28026972457308	5.42364958087047	5.84705228493286	5.59536224653256
ADAMTSL2	3.56419262522665	3.84660958900517	3.55392813354529	3.20667290659105	3.19262957180912	3.70408543152682	3.48310754366474	3.31653597235915	3.39657424317369	3.18507751007862	4.32507975125293	3.80964248918158	3.71140844574086	3.26998716372572	3.43750715531383	3.38669373699286	3.17344771727974	3.76770283157164	2.96757277562328	5.02556909533508	3.38669373699286	3.99764529445901	3.76641762144929	3.70842124351902	3.6186306446614	3.84957417480664	4.14625883636025	3.60707176276052	2.9685809589269	2.88062382172989	3.39041494148453	3.77421712756175	3.23302862812034	3.01203922823763	3.43606671711786	4.63711279119315	3.56359859743295	3.62119307027708	4.94733093019836	2.92338676523447	3.29251615059819	2.83896045237948	3.3272288902332	4.61475868679804	3.30687617909735	3.59664907731513	3.19401979560384	3.07599310906318	4.33924407000528
ADAMTSL3	7.29029696042482	6.24694722605028	6.32916383837095	5.62972598475821	6.00684274175663	6.35399292758037	5.78839767042217	6.54952018123502	6.02807598607063	7.11711019713013	5.54058555058711	6.11945358539397	5.88662438231407	5.90398052431043	7.07998301212507	6.03185042152767	4.86815878678508	5.89435761312252	5.1804642633743	5.16388178821193	6.19014661702869	5.88072432404981	5.78438689687333	5.62642267540828	6.94425290376404	5.48198265190863	5.91952185867521	7.17961136130908	5.60844013169778	5.6256217475754	6.08056471684968	6.62145367889015	5.60245042846063	6.37296426636732	5.33821320714409	5.97742913593856	5.6746980939782	5.85987811517324	6.76707195615714	6.18320327952128	6.1027375044704	5.12245208872582	5.95722191309033	5.93501025491993	5.77214362268546	3.95107149571522	6.06260373825759	6.05013840849909	5.73090672626744
ADAMTSL4	7.20334793764232	6.80651721839475	7.21353516819061	7.4495640690813	6.38418348240807	6.67754783286091	6.50623359520595	6.92281354950456	5.12817849137052	6.79027330803495	7.14570006029081	7.3039245272532	6.74564497199043	5.90127164135893	7.30463566200901	7.03821926510925	6.55239101833414	6.53010800973972	6.98572014891451	6.33555407934011	6.91733885940763	6.3711157262495	6.42707874655299	6.21857772143578	6.3040687525878	6.79479495233237	5.97547433669407	6.62471248995746	7.22859296474447	6.1303565193403	6.67052524775406	7.17467812777289	6.65222090119221	6.31768279986808	6.36140527269509	6.88270971271447	5.75450345803204	6.92163797423079	6.0024592490943	6.47411686426281	7.11829446950071	6.80731706018661	6.61101998208623	6.29374319786284	7.35880954002912	6.72042632247264	7.11097109910715	6.09708790497052	6.63694753038668
ADAMTSL5	4.79409132533115	6.00876328231269	6.7736017965237	4.85415467614475	3.68174071690084	5.68492709889123	4.85320480070762	4.36466893054158	4.76334358767484	6.85541885132523	4.24502879692676	7.00141412125951	6.36170113129285	5.98078825078015	4.00362809826163	6.74957166290562	5.64125383247943	6.81180564510312	4.9134041366081	5.43845841020212	6.94192089333544	6.52046975626701	7.11539947589961	5.05737881386303	6.58955021562322	7.52555282027274	5.05545278305821	4.23045580956327	5.62642267540828	4.89952284663836	3.58463281122156	4.10728182884734	5.58331683698795	5.08315670333834	4.4665903081563	4.59697800396441	5.43279191758308	4.35936141222533	7.24817037584432	4.10356944735604	7.52393901938284	6.91244248565141	5.28206950814534	3.74732246699876	4.45999910854006	6.29529781657267	7.1000360764454	4.71798626392301	6.17168664324871
ADAP1	10.6913853953997	11.1597733795178	10.8001966925756	11.2672278882261	10.4406680719482	10.814149240746	11.381681119276	11.1389054740865	10.9659162497109	10.3716033249407	10.3829805874623	10.5232830878861	11.2959241191828	10.2037171269383	11.0716364167729	11.6181550961884	11.1300384543437	11.0428401629352	11.2467777822773	11.7721493983806	11.5763189615143	12.1119183135703	11.5196351299994	10.8189494454762	10.7102073917809	11.0597626812804	10.6290529823412	10.7996404570408	10.434163037448	11.1516410580204	10.4638146749364	10.7306327359366	12.16885773395	10.050519083855	10.3907107532909	10.413743806815	10.4303107295942	11.6222438914246	11.5311277021811	10.3414303619432	10.3353589606055	11.9274376772468	10.7637458262309	10.9168933427626	10.3344175994624	12.0169691189991	11.6156150485587	10.7306327359366	11.0192105972576
ADAP2	8.93507452572483	8.46429653527415	9.01305680431474	7.13030265630257	7.58535660186852	7.98259777583434	7.46535531862188	7.38496735964356	8.0349612500599	7.75969170581278	7.41178899245348	7.40506655398275	7.3709831804409	7.55841365313979	7.52196553068284	7.38818737974049	7.71569254562862	7.38181841442671	7.52196553068284	7.47611001582751	7.32580160019707	8.05524632891002	7.10912898533931	7.12496656910886	8.06594564332301	8.41835097612651	7.58032512734074	8.41310621797481	6.88240842052261	7.62210577344635	7.08210054473926	7.87008977781873	7.64155258218259	7.491697775308	8.00741223076426	7.66334434524591	8.11543530064288	7.12648724043458	7.30083927771744	6.98690869413726	7.14141257866152	7.14215732436238	7.56136366697825	7.79742210565302	6.25375964634701	7.38380437502938	7.22030302673847	7.65714133100655	8.05830216302853
ADAR	12.0474784629065	11.8155966195623	11.9178983754991	12.0394514059361	12.1835608984497	12.228206677017	12.1268306901487	12.0339704646207	12.2254172086997	11.9705854292732	12.203670816278	11.9201916967798	12.3036952557617	11.9705854292732	12.3517612825034	12.53840271054	12.8041233745708	12.5210626737161	12.1928632798878	12.0079503004109	12.7820887695081	12.2116174082496	12.8780420699232	13.1370773296944	12.5752592769391	12.6658486122795	13.1533139068211	12.81265964583	12.5040510104548	12.8643071911942	12.9873105631042	12.4860296098705	12.562617389528	12.5276484668409	12.679890653098	12.4509481222151	12.4880105470422	12.1401432787679	13.5358642125788	12.807620093902	12.5540991386906	12.7496100611816	12.1486555609654	12.3298253334799	13.2913071295398	12.754679077345	12.1514818233462	12.2311242234976	12.6542199059798
ADARB1	6.75853372588453	6.11019532152871	6.79055639538099	5.93223154506564	5.85081083568683	6.73598150362487	6.36982996898845	6.35429897755366	6.51092601128327	6.64585159426266	6.2372752647057	6.28259959446034	6.764241924736	6.72860818743661	5.91642130755999	5.91260343003033	6.4594902916798	6.24538118363174	6.1353913560988	7.19225947771763	5.75987865084276	6.34858137989999	6.47411686426281	6.48537098474406	6.47932076657254	7.03034895914166	7.02627559182794	6.5529930937287	6.11361284305561	6.12324087571658	6.72218463811141	6.52632427954233	5.85176269848862	6.21380848348678	6.23458442604976	6.87565885159689	6.33555407934011	6.62409282982838	7.14442594710378	5.85475425888321	6.7866891741609	6.52046975626701	6.12162116143433	6.72334187311799	6.20823319009294	6.27766631013634	6.37692267335324	7.05221450790626	6.99676011847975
ADARB2	3.85001509037517	5.38739827157982	4.48768141182888	3.32653405967987	6.24510691915542	4.35505691802813	4.46537670116713	5.26577743435951	4.37607319908256	5.5496121772178	4.98339037037252	4.45218269839149	5.45529290874385	5.675520148622	5.10639886577852	5.01936029864196	5.43684820133967	4.23211639236837	4.32300961497774	5.60393105580856	4.26625895223151	4.92904514365654	6.1027375044704	4.96574866673355	5.34414844795052	5.77214362268546	4.73207764566316	5.27414121503797	4.03074047933914	4.37554676511527	2.89122249896392	6.10819091913037	5.15229066331947	3.1823909675121	6.02360847867063	4.14170853004558	5.75663967910778	3.05131068922099	5.93782666140085	5.08985825826155	5.58440217090172	5.64884957874968	5.53454978387309	5.5321531177478	3.73331745300829	3.81611258686653	5.84329015642596	5.49929626917112	6.20106375425246
ADARB2-AS1	7.74507124608942	7.20657523732628	7.2662012213297	7.03541037804316	7.7463610347982	5.95253556207297	7.78181987682798	7.46864670027236	7.4495640690813	5.72587298168908	5.53782046061743	8.25671587088652	8.0808984787787	7.12718146319872	7.72948960631737	7.96982315667031	7.52985271356494	7.20557651706147	5.5964164233193	7.36994358783519	8.04011646792391	7.17310703290434	5.93004745622379	6.75923386323942	7.70676361119249	7.83965702494978	7.12843711633347	6.33293400819543	7.41646129834835	6.98183246438626	7.43985699723228	5.50679252402215	7.69790855721498	7.04650756955724	7.05618108837208	7.86403517658018	7.2253009888255	5.91260343003033	7.57264032101908	5.84050482608625	7.45072801155604	8.28491770019119	6.94783962504554	7.23162876094165	7.14478038673518	6.0885083297517	7.90848981625436	7.61542106658346	7.13467934510745
ADAT1	8.49557139388207	8.34996457170029	7.73411797128994	8.50259279200817	7.9664518808151	8.85905863642222	8.61095996402012	9.04993381303314	9.20440940491994	9.22884302473615	9.15112030007317	8.62376610001149	9.46783200746889	9.34073769874531	9.19666121394901	8.67135200829546	8.22425541272063	9.37688356970175	9.89058119965424	9.20376187504572	7.23162876094165	8.56721304468525	9.18153093865019	9.23711191038348	9.07924524688696	9.85223369039018	8.88768432725154	8.56089088737678	10.2226267099933	8.76008938950018	8.78652979143842	8.92018001207923	8.9254403663375	9.31572209287955	9.51079866724049	8.78334466334337	8.85766406693267	8.75253224609797	9.40639353548266	9.66389904008646	9.55903288552199	9.49747679458623	8.39054279139103	7.6065965375608	9.35233044561415	10.0156659004328	9.44773997143277	9.04505759712791	9.58637945512404
ADAT2	7.44435644178202	7.34747471785231	7.02038459782585	7.10391778701755	6.25782686923417	7.73325025653398	7.54748598120493	7.68240799655264	7.12648724043458	7.94752562481798	7.26557437927795	7.22949946250576	7.78388015203086	8.02563601252222	8.02807899978178	7.95254145811233	7.33223432091115	8.17668977160775	8.26466150504386	8.32767081898798	7.72317873191196	8.46241560716506	8.47580678914418	8.71429672847352	7.93623035050156	7.36835852926661	8.36229971347548	8.38194907807853	7.42364917367421	8.12637894570411	8.15077397667424	7.79773575861216	7.8548555473138	8.45183084689056	7.87074120215387	8.46845071233262	7.97435448011074	7.56788457442717	7.49206371303217	6.12974300057704	7.64720091129145	8.04790479061947	8.28245607445325	7.66298105859246	8.16239010731319	7.85336234469921	8.1034663977858	7.60426699329425	8.31229063210172
ADAT3	8.55953969052666	8.85504780607271	8.85567044719452	9.19061560403269	8.69116193393682	8.73532383735709	8.74243882918168	9.07860111828884	8.96111069676181	8.20260475475117	8.8965735479731	8.86648809528263	9.2639064668837	8.68268213288383	9.00952876755071	8.70001260820773	7.91901045368338	8.9095632272076	8.87322544777382	8.68102636008695	8.76327891000894	8.37186104907806	8.66612502601297	8.54457966176378	9.20231382921597	8.8132277239241	8.35655237132822	8.51413132384896	9.25013032183681	8.90137144405681	8.08661006890657	8.67377759684405	9.04505759712791	8.47693465844619	8.71969959436319	8.29763506076899	8.66355468976964	8.78263656957847	8.96250897153454	8.28633991254034	9.19225843361215	9.11489926999318	8.73532383735709	7.80291620341754	8.80939997920584	8.54362344069268	8.69695640132438	8.50610296489128	8.52312670956495
ADCK1	8.16102955697197	8.27026607513077	8.75876387041424	9.08656129230805	8.39054279139103	8.62014084919278	9.07226596083757	8.52180169219595	8.48339029358938	8.24922474780177	8.50139104885044	8.57114527329368	8.39783046275155	8.67840494340976	9.30511218593862	9.27002161852005	7.6062432264332	9.13368718189673	8.68377266604879	8.8186703592343	8.46311363652316	7.98693123598472	8.79207687926693	9.22553643726125	8.17668977160775	8.5787769023434	7.96437420085	8.35752428683189	8.50076208522203	8.96670509720508	8.42155275871158	8.26804944303393	8.68477277625614	8.98850572420348	8.76457442871024	9.06471877798122	8.75806947914206	8.61317336400221	8.77193289739355	8.00305645034964	9.04115489613202	8.29164492095701	8.28041648391068	8.13116248831576	9.00605476063025	8.68970846360519	8.63344781948467	9.19121717556424	8.87221298511425
ADCK2	8.66770461868092	8.96320853057512	8.68535096326307	8.41256431227296	8.6948248852771	8.61571136286666	8.55440371878035	8.52422095739569	8.40029632651214	8.70748186698292	8.48781279621938	8.82230124522953	8.98101218737629	9.07226596083757	8.42591989120845	8.93139746850651	8.43312866633489	8.56883995634331	8.96513134674601	9.64372198481163	9.46924269873841	8.73916938435153	9.31671940919992	8.82788080066273	8.82363670637675	8.96111069676181	8.51849374440684	9.11801752666867	8.92380277674269	8.91063350808395	9.13087694566649	8.99056160011874	9.4563777885314	8.28013245799477	8.62718894745348	8.38710073360561	8.86113666772858	8.84763355871058	8.71186389230598	8.65637424324408	9.32100588297443	9.24537249445492	9.06021727238296	9.01271031335441	9.1636863901086	10.1237294564193	8.81752080282952	9.2813977087254	9.04044869349437
ADCK3	9.41574682229392	9.77166214516005	9.59327934113882	9.11905327364136	8.81687386969923	9.28892389809804	9.21201841441904	9.18221670935614	9.06569230012707	9.81395807395361	9.07259802753613	9.24604022719821	9.81633249329135	9.99076178983884	9.98777417249355	8.86181854674924	8.61734266969405	9.83280825693819	10.3284595238715	10.5726386216575	10.0413592092304	9.91890720712397	9.58709436747082	10.1686021389544	10.004594042681	9.1143100431915	9.88555829816524	9.83769051516964	9.74907916220406	9.82801653575243	10.5345166295139	9.42436258873184	9.49820448237968	9.53813361087269	8.90050746573661	9.72505193347329	9.79377559606047	9.77391182955359	10.2090695269068	10.0340849053645	9.95145613368426	10.2728704002303	10.5596909015032	9.40089086329525	10.0237751854901	9.90999047749207	9.87814292593808	9.40059881756881	10.6158570723194
ADCK4	6.92783374252455	6.06077542204658	7.35651477881447	7.56527870075047	6.9349582724473	6.40923442499029	7.74108291171457	7.13309808243552	7.17467812777289	5.48646187406933	7.51996659055734	7.43035788526632	5.61795366891855	7.44370305129427	6.81972636586335	7.35177757703994	7.38923974730778	6.20106375425246	7.6165386445034	7.65205306174832	6.48232920063459	7.11455541775646	6.19885242782965	7.22324044694128	6.3496896716212	5.33475363485926	7.11490874558751	6.71376986882672	6.92405012555663	7.2823581872757	6.97623464572106	6.58249528963604	7.65284039381992	7.07564755593683	7.25798401198378	7.40404286203341	5.1794785966355	6.77330588499616	6.535054014318	6.52789188263432	6.3925521346654	7.94272654706238	6.6995211193526	7.00982817709745	5.69309425951594	7.36898494015063	6.46955093241865	6.21327110979821	7.32125818122866
ADCK5	6.53704293552596	7.95802424778932	4.8223060738104	6.2478731324593	3.72089638825921	7.81836741585659	7.79773575861216	7.99339933015844	6.43324255486621	6.72246025379034	6.30527577334314	4.87252653092551	7.6286868939263	7.441658502435	5.95943829160654	7.07626147993413	7.33984331591151	8.96956790766398	7.73651646513799	9.31459922009251	7.61871623433539	3.60980092894458	7.9121800620932	8.13311711776807	4.38007713968242	8.08457604048431	6.64936080525406	7.67252287324979	8.59621287716168	7.91149730384014	7.55813039304419	6.90445964931291	7.47810030369712	6.00656979683779	4.47556418136153	7.1951951447821	7.9496182222278	7.92499591312976	8.40553235170473	6.45764797741694	8.45602123807399	8.32221722134112	7.98934339921199	8.01808590081314	8.49038997848843	7.99009363102374	7.45505260049118	8.49381815673912	7.96683183231924
ADCY1	5.57983410417119	5.76995740223444	5.43845841020212	4.75296167635211	5.58591283660369	5.79824981732864	5.45341087926422	5.84394721294886	5.50419530606697	5.66963222615888	5.33518234830272	5.15886134553129	5.94339555821531	5.61105533777459	5.34373395198606	5.85371246306219	6.06232221517153	5.43802901778555	5.30141304590648	5.71580346786004	4.79118088295224	4.82339318881543	6.53857233539139	7.41319180754325	5.18505011234442	5.60286933452845	5.13104864127525	6.4676252022078	5.75004269795875	5.91678486753516	5.07995885801705	5.87928211699445	4.53586603632686	5.85987811517324	5.35029727818419	6.02261472793741	6.24510691915542	5.4341507957963	4.39040720703284	5.96642300642347	5.30679892826409	6.79479495233237	5.10925491549947	5.6256217475754	5.13995466851121	5.60178999320351	5.48928313476165	5.75885505017819	5.64088567894933
ADCY10	4.67620370485425	6.17310787762984	4.63226892738804	5.73051241134061	6.2250030938347	5.97310439262417	5.09905434051341	5.70316083656933	6.19167334627883	5.12817849137052	4.83167625327099	6.05359886025628	4.74986901519203	5.02942128144822	5.86112128665874	4.98377897396685	5.23840551620155	5.53164883272739	4.57602684899344	3.75674101937583	4.8048084945905	4.24349700362037	4.98058326590234	5.89316868864072	5.50939701355769	4.78697431177043	4.41333635746309	2.26734025846967	5.01788114597999	3.94703746351039	5.65333994639162	5.48441693443932	5.2214142044696	5.95158523645968	5.76920406540016	6.24394095210022	4.7545600777746	5.82268929542692	3.90091342648043	4.70207083033566	4.18735275985519	5.76543735448669	4.34786903221168	5.94839731075384	5.60393105580856	5.79121045307548	4.97861700985587	5.08897473151917	5.52327646287732
ADCY10P1	6.73365967680809	6.52668865595867	6.73222844561786	6.63184837381848	5.52489727134114	7.30817976848435	6.5725662243286	6.38451083571399	7.24728272675462	6.1078274724079	6.58983692506421	6.17482663852062	6.41924144958425	6.00567195694636	5.91356586281914	5.72335448518374	5.52293435996967	5.16477110321523	6.51503485443202	5.11496719020874	8.16102955697197	5.99958221772334	6.43737428961172	7.40307916788635	7.21543966723374	6.93793362195345	6.25717429485661	6.28465494031639	5.27110214280989	6.09248016273408	7.46864670027236	6.17168664324871	5.70082093960237	5.74782080910055	6.3040687525878	7.74078756010106	7.76133087678913	6.56109214580774	6.60802199585467	7.5189543522683	6.20381620252085	7.01355876315261	6.14809506683984	5.36966681883635	5.74278430920639	6.73002800428752	7.67748330123109	4.88044825100626	6.72979407553899
ADCY2	5.72366285123439	6.12291798211043	6.89633640888818	5.25995469207437	5.02658906986142	6.45462990716162	6.46196620928034	6.26791723494275	5.35161630315065	6.97952939756779	5.60615069999215	6.39013735394233	6.13913248383082	5.09209136787889	6.45150861208861	6.1511394942672	6.6508800720244	6.73863310335407	6.39042051699213	6.06628827878257	5.85310577912542	5.37322493929019	5.65543900475356	5.53828563917879	6.66966502413703	5.58144491860753	6.71407005938912	3.79371878308024	5.5500248577375	6.29833682594394	6.11397028906809	6.95258068644377	6.23488015627181	6.88648945542876	6.92371824746008	5.37041783140073	6.49173453532189	5.62165685605366	4.89436214233639	6.56078834297554	6.28768881826819	6.42793610602508	5.65373704930207	7.00712820701682	6.18723802170125	5.41410300582249	6.11460961740201	6.73429855369118	6.08817571858291
ADCY3	8.53808737651346	8.81232420041658	8.64321797405105	8.68606015620225	8.30558524840349	9.16265743267676	8.99151166863486	8.28797138221699	8.51211115855393	8.88051955183528	8.58953787560551	8.37995958411588	9.98588027755246	9.40257082896333	9.54307374354036	9.6179368554497	10.0608495358705	10.0493594844042	8.94796634657664	9.66770330639659	9.16843593394944	9.29612931907155	9.55487723778287	9.76100528511556	9.46144191096075	8.87188749062076	9.06021727238296	10.1561289128807	10.1074522155485	9.20611442179865	10.1263739928418	9.62821739556131	9.65159828694698	9.59728101055615	9.78191200146661	9.8418031739929	9.33251791286668	10.1115326979303	8.55097535012606	8.48907428229303	9.1323670165271	10.0280732902457	10.1074522155485	8.23729883031696	9.37858091841076	9.83655946045101	9.16134339725536	9.07556076025711	9.76769448235979
ADCY4	5.32191215410549	5.40520323050241	5.18874778631216	7.1189169856426	5.29439363767612	7.80431760378611	6.81122424090323	7.96747446550935	5.51259770760015	4.86178311005741	5.68217019940209	5.12400445027268	5.07943715093361	5.05398899070175	9.16617452745437	5.56018701155921	6.12631105067522	7.001554338558	5.51973815413451	5.49338128038377	7.42799505784706	5.27605811464925	5.51146766262765	5.72048814231168	4.95660842599522	6.73741150120268	5.2702031125641	7.58113927886132	5.66963222615888	5.87365779797766	5.4451278963928	5.97051146407459	6.31240070877323	6.30922570771469	5.2702031125641	5.82494496914991	7.00830339217913	5.24515929451562	7.24464586227641	5.14048588535376	5.81464217356799	5.77030988997656	4.46980120171131	6.57727920542786	6.57200545757493	5.36274350889142	5.67436184074089	7.48608735925376	7.2249632596421
ADCY5	4.64390408283154	6.11334128355785	4.50709506096247	4.68052611762565	6.89014748903899	6.53010800973972	4.68662465605415	5.91519650540045	6.10111083465148	6.50507055557202	4.14625883636025	6.54979639708023	4.74513480934465	4.43137840792839	4.97063079380549	4.32982998008663	5.24468253317842	4.7584136647685	4.53387720247537	4.94536278392472	3.27807796631284	4.09850083505474	4.09850083505474	6.8947714759923	6.54979639708023	5.61982367671497	4.8667013749802	4.26837743741547	4.13539604673896	6.38300165050807	4.06143364070404	4.81305344191124	4.19181067439446	5.25038084400603	3.45360771063072	4.30076707609478	4.81247663118449	5.19727833500239	5.59101509198539	4.64390408283154	4.26780546768238	6.69965563189727	5.46400911739386	4.55297175478681	4.46175254353156	6.19390808113145	4.72282466989718	4.4972261954995	4.68587769175889
ADCY6	10.7316863951465	10.542116523616	10.551213781788	10.8862123696503	10.3349688425624	10.4759142133276	10.3805285513406	10.5695672747627	10.2616872101037	9.99998989351301	10.1385677816208	10.119594536974	9.63976632448704	9.6316676173196	9.49080594088173	9.13672004703687	9.3074821438646	9.3603826935901	9.25998409630411	9.54859432570555	9.32969038871534	9.58242984517095	8.87712738983117	9.24779933765614	9.46325326604939	9.48870518209341	9.59292023636147	8.98454643031351	9.69934483104117	9.08367606601591	9.44200473383542	9.48590237152068	9.40817264741784	9.60321243899209	9.18021487496364	9.28923425253446	9.05545080934478	9.47336854210711	9.86024823740652	9.35474326870085	9.11838697931933	9.38430592214822	10.0145544918022	10.0552427705887	8.91835853021989	9.21065133061039	9.96555071804362	9.54083381203484	8.97344280410987
ADCY7	7.92865884781868	7.74078756010106	8.30156633804932	6.68285021536865	7.81382758914545	8.21884397778996	6.50052848564882	7.54389236334629	7.75148259855219	7.77875013153353	7.95424302140969	7.69569716239959	7.42399618612486	6.535054014318	8.44755508073814	6.59684318011421	9.26465732187176	7.52950611029946	7.16200847159078	7.58469264829407	7.45756828818467	9.56213893234957	8.17475445670927	8.15384190697833	7.81908621891665	7.59223146968827	8.25543093634285	8.15077397667424	7.56968318497575	7.21257549392244	8.57777179325408	7.50264465249529	7.7626648289395	7.34978419049938	7.66871949590609	7.18773026820213	7.446251902925	6.54390503640988	6.78729861869362	7.7651766036713	8.14844589329369	8.53093651943883	7.96196277782774	7.98761197176578	7.05256807598872	8.42838927254551	7.31070196750982	7.80366554059547	7.59523852218824
ADCY8	5.68428367676243	6.02325398609997	6.54094952506738	5.56341998009107	2.65830710117697	6.13133362301406	4.64689863711857	4.04212537042521	5.42128224549093	4.684716890153	4.39303595519297	4.87408977782118	2.97927922156664	4.30727386239488	5.95785963370297	6.00275524227508	4.43189168409207	6.09430534889156	5.21549928072111	4.08902823715138	3.52759146528979	5.43802901778555	5.9791976668974	5.16662094222877	6.05452405974159	6.21200108037923	5.71917435330979	4.02958148228867	4.42851290101011	3.01554477625619	4.99237741703432	6.42110410046492	6.28198654399856	4.79767183720104	5.93847810154574	6.07353492382491	2.50463524590021	4.12262367557699	6.39409198214894	6.25746972512999	5.92725590407826	6.64412293226535	2.89728747065426	2.45755124844657	5.22733106260969	6.26264641957356	3.48621916063569	5.79084175399027	6.14186196861039
ADCY9	9.25572676069396	8.96008976197651	8.68130851417756	9.51464572281703	9.4351385051607	9.31174076154808	9.3160245917224	9.6768259640772	8.88644164316545	8.85231408875691	8.78231279961026	8.96815283292428	8.20711892601749	8.80841777198956	8.12745534250009	7.62645700616303	8.06594564332301	7.89969268083655	8.38194907807853	8.52691727895306	8.24370066138212	8.66288380899214	7.58431990679104	7.81127727144492	8.1372745177065	8.06037507203235	7.79904897537357	7.97397099765934	7.9954663984723	8.16476037624385	8.01460598544872	7.90670107315115	8.33530029091357	8.14556431959231	8.19134946411161	7.94032744171241	7.79574841495762	8.15077397667424	8.23697974555921	8.39186684839975	8.24243669126775	7.86442569833996	8.46707939871059	8.01497793709187	7.9272101511727	7.92689248950893	7.98191190211324	8.05703125131013	8.36569491571116
ADCYAP1	5.1781093212833	3.81846362547234	4.63556779785455	6.00086342949677	4.05214133430061	5.69494748956006	4.90897979275817	3.85284358113881	6.22407675474699	5.28684684983272	5.53499787697515	5.38823308052053	5.40564415970226	3.59728611482773	7.8799092470203	6.01266674092726	5.39416387285843	5.1329577784871	4.53645984648777	2.92980364634857	4.65520551514381	2.7884813809241	3.20049635013452	4.48509904856067	3.67170901563354	6.16585178940122	5.86181091627017	4.70033206451203	3.92484528390684	4.80227549597819	6.53704293552596	7.61242497011809	3.25498221499676	4.54348034062719	3.80809892402854	5.7322953958327	3.94405414904466	3.71829375917532	4.94396682090807	5.77419082602005	5.6941997307593	3.8320117111569	3.26195035550394	3.63253399930759	2.90382200285218	5.19781185366677	3.3306491868112	6.00656979683779	3.71092776958336
ADCYAP1R1	5.83875071355142	6.7924113442124	6.62206589930624	7.01111025665007	6.88923318391094	6.4989895568631	5.62017098816378	5.5441863328087	6.29057793704267	6.28671484247209	6.14186196861039	6.05582744449674	6.57406876511344	6.80884771812885	5.5433683295557	6.56615384933687	6.57077165979149	6.23977136811992	6.81441775669392	5.09991324953843	5.96532261385678	6.31573541956021	5.79543126433698	5.99493467614387	6.45300254794639	6.70400776595952	5.74028776278723	6.76707195615714	5.75816240331393	6.71349188635853	7.06467408579673	6.42026611000885	6.57663631149896	6.11589280290282	6.49264367990099	6.71960746455096	6.35762830270262	6.80054925245576	6.15523134988732	5.56379291302422	6.39932906578417	6.33922766030064	6.2372752647057	6.40672650050528	6.53114090215982	5.46311064802331	6.20735059959062	6.51721053603728	5.94622651942295
ADD1	10.8214350492966	10.2449508657788	10.3575419988476	10.5957117131847	10.5405995123816	10.8324182474772	10.883338097572	10.8930723984293	10.8195585926016	10.7343456652083	10.6082701682581	10.6452527957462	10.195355846093	10.2168408331689	10.3443368865811	10.3931978202854	10.3245636187812	10.1815059379166	10.3547659885127	10.307577464896	10.6137465914244	10.11290214623	9.56326256710319	10.0920758483695	10.3863663374681	10.4114315144386	9.93345257516438	10.298340816398	10.8001966925756	9.9498892803209	10.3194458073363	10.6284564590158	9.69381261148626	10.3168336469253	10.2449508657788	10.4651999620731	10.4884308725108	10.2612351050054	10.4608688532142	10.4579223469766	10.303831185201	10.7029168167344	10.0619881629091	10.2120686443888	10.2315371745726	9.88555829816524	10.1783048722759	10.0899280092213	10.1778659700201
ADD2	6.56878366986041	6.44616393877128	6.49264367990099	6.12041023674844	5.67023442226453	6.13913248383082	6.24209542829016	5.70186466701898	5.92089480359988	6.24043397788236	5.94269599496501	6.15821093202394	6.28408175878833	6.4670014002095	6.7616709998999	6.45179042985831	6.1709665306066	6.28704681289599	6.93886138587163	6.3668644291612	6.29499574192221	6.20735059959062	6.33986643800663	4.7065674221843	6.5465869086535	6.42171640351246	6.26522379092943	6.10819091913037	5.15647619746165	5.14430148846699	6.20991795048854	5.50304429984722	6.31039964837337	5.67170399033441	6.57636624539182	6.1450312359586	5.84668330188434	5.49295903182384	5.38368013331645	6.6228960351873	6.49753400819899	6.29930734881546	6.10920598903628	6.29801786085144	6.04308029983201	5.8264687528345	6.09430534889156	6.52507876630166	6.04184700373741
ADD3	13.3796661868034	13.0303537418706	13.2913071295398	13.4187000691594	13.4266981333753	13.114457967419	13.0097451554915	12.7655212991379	13.1698338909848	13.4149716063953	13.0357803084018	13.276117406113	12.9322392319624	13.4396409950028	12.6869882648761	12.33745038555	13.4077519672025	13.2401878691721	12.5603708414525	12.8670026067432	12.81265964583	12.5441164876883	12.6245595392969	13.082792540266	12.6315496587128	12.562617389528	11.94332108274	13.3993422038216	13.6304798523973	12.9676227688727	13.256610774123	13.206842335275	13.5306877837887	13.3139506902021	13.1064819009425	13.8145286826331	12.9626112899207	13.0129787994292	12.5126016575002	12.4204915821638	12.5906121627686	12.1253510679979	13.5688146855139	13.5258614493922	12.9788458820937	12.5797724048242	12.4343213602325	13.0990366378733	12.81265964583
ADD3-AS1	6.41097825412228	6.07543601301798	6.23094822871473	5.65827853034283	7.16996068985378	6.86323541624615	6.02010773403051	5.65373704930207	6.25556624298309	6.36310695448679	5.95388340597875	6.13811603987543	6.80940081031106	7.07275591805246	5.58331683698795	6.22377215384484	6.28559574121343	6.69993494563721	5.94622651942295	5.98806801727085	6.51412714647434	6.75824075044094	5.8551033557777	6.95471720510234	5.19243607205068	5.97547433669407	5.35071983902577	5.6592517186765	7.34116032451467	5.9761346668417	7.458810020505	5.74097690922845	7.21165306352278	6.5529930937287	7.07626147993413	7.56080478796738	6.25435219319272	6.85655987176615	6.70140026426675	5.25393556053604	5.26806579008942	5.15084728233507	7.23400324176717	7.74206229560814	5.12545891782288	7.39874997720531	5.95874389119551	7.59892632739609	6.6053011962457
ADGB	2.79191727826899	4.6017808813989	5.97679498492709	3.64687375929838	2.96944705949589	2.32625363284031	2.85664856098638	3.56359859743295	3.12165348008723	4.31851319077638	3.89640990500289	5.9429978201992	4.45848721072338	4.39040720703284	5.25251626912957	5.53913247200241	3.25949851328754	3.36474683855861	4.41491606423418	5.57108661773542	3.93945614096438	3.66451274793252	6.20014706438342	6.74957166290562	3.12241545387977	2.76869297084148	5.47093802309364	2.89033512809486	3.15115565210367	3.28642677781712	4.58702322802628	2.6709618467487	2.8072058329955	2.16770955078167	4.5918649384936	3.01381900734553	6.40428579005089	5.64847168436404	1.53424636999714	3.29251615059819	5.51620868214582	4.4192830747765	4.6433966445696	4.23851887194758	3.93157901217769	4.06901715156341	2.08901681147004	6.17768363924373	3.08100852397945
ADH1A	8.66612502601297	8.67947149111031	8.80806608756251	9.01826079161653	9.0519074082842	9.4759268965922	9.97058676716262	8.48449868238001	9.20641519174802	8.6986580067287	9.28410934604669	8.52247128103124	6.23759537457727	6.16871953320082	8.31568723730493	5.75885505017819	5.47019464119143	6.54038602600756	3.51409598936979	6.75746584755052	6.63126141169465	5.20386404487741	5.47062235087816	8.035969958632	5.67922705924631	5.41373072295409	6.32816554906299	7.6183967866695	3.48127542223575	5.85142629392893	5.61065237378152	5.92116727329711	6.24330488760248	6.90456810796015	7.34017271729162	4.63226892738804	5.7999848906532	3.81915086449886	6.75279834955152	5.85917864070339	6.56980472630715	6.1303565193403	6.39469767851719	4.9895078318854	6.77901084793363	6.74706521642863	6.74105079682676	7.0416432582708	5.9245700320554
ADH1B	9.896362319498	9.71616732915142	10.7597844617746	8.17610514687276	8.58885856753525	9.02797864627451	7.12158074991146	9.47954625615361	9.30544516256071	10.5501027337807	9.60671237447662	9.27671156618724	6.0974444180025	3.08756905247387	9.26499422272212	5.49881657091722	2.79964530377626	4.46769629781858	4.71740086875984	3.33498447109009	5.81604073088132	5.04716067499793	4.52973737700585	4.51078385749274	3.72995817776902	5.89740782894157	5.65751080879198	8.05868532602589	3.19114689204087	4.56346100157769	5.95253556207297	7.98020139691857	4.84789542764192	6.96345675149458	6.72749215409279	4.45487835553263	4.74027166467167	5.31062287095817	5.05264786548325	4.92128191437014	6.24276338348247	5.43566310251265	5.42529550254077	4.32883614514508	5.61982367671497	5.30820129719313	5.65148521600775	7.34784615675822	5.99729399277409
ADH1C	13.6986631911126	13.8862851289362	14.0255951980012	13.5173713165227	14.0584675686127	13.6683737490163	14.4845404953391	13.5827998189636	13.6787752703004	13.5597282839916	13.7969793548866	13.689278018709	7.47389566784265	8.95789374285211	13.4396409950028	6.9288765806137	5.32349738486575	9.17683116510481	5.74028776278723	12.7014442744515	10.255031723819	6.20137755908669	6.61210075507781	12.6843426642018	7.39908707079626	9.48902595117396	5.99188158867209	12.647723998352	5.03568864673406	9.50322048573726	10.1045198270395	8.04259431926206	9.82728592930496	10.9258458416946	8.73462133289008	6.10243464398761	9.74617156698362	6.13385789172278	11.1828447829121	7.0155087089739	10.5855615241438	6.7531152428165	4.73937273484482	6.67637814388723	2.48631641941567	8.75221793042554	10.8054353989581	10.9845243619048	10.4511093584489
ADH4	5.77708273394909	5.69711755606142	6.93590396382348	5.54021067166261	5.95253556207297	5.50719153526074	6.25038261661752	5.83706571731567	6.34070426606368	5.5130153691091	5.96093897134035	5.2268700689331	5.50758620618027	6.05676473305217	8.1125162585349	6.09215808495236	5.15039896428762	5.6675500327719	5.57511894793156	5.94799938990931	7.2975252217105	5.82462814422494	6.70484246787322	7.55559217858532	5.99988618592247	4.98555614437147	6.11203074450172	6.06725571179417	4.83905515905358	6.12476139852711	7.17038555801548	5.64778890765981	6.50309527382064	6.01202359117582	5.26387625953071	5.55727939291935	6.089390389208	6.80461368866372	6.59045803624789	5.71767503987078	5.41532896419551	6.62145367889015	6.65872628312332	6.8583099017834	6.34070426606368	5.55727939291935	6.04214670214599	5.36503637054727	5.82364087528092
ADH5	11.9384557031102	12.2718818022722	12.1470793555486	12.0169691189991	11.9919264367193	11.7342542088006	11.9680381823132	11.6212029675618	11.6008117501122	11.8089256218632	11.9641459414917	12.0183262454028	11.398471962336	10.8409597492909	12.1632127626597	11.6817371507351	11.2656371186756	11.529341154434	11.578346324747	12.2880479081413	11.1673565796773	11.4766329298056	11.5106517160918	11.4190724428936	11.460864734103	11.0590926563548	11.5469780256454	11.7630866971727	10.8261813520923	11.4898246825952	11.1736779151384	11.7662156596309	11.2738865670678	11.2436178829245	10.6463019791289	11.2584032511279	12.0735777785466	11.3466540387697	11.4044864895555	11.2893363369058	11.3217605798591	11.5667107669787	11.0374392319743	11.28731465598	10.9201163768598	11.1291045872138	11.353805507622	11.8134404796338	11.738982913645
ADH6	9.16543055806354	9.55191157459847	9.4351385051607	9.38111125390636	9.43709974937886	9.3127153704998	9.56781557581794	9.54733338873262	9.14112471914629	9.20067342291579	9.67380493073747	9.53709722105727	6.44322016338968	6.66658434974073	8.51717722944091	7.23754738779098	6.41683753801275	8.02466920291699	4.93782212058368	8.93922515874421	7.06215269865919	5.98445617681849	7.85293617719224	7.5935079058362	5.04073881672701	5.45490101056183	5.81464217356799	5.28114761580037	7.38569430314492	7.55303523260308	6.94783962504554	7.55106497847692	7.79773575861216	7.33280269959572	5.93187954730784	6.77986117998241	8.02119374377484	5.87421011006457	8.20815231765993	6.09248016273408	5.96119951153449	6.86442606626706	6.49384100087166	7.89810572253911	3.81378050183494	7.22192679041615	6.34485671640392	6.45393596666488	7.65145103891314
ADH7	6.278612192575	5.88961938952889	4.47873628726957	6.37015064128186	3.09914562979596	6.30498176404265	2.34104933431065	6.9801892730805	7.06215269865919	6.96620185440298	7.72515051480441	4.08570146456045	3.54358004696068	6.56848549857011	6.22471319186493	4.69335289138188	5.41570425267886	6.86841544881778	6.83024401223463	4.59902415563719	6.32098798296659	5.55867995556882	4.11919910623399	6.7849218376496	5.62866372388959	5.66883985096707	6.39714747045495	5.64386627008383	4.48553356634341	6.99220898479501	7.41847566470558	6.95041403735416	5.69461009474592	6.61964259131999	6.55239101833414	6.48232920063459	6.73096891129984	6.89633640888818	5.87454710706084	4.93390767223261	3.41990610148232	2.31374427461273	6.01846211659404	3.19486333183709	6.32524061492206	6.1856142131142	5.50901446651523	6.4700985705557	3.36023756917549
ADHFE1	8.37995958411588	7.78047784270334	8.30420229804423	8.87750260585407	8.45528416614646	8.42902995695324	8.00562456865708	8.06252034730956	8.36905794329186	8.80182696426486	7.91619902409623	8.6893942995024	7.77458569332385	7.51286730985913	6.49991347370436	7.78007329980107	7.49635676422095	7.56563192141948	7.97259096677339	7.69790855721498	7.04412064514325	7.06809362219252	7.72985887108765	7.1734546311932	7.5589904669316	6.30559732508859	7.35510240049775	8.08627709801373	7.78116509442169	7.90387219776748	6.18984478365278	7.94311842953675	7.60721793557579	8.44332752460713	8.55362027719791	6.06425236111417	7.54389236334629	6.95707673995174	7.48608735925376	7.87109211143481	8.03913850178253	7.47127641932804	7.71077241946831	7.88535507523548	4.31851319077638	7.33266583359501	6.6104354052445	7.75401143191927	7.52428017295271
ADI1	11.7599031086243	11.690078113859	11.8257600919539	11.705463012452	11.4819156445608	11.6018741640787	11.7900347094948	11.578346324747	11.7157802625255	11.9993237534709	11.8399483834659	11.6370946993632	11.7817730206136	10.2347051991356	11.4809917043546	10.9997936368859	12.6042693391297	11.5487174337421	11.7699073756159	11.8698914511738	11.391154064296	12.0103155307348	11.4643055109517	11.5639320879449	12.0025322978401	11.3101339160529	11.4462457289626	12.019648012897	12.2596357584629	11.5744085556557	11.5030540892019	11.676754575614	11.4479372880804	12.2296942763911	10.1737229567258	11.5959288810272	11.8100393812159	11.9871478539957	11.7709565208985	11.857225578047	11.1300384543437	10.339030724345	12.2699972251678	11.1369557707614	11.6273518085018	11.7807766894807	11.9445200119533	11.9561703847873	11.7676158733988
ADIG	3.56487178847986	5.12673462350363	4.10619967683515	5.47062235087816	5.19544648477639	4.03908018044173	4.97603945214918	4.25284008859632	3.82399049863905	5.84190404818106	4.63989253436673	3.68634129298874	4.35936141222533	3.88459749321536	3.87357976389781	4.48029226074512	5.49840341523599	3.87302780536559	5.85081083568683	4.84570040040147	5.00006497245797	4.74826551815482	7.41485904584515	5.0158265086475	4.40556243450882	5.05048701847739	5.52678710046623	5.60615069999215	5.7374798574343	5.96006658139626	5.59167553260433	4.58811087994373	5.97517448497212	4.26625895223151	4.98457932712058	4.87500735872309	4.08342893028665	5.15976790312131	3.71759297495552	4.79882803594521	5.83255556996537	4.97901816138764	5.00585268174293	5.50979085782846	4.66157697934988	5.12297763616729	4.40770183266037	5.30141304590648	4.74566891092371
ADIPOQ	4.48610086773666	5.93338424476971	5.32390268115922	6.23328161209836	5.86757404018688	4.67620370485425	6.0466623681032	3.42644687446272	5.85987811517324	5.70888863065047	6.15523134988732	5.20114554798379	6.30014709600325	5.73597949252234	6.7926677324561	5.15084728233507	6.13133362301406	5.08897473151917	6.49836323285822	4.59952054816415	6.48420046100655	4.61990480802429	6.34517510273082	6.22531768914693	5.3654014578532	5.32263962159801	6.73486152817918	5.74545966450025	6.32583386755073	5.82100439525576	6.38748332348586	6.28906696622605	5.67098818975273	5.79752900242804	5.40745750614821	5.75486198280414	6.54094952506738	6.75024777365145	5.32550779822717	6.283205210738	3.61177612897408	6.02981774583873	6.09708790497052	3.42575180689583	5.02704587217732	6.15685193743391	5.73304024240777	5.19870539922539	4.87500735872309
ADIPOR1	11.2325760304644	11.0275837263336	10.8973865858646	10.4712067783867	10.6447087746282	10.7949099779268	11.0192105972576	10.8867280650051	11.0097459943878	10.4250711792712	10.7907099179861	11.0145040875371	11.233397160678	11.3209809025585	10.5273058702562	10.6175279058604	10.8633201529559	11.1450205265155	10.8878277196949	10.5876309557198	10.6132401692734	11.2730849182458	10.8851439329739	10.449606521102	10.8967242107388	11.0978900660669	10.8444544281274	11.3094216134205	11.3459515477526	10.9806644586878	11.2171700259228	11.1509388980631	11.0919985872648	11.08557026014	10.8961341134929	11.5366594896138	10.8135514936376	10.9513495808334	10.4057172545566	11.9859720333297	10.698310288761	10.892013404801	11.5487174337421	11.1216039324654	10.6457974225642	11.2219822121038	11.1536354339272	11.2730849182458	10.4540166387029
ADIPOR2	11.168642792733	11.4145433395856	11.3114643856401	11.9394861671974	11.9248647824226	11.4983958509902	11.8324276561375	11.5041523096679	11.580290738921	11.9018803141517	11.470000039415	11.704076272788	10.9929521316015	11.6666405560734	11.3870207181232	11.8145908888617	11.7423688511634	11.1170504390131	11.6594598690998	10.7895904732209	11.1209063042605	10.6500917246992	11.3530137417727	13.5788497754767	11.191312949681	11.1882951491563	11.1162830495742	10.9347302581192	11.8057631503976	11.1868116133114	11.3333736508222	11.2015531375992	11.0171540947001	11.2482852160939	11.6542273813287	12.0762303103006	11.1577449600681	11.5603585704205	11.3926536002706	11.3451424141685	10.8048112243367	11.2929721607585	11.2952406337168	11.8179285321215	10.8438418225644	11.083516044828	11.8918751645618	11.2760006969013	11.2590822919498
ADIRF	11.2489829810761	11.2879593481923	12.1028745027868	11.8365064637319	11.2246853939089	11.9601750576219	12.1532065866481	11.4269929316544	10.8883945757908	9.9398551298066	10.8361578513682	11.4583334415521	11.0113162944528	13.0886833612673	12.5881982702704	13.1208890133289	10.3438594199647	8.90335287550191	8.75876387041424	11.021080611232	11.4205941074804	10.2522358627091	12.4741647011269	8.53908237517722	11.0552162118501	10.3552549376314	9.18430954936365	8.13311711776807	4.53531273703181	9.33721941826634	12.2268709540094	11.0545880919612	12.1226947378292	10.3946556266363	10.3103849322925	11.3209809025585	9.76100528511556	12.0838358359511	9.15929864405702	8.87985919786094	11.8820929827338	10.8220676897055	11.3499059954068	7.89556887055672	6.4195401611426	9.4935017591087	13.3354246890273	6.56297574120205	10.9352815206624
ADIRF-AS1	7.03981167042196	5.7370954982432	6.51324353469785	7.6089489712772	6.78758237262779	5.44265688841083	4.79079891545776	7.35540973151677	7.71895881428058	6.26497823379595	7.78655059830793	7.72412417474056	6.87388546087002	7.52874989566023	4.17393410681134	3.98311535725289	7.0026563535971	6.61964259131999	7.25290586484277	7.36703854447858	7.73584088848389	7.20687316329527	6.76281134897631	4.83949908735234	7.53421166180064	6.86631104137142	6.37168076205135	6.19541813063487	5.7025246324551	7.69921532952375	7.73747671169548	7.07472497842015	5.20425459680136	7.66691186309873	7.79368022477351	7.11800159246312	6.97967228323947	7.0434741955394	6.83138901278951	6.9076058694302	7.20529491608067	7.1831505909296	6.81381828431222	6.89228469074898	7.29200347890364	6.34396347066182	7.30365015651018	7.12681807175593	6.70879845168715
ADK	9.32878641796119	9.66291858369294	9.82240185348552	10.1220647262601	9.55695053151399	10.1593761181303	10.3275901579267	9.37218660623502	9.26235751618631	10.1132799133784	10.4232996020755	10.1861009503513	11.0448419552981	10.4520642781397	10.6316398611958	11.1355269735243	9.50621926349345	9.94280413806516	10.8643448951459	10.3020009668936	10.3236979690797	10.4461023562035	10.7178499754034	10.624541416039	10.5814046062402	10.9064065455686	10.8576659391084	9.84746240661741	10.2315371745726	10.8862123696503	10.7683265363516	10.3249851679647	11.2358006774505	11.1978100178927	11.1730288649636	10.1712045173331	10.7188059266622	10.7227449569567	10.1494709120962	9.00478159651416	10.4123864999675	10.522369702205	10.8397853496692	9.99480557589647	10.6093491961849	10.0265829388016	10.4014427036472	10.866258739474	11.0940938397955
ADM	10.6542020650957	10.5782342421715	10.3603923955798	11.193541290479	11.580290738921	10.9494535312368	10.7631913049792	10.8182654548675	11.3023278920633	11.3641247057025	11.8833761960427	11.1315098454331	9.31987502755838	12.0956605215194	10.4677548930374	12.3036952557617	10.7929734417505	10.4899623491017	10.5580767184728	10.2657503122967	10.6600252215022	9.54116386115662	11.1170504390131	8.19617589366857	9.92942028806966	10.4544668424123	10.6600252215022	9.16234281908822	9.69381261148626	10.1904095606578	10.0493594844042	10.9264089396937	10.3172078040625	10.7233836579795	10.031299575007	8.6408485300528	10.4845021345058	10.4824793890162	9.0381187078624	9.06942215676241	9.3091913747953	8.53976530064367	10.054483791173	11.9616769887709	11.0933994046072	10.2454266631807	10.4023673667162	10.7102073917809	9.84710503475334
ADM2	7.80637314536274	8.22359754313633	9.03603923846681	7.82930188789419	5.58859583478999	6.80159159285925	7.65644506656839	5.3394289055585	8.22957937475243	8.63910221708562	5.58403375551091	7.81624072530119	7.75619022156923	7.90256952686386	7.93879077106088	7.64720091129145	7.50167943904032	7.62522027607617	7.6693792493111	5.78438689687333	6.1709665306066	7.92689248950893	6.3898245199692	6.81645778386202	7.12843711633347	8.14253893177754	5.88581321981798	6.63745060492033	5.32228083406239	6.77986117998241	8.22225562488875	7.50029413452427	6.15421167396743	8.44075035860613	8.48277527042671	7.67051387693823	7.01974668709232	6.30527577334314	7.78421402177519	6.0669038779926	8.3942920561875	5.74972419763012	8.08926739011731	6.7057331983704	8.16102955697197	7.53910474066309	7.78622292060727	5.94907675337195	7.48185548839251
ADM5	6.0510299602599	4.90396627555216	4.83438974949606	5.32263962159801	4.60528121823516	4.73425432456624	4.38373257206058	6.20077239047319	5.35346916865731	4.33863409333047	4.65169418966212	4.04934719598099	3.93157901217769	4.51078385749274	5.10126580712076	4.51877419171436	5.98670575462518	3.52066262807329	4.58324414926131	5.55506006594173	4.77212434169678	6.94814872181703	7.10078223235567	6.39409198214894	4.33089409541143	4.59758566540328	5.97807945671145	4.03074047933914	5.23622655140367	5.22318441707808	4.0997161871101	5.11458578743289	4.51617816216177	4.01052045745342	3.22781548665216	4.89436214233639	4.13472610151659	6.85916730467635	6.49991347370436	4.50280016886355	4.61040690828361	4.51403448681394	3.92484528390684	5.61372272545411	4.43651295068745	4.07676706038476	4.32926396928483	4.45792802407357	4.44143123129015
ADNP	11.1088986064757	10.7907099179861	11.1882951491563	10.8693092380422	11.0024006250904	10.8605435127326	10.7354359833194	10.7288545236276	10.8433366659354	11.0526365298829	10.9064065455686	10.9586763405931	12.0380739118979	11.7943303722213	11.4494945197025	11.9274376772468	12.0548762541283	12.0103155307348	12.3395163417594	11.5915846680922	12.4245599363617	11.3225677183182	12.436458343221	12.6891705181496	12.236286817575	11.7699073756159	12.1972413727505	12.412571456351	11.9768899907481	12.3155193216378	12.1544333806409	11.8931255050633	12.1957171190867	12.0680498136497	11.6311176950389	12.3635691280193	12.9232786166803	12.3635691280193	11.555796413382	11.5020820649963	11.8365064637319	12.4528929926306	11.2015531375992	12.5210626737161	11.784955042404	12.0328082209712	11.2590822919498	11.5889168473983	12.1043859111594
ADNP2	9.92126348147942	9.61591825621216	9.67622123785635	9.53222964758199	9.50800355149858	9.36431414115911	9.71141250606102	9.28030764589611	9.24882754384276	9.23055077723311	9.27782210415625	9.45021801407925	9.3466608577291	9.76256026746	10.1035864955521	9.63499228628428	9.86469106413708	9.29935005469573	10.2112134425505	9.451947070847	10.1283149916538	9.83131921389992	10.2845104651181	9.48413683042752	9.04672375838137	9.52650237255762	10.0600518506957	10.0869263837759	8.49804277960632	9.78004842917242	9.26868015752692	9.02068712235611	9.86192712226899	9.12014301191738	9.46741978109313	8.91480447106575	9.41335438835491	9.26465732187176	9.74230878187082	9.40850274769918	9.40457550893449	9.55450637102116	9.89058119965424	10.9851213804103	9.36915839187376	9.58429304910939	9.91740892851566	9.06284703650667	9.77729695270101
ADO	10.2364445613406	10.0568542283441	10.1283149916538	9.96836264630962	10.2757525659247	10.0904329397803	10.3385470418069	9.76805086726042	10.0678254581272	10.1359018254298	10.1095464673463	10.2298932011898	10.3561209761575	10.8272231688544	10.598782366462	10.5137738691964	10.6976805659204	10.546028100109	10.8616126611736	10.3496565356102	10.9767557595166	10.662867381105	10.4938634494077	11.1834331947895	10.1852801489883	10.4729659419466	10.9878122792649	10.6052245378768	10.1115326979303	10.7172572885258	10.5191931098792	10.7538183844891	10.606784057624	10.9452186818102	10.5475003921947	10.9321384985466	10.7661452772396	10.4859725867708	10.284020810477	9.99998989351301	10.2752449446763	9.74763385798884	11.0695380571555	10.6588839176783	10.6611783582421	10.3687254031796	10.4396334981142	10.5619688300936	10.6409734114013
[truncated: 22,403 more rows]
[truncated: 33 more columns]
