# Supplementary material for: Identification of colorectal cancer immune biomarkers via eQTL mapping: a Mendelian randomization and transcriptomic analysis study
Source: PeerJ. 2026 Apr 14;14:e21070. doi: 10.7717/peerj.21070 (PMC13089222; doi:10.7717/peerj.21070)
Supplement: Supplemental Information 5 [file peerj-14-21070-s005.zip › raw data GSE87211.txt]

geneNames	GSM2325238	GSM2325239	GSM2325240	GSM2325241	GSM2325242	GSM2325243	GSM2325244	GSM2325245	GSM2325246	GSM2325247	GSM2325248	GSM2325249	GSM2325250	GSM2325251	GSM2325252	GSM2325253	GSM2325254	GSM2325255	GSM2325256	GSM2325257	GSM2325258	GSM2325259	GSM2325260	GSM2325261	GSM2325262	GSM2325263	GSM2325264	GSM2325265	GSM2325266	GSM2325267	GSM2325268	GSM2325269	GSM2325270	GSM2325271	GSM2325272	GSM2325273	GSM2325274	GSM2325275	GSM2325276	GSM2325277	GSM2325278	GSM2325279	GSM2325280	GSM2325281	GSM2325282	GSM2325283	GSM2325284	GSM2325285	GSM2325286
A1BG	4.6	4.57555	4.89295	5.2526	5.15615	4.21775	5.4431	5.04695	5.8341	4.4558	4.049	5.4798	4.3159	5.8809	5.1525	4.4249	6.7089	6.0466	4.87865	5.99075	3.80675	4.33005	5.3153	4.2422	4.3281	5.8003	6.4862	4.31905	5.53245	4.32865	5.0221	5.9209	3.7874	4.6518	5.6126	5.6488	4.277	3.9685	6.02035	5.17015	4.6146	3.5417	4.23545	3.29165	4.17185	5.89035	5.5368	5.0354	4.87415
A1BG-AS1	6.0215	4.9872	6.3132	6.1695	5.8889	5.4707	5.4021	7.2858	7.0494	6.5569	5.6518	6.3998	5.9919	7.1263	5.8017	5.2934	7.2434	6.9227	5.9884	6.528	5.8342	6.3942	6.4156	6.3651	6.1463	6.3547	5.9579	6.0962	6.8079	6.6025	5.0245	5.9141	4.7373	6.5112	6.7689	6.0915	6.1866	6.0745	6.8709	4.6961	6.7114	4.8991	7.2051	5.473	6.3535	7.238	7.0368	6.3031	6.4952
A1CF	7.1821	10.6149	10.8821	9.9485	9.8343	10.7308	10.3732	7.136	10.4074	10.0409	10.5957	10.9301	10.1351	8.7441	10.5735	10.3381	9.1811	8.3619	9.528	9.3563	9.0992	10.4022	10.1251	10.0303	10.2338	10.614	10.746	9.2264	10.7556	10.1694	10.1432	10.2735	11.0579	10.5888	9.8195	9.4431	9.819	9.9456	9.3085	10.4854	10.2386	10.2759	10.0221	10.2021	10.73	10.9931	9.6977	10.7964	7.6945
A2LD1	7.7411	9.5738	9.1841	9.598	9.8965	9.828	8.7502	9.4098	8.7422	9.0758	8.5872	8.7749	9.4714	9.1477	8.7267	9.4996	9.0551	9.0575	9.891	8.5651	8.0766	8.6734	9.1916	9.9118	9.539	8.6721	10.021	9.2118	8.2377	8.3512	9.5266	9.603	9.9018	8.7871	8.9975	8.9615	9.9277	10.6121	9.5948	8.4183	8.9045	10.4084	7.3301	9.4023	9.5344	9.266	10.213	10.1638	8.9276
A2M	15.0851	14.031	14.7702	14.9521	14.0187	14.3502	13.7476	14.6301	14.5546	14.3317	13.722	15.2926	14.2463	15.6726	14.327	14.2201	14.2874	15.5473	15.0059	14.8286	14.1809	14.1154	14.4185	14.8109	14.8768	14.8624	13.9468	15.2367	15.4717	16.0061	12.7372	14.7669	13.3678	15.0929	14.3868	15.3782	13.7683	14.8124	14.8517	14.4153	14.6899	12.6098	16.1664	13.0012	13.7847	14.7073	15.366	14.597	14.6143
A2ML1	3.7428	1.3279	1.0198	0.3394	0.0856	0.3824	-0.0021	1.0647	1.7656	0.2244	0.4306	-0.7993	2.9742	1.5282	-0.6967	0.8169	2.2249	1.9679	-0.0801	3.0242	1.6082	0.24	0.8695	0.1902	0.3234	2.8745	3.0593	0.5685	0.8136	-0.299	1.9326	1.4822	-0.1623	0.5849	3.67	5.3353	2.8776	1.8916	-0.2606	2.5453	0.2283	-0.3657	-0.6045	2.0578	1.913	2.5149	-0.2711	2.7115	2.8254
A4GALT	14.241	13.2658	13.4725	13.7201	13.7729	13.3857	13.2925	13.7188	13.63	13.2678	13.2873	14.3069	13.2153	13.9018	14.7608	13.8088	15.2967	14.5439	13.6446	13.8726	14.2098	13.7253	14.4196	13.1992	13.1283	13.7795	13.7837	13.7931	13.6259	13.9935	14.1454	13.8313	14.6696	13.7617	13.2241	13.6325	14.6658	13.934	13.9509	12.9771	13.4093	13.5567	14.0768	13.4621	14.0687	14.0131	15.1124	15.4925	13.4131
A4GNT	3.7538	1.3279	1.0198	2.59	3.5878	0.3824	4.9171	-0.7057	4.308	0.2244	0.4306	2.5775	0.586	3.5751	3.748	0.8169	2.9213	2.8358	-0.0801	3.5689	3.3776	3.1126	2.4408	3.0285	2.9061	4.5527	-0.4519	0.5685	0.8136	3.2244	5.7211	4.4104	2.8355	0.5849	2.3288	2.0045	2.2526	-0.1443	-0.2606	4.0837	0.2283	3.2711	3.1279	-0.5507	4.3988	3.8171	-0.2711	1.6689	2.3033
AAA1	1.21385	2.4168	1.0198	1.17505	1.15255	0.3824	2.173	0.1485	3.23645	0.2244	2.94995	1.0034	0.586	0.46815	2.1029	2.9773	0.20605	0.7483	0.72965	1.13055	-0.5058	2.687	0.8695	0.1902	1.7539	3.56095	4.52425	0.5685	3.3663	0.5556	4.707	2.1422	0.6934	0.5849	-0.1047	2.0045	1.42505	2.25485	2.86875	3.3488	0.2283	1.61315	5.7843	-0.5507	-0.4446	0.8679	-0.2711	0.9653	0.4205
AAAS	10.0686	10.6422	10.7081	10.6616	11.0889	10.4114	10.6733	10.8965	10.7835	10.5471	11.3162	10.5713	10.4221	10.1576	11.0644	10.8154	9.9877	10.2612	10.3018	10.7361	10.4985	10.3277	10.112	10.3214	10.6674	10.5821	11.1309	11.1633	10.7052	10.4835	10.2824	10.6875	10.7261	10.1705	10.9989	10.1863	11.1475	10.5167	10.621	10.5958	10.3465	9.8897	10.2832	10.979	11.027	10.0557	9.9477	10.0065	10.2791
AACS	8.10335	8.1992	8.1632	8.04005	8.8209	8.74395	8.2946	8.3451	8.9088	8.3306	8.68355	8.8635	7.8631	7.6389	8.1596	8.69995	7.783	7.92465	8.33275	8.1386	7.9072	8.38735	8.4512	8.4507	8.53595	8.48385	7.9248	7.37785	8.304	8.0548	8.81155	8.3414	8.9118	7.8349	8.2952	8.0195	7.688	8.2875	8.3297	8.12015	8.0505	8.54295	7.85655	8.45765	8.7436	7.9881	8.278	7.43945	7.4077
AACSP1	1.7548	1.3279	1.0198	2.6368	2.3718	0.3824	4.3214	1.7813	2.7149	0.2244	0.4306	0.4693	0.586	1.337	2.1738	0.8169	0.4791	-0.1428	-0.0801	1.0237	1.8729	0.24	0.8695	0.1902	0.3234	3.3008	1.2634	0.5685	0.8136	1.3968	4.0918	3.0327	1.8544	0.5849	2.5101	2.0045	2.1467	-0.1443	-0.2606	2.5453	2.4867	2.3392	2.1916	2.2484	-0.4446	3.1514	-0.2711	-0.5008	3.9377
AADAC	3.3386	1.3279	7.4722	5.79	6.8633	3.6879	7.1329	-0.7057	5.4591	0.2244	6.7385	4.025	4.7059	-0.3227	2.994	10.5331	2.3481	3.7682	7.3673	5.0776	2.2559	5.2931	0.8695	3.3607	5.2539	3.0165	4.3273	9.7387	5.8833	4.1846	6.7666	4.5399	3.2533	0.5849	3.753	2.0045	5.6246	6.2316	3.5549	7.7565	1.8389	3.058	8.0299	3.7147	3.6175	4.8778	-0.2711	6.1766	3.9904
AADACL2	0.4692	1.3279	1.0198	0.3394	0.0856	0.3824	-0.0021	-0.7057	-0.314	0.2244	0.4306	-0.7993	0.586	-0.3227	2.6397	0.8169	-0.8375	-0.1428	-0.0801	3.2259	-0.5058	0.24	0.8695	0.1902	0.3234	-0.4274	-0.4519	0.5685	1.9381	-0.299	4.2931	-0.3972	-0.1623	0.5849	-0.1047	2.0045	-0.0407	-0.1443	-0.2606	2.5453	4.7278	-0.3657	-0.6045	-0.5507	-0.4446	-0.4568	2.3699	-0.5008	-0.5883
AADACL3	8.32075	7.8032	6.5587	8.0183	7.46615	7.1355	8.4978	7.06	7.35645	7.2126	7.15855	7.50005	6.78515	7.5561	8.3667	7.5249	8.0434	7.4094	7.11165	7.6505	7.7468	7.69105	7.5478	7.30155	7.3093	7.6666	7.0271	7.45515	7.2525	7.02915	8.0096	8.23225	7.3913	7.17745	7.1838	7.0567	7.83015	7.1179	6.85565	7.5102	6.96575	7.32545	7.27775	7.31465	7.34725	7.90525	6.5143	6.06435	6.939
AADACL4	4.0567	2.6924	1.0198	3.4621	1.9341	0.3824	2.8383	1.9719	3.1941	0.2244	0.4306	1.8764	2.0676	2.4074	3.0293	2.8575	0.547	2.7604	1.3497	1.286	2.0732	3.0553	0.8695	1.4579	2.7607	2.9231	2.0367	0.5685	3.3738	2.0768	6.1501	3.6737	2.3342	2.5848	1.8695	2.0045	1.2921	2.322	1.4376	2.5453	2.9236	-0.3657	1.8988	1.2975	2.0528	3.9221	3.8007	-0.5008	2.3551
AADAT	7.2081	8.8384	7.8318	9.7988	9.2737	8.8796	8.7726	7.9488	9.232	9.2648	8.6896	8.6782	10.4897	8.7402	9.2678	9.9663	6.7081	7.4668	9.471	10.048	8.3083	9.068	8.1236	8.4655	8.0396	9.4752	7.6172	8.6958	9.4016	7.4205	7.4262	9.3975	8.4308	8.5797	8.9582	7.7588	4.9212	8.769	9.1186	9.5792	8.6781	9.9428	8.7689	8.3581	9.658	8.4128	7.5872	8.1724	9.1733
AAGAB	12.0513	12.5215	12.7919	12.3442	12.5465	12.3713	12.6144	12.4422	11.6698	11.8124	12.5986	13.0549	12.6889	11.8934	11.7093	12.764	12.0216	10.8563	12.5627	12.0443	12.4467	11.704	12.7099	10.7879	12.5852	11.9094	12.3508	12.2467	12.176	12.402	11.7306	12.539	12.7444	12.7129	11.9973	11.6568	12.3181	12.0609	13.1312	12.1634	12.9856	12.7974	12.638	12.5865	12.4921	12.7087	13.8511	14.2531	12.6097
AAK1	9.06325	8.51463333333333	8.55476666666667	8.34383333333333	8.4115	8.73801666666666	8.58601666666667	8.04175	9.04368333333333	8.58251666666667	9.71945	8.73701666666667	8.37798333333333	8.72935	8.44323333333333	8.06308333333333	9.21051666666667	8.74628333333333	7.94555	8.63453333333333	9.20163333333333	8.84143333333333	9.28858333333333	8.81688333333333	8.45668333333333	8.6657	8.08606666666667	8.53925	8.57218333333333	9.14511666666667	8.84685	8.70485	8.13951666666667	8.74413333333333	8.7475	8.23925	8.34206666666667	8.46946666666667	8.56168333333333	8.43778333333333	8.86798333333333	8.2238	8.71965	8.22785	8.22696666666667	9.0975	7.91786666666667	7.66183333333333	8.41931666666667
AAMP	11.0256	10.7562	11.2164	10.5213	10.9339	11.25	10.8441	11.5088	11.0203	11.3593	12.1535	11.4488	10.8402	10.8363	10.9307	11.2102	10.8139	11.3084	11.5185	10.914	10.8709	11.0962	10.8351	11.1943	11.4368	10.8264	11.4322	11.32	11.1134	10.7719	11.4623	11.0304	11.2758	11.0285	11.3495	10.8484	10.8596	11.3834	11.3372	10.3999	10.8451	11.1667	10.7681	10.9922	11.4066	10.92	10.9628	11.2663	9.6309
AANAT	6.2715	2.8537	4.2923	5.8177	5.2254	5.4982	5.1363	4.858	5.5859	4.6595	4.2018	5.0117	4.0743	6.8795	4.8581	4.8033	6.3832	9.2257	4.5846	5.4169	6.8088	5.6508	5.9952	6.1371	4.3627	8.0556	4.7589	4.1067	5.1782	5.8222	8.2265	6.5866	6.2721	5.2776	5.3276	6.6478	5.5424	7.5029	6.8077	2.5453	4.4981	6.0343	7.37	5.9721	5.1751	5.0879	14.2035	8.8916	11.2329
AARS	9.0309	9.0647	8.4829	8.5603	9.0414	8.9232	9.7505	9.4984	9.0795	9.1417	9.7255	9.2897	8.4816	9.3161	8.5172	8.3509	8.2447	8.8021	9.0365	8.6531	8.0362	9.5368	8.43	9.04	8.4139	9.2099	8.7169	9.0837	9.3861	8.6541	9.4536	8.6594	9.6066	8.6924	8.9561	8.6898	9.4399	8.7109	9.2794	9.6632	8.9479	9.0281	9.6633	9.2947	8.7143	8.1265	7.4905	7.5571	7.504
AARS2	10.6193	10.7765	10.886	10.9272	10.7903	10.7841	10.6191	11.1048	10.6532	10.7953	11.1521	10.8754	10.5603	11.2152	10.5211	11.0361	11.182	10.8456	10.6669	10.7783	10.2388	10.9084	10.3576	10.5718	11.1413	10.8762	10.9281	11.1758	10.8934	10.7585	10.8773	10.6145	10.6838	11.2661	10.744	10.4566	11.3979	10.6771	10.6787	10.3045	10.7715	10.7149	10.7161	10.9203	10.6278	10.3854	9.4647	9.7345	10.989
AARSD1	9.5044	10.0571	9.3226	10.1072	10.1328	10.4176	9.2739	10.0618	10.1452	10.5023	9.7539	10.237	9.8346	9.9076	9.7907	10.8267	10.0852	9.5568	9.9806	9.8411	9.2143	10.3885	9.8273	9.9222	10.066	10.0943	9.4497	10.6253	10.0475	9.8646	10.0693	9.8492	10.348	9.8923	10.2776	10.4069	9.5912	10.8936	10.0187	9.3273	9.393	10.1341	10.0345	9.9787	10.2112	9.7709	10.0167	9.8639	9.7776
AASDH	6.9203	7.3776	7.3014	7.9519	7.6997	7.5472	7.5121	7.5589	7.6912	7.9262	7.4863	7.6097	8.1222	7.3252	7.8418	8.3437	7.7599	7.0933	7.8777	8.3173	7.2897	7.8852	7.2253	7.5742	7.7366	8.0951	7.669	7.7011	7.8282	7.4394	8.078	7.7958	7.4613	7.7095	7.6121	7.2628	7.5191	7.7007	7.5703	7.6525	7.5192	7.9737	7.5579	7.9988	8.2471	7.9258	7.5468	8.1353	7.0152
AASDHPPT	9.6478	11.0204	10.8436	11.0817	10.4611	10.78	10.4054	11.7871	10.8855	11.3773	11.0865	10.6507	11.5468	11.0827	10.5972	11.0863	9.9804	10.7345	11.5254	11.0251	10.798	11.0349	10.4865	11.0752	10.3194	11.0237	10.9389	10.9618	10.7955	10.4185	10.3847	10.6936	10.9583	11.0675	10.7891	11.2587	11.1597	10.8367	11.311	11.1771	11.0836	10.9362	10.5534	11.252	10.8432	10.8994	10.6718	11.2581	11.4288
AASS	7.9506	7.7845	7.0785	8.5284	7.1665	7.767	7.2204	6.7872	6.733	7.1692	6.558	7.1193	7.6282	8.4594	6.6841	6.0226	7.5863	7.669	7.2546	6.8151	6.8698	7.6159	7.2634	7.1958	7.7178	7.4946	6.9664	7.2936	7.945	7.5371	8.0787	7.0122	5.6697	6.7816	6.9382	8.8931	6.3275	8.3955	7.3077	8.2315	7.173	4.5291	8.3973	5.6249	7.1213	7.066	6.2313	5.5968	5.9521
AATF	11.4322	11.9753	11.4978	11.4707	12.2992	11.9566	11.2705	12.3317	11.6961	12.4673	12.0974	11.5184	11.9459	12.2564	12.0683	11.9224	11.5733	11.7711	11.9271	11.9104	11.4852	12.3191	11.471	12.5221	11.985	12.2833	11.6649	12.0973	11.5836	11.3914	12.2158	11.5879	12.134	12.0795	12.7518	12.0519	12.5114	12.6203	12.2349	11.6477	11.8543	11.843	11.822	12.0765	11.8092	11.0724	10.8344	10.7512	11.2297
AATK	5.77005	5.1721	5.43565	5.55815	5.00615	5.42575	4.82275	3.7418	5.5809	5.87675	3.21485	3.671	5.46285	3.19365	5.83695	6.95845	3.7576	4.8761	4.5262	5.31015	4.7609	3.96175	4.8521	5.02915	4.83725	4.80255	4.35415	5.37985	5.04015	4.9559	6.3143	6.4328	5.34015	5.14545	4.45085	5.8932	3.60445	4.75495	4.4391	6.4194	4.3552	4.15175	3.68695	6.95125	4.11345	5.9508	3.9553	4.0936	3.8661
AATK-AS1	4.3184	2.9063	1.0198	3.5751	3.9053	0.3824	4.0806	2.6434	4.8016	1.5123	0.4306	3.6026	2.4997	3.3133	4.089	2.9006	3.2754	2.9352	2.8037	3.6747	3.4373	2.4	2.3667	3.4898	2.7466	4.226	2.9706	0.5685	2.9719	2.0366	5.9206	4.3819	2.9974	2.9315	2.9181	2.0045	3.245	2.8788	2.3796	2.5453	2.6673	3.3881	3.2987	3.3164	2.7209	3.9297	2.1602	-0.5008	3.0886
ABAT	7.15545	5.0654	6.21225	6.47765	6.8486	7.96005	7.8295	5.1107	6.33815	7.00215	7.19445	6.0399	6.8366	7.5457	7.2209	5.59785	6.09535	5.7438	6.1191	6.719	6.1839	7.1898	5.15935	6.5506	6.8805	7.2735	6.7048	4.96355	7.50565	6.3957	7.4186	7.09435	6.98955	5.1768	6.2114	7.05165	6.28805	5.40585	5.88715	7.33325	6.8389	6.66265	6.76975	6.244	6.23055	7.077	4.9875	5.9081	5.90375
ABCA1	9.17535	8.82005	8.6327	9.06915	8.2252	8.2229	7.3039	8.32895	8.691	8.3173	8.7069	9.01925	7.8663	9.25185	9.03815	8.0595	9.5926	8.98005	8.56185	9.26615	9.3165	9.01615	8.3739	8.96325	9.4418	8.70965	9.38935	7.81285	9.05895	8.36645	6.8744	8.65345	8.4117	8.4945	8.65745	8.29145	8.7118	8.7399	8.9594	9.06345	8.82305	8.0929	9.1836	8.356	8.19685	8.949	7.3909	7.91895	8.60465
ABCA10	5.8928	5.7712	7.3022	7.0128	5.9559	6.6867	6.7855	6.8278	7.7935	7.0637	6.9814	7.0848	6.7468	6.5051	6.6708	6.4438	5.4618	4.5312	7.2339	7.0254	5.5206	6.7146	6.1054	6.4685	7.1998	7.0514	7.1184	7.6222	6.9911	6.507	8.7495	6.5973	6.8005	7.039	6.6297	6.9902	7.7855	7.0975	5.4611	8.0779	6.9953	6.953	6.5953	7.6436	6.4938	6.985	6.5678	6.4048	6.4329
ABCA11P	7.2922	7.4285	8.3773	7.5511	7.6756	7.9263	7.6612	7.9344	8.6471	7.8983	8.0404	8.0613	7.5607	8.0875	7.528	7.7753	8.1064	6.8047	8.3052	8.5342	7.4055	8.0882	7.3326	7.7883	8.268	8.0755	8.0365	8.539	8.4248	7.9702	7.9003	7.3278	8.0612	7.8983	7.9011	8.6037	8.81	8.2926	6.9323	9.1421	7.6813	7.6882	8.1691	8.7235	7.4737	8.0249	6.7961	7.6751	7.7032
ABCA12	3.5794	5.9214	6.7005	7.5617	4.4908	7.5159	4.0202	5.8997	6.2069	8.604	7.804	8.1885	11.2206	3.1712	3.5886	8.7963	7.665	4.8681	6.1532	7.5234	7.9166	7.2194	10.134	4.3485	10.3672	5.8547	5.3079	4.2358	5.0751	6.3857	3.1622	10.2344	4.7138	6.3423	6.9543	2.0045	-0.0407	1.5696	-0.2606	2.5453	5.887	6.8892	-0.6045	6.2877	9.6847	2.4007	3.978	4.9742	-0.5883
ABCA13	0.4692	4.9819	3.8897	4.2015	0.0856	6.7919	2.3034	-0.7057	3.2096	4.2222	3.8684	4.9217	9.1166	3.7073	4.8066	3.6722	1.038	-0.1428	5.4903	6.692	3.1872	4.598	5.665	8.1017	3.7274	7.4679	4.0044	5.1056	0.8136	3.5602	3.2861	2.9753	-0.1623	4.1968	3.7611	9.015	3.5394	4.9193	3.612	6.1076	5.7213	5.1652	-0.6045	0.9277	6.154	4.6732	3.5666	3.3375	-0.5883
ABCA17P	1.2366	1.3279	2.8596	0.3394	0.0856	0.3824	1.2145	-0.7057	1.1775	0.2244	0.4306	0.57915	1.4939	-0.3227	-0.6967	0.8169	-0.8375	0.6955	5.56925	-0.1711	-0.5058	0.24	0.8695	0.1902	1.0799	1.33565	0.67365	0.5685	0.8136	0.34935	1.37415	1.54685	-0.1623	0.5849	0.5851	2.0045	-0.0407	0.8565	-0.2606	2.5453	1.68675	-0.3657	-0.6045	1.84315	-0.4446	0.74435	0.79955	-0.5008	-0.5883
ABCA2	7.27215	6.1167	6.2161	6.3668	6.8628	5.7645	7.29675	6.59945	6.99885	6.41885	6.72975	6.52275	6.29015	6.9983	7.3999	6.5952	7.1978	5.88015	7.4999	6.7416	6.78555	6.5807	6.2056	7.0222	6.574	7.14635	6.56665	6.41845	6.13315	6.4559	7.47435	7.21175	6.6142	6.5165	5.99835	5.86995	6.32945	6.28715	5.86855	6.4479	6.38965	6.92395	6.03915	7.3062	6.6877	6.49435	5.6574	5.18335	5.6819
ABCA3	8.2779	5.8488	7.742	5.6552	5.3288	6.078	8.6878	6.0474	8.9489	6.6082	7.0499	7.7021	6.8272	6.8537	5.9497	5.2195	10.04	4.9112	7.7196	6.0503	7.5143	7.8892	6.5435	7.1697	6.8794	8.7472	7.9551	7.386	9.0703	7.6866	5.452	7.5723	6.3929	7.818	8.3363	6.3461	6.0756	8.3848	6.4169	6.2816	7.1231	9.7058	7.114	9.916	6.2704	6.8734	5.341	6.6447	6.6958
ABCA4	3.4867	1.3279	3.133	4.8875	2.7578	3.8671	1.919	1.0982	3.3877	3.8846	4.477	2.7384	4.6392	1.9207	4.1569	5.4662	2.2659	3.1576	4.0969	6.08	2.8867	4.506	0.8695	3.0946	3.5038	4.0649	2.874	3.9329	3.2975	2.6708	5.4668	4.5042	3.4945	0.5849	4.6407	2.0045	1.4845	2.6756	3.4571	2.5453	2.8959	2.4714	3.8983	2.8895	2.0969	3.3124	3.6831	2.2081	2.4622
ABCA5	8.6628	10.8358	11.1004	9.8833	9.2555	10.7622	10.0598	8.1786	10.8181	10.8946	10.0922	11.376	10.6603	8.9276	10.6258	9.2444	9.4673	8.3514	10.9533	9.4562	10.2289	9.8114	11.2141	10.1944	10.7402	9.7662	9.4744	10.827	10.8409	11.2712	9.0604	11.1915	8.891	10.8798	10.0157	10.1681	10.0523	10.6227	9.4242	10.9812	10.9943	10.0133	9.5397	10.3485	10.7328	12.1432	11.1847	11.2027	8.4154
ABCA6	6.552	5.078	7.7012	6.2831	6.5791	6.8218	6.179	7.2027	7.3617	7.1773	5.8373	8.133	6.7733	8.6787	6.1543	4.968	6.1515	6.4317	7.5763	7.0246	5.8272	7.2696	7.2613	7.2028	7.4255	8.1273	7.553	8.5964	8.4477	7.9319	6.1836	7.42	5.3542	7.4618	6.7688	7.9386	5.4716	7.5398	6.1186	7.2591	7.1763	4.9764	7.6601	5.1697	6.6218	7.5568	6.5491	7.1239	5.78
ABCA7	9.4925	9.4367	9.4565	7.7813	8.1698	9.1863	8.1249	9.4156	9.7377	9.8891	9.3447	8.1417	10.0591	9.0864	9.1489	9.2982	9.7949	10.1869	8.5137	8.9415	9.3539	8.7331	8.848	9.6939	10.2324	8.8196	8.3301	8.8706	8.7486	9.3814	9.4423	9.0146	8.0061	9.6131	10.3481	7.9372	7.8596	9.5419	8.63	7.2357	8.8231	10.3844	8.0345	11.1981	9.4246	8.3178	7.9761	7.8948	9.8062
ABCA8	2.93615	5.4964	6.9	3.75295	2.1867	4.4899	5.9739	2.28715	6.61445	5.5626	4.3294	7.7928	5.1082	2.787	6.1063	2.10365	5.84545	0.97155	6.43315	6.59635	4.2606	5.1388	6.1801	5.0501	4.9726	6.3647	3.7032	5.86965	6.8635	7.0387	3.8692	6.67745	3.87595	5.88245	5.6143	3.36295	3.51715	3.63875	0.5575	2.5453	6.0155	4.08805	5.10345	1.1205	5.6843	7.37905	5.61435	6.4304	1.7905
ABCA9	16.8476	16.6899	15.7576	16.292	16.482	16.3125	16.0661	16.1352	15.7711	15.925	15.9123	16.359	15.7186	16.9982	16.7265	16.1669	17.9411	17.3007	15.9042	16.2461	16.9641	16.3632	16.7256	16.2133	15.8531	16.2335	16.093	16.4576	16.2498	16.8298	16.3503	16.0317	17.0394	15.8278	16.1091	16.5976	16.5252	16.3245	16.4832	16.0928	15.9592	15.5793	17.0868	16.4635	16.0369	16.4519	16.9004	15.7525	16.2763
ABCB1	7.3672	6.89285	8.9793	9.003	7.47215	9.68555	8.2119	6.4688	9.645	9.54565	9.401	9.4597	8.62695	9.1654	10.7842	6.4411	8.4909	7.46415	7.38605	8.89515	9.4318	8.9515	8.68475	9.18855	8.82265	8.678	8.1236	8.22	10.48415	9.00705	6.79235	8.87665	6.7676	8.26325	8.2125	9.70975	11.38385	8.41805	9.9492	9.6636	8.75475	9.14855	9.42525	9.49535	9.49025	9.3029	8.5513	9.94545	9.28235
ABCB10	8.6047	9.10515	9.3373	9.2809	9.0313	9.27645	9.51335	9.4533	9.41165	9.43275	9.1628	9.4638	9.95235	8.65635	8.6416	9.54525	8.09115	9.0172	9.6679	9.0631	9.14815	9.3188	9.242	9.54885	9.18605	9.3089	9.5236	9.69935	9.5144	8.83035	9.2698	9.44855	10.31895	9.3315	9.7417	9.76885	9.3544	9.7176	9.2378	9.77405	9.45835	9.26965	9.2193	10.17995	9.1487	9.3983	8.3962	9.06275	7.8557
ABCB11	4.6497	1.3279	2.8356	3.8946	3.9736	0.3824	4.8504	1.4709	5.1623	3.6732	9.2943	5.6158	4.7099	3.0575	4.2371	2.6346	2.6881	-0.1428	2.6889	3.1212	4.1375	4.5421	4.0128	2.6848	1.6086	4.3601	3.3217	3.9435	3.2854	2.2772	3.6443	4.8294	3.347	3.2412	3.9925	2.0045	3.4643	1.5302	1.8357	2.5453	4.0458	4.7169	2.0191	2.6058	3.9333	4.4995	-0.2711	2.2209	3.8415
ABCB4	7.5848	5.7901	7.0134	7.8175	6.8957	7.5998	5.6584	6.9124	7.3708	6.7211	8.8391	7.0215	7.8672	8.0554	6.8532	5.1725	7.4627	7.0629	6.6487	6.9546	7.1048	7.209	6.446	7.0448	7.4733	7.2991	6.9032	7.2222	8.2637	7.6078	5.183	6.7344	6.866	6.5772	7.332	8.8138	6.8009	7.6456	7.2307	7.9383	7.4051	6.5165	7.927	6.5516	5.7738	7.061	6.0785	5.1057	6.0947
ABCB5	2.751	1.3279	1.0198	2.5604	0.948533333333333	0.3824	2.9202	0.738366666666667	2.25933333333333	0.2244	2.36176666666667	0.0574	1.14603333333333	0.182966666666667	1.08696666666667	1.68053333333333	1.94846666666667	-0.1428	-0.0801	1.57623333333333	1.91386666666667	0.24	0.8695	0.1902	1.7165	3.15443333333333	-0.4519	0.5685	2.69076666666667	0.9868	4.18203333333333	1.9622	1.30206666666667	0.5849	0.567533333333333	2.0045	0.380266666666667	0.3612	0.7615	3.4993	1.3725	-0.3657	-0.6045	0.434066666666667	0.0931333333333334	2.19023333333333	1.53183333333333	-0.5008	-0.5883
ABCB6	10.3589	10.4646	10.7383	10.3872	10.3159	11.1006	10.9354	10.7844	10.8089	11.3068	11.0235	10.3416	10.39	10.2323	9.8981	12.2392	10.9085	11.8161	10.6091	10.1596	10.9423	11.1826	11.2594	10.8875	10.7927	11.1226	11.9478	10.7847	10.8098	10.4224	12.4789	10.5221	11.3695	11.1483	10.4641	11.2784	11.0755	11.5158	11.1238	10.5905	10.3721	10.7205	11.7285	11.5859	10.2888	9.6839	9.6874	9.0181	10.5638
ABCB7	10.8282	11.063	10.6843	11.03	11.9611	11.6435	10.8082	11.3794	10.5476	10.8031	11.2701	10.5908	10.6276	11.4541	10.6212	11.3521	11.7437	10.7008	10.9462	10.9365	11.2011	11.7195	10.6715	11.4128	10.6696	10.922	10.733	11.688	10.9985	10.8418	11.8989	10.7462	11.1652	11.0069	11.4983	11.2032	11.3273	10.6609	11.8937	10.6865	10.6753	10.8913	10.9146	10.7471	10.8738	10.885	10.872	11.0315	10.8688
ABCB8	8.1581	7.5113	8.24835	7.64295	7.51045	7.73955	7.7752	8.02895	8.03765	8.058	8.03615	7.49195	7.5191	7.2103	6.8447	8.33625	7.6751	7.72145	7.22745	7.80795	8.26265	6.92155	7.33875	7.9284	8.37415	7.5074	8.17295	7.8379	7.7007	7.25405	8.72715	7.51485	7.4117	7.762	8.1735	6.74305	7.27185	7.87155	7.61085	7.2919	7.31185	7.5012	7.6104	8.5673	8.0947	7.4402	6.378	5.5307	6.2696
ABCB9	6.19345	5.8566	5.9461	6.18665	6.4173	5.65405	6.9828	6.0368	6.36915	6.18275	6.3415	6.0395	5.5355	6.11145	5.79555	6.0001	5.5524	5.69765	6.1728	5.93605	5.96375	6.37075	6.62865	6.2732	6.02775	6.22275	6.34945	5.97825	5.67955	5.2252	6.59065	6.4439	5.37085	6.1102	5.8395	5.3956	6.7943	5.84495	5.08815	6.6719	6.2101	6.6156	5.5202	6.2647	5.6544	6.2889	4.25765	4.9298	5.41365
ABCC1	10.0078	9.3316	8.5855	9.0123	9.1057	9.9751	8.4126	8.9611	9.142	9.2475	9.779	7.5666	9.1919	9.4676	8.5131	9.8257	8.9402	9.2436	8.5309	9.8709	10.1009	9.5385	8.777	10.2939	9.9041	9.6687	10.0526	8.7979	8.9945	8.3475	9.0692	8.6481	9.8641	8.6886	9.4257	8.9319	9.4224	9.344	10.5552	9.5249	9.3758	9.0265	9.7174	9.6214	8.9734	8.1002	6.2622	6.3844	9.5207
ABCC10	8.75963333333333	8.05993333333333	7.6496	8.34436666666667	8.33266666666667	7.76923333333333	8.64096666666667	7.9814	8.34113333333333	7.94706666666667	8.1989	7.86973333333333	7.60593333333333	8.55143333333333	8.59373333333333	8.11013333333333	8.70076666666667	8.28906666666667	8.1063	8.39363333333333	8.01553333333333	8.37743333333333	8.11796666666667	7.8915	8.3029	8.38416666666667	7.58616666666667	8.1686	8.0922	7.85583333333333	8.11003333333333	8.36173333333333	8.29453333333333	8.2209	7.7225	8.18693333333333	7.8817	8.16086666666667	7.99373333333333	7.70536666666667	8.01583333333333	8.1682	8.1711	8.44703333333333	7.78023333333333	8.0346	6.6069	6.89193333333333	7.8475
ABCC11	2.1445	1.3279	1.0198	2.3576	3.4569	2.2351	4.5323	-0.7057	2.5506	0.2244	3.7402	1.663	3.8185	2.4744	2.7857	0.8169	2.2058	2.0485	3.2266	2.676	2.4262	0.24	0.8695	0.1902	3.2059	4.1139	2.8457	0.5685	0.8136	-0.299	4.4413	3.2528	3.181	4.6108	2.8111	2.0045	1.7504	1.3585	1.5003	2.5453	1.7641	4.6405	-0.6045	3.2027	2.4543	2.7035	-0.2711	-0.5008	1.9671
ABCC12	0.4692	4.3661	1.0198	0.3394	0.0856	0.3824	3.496	-0.7057	-0.314	0.2244	4.2551	-0.7993	0.586	-0.3227	-0.6967	0.8169	-0.8375	-0.1428	-0.0801	-0.1711	-0.5058	0.24	0.8695	0.1902	0.3234	2.4281	-0.4519	0.5685	0.8136	-0.299	2.6915	-0.3972	-0.1623	0.5849	-0.1047	2.0045	-0.0407	-0.1443	2.7232	2.5453	0.2283	-0.3657	-0.6045	-0.5507	-0.4446	-0.4568	3.6365	-0.5008	2.6561
ABCC13	1.48365	3.5746	4.482	0.3394	2.47475	2.51215	3.76825	2.68955	5.5274	3.6061	2.096	6.2386	4.1355	1.3929	4.5718	2.93495	2.13475	2.4053	3.17805	1.5091	2.96905	4.12455	4.65865	2.3292	3.29475	2.067	3.31465	2.8935	4.05925	3.2289	1.7278	3.51	3.07355	5.03105	4.211	2.0045	2.44345	3.1497	2.3367	3.81455	6.92765	2.8006	-0.6045	0.8662	4.542	5.3754	4.9051	4.576	1.71855
ABCC2	4.2437	4.66895	4.0171	3.4693	4.20885	4.1569	4.02025	1.9788	5.0674	6.12265	3.32765	2.2247	4.04	3.44035	2.4431	4.4211	2.319	2.49975	2.93345	3.2564	4.29635	4.07845	4.18095	4.2459	4.78575	6.0455	4.84475	3.3912	3.8668	3.4482	7.04445	3.87625	5.51815	3.6163	3.3046	6.15885	5.22115	2.5947	3.46865	6.43455	3.98595	2.77535	6.58875	4.123	2.37545	4.17795	5.18165	3.49715	2.5637
ABCC3	11.0968	11.548	12.08335	11.41025	12.24435	12.10065	11.1232	11.40135	12.42435	12.1505	11.73355	12.1583	12.49785	10.78265	12.26075	12.36055	11.84415	10.46075	11.8527	11.5799	11.81115	11.16535	12.5524	11.76115	11.39305	11.59505	11.2165	11.34445	11.2881	12.1838	12.35295	12.1471	12.48815	12.0192	11.33445	11.83885	10.21915	11.99965	11.7922	12.0548	11.57715	12.24385	11.13415	12.6446	11.9641	11.81645	10.9213	10.77425	11.11605
ABCC4	7.7052	5.6022	7.9726	7.4622	7.3041	7.2099	6.3019	8.0735	7.5193	8.4225	7.543	7.8097	6.1236	7.7585	7.3227	5.405	8.2423	7.5033	7.553	7.3193	7.4976	8.5785	8.0118	8.2817	7.5764	7.7886	7.1927	7.4151	7.7033	7.3463	7.51	7.6642	7.0202	7.5888	8.4117	7.5497	7.4111	6.7527	6.7381	7.2516	6.6148	6.1515	7.0471	6.5497	7.6024	7.6464	7.4106	5.8636	8.2477
ABCC5	9.6782	9.63	9.23566666666667	9.6537	8.9679	9.53733333333333	9.3604	9.63	9.79753333333333	9.9271	10.1286666666667	9.56823333333333	9.29403333333333	9.67723333333333	9.87413333333333	9.60853333333333	9.84813333333333	9.07113333333333	9.46723333333333	9.62723333333333	9.22366666666667	9.39036666666667	9.68636666666667	9.68473333333333	10.0812666666667	9.30996666666667	9.55663333333333	9.96443333333333	9.77886666666667	10.2396	10.2555	9.3712	8.4324	9.2169	9.43476666666667	9.2452	8.994	9.23233333333333	9.1973	9.28623333333333	9.38246666666667	9.378	9.5316	9.382	9.31526666666667	9.61456666666667	8.56396666666667	9.0939	9.00213333333333
ABCC6	7.867425	9.23435	9.7909	8.80045	9.093525	10.42585	10.138375	8.32115	9.846225	8.9396	10.963175	9.66075	8.56835	8.994425	10.1971	10.093625	8.459625	8.12405	9.544525	8.979325	9.144425	9.754075	9.439125	9.4365	10.286925	9.78265	9.965525	9.6322	10.035425	9.705425	9.35055	9.833	10.010275	9.39495	9.556675	9.558625	8.0494	9.389775	9.79345	10.4925	9.87685	9.91055	9.2402	10.087525	9.42585	9.818375	11.317825	10.934725	10.19335
ABCC6P1	5.1643	8.0827	8.6071	5.6223	7.5655	8.7646	8.9374	3.7221	7.9461	7.2076	9.7473	7.6905	8.8442	6.2006	9.1272	8.6323	6.8207	4.6331	7.7118	7.622	7.6701	7.0809	7.8959	6.8397	8.9595	8.6209	8.6181	8.064	9.4373	8.484	8.0888	8.3323	7.6065	7.9552	8.2567	7.9703	6.219	7.7178	7.8542	9.2116	8.7513	8.1179	8.4692	9.0624	8.1319	8.3013	7.5692	7.3704	6.2956
ABCC8	7.1022	5.9062	6.2828	6.6453	6.6375	5.773	7.3624	4.7353	6.4112	5.3463	4.0071	8.0433	5.9323	6.1322	6.8161	6.2014	5.5988	5.5511	5.8451	7.2184	6.2642	5.7934	6.5262	5.1888	5.6052	6.5042	5.7985	6.6036	5.9476	6.9776	7.0051	7.6828	5.6673	6.1664	5.8123	4.9821	6.2628	4.9212	4.9998	6.6033	6.1557	6.4851	8.6059	5.0889	6.11	8.2153	6.4959	5.2154	5.9145
ABCC9	5.454	3.3303	3.0761	4.1756	2.82345	4.27635	4.1424	4.47335	4.41355	3.6405	3.08825	5.8569	2.78835	4.629	1.5265	3.2829	4.51515	5.0905	2.7497	3.7541	3.6381	3.2262	5.2106	2.71565	3.15825	4.6702	4.19135	3.2404	5.4354	3.4867	5.01085	3.38905	2.7109	6.50305	4.41615	4.5217	4.2996	2.872	2.4067	4.16555	3.6112	2.07925	5.9731	3.19165	1.91265	3.31455	2.1693	2.254	2.51835
ABCD1	7.0513	6.115	6.13516666666667	6.3006	6.51546666666667	6.64196666666667	6.82506666666667	6.0825	7.0298	6.72886666666667	6.8536	5.86276666666667	6.85916666666667	6.77306666666667	6.4774	6.2048	6.89343333333333	6.0217	6.58766666666667	6.6952	6.15956666666667	7.5781	6.57723333333333	6.89826666666667	6.6886	6.8382	6.7536	6.6492	6.15753333333333	5.86926666666667	7.58586666666667	6.74173333333333	5.9542	6.2845	6.4821	6.36513333333333	6.43983333333333	7.03426666666667	6.56113333333333	7.91176666666667	6.27086666666667	6.46323333333333	6.63726666666667	6.7948	6.13046666666667	6.13956666666667	4.2529	4.74393333333333	5.29916666666667
ABCD2	2.7537	1.3279	1.0198	0.3394	0.0856	2.6593	1.28	3.0372	3.8932	2.8953	0.4306	3.1454	4.3413	2.9271	2.9332	0.8169	1.374	-0.1428	1.1985	4.034	2.5873	0.24	3.4189	2.8867	3.2021	4.4753	3.2832	0.5685	0.8136	1.3051	3.8839	3.7004	-0.1623	3.8857	3.005	2.0045	3.5299	1.6197	-0.2606	2.5453	4.3189	2.1467	-0.6045	-0.5507	3.4903	4.4269	-0.2711	4.3911	-0.5883
ABCD3	9.2272	8.61665	8.6002	9.2056	8.95575	8.9539	9.6116	9.05195	9.19245	8.7621	9.39695	9.5468	8.3309	8.6301	9.3089	9.29305	10.0649	9.84235	8.934	8.92725	9.72935	9.36325	9.5026	8.90555	8.68695	9.3013	8.2808	9.0669	8.86495	8.9562	9.2928	9.55255	9.0366	8.93045	9.05055	8.497	9.2203	9.7432	8.75905	9.20905	9.01725	9.03485	8.4896	9.33295	8.5877	9.54525	9.0998	8.4568	9.7065
ABCD4	8.7861	8.51355	7.57375	8.59785	8.41605	7.39805	9.1901	7.6791	8.31435	8.1127	8.0147	7.89685	7.6075	8.22305	8.81725	8.24885	7.74005	7.7965	7.7186	8.5524	8.21245	8.34265	8.3322	8.13995	7.5541	7.91415	7.7367	7.53525	7.94755	7.77675	7.73125	8.98565	7.36705	7.70265	7.9628	8.0317	8.2751	7.36835	7.4111	7.8603	7.60765	8.63975	7.741	7.7166	8.44045	8.5707	7.39795	7.70575	8.03335
ABCE1	10.0793	10.09595	10.55115	11.0706	10.712	10.6231	10.5018	10.69255	10.46325	10.72445	10.2845	10.34335	10.78045	10.19775	10.4587	11.304	10.06705	10.26605	10.5604	10.734	10.29485	11.29	9.9173	10.9517	10.4105	10.9622	9.9325	10.49005	10.6387	9.8484	10.8545	10.56245	11.0393	10.3891	10.5456	10.5582	10.60765	10.86875	10.4288	10.05985	10.333	10.9156	10.0371	10.9159	10.9608	10.2909	10.12095	10.3463	10.90445
ABCF1	12.091	11.877	11.835	11.9956	11.6302	11.882	12.1303	12.0483	12.0844	12.3106	12.3769	11.9178	11.6843	11.8855	11.3487	12.1296	11.9578	12.3922	11.9989	11.9933	11.8379	11.7716	11.7865	11.9381	12.1711	11.1708	11.4616	12.0162	11.996	11.5946	12.3222	11.6767	11.9677	11.4604	11.8018	11.6483	12.3173	11.9018	12.209	11.424	11.7589	11.7821	11.8982	11.9474	11.6392	11.3858	11.0915	11.2319	12.2707
ABCF2	10.7081	9.9009	10.1643	10.2464	10.6343	10.2075	10.7524	10.9074	10.3453	10.9052	10.6377	10.2064	10.1252	9.9847	9.321	10.1438	9.102	10.0324	10.3362	10.2124	9.9725	10.4705	9.2141	10.6922	10.6234	10.7477	10.9065	10.4677	10.7534	9.2165	11.2745	9.559	10.8768	9.9194	10.5749	10.4112	9.8049	10.7043	10.6354	10.0135	9.7413	9.8326	10.0771	10.2781	10.5647	9.2842	8.5443	9.3623	8.9379
ABCF3	12.1706	11.4739	11.4985	11.4513	11.1245	11.5659	11.5591	11.7745	11.7886	11.4142	11.8679	11.4769	11.3005	11.8225	11.7053	12.1132	11.8883	11.4903	11.4947	11.6446	11.3249	11.4142	11.3538	11.6297	11.7486	11.3557	11.2962	11.7804	11.5554	11.8298	12.2104	11.5925	11.8532	11.3297	11.034	11.2191	10.8497	11.6268	11.43	11.5599	11.435	11.4386	11.0245	12.0684	11.4453	11.1956	11.3089	11.1943	11.5231
ABCG1	8.5707	10.2956	10.6156	8.8513	9.2201	8.89	9.8159	8.7336	10.6057	9.6608	10.5758	10.192	9.6553	9.1978	10.8156	7.6453	9.6047	8.9164	10.04	9.1745	9.7965	9.7853	10.5349	10.7221	10.0428	9.8485	9.4726	9.2617	9.8803	9.6755	9.3038	10.1608	10.2354	9.5506	9.857	8.3388	8.2251	9.4687	9.8586	10.2641	10.5644	10.2251	9.2422	10.1004	9.3031	9.6162	9.0158	9.769	8.6583
ABCG2	6.5628	4.6994	5.8745	5.7924	6.2274	5.7606	6.3939	4.8323	6.9004	5.2893	4.6608	5.8917	5.9192	6.4757	6.124	5.4854	5.7388	4.7449	5.0156	5.9033	5.7498	5.5638	5.7539	5.3501	5.1951	5.6795	7.7735	6.0598	6.3129	5.6549	7.4914	6.8441	5.1684	6.0865	5.7452	5.0565	8.2141	5.4848	4.6945	6.9087	7.2978	5.6459	5.4256	6.001	6.0358	7.6394	6.4982	6.6343	4.7095
ABCG4	5.9106	1.3279	2.4404	4.2633	4.9068	2.9186	4.397	3.8861	5.3607	4.6207	2.2285	1.5642	2.4903	4.9205	3.9655	4.2313	4.8855	4.5276	3.6833	4.5573	2.9836	4.3425	4.5141	4.3671	4.1732	4.5965	3.6003	4.1939	4.8859	3.6178	6.329	4.313	2.3291	3.5486	5.0724	2.0045	3.8593	2.7507	4.7383	4.6575	3.6047	3.1087	5.1651	3.2611	3.6834	3.5862	4.4793	-0.5008	1.9272
ABCG5	7.811	6.068	6.7195	6.7676	6.5195	7.1531	7.5592	6.0398	5.5866	5.2958	5.2046	4.6867	8.1624	5.2358	7.1825	10.1854	4.4942	6.709	6.4743	6.6267	6.8818	6.216	6.735	6.307	7.1723	6.3897	5.4025	6.0518	4.2804	4.654	5.9543	8.1965	5.2327	5.3004	6.21	4.94	7.4312	4.8136	5.3518	6.6712	5.7053	8.1758	3.9915	5.2073	7.5455	6.2094	5.2023	5.49	5.5294
ABCG8	6.5663	4.0564	4.3116	4.6066	3.7792	5.2177	6.1661	3.451	4.5693	3.5905	3.7758	3.2412	7.4092	3.3672	5.6361	8.6438	2.6903	5.3045	5.2136	4.9509	4.5011	4.7747	5.8912	2.7655	4.6274	4.9301	4.662	4.5496	3.3852	4.4228	5.3361	6.4687	3.8694	4.3808	5.6074	2.0045	3.5373	2.4185	3.0373	2.5453	4.1891	7.8003	2.766	3.3337	6.55	5.4538	4.6867	3.9345	1.671
ABHD1	6.9274	5.5928	5.1933	5.8448	6.5283	5.2197	6.7568	7.0212	7.8318	6.2271	6.6233	5.4445	5.9242	5.9837	6.6604	5.5334	6.476	7.0274	5.6177	6.2374	5.5946	7.002	5.373	6.22	5.4189	6.0922	7.4283	6.0053	7.5906	6.1186	7.6274	6.4428	5.7888	6.8963	8.3125	7.2361	6.2426	7.1894	5.5033	4.3534	5.5616	6.4427	7.9239	7.1251	6.4846	6.257	4.6323	5.7278	8.401
ABHD10	2.3858	3.5578	2.9702	5.146	3.851	1.6498	4.6719	3.1007	3.4344	3.2152	3.9549	4.0634	3.5276	-0.3227	4.0437	4.6998	-0.8375	2.0168	4.674	4.5261	1.9656	4.6351	3.4387	3.905	2.2478	3.5254	4.1647	4.1976	0.8136	2.6416	5.0965	4.5559	3.1977	4.2116	2.8021	2.0045	3.7892	3.2029	2.7755	2.5453	4.444	5.35	2.4938	3.2935	3.6644	4.3199	1.8318	-0.5008	-0.5883
ABHD11	11.8781333333333	11.1476666666667	11.1085333333333	10.9786333333333	11.8335333333333	11.4535	12.6131666666667	11.6584333333333	11.2079666666667	10.7482333333333	11.8532333333333	11.5886333333333	10.5308333333333	10.7885666666667	10.8846333333333	11.5441333333333	11.4352333333333	11.0746333333333	11.2880666666667	10.5146666666667	11.568	10.9904	10.6078333333333	11.4734666666667	10.4889666666667	11.4050666666667	11.6168333333333	10.9665666666667	11.5022666666667	11.0304666666667	11.9574	11.0461333333333	10.9370333333333	10.3795	10.6730333333333	11.6052666666667	11.2496	10.9119	11.4746666666667	10.7114	10.917	11.7538	9.81523333333333	11.1691	11.4610333333333	10.9136666666667	11.8477666666667	11.4283666666667	11.4512333333333
ABHD11-AS1	8.1086	8.6755	9.694	7.0085	9.5286	9.5914	9.3251	6.0717	9.3115	7.5834	9.5133	8.6196	8.2936	7.0522	8.1974	7.3822	8.0601	8.1753	7.4622	7.0219	7.8627	7.5083	9.6084	8.2717	7.2843	8.6263	9.0174	8.8293	8.2499	8.9725	8.6594	8.4768	9.4621	7.9583	7.4024	7.8715	8.7414	9.3257	8.0109	8.1872	8.631	8.2518	6.3277	8.6128	8.9937	9.5342	11.6915	10.1073	8.3765
ABHD12	9.881	9.5415	8.5357	9.3045	9.6707	9.1205	9.7096	9.9109	10.4942	10.2015	10.4283	9.5005	9.1246	9.0969	9.204	8.7926	9.3507	9.8807	9.3169	9.2594	9.0946	9.382	8.8558	9.7949	9.7222	10.5627	9.7016	9.9111	9.6642	8.9032	9.8998	8.8732	9.6055	9.1154	10.2906	8.4423	8.9417	10.9833	10.3665	9.9998	9.5916	8.6618	10.0053	9.7969	8.6547	9.1311	8.4293	9.5036	10.4372
ABHD12B	6.16215	7.1582	6.1201	3.8368	3.19595	8.0951	2.8099	7.25525	9.16475	6.59995	3.24375	5.1465	7.5189	4.24355	2.8105	8.043	2.0636	2.48275	3.50515	6.8871	5.03535	5.2697	3.12405	2.3347	6.0464	6.3731	7.75725	6.35555	3.3516	8.36495	5.7822	8.05665	3.72725	2.00565	8.236	8.29925	3.4645	10.5378	7.0654	3.83375	7.3157	6.8475	2.5873	5.6807	7.3244	7.22495	5.4646	5.44395	8.0791
ABHD13	5.8221	6.075	6.7247	7.4884	6.4774	6.7182	6.4637	6.3478	5.4939	6.7383	6.3367	5.9678	6.5745	5.8709	5.6874	6.2959	5.1498	5.4141	6.8353	6.142	5.5015	6.1851	5.9145	6.323	7.0432	6.4647	6.9009	5.975	5.7934	5.8247	6.2525	5.9391	6.7382	6.5688	6.6086	6.5525	6.4198	6.0515	6.5654	7.6006	6.9559	6.448	6.3812	4.7522	6.2562	6.4844	3.6714	5.5931	4.5342
ABHD14A	12.34975	12.18935	11.75855	12.30195	12.0406	11.5502	12.21565	12.3805	11.88155	11.82435	11.3696	12.33075	12.36345	12.05615	12.8864	11.94205	11.9379	12.31715	11.89565	12.77065	11.31955	11.37655	12.1101	11.84835	11.75515	11.16435	12.10075	11.67255	12.17315	12.18	10.8395	12.1876	12.14505	12.1611	11.45965	11.26915	11.49225	11.5512	11.81755	11.5455	11.78115	12.88625	11.7524	12.0169	12.24145	12.3144	13.96755	13.00255	12.775
ABHD14B	9.9342	11.0786	10.7399	10.2236	10.2755	10.1948	10.4576	10.4884	10.9009	10.4641	10.8097	10.6315	10.8758	9.8395	11.2322	11.2997	10.131	9.9259	10.6568	10.5889	9.6703	10.697	9.4493	10.7433	10.3922	10.0405	11.0391	11.7179	10.3377	10.3215	10.598	10.516	10.0782	10.9424	9.9329	9.8549	9.7762	10.6235	10.7195	10.4864	10.2464	10.8231	9.8622	11.5049	11.1629	10.3441	10.466	10.6675	9.3948
ABHD15	6.7857	8.3444	8.066	7.9165	7.6206	8.0054	8.4075	8.3108	9.5707	9.4072	7.7566	8.5067	8.2214	8.1237	9.3289	8.3453	8.1296	7.2105	8.3079	8.6285	8.3014	8.3806	8.5272	7.6806	8.2774	8.7965	9.0366	9.0679	8.5268	8.4925	7.3645	8.7999	8.2339	8.8046	8.4379	8.0701	8.8309	9.38	8.6531	7.4528	8.8952	9.0593	8.883	8.0873	8.6115	8.9405	7.4185	8.2963	9.035
ABHD16A	8.0404	9.0543	8.9031	8.1446	8.4473	8.5038	8.5676	8.9613	8.7612	9.2428	9.2607	8.616	8.6792	9.0407	8.4514	8.6989	7.4585	8.5506	9.0851	8.4283	7.7233	8.451	8.2768	8.2633	8.7129	8.4422	8.7275	8.1152	8.6163	8.3469	9.0202	8.382	8.304	8.1252	8.0429	8.2521	8.2805	8.61	8.7413	8.7909	8.4164	8.3475	8.8259	8.2459	8.702	8.0007	8.2535	8.5477	8.4699
ABHD16B	6.2175	4.6088	4.6453	6.0421	6.1546	4.6133	6.1277	4.0411	5.3356	4.8844	4.9302	5.0584	4.2986	5.1955	5.6485	4.8841	5.394	5.3587	4.8946	5.6693	6.1164	5.539	5.5552	4.7343	4.5325	5.334	4.562	5.0454	4.3855	4.6343	5.7832	6.3738	5.69	4.3426	4.4352	4.3299	5.5077	4.6812	4.4047	5.0771	4.6805	5.6967	4.4439	4.7259	5.3215	5.8433	5.6753	5.1758	6.3966
ABHD2	8.4766	9.7336	9.9555	9.1952	9.6372	10.2731	9.7933	10.3475	9.3775	9.2986	9.4247	9.3153	9.3636	8.7017	9.631	9.6759	9.3538	9.7661	9.6942	9.5681	8.7246	8.2715	9.0357	8.5773	9.5963	8.5353	10.2151	10.0708	8.6574	8.6696	8.4751	9.79	8.7158	9.1585	9.2196	8.4621	8.5016	9.9411	9.4838	10.6316	9.3169	10.2909	8.7689	10.0985	8.9763	8.3182	4.9085	6.9948	5.4901
ABHD3	7.5702	9.715	10.5942	8.8524	9.0715	9.0018	9.7927	9.0278	10.938	9.8456	8.99	11.145	10.1662	8.6262	10.7756	9.5482	8.3219	8.9492	9.6963	9.6964	10.3784	8.7929	10.9986	8.6359	9.1167	8.9502	8.9957	9.4894	9.6486	9.7442	7.9842	10.3694	9.0855	10.0002	10.043	8.7899	10.53	8.964	8.5664	9.4907	10.4367	10.3525	8.7115	8.2584	10.1491	10.732	10.7305	11.2467	8.5938
ABHD4	10.9392	9.7656	9.2223	9.6371	10.4883	9.0556	9.9962	9.3661	10.0099	9.4878	9.5004	9.6014	9.5517	10.2763	11.0333	9.4281	10.4549	10.212	9.0157	9.9622	9.9527	9.619	10.1839	9.7235	9.5621	9.7319	10.1372	9.3578	9.5317	10.1653	9.7884	10.5997	9.5995	9.3768	9.2742	9.9675	10.192	9.3823	9.5352	9.7611	9.6224	9.9577	9.8942	10.0035	9.745	10.3664	10.6814	10.5823	10.5126
ABHD5	10.7756	10.6767	10.8161	10.3688	10.5644	10.5946	11.1475	10.8827	10.7185	10.324	10.3558	10.449	10.8237	10.1358	9.7396	11.0903	10.0698	11.126	10.5313	10.7953	10.5607	10.4319	11.0498	9.6342	10.0578	10.2098	10.1903	10.214	10.2925	10.3322	9.3708	10.5468	10.5973	10.182	10.2825	10.2165	9.6056	10.4525	10.9899	10.2936	10.6258	10.791	9.7342	10.1901	10.5628	10.544	12.3007	11.9972	11.3716
ABHD6	10.5123	10.601	11.4752	10.4868	11.4945	11.1529	11.4125	11.1417	11.3136	10.9382	10.8444	11.2277	11.075	9.8613	10.9374	11.3571	10.4217	10.6526	10.9182	11.0882	11.5433	10.626	10.9265	11.2565	10.7088	10.1994	9.8328	10.5115	10.6859	10.4356	11.2241	11.1061	11.5452	11.0752	10.8858	10.0347	9.645	10.6604	10.5002	10.4666	11.0492	11.6344	10.3815	11.2122	11.0413	10.9615	10.9683	11.5031	10.8173
ABHD8	10.7559	9.7284	10.2374	9.4916	9.2122	9.7981	9.781	9.9708	10.4663	10.0583	10.5033	9.8445	9.9943	10.4484	9.6303	9.3613	11.0009	10.1083	9.7042	10.6363	9.5184	10.9392	10.8286	10.1324	10.3086	10.2529	10.3511	9.8143	10.3228	10.3968	9.7816	9.9388	9.3955	10.2249	9.7673	10.529	9.3362	10.2798	10.9928	10.3183	11.1113	10.6381	11.1119	8.3682	10.0129	10.4094	10.1597	10.6571	10.2168
ABI1	8.8015	10.588	10.29	9.7029	9.576	10.0008	9.5926	9.924	9.7206	9.7815	10.136	10.092	10.5089	9.812	10.4253	9.5489	8.317	8.7164	10.5372	9.7252	9.2335	9.0379	10.0513	9.9441	10.0554	9.9085	10.1615	9.4296	10.1657	9.6385	9.1955	9.7501	9.6253	9.5008	9.6055	9.637	10.0633	9.9582	9.6795	10.3723	9.9648	10.0494	9.1778	9.4899	9.9507	10.2613	9.4159	10.2656	8.8309
ABI2	9.5263	9.242	9.1429	9.5873	9.2972	9.3927	8.2679	10.0289	8.8128	9.9396	9.9756	9.3927	8.8186	9.8702	9.0263	8.5062	9.5995	9.3379	9.3915	9.6609	9.2971	9.5787	9.04	9.4399	9.6054	9.6935	9.347	9.6408	9.5892	9.6598	9.6735	8.54	9.6729	9.2596	9.7996	10.0679	8.8881	9.6155	9.3736	9.4543	9.1074	8.9587	10.1211	9.1597	9.0984	8.7992	7.3564	7.9821	8.8142
ABI3	9.1376	8.6535	8.8224	8.1775	8.4663	8.3077	8.2812	9.0607	9.1815	8.7699	8.4382	9.0459	8.8735	9.6554	8.8113	7.711	8.9235	9.317	8.4954	9.1179	8.3535	9.0374	8.9479	8.6803	9.1432	9.1094	8.9915	8.7154	8.7767	9.1225	8.1386	9.0675	8.3566	8.8002	8.5233	8.9542	8.9348	9.0666	9.0581	8.5859	9.0655	8.2818	9.4596	8.0413	8.7914	9.1877	8.979	8.8024	9.0073
ABI3BP	4.6292	4.25656666666667	4.7039	4.7594	2.5086	4.63116666666667	4.54936666666667	3.45526666666667	4.8585	4.7338	4.8271	6.64146666666667	6.0337	5.44923333333333	5.3164	1.84676666666667	5.0326	4.5292	5.30503333333333	3.09866666666667	5.08676666666667	4.9031	4.13086666666667	4.3955	5.1184	5.11683333333333	4.41463333333333	4.42006666666667	6.06183333333333	6.63183333333333	4.81996666666667	6.61896666666667	4.17896666666667	4.05773333333333	4.82226666666667	4.85186666666667	4.64113333333333	5.25406666666667	2.5682	3.04323333333333	4.85473333333333	3.62053333333333	4.1786	2.9743	3.1009	6.17203333333333	5.7856	3.3805	5.03143333333333
ABL1	8.48415	7.82935	7.95435	8.2345	7.34045	8.39715	8.0614	8.0471	8.3078	7.67245	8.50205	8.2685	7.88505	8.80745	8.17875	8.0633	8.629	8.1912	7.9676	8.01885	8.0362	8.12485	7.55045	7.94685	8.57845	8.24605	9.27415	7.9695	8.60875	8.74145	7.79945	8.1122	8.39525	8.48835	8.17565	7.79705	8.2314	8.0884	8.31795	8.31345	7.82655	8.35585	8.4681	8.6449	7.7992	8.11325	6.2019	6.7152	7.402
ABL2	8.8288	7.05495	7.50305	8.822525	7.36405	7.57705	7.0597	6.946525	7.0824	7.27565	6.234025	7.001525	7.1565	7.965375	5.372775	7.579975	8.374025	9.348775	6.582	7.4033	8.151275	8.4377	7.523725	7.428325	7.647725	7.54655	7.5833	7.843075	7.653025	7.984975	8.08175	6.990475	8.08895	7.244	7.935025	8.103625	7.6176	7.3123	7.36175	6.858575	7.453475	6.8271	7.906625	7.4929	6.769175	7.0917	6.0246	6.364925	7.857775
ABLIM1	10.7158333333333	11.5065	10.6298	10.7412666666667	10.6446	11.2294333333333	10.2956666666667	10.2634333333333	10.7871666666667	10.4437333333333	10.0499333333333	11.1535666666667	10.6082666666667	10.0607	11.3370666666667	11.3553	10.4725	10.0738	10.4617333333333	10.5956666666667	10.8776666666667	9.61453333333333	10.5681333333333	10.2703333333333	9.83893333333334	10.2305	10.0458333333333	10.2673333333333	9.66753333333333	10.6675	10.9121	11.0296666666667	11.4808666666667	10.1690666666667	10.0755	9.8213	10.1227333333333	10.4595666666667	10.419	10.6923	10.5435666666667	10.2611	10.0514666666667	10.6156666666667	10.8813666666667	10.7650333333333	10.0596	10.0346666666667	9.67733333333333
ABLIM2	8.58943333333333	9.7287	10.0152333333333	10.2536666666667	10.1493	10.7606666666667	8.95573333333333	9.59133333333333	10.1320666666667	9.49723333333333	10.0192666666667	7.3708	9.535	8.11596666666667	8.634	9.30826666666667	9.4225	9.01843333333333	10.2637	9.19353333333333	9.27053333333333	10.0443	8.75086666666667	10.7044666666667	10.7037	9.50086666666667	10.0576333333333	10.5654	8.48553333333333	8.54803333333333	11.2801	9.37816666666667	10.0800333333333	9.89743333333333	9.11993333333333	9.88216666666667	10.8061	11.5980666666667	10.8452666666667	10.1051666666667	9.97823333333333	10.7163333333333	9.19206666666667	9.55073333333333	9.36353333333333	8.099	8.867	8.3656	8.705
ABLIM3	8.49335	6.4018	6.4866	6.02705	6.659	6.30145	5.40565	6.1722	6.44305	6.19565	5.7638	5.87705	6.5835	6.4317	5.065	5.9919	8.0075	7.28695	6.3933	7.1518	7.17145	6.1125	6.87215	6.1139	6.38985	6.30295	6.0121	6.2585	6.68285	6.8365	6.8133	6.18235	5.3411	6.61245	6.85335	4.9409	5.23685	5.48315	6.24995	6.51815	6.50905	6.40875	7.31895	8.13275	5.7249	6.72635	4.9843	4.83355	4.7589
ABO	12.4274	12.4283	11.7013	9.9038	11.9853	10.3575	10.6528	9.6114	10.9126	9.7905	9.761	10.7531	10.1561	11.9521	11.035	12.1394	12.4151	10.9183	10.6675	11.3181	10.9537	10.195	11.1221	12.022	11.3819	8.9319	9.6049	11.1669	10.5647	11.34	10.7319	11.8043	11.6853	10.5228	10.7351	10.3497	11.0465	10.953	10.109	9.9867	10.6666	10.3073	10.7215	11.5411	10.5415	11.1665	8.7158	9.2675	6.1192
ABP1	9.7441	10.4747	12.0138	9.2484	10.8562	10.5107	10.8182	9.9681	11.7187	11.1555	10.9918	12.2204	10.3769	9.5984	11.4358	10.4813	11.0814	9.3485	10.9274	9.6054	9.944	10.2042	11.8313	9.9682	10.5616	9.8463	11.6819	10.4164	11.5926	11.1756	10.4776	10.7024	11.3251	10.594	10.9757	10.3076	9.4285	10.6072	9.9014	9.1611	10.9647	10.2568	8.7689	11.0413	11.5691	11.3533	9.6364	11.0369	7.0614
ABR	10.9941	10.511	10.45685	10.61755	11.08295	11.17435	10.57885	10.12565	10.42405	10.4908	10.9089	10.6071	10.01925	10.43905	10.94575	10.95825	12.088	10.24945	10.0955	10.6215	10.80215	10.1853	10.45645	9.9125	11.70835	11.663	10.7658	11.584	10.4587	11.36295	10.76185	10.83985	10.6442	10.6066	10.74575	10.2158	9.59545	10.56035	10.1688	10.14195	10.4857	10.8692	10.6033	10.9991	10.2779	10.7385	9.659	9.4193	9.52525
ABRA	5.7914	1.3279	3.8956	5.4398	4.0905	4.0905	6.0075	2.3989	4.2333	2.697	0.4306	3.4551	4.9547	4.0752	5.379	4.0946	2.6358	-0.1428	2.2104	4.5037	3.5268	3.7886	3.4777	3.7511	0.3234	4.8239	3.8903	3.4702	3.6362	2.8452	4.4698	5.8489	4.1986	3.5742	3.0023	4.5787	2.9224	1.8092	2.7697	2.5453	4.2051	4.1572	1.3992	3.445	3.7918	4.8968	4.6186	2.4915	5.278
ABT1	8.2191	8.4457	8.2022	9.0463	8.1464	7.9811	8.6658	8.5136	8.1714	8.6828	8.4972	8.4265	8.97	8.057	7.9633	8.4911	7.772	8.369	8.9894	8.8224	8.011	8.2592	8.0892	8.0403	8.1789	7.8121	8.4519	8.1183	8.2872	7.2475	7.5908	8.5986	8.7073	8.4608	8.049	8.5877	9.1635	8.2943	7.1093	8.5132	8.4793	8.241	8.417	8.1167	8.6536	8.1986	9.4433	8.2329	8.8951
ABTB1	12.00235	12.00715	10.8738	10.4856	10.70925	10.934	10.8061	11.53775	11.22585	11.10045	11.30295	10.6558	11.132	11.8494	12.0717	11.64455	12.2199	11.8024	10.95405	11.27475	11.15275	10.7137	11.49905	10.99005	11.559	10.89735	11.0485	11.51545	11.0856	11.7081	11.7431	10.956	10.1568	11.19635	10.6267	11.32365	10.9508	11.05135	11.6592	10.5913	10.94905	11.0357	10.7894	11.00415	11.26095	11.13375	11.50055	11.1809	11.57915
ABTB2	10.8699	8.9628	10.4211	9.5838	10.14	9.7616	10.9665	10.7288	10.8401	10.6683	10.3209	10.2181	10.6284	10.4072	9.5855	10.4412	10.3277	10.168	10.2854	10.2949	10.5293	10.1812	10.2826	10.5671	9.6959	10.1403	10.433	10.268	10.518	10.3217	10.6757	10.3457	9.9324	10.5019	11.248	10.4413	9.7504	9.7062	9.739	10.0747	10.9298	10.8753	8.4892	11.4409	9.6392	10.5772	8.5541	9.7823	9.7162
ACAA1	13.892	13.2775	13.4355	13.2151	13.4229	13.482	13.556	13.4369	13.7372	13.5825	13.371	13.7213	13.1966	12.9627	13.1086	13.9158	13.2431	12.578	13.6562	13.2248	13.1919	12.9037	13.5717	13.2718	13.1373	12.6624	12.7078	13.2309	12.7845	13.5739	12.818	13.5294	13.4192	13.5362	12.9063	12.8042	12.1317	13.5563	13.1696	13.131	13.5013	12.8967	12.9021	13.0596	13.5756	13.8842	14.7881	14.4062	12.8932
ACAA2	11.7265	12.4341	12.8519	12.7101	13.8885	12.7828	13.1338	12.0461	13.817	13.5518	12.739	13.7783	12.8735	12.6305	13.9111	10.8187	12.5328	12.2499	12.1868	14.1287	13.3369	12.3349	13.7968	12.3892	12.9117	12.8273	13.048	12.9683	13.1701	12.3434	12.0043	13.9945	12.9417	12.573	12.7897	12.9782	13.4167	13.1588	12.6769	12.4972	13.2974	13.8135	12.0404	12.6936	13.2629	13.9681	14.2057	14.7256	13.236
ACACA	9.7612	9.895	9.34315	10.0167	10.251	10.46195	9.58145	10.35455	10.37565	11.1346	9.62335	10.2309	10.4621	10.2466	9.52225	10.63125	10.34755	10.0139	9.8065	10.24485	10.07025	10.21875	10.24415	10.324	9.91965	10.23875	9.86715	9.77715	9.999	9.7743	10.4611	10.3726	10.6393	9.8919	11.17215	10.0566	10.4887	10.69755	10.63685	9.1819	9.96565	10.39995	10.4247	10.1382	10.1466	9.8606	9.6489	9.6012	10.82355
ACACB	6.5982	5.49066666666667	6.20746666666667	6.2484	6.53266666666667	6.53653333333333	7.1695	5.63743333333333	6.54403333333333	6.14226666666667	6.89383333333333	6.5789	5.71473333333333	6.44626666666667	6.61796666666667	6.49176666666667	6.47803333333333	4.68233333333333	6.49093333333333	6.0912	6.22	6.33516666666667	5.33533333333333	5.70766666666667	6.54296666666667	6.5439	6.46133333333333	7.1751	6.75623333333333	6.78726666666667	6.6799	6.9197	6.14823333333333	6.03093333333333	6.36213333333333	5.3051	4.37666666666667	6.4908	6.10906666666667	5.81343333333333	5.355	6.2499	6.57886666666667	4.27256666666667	5.91086666666667	6.78443333333333	4.24193333333333	4.32016666666667	4.87076666666667
ACAD10	9.17	8.2084	7.8688	8.05945	9.03725	7.77355	8.3706	7.9584	8.7337	8.1909	8.35575	8.27295	7.64235	8.65705	8.88485	8.68975	9.4104	8.6068	8.0254	8.30735	8.64185	8.63665	8.31225	8.29755	8.20045	8.54065	7.7742	8.3118	8.2731	8.3199	8.98785	8.78925	8.5516	7.94755	7.9274	8.4887	8.9771	8.4666	8.4733	8.0685	8.0319	8.28005	8.3289	8.0757	8.23615	8.2805	9.96095	8.11565	8.9681
ACAD11	9.0513	8.6461	8.2815	8.8804	8.0464	8.5907	8.5777	8.5897	8.6465	9.1132	8.8627	8.1766	8.6337	9.1043	8.1312	8.7866	9.026	8.3917	8.086	9.3348	8.0758	8.8068	8.2782	8.6646	8.465	8.7148	8.5663	9.0464	8.8929	8.554	9.8663	8.2726	8.2988	8.4792	8.4387	8.9773	7.7501	8.7568	8.3761	9.077	7.515	8.6454	9.2717	9.2664	8.5965	8.9337	7.2651	7.2949	7.56
ACAD8	6.671	6.9305	7.2405	6.8104	7.2404	7.0324	7.3196	7.5103	7.8495	7.3103	7.3645	7.6559	7.368	6.8813	7.3368	7.2916	5.9246	6.1783	7.4984	7.4808	6.5645	7.0421	6.8488	7.1196	7.0015	7.0006	7.2012	7.5375	7.1241	6.9626	7.3866	7.5929	6.4673	6.9195	6.6018	5.9553	6.5732	7.3025	7.0688	6.5557	6.9188	7.604	6.6737	6.6748	7.567	7.1587	7.394	6.9541	6.4032
ACAD9	11.57005	10.93315	11.0994	11.30835	11.00525	11.162	11.3199	11.6057	10.89475	11.1407	12.0817	11.15805	10.838	10.95915	10.66105	11.0922	10.92	11.21055	11.1466	10.9653	10.30545	10.90945	10.4349	10.8416	11.30365	10.69045	11.53865	11.2735	11.30825	11.13115	11.45365	10.75365	11.1385	10.7968	10.35615	10.6567	10.5612	11.14275	10.8691	11.14305	10.842	11.2069	10.6105	10.75165	10.9596	10.7376	9.9696	10.27965	10.2154
ACADL	3.4966	1.3279	2.711	0.3394	0.0856	1.9913	-0.0021	2.1575	4.128	0.2244	0.4306	2.9422	3.6923	-0.3227	2.5057	0.8169	3.1377	-0.1428	-0.0801	-0.1711	-0.5058	0.24	0.8695	0.1902	1.9332	-0.4274	2.1143	5.0251	0.8136	-0.299	2.9145	-0.3972	1.9179	0.5849	2.8171	2.0045	1.8954	3.9002	-0.2606	2.5453	5.5499	-0.3657	-0.6045	-0.5507	-0.4446	3.1962	-0.2711	-0.5008	-0.5883
ACADM	9.274	10.6948	10.1048	10.4924	10.309	10.3672	9.9523	9.4778	10.7504	10.7298	9.912	10.6274	10.4199	10.0241	11.1717	10.8574	10.763	9.1243	10.7147	10.4665	10.5493	10.1591	10.454	10.1978	10.7293	9.7961	9.4556	10.0054	10.8788	10.4605	9.5194	10.822	10.3932	10.2267	9.6451	10.573	10.8704	10.7124	9.6225	10.5828	10.4769	11.185	9.6083	10.1628	10.5899	11.4234	11.461	11.7836	9.9465
ACADS	6.381	8.5802	8.4769	7.0456	7.6948	7.0871	7.9419	6.6353	8.5751	7.5306	8.2303	8.8116	7.6382	6.3621	9.3724	7.4699	6.8196	5.3003	7.6599	7.2667	7.1904	6.7539	7.5936	7.2519	8.0793	7.083	8.2575	8.5201	8.1261	8.1227	6.4839	9.0842	7.748	7.6762	6.905	6.3366	7.838	7.3163	7.0252	7.6311	7.6824	8.2734	6.2101	7.3136	8.693	9.0411	8.0159	8.5656	5.2153
ACADSB	7.81455	9.04345	9.05065	8.3909	8.6705	8.49395	8.0721	8.3991	8.93775	8.83135	8.59515	9.4321	9.4159	7.86305	9.3806	9.08135	8.0603	7.7541	9.1232	8.48425	8.57475	9.0998	8.89525	9.35795	8.3645	8.9187	8.4469	8.70495	9.0167	8.9671	8.83465	9.39965	8.96955	8.7326	8.5681	8.97245	8.4744	8.65755	8.75015	7.84245	9.0274	8.45475	8.39475	8.4189	9.1873	9.61435	9.15395	9.6009	7.8776
ACADVL	14.7301	13.7523	14.8536	14.1001	15.1012	14.7821	14.0042	13.81	14.8353	14.5476	14.7066	15.3545	14.0922	14.0282	15.5318	15.4878	14.9569	14.3296	13.9414	14.9033	14.8575	14.0969	14.7534	14.3982	15.3688	14.05	13.8243	15.165	14.5163	15.4906	14.1742	14.8037	14.1277	14.65	14.2297	14.2275	14.1396	13.7997	14.3476	14.034	14.4452	15.2174	14.4232	14.5114	14.8685	14.9344	15.8367	15.4438	14.0866
ACAN	9.46765	7.55475	7.151	9.1446	8.3704	7.7413	7.66555	7.7334	8.05175	7.7135	7.70455	6.3746	7.1367	9.31735	7.42895	7.3955	9.15555	8.86485	6.5982	8.44405	8.0819	8.36905	8.0042	8.70475	8.44515	8.27275	7.3228	7.8338	8.23735	7.53985	8.86025	7.6502	7.69365	7.8268	7.90665	8.95475	8.0188	7.8968	7.5773	8.5006	8.622	7.2683	9.6157	8.49535	6.9107	6.8425	6.57535	6.4261	7.7696
ACAP1	8.3977	6.1678	8.4021	6.547	6.6223	6.8805	7.2268	6.7335	9.1052	7.2937	6.872	8.5489	7.6893	6.7461	9.2193	4.363	5.7881	5.2824	7.7558	8.632	6.9669	7.3114	10.1289	7.7049	6.6993	6.9625	6.2436	7.1507	7.1637	7.4269	5.187	8.4676	5.8688	8.847	7.0702	7.6729	8.6903	6.3173	5.419	4.0864	9.8326	7.6535	6.2497	4.3345	9.5299	10.1344	7.9757	9.0099	6.3362
ACAP2	8.9032	9.9095	9.8358	9.4124	9.498	9.4041	9.3868	10.0675	9.8867	9.6353	9.5518	9.9232	9.8151	9.4635	9.6467	9.6922	9.202	8.9811	9.8444	9.2584	9.1825	9.2607	9.5386	9.6938	9.7089	9.4804	9.8404	9.6325	9.6365	9.67	10.272	9.6754	9.3546	9.756	9.248	9.4739	8.8531	9.3959	9.0514	10.1479	9.5632	9.5703	9.3261	9.1815	9.9345	10.0049	8.8209	9.4637	9.0357
ACAP3	13.719	12.7043	12.94715	12.88885	13.2434	12.4867	12.86345	12.84145	12.73755	12.82745	12.72155	12.849	12.7053	12.82685	13.18365	13.04775	14.0142	13.291	12.5468	12.5924	13.0836	13.1374	12.68985	13.45385	13.07915	12.89605	12.07915	13.2269	12.6529	13.1217	13.77695	12.97965	13.1506	13.03945	12.56995	13.39875	12.8238	13.1806	13.1026	12.9105	12.77015	13.3614	13.1904	13.4523	12.7441	13.00505	14.4101	13.2905	13.25635
ACAT1	8.7592	9.92523333333333	10.9642333333333	10.2224333333333	10.8852666666667	10.4683333333333	10.2396666666667	9.9105	11.3411333333333	11.2597333333333	10.9209	11.5831333333333	9.95576666666667	10.3668333333333	10.7498333333333	10.7359	10.0867	10.7839	11.0523666666667	9.72883333333333	10.9175	10.5248333333333	10.4912666666667	10.8799333333333	10.4950666666667	10.4854	10.4354333333333	11.6238333333333	10.9713333333333	10.498	10.2937666666667	11.0045	10.5002666666667	10.5919666666667	11.0398	10.159	10.3088666666667	9.84076666666667	10.6233333333333	10.1775666666667	10.7227333333333	10.7862666666667	9.94716666666667	10.5903	10.9732666666667	11.7805666666667	12.3278666666667	12.5264666666667	11.3843333333333
ACAT2	11.954	12.0594	11.6337	12.5733	11.9024	12.8622	13.2512	13.264	12.7002	12.3667	12.784	12.6503	12.5047	11.708	11.0505	11.9352	11.5511	12.6241	12.1702	11.4836	11.8056	11.7358	12.7065	12.0049	12.1857	11.9067	11.6815	12.4056	12.2537	12.2755	11.8824	12.7286	13.2071	12.3412	12.4274	12.0837	11.5943	12.4543	12.4967	11.8555	12.8773	12.8042	11.9271	12.5906	12.6849	12.0241	14.6592	13.4174	13.2082
ACBD3	8.8651	10.3801	10.074	9.7341	9.5282	10.1071	9.5656	9.4509	9.8035	9.6409	9.2432	9.9522	10.4105	8.7786	9.6284	9.9226	8.3412	9.5734	9.867	9.3315	9.539	9.445	10.252	9.4274	9.5068	9.4659	9.9034	9.6115	9.341	9.2517	9.9546	9.6255	9.7869	9.6782	9.9755	9.2208	10.0698	9.3053	9.2916	10.1642	9.8328	9.7542	9.562	9.9338	10.2615	10.0831	9.2688	10.1937	9.0442
ACBD4	9.04215	8.157	8.12975	8.69015	8.34865	7.8829	8.8728	8.21345	9.46245	8.76545	8.36575	9.4093	8.36465	8.49005	9.6172	8.2411	9.90175	8.7703	8.6226	9.20685	8.9151	8.61025	8.98895	8.2495	8.26015	8.9271	9.1168	9.1259	8.6337	8.20365	9.6886	8.98095	7.85255	8.823	7.7841	8.66015	8.72275	8.76565	8.478	7.9318	8.211	9.4498	8.46025	8.7651	9.07945	9.40355	8.5773	9.10855	8.3821
ACBD5	8.9877	9.79315	9.30935	9.19995	9.069	9.04115	9.89045	9.0174	9.081	8.7653	8.53795	9.41055	9.9087	9.03255	10.6677	10.35475	8.74605	8.76425	9.58095	9.8324	9.75335	8.32195	9.44675	8.67815	9.3772	9.5311	9.48775	9.2747	9.5898	9.5904	9.08935	9.73415	9.24575	9.48665	8.92895	9.70135	9.6724	9.18155	8.92445	9.1212	9.3872	10.35765	9.0072	9.8409	9.52505	9.8039	8.3701	9.29795	9.13525
ACBD6	12.6265	12.1798	12.4121	12.656	12.8403	12.524	12.3074	12.7491	11.8164	12.2479	12.4479	11.6973	12.8933	12.3596	11.8994	12.5194	12.9306	13.5706	12.4469	11.8559	12.4957	12.7168	11.6912	12.4441	12.2858	12.3334	12.6976	12.8941	12.1707	12.2802	13.5917	12.045	13.4393	12.3671	12.9493	13.0243	13.1322	12.9636	12.5251	12.7788	11.7438	12.5229	12.6432	12.8965	12.0812	11.586	13.1489	12.4097	12.8568
ACBD7	9.4809	8.5464	8.3668	9.0286	9.1034	8.2848	9.0997	8.6441	8.6214	8.2753	8.543	9.1471	8.4368	9.3167	10.0812	8.8917	9.8089	9.533	8.4713	8.5635	9.2052	8.8243	8.8159	8.6732	8.3179	8.7562	8.7657	8.9963	8.4238	8.6908	9.2494	8.8849	9.1381	8.7369	8.2068	8.658	9.08	8.668	8.8106	8.248	8.5572	9.2456	9.0276	9.2029	8.8905	9.0112	11.1726	10.545	9.6149
ACCN1	8.102	7.6026	7.2374	7.7894	9.018	7.6748	9.4269	6.7021	7.6389	7.2503	7.3001	8.043	6.8276	8.4205	9.1126	7.1733	8.0356	7.361	7.5492	7.6907	8.2677	8.0727	8.1758	7.4661	7.3041	7.6223	7.519	9.1873	7.2132	7.0627	8.1717	8.9123	7.5902	7.567	7.5648	7.3173	8.2711	8.0412	8.1241	8.2721	8.3513	8.1199	6.9922	7.0975	8.3018	8.5394	7.3143	6.7036	7.2526
ACCN2	9.3828	8.5207	10.1346	9.5642	11.7153	9.2783	8.244	10.9941	9.2232	9.9144	8.604	7.0093	9.0678	9.819	7.8883	10.6045	10.0203	9.7817	10.304	9.6655	8.0376	9.6029	7.9093	10.7299	9.5574	9.9592	10.2661	11.3527	9.2563	7.6026	11.0445	8.1623	10.298	9.7259	10.8532	9.7265	7.5667	10.3011	8.8688	9.5236	8.0632	9.6942	9.9281	11.6582	9.7286	7.0331	5.7358	6.4327	8.9765
ACCN3	6.4201	4.9411	4.126	5.1457	6.7821	4.4375	6.678	5.4523	6.2984	5.0571	3.9597	4.3799	3.2998	6.5179	6.6819	5.6506	5.9571	5.5108	4.4595	5.8977	6.1649	5.4871	5.6461	4.8508	4.286	5.824	5.5185	5.4405	4.809	4.8004	8.0147	6.7712	5.5594	4.5758	5.5918	4.4529	6.3728	5.0895	4.3059	4.5167	2.5248	5.5742	4.6178	6.6028	5.6448	6.3289	7.1998	4.9566	6.2101
ACCN4	12.8879	11.6137	12.2976	12.2149	12.2634	11.2844	12.3925	12.0699	12.3728	11.6972	11.904	12.6694	12.354	12.1594	13.3961	12.1408	13.3003	12.9295	12.3325	12.3988	12.3451	12.4317	12.716	12.2296	12.2285	12.0912	12.3348	12.6751	11.8598	12.3264	12.2522	12.603	12.0576	12.8657	11.6645	11.7522	12.5828	11.7577	11.9572	11.6425	12.627	12.5562	11.8006	12.0503	12.3575	13.0785	12.7183	12.8414	12.4594
ACCN5	6.2161	1.3279	1.0198	3.0387	3.7285	0.3824	5.3078	-0.7057	3.7411	2.8684	0.4306	3.8404	5.787	3.9287	4.7187	0.8169	2.9746	2.168	2.979	3.2803	3.8077	2.5364	0.8695	3.246	3.3306	4.7466	2.4925	0.5685	0.8136	2.6908	4.8053	5.0374	1.9789	0.5849	2.6623	5.7795	4.9902	2.5908	-0.2606	2.5453	0.2283	3.7414	-0.6045	2.8036	3.2421	5.2843	-0.2711	2.2395	3.1436
ACCS	8.9682	9.3565	8.3316	8.5797	9.0199	8.7181	8.4722	8.7459	8.766	8.5808	8.9097	9.8689	8.6558	9.7255	9.0041	8.6817	8.3948	7.7356	9.1597	8.8833	6.9926	9.1258	7.4105	8.1517	8.8131	8.4121	9.4891	9.405	10.3977	9.8519	9.5013	9.5576	8.5361	9.9658	8.4044	8.5707	8.0779	8.992	8.7107	8.6142	9.159	8.9204	9.6634	9.2282	9.5863	8.8504	7.2772	7.7432	6.8442
ACCSL	4.846	5.8532	3.5698	4.4665	4.6567	4.4036	5.234	4.4142	6.9447	5.7408	3.7063	4.6588	4.0871	4.3058	4.8922	4.8192	3.6592	4.3115	3.5087	4.5662	3.9511	6.4439	6.4895	5.717	5.7396	5.4291	3.8645	5.8636	4.0964	5.1267	4.666	7.2373	4.2482	5.6565	3.423	2.0045	4.6668	5.8352	5.7808	5.4128	3.9613	4.3825	3.2329	6.0862	4.966	5.0469	-0.2711	5.9142	4.0929
ACD	12.1669	11.5211	11.6683	11.5342	11.582	12.2427	12.925	12.2866	11.7452	11.3471	12.6875	11.128	11.432	12.379	11.3801	11.5564	12.0957	12.0912	11.7297	11.6315	11.765	12.7606	11.2084	12.3933	11.3008	12.4484	11.528	11.9247	11.7078	11.4591	12.1818	11.6129	12.0615	12.2515	11.8916	11.873	11.6685	12.3088	13.0719	12.2345	12.1089	12.339	12.5172	12.5955	11.4821	10.9451	10.649	10.7711	12.7892
ACE	6.86745	5.5794	5.3276	5.7991	6.47415	4.92705	6.8968	4.4885	6.6853	5.2558	4.9345	5.5087	5.40675	5.0147	7.06085	5.5008	6.18485	5.09615	4.8153	4.8808	6.05455	5.391	5.6963	5.5546	5.1117	6.26945	4.515	5.38675	5.6578	4.97745	7.16505	6.9715	5.0304	5.60725	5.73255	6.0564	6.15515	4.67175	4.83235	6.49715	5.32385	6.27945	4.62165	5.826	5.79435	6.85285	4.73885	4.64045	4.41635
ACE2	9.8425	10.4377	10.3175	11.828	12.3413	12.1175	10.5727	11.4482	12.0604	12.8455	13.3422	9.6089	11.2803	11.5322	10.0594	9.9389	7.8136	10.4079	9.5983	11.4224	12.4264	11.6587	12.0825	11.9471	10.7705	12.551	13.0751	10.0673	12.1972	10.3686	11.1309	11.3119	11.5847	12.0548	11.2749	11.6781	8.9777	11.7635	13.6711	8.8306	12.6806	12.6907	10.3318	12.6186	11.402	9.0276	9.5664	11.9475	14.4495
ACER1	7.8383	6.5296	5.5627	6.9519	7.456	5.3169	7.7651	5.3022	6.5072	5.7536	5.1407	5.6733	5.1631	6.8438	7.6173	6.7818	6.8639	6.1172	5.6295	6.4522	6.4028	6.5997	6.5711	6.211	6.3772	6.5321	5.4166	5.4205	5.778	5.736	7.3031	7.8346	6.6608	5.4333	5.8376	6.64	6.0983	5.9328	6.0381	6.5532	5.624	5.5753	5.341	5.9807	6.3063	6.7042	6.341	6.3217	6.6797
ACER2	7.3372	6.76275	5.83675	6.68225	7.41805	5.6762	7.9545	5.6299	6.8993	6.13575	5.73445	5.92525	6.07445	6.66715	8.3001	7.98715	6.7847	6.36555	5.86445	7.86465	6.6825	6.68795	6.64435	6.37915	5.9053	6.3224	6.06585	5.9166	5.90495	6.42615	6.93465	7.5265	6.56205	6.6941	6.16875	6.85765	6.84265	5.65495	6.06525	6.0998	6.3648	6.85695	5.55135	6.5316	6.52695	7.23495	5.61265	6.55945	7.31685
ACER3	6.0692	7.9372	7.4128	6.7606	7.2938	7.5155	7.5011	7.1701	7.8398	6.9382	6.6035	7.4657	7.4729	6.7535	6.9453	7.3191	6.9975	6.9875	6.513	6.9448	7.7926	7.1871	7.4462	6.8419	5.9774	6.5838	7.65	6.7747	6.7595	6.7453	7.323	6.889	7.2609	7.071	7.4981	6.0589	6.6113	6.6655	7.2243	6.8352	7.8678	7.9889	7.0085	7.0772	7.3488	8.1042	5.9436	7.3107	7.2281
ACHE	9.4295	7.891	8.343	8.1516	8.8883	8.0803	8.8202	7.678	8.6102	8.1752	8.2962	8.5342	7.7613	9.1959	9.2071	8.2995	9.4263	8.6514	8.1323	7.9882	8.4181	8.5182	8.7078	8.5168	8.2755	8.7203	9.2175	8.7346	8.2237	8.8227	8.2654	8.769	7.9157	8.6853	8.0742	8.7587	8.4032	8.1341	8.1484	8.3664	8.6598	8.2327	8.1637	8.4445	8.392	8.7065	8.4989	8.4031	8.2592
ACIN1	12.3475	10.9574	10.7314	10.7396	11.3715	10.2907	10.8476	10.57	10.2931	10.2238	11.3157	10.1725	10.7475	11.541	10.4513	10.7251	12.2089	12.385	10.0592	11.4366	11.9894	11.4419	10.9917	11.0389	11.0613	10.616	10.4888	10.3367	11.1506	11.6046	10.6339	10.7447	11.4552	10.6397	10.491	11.3639	10.7309	11.136	11.5199	10.1113	10.6438	10.818	11.5007	11.2711	10.0643	10.5072	11.1111	10.3209	11.5371
ACLY	10.3043	10.6971	10.828	10.8388	10.881	11.5886	10.6119	11.4868	11.2322	11.5344	10.9064	10.7818	11.4252	11.0486	10.3286	11.4209	10.2133	10.8341	10.955	10.8721	10.559	11.2113	10.8583	11.4743	10.8467	11.3121	10.8867	10.9709	10.8842	10.6667	11.2969	11.3499	11.3016	10.8815	12.0299	10.9033	9.8647	11.4114	11.4491	10.5504	11.074	11.5243	10.7726	11.1767	11.148	10.3241	9.6781	9.9021	11.0875
ACMSD	0.4692	1.3279	1.0198	0.3394	0.0856	0.3824	-0.0021	-0.7057	-0.314	0.2244	0.4306	1.2109	3.229	-0.3227	-0.6967	0.8169	-0.8375	-0.1428	-0.0801	-0.1711	-0.5058	0.24	0.8695	0.1902	0.3234	5.9146	8.4211	0.5685	0.8136	-0.299	3.6939	2.0074	-0.1623	0.5849	-0.1047	2.0045	-0.0407	-0.1443	-0.2606	2.5453	0.2283	-0.3657	6.7756	-0.5507	-0.4446	-0.4568	-0.2711	-0.5008	1.3875
ACN9	9.9362	11.5762	10.8486	11.4065	11.5174	11.3042	11.6551	11.7059	10.4986	10.5279	10.8771	11.2299	11.5301	10.5269	11.0245	11.3097	9.6301	10.4977	11.3355	11.0689	10.7398	11.1538	10.8184	10.6935	11.4179	10.0008	10.2017	10.4258	10.6121	10.6486	11.2601	11.1328	11.9709	10.6887	11.1757	10.543	11.9309	11.8378	11.4602	10.0031	10.7482	11.9659	9.973	10.5906	11.8243	11.2491	13.5996	12.6836	10.1247
ACO1	10.66	11.5468	11.1599	11.3872	10.8902	10.9966	11.8307	11.2672	10.8482	10.731	11.4673	11.4117	11.9391	10.7647	11.3395	11.4033	10.2774	11.0654	11.2799	11.0701	11.4416	11.0199	11.2637	10.7734	11.2839	10.9642	10.6581	10.8123	10.7228	11.1407	10.3538	11.3245	11.1571	11.8195	10.9856	11.1095	10.2824	9.674	10.7647	11.0163	12.4347	11.7689	11.1649	9.8393	11.1831	11.0808	10.1665	10.6325	10.3323
ACO2	13.2197	13.9545	13.8562	13.6063	14.061	13.6494	13.3982	13.3844	13.8214	13.9411	13.7347	14.3744	13.494	12.8397	14.3847	14.3755	13.0067	12.6537	13.8155	13.5064	13.6219	13.3834	13.6743	13.9136	13.855	13.3098	12.9443	13.6868	13.6865	14.1435	13.3324	14.0103	14.47	13.7114	13.3692	13.5615	13.4135	13.5768	13.2165	13.3338	13.7897	13.8083	12.891	13.1231	13.6358	14.1983	14.0733	13.776	12.2485
ACOT1	11.4246	11.5752	11.9961	11.8473	11.3671	11.0596	13.2262	11.9574	11.8936	11.4004	12.1869	11.9697	11.7236	12.0021	12.6257	11.8891	11.3992	12.6726	11.7602	11.7945	11.2641	11.5173	11.9324	11.7271	11.7778	11.9993	13.2531	11.7787	12.7153	12.3357	10.5941	11.7979	11.1293	11.6432	11.1396	11.8743	11.3993	11.0287	11.6545	11.0019	11.9005	12.1728	12.0512	11.821	11.7049	12.3241	13.0379	13.3369	12.4456
ACOT11	9.3758	9.69205	9.47505	9.71625	10.14035	9.7003	10.3378	8.7503	10.1458	9.40255	9.4434	10.224	9.3205	8.21925	9.98695	10.07845	9.83085	8.06765	9.41185	9.9574	9.6084	9.0847	9.66325	9.80535	9.317	9.78	9.10395	8.83885	9.2737	9.72235	10.1428	10.1607	10.5003	9.04915	9.07145	9.28085	9.40155	9.41625	8.9626	9.7661	8.95965	9.70045	8.5886	9.48865	10.08155	10.14415	9.4562	9.18125	9.4305
ACOT12	5.2873	5.0638	3.7782	5.0939	6.4668	3.6575	6.7828	3.4879	5.1263	4.0198	2.6689	4.0224	3.208	5.6575	5.8833	2.7329	3.9646	3.5069	3.4473	5.2267	5.3441	5.3585	4.6845	4.4784	2.87	4.9067	3.565	3.9313	3.3434	3.0177	5.1267	6.1537	4.6608	2.4143	4.608	2.0045	5.1072	3.2661	2.4029	4.9499	3.8346	5.1638	3.9553	3.328	5.1667	5.8634	3.2874	3.4475	3.6357
ACOT13	12.5805	13.4161	13.3552	12.7892	13.1592	12.892	14.4573	13.4433	13.9383	14.4172	13.91	13.2299	12.7351	13.5618	14.1853	12.8295	12.1005	13.2968	13.2539	13.3791	13.1458	13.0546	13.5437	13.363	13.4759	13.5684	12.5909	12.8931	13.6712	13.6117	12.7187	13.7629	14.4212	13.0491	13.2286	12.4375	13.3325	12.6417	13.1491	12.9468	13.445	13.7056	12.6104	14.6172	13.6414	13.7584	17.3081	15.9539	15.8962
ACOT4	7.9035	8.7193	9.5496	8.5175	9.7111	8.4751	8.5296	8.1727	9.2693	8.4463	9.179	9.9764	8.8169	9.0857	9.1155	7.612	8.8206	8.1524	9.2252	7.9451	7.7629	9.5363	9.2042	8.1177	9.0556	9.2049	11.2008	9.3114	9.9661	8.9979	8.0134	8.7831	8.0615	8.6586	7.8714	8.9617	9.8055	8.8788	7.5539	10.3956	8.7496	9.7962	8.8799	5.6258	9.0334	9.3572	10.5463	10.8697	10.6657
ACOT6	4.0884	4.3624	5.1014	3.208	2.5957	4.011	3.7945	1.1102	3.9453	0.2244	0.4306	-0.7993	2.0859	1.2924	3.8546	3.8271	1.7198	-0.1428	-0.0801	2.4137	3.4959	0.24	4.1442	3.446	0.3234	2.9641	3.1944	2.556	2.2807	3.2221	4.9864	3.6614	2.8876	0.5849	-0.1047	2.0045	3.0933	2.4641	1.6914	2.5453	2.2931	1.6949	2.1439	2.6402	2.8743	3.5016	4.1688	-0.5008	1.5384
ACOT7	10.6849	11.2793	11.3103	10.8652	11.3228	10.4964	10.9041	11.7458	11.1777	11.204	11.7921	11.3983	9.7946	10.4664	10.3847	12.1418	10.5991	10.599	11.4948	10.9925	11.1528	11.2016	10.6366	11.1658	10.5944	10.9729	11.2238	10.7604	10.6844	9.9568	10.6409	11.375	10.8068	11.0658	11.645	10.5977	11.0838	10.8533	11.2334	11.708	10.334	10.6544	10.7059	11.7255	11.3872	10.6475	10.7405	10.159	9.2558
ACOT8	9.5702	9.26015	9.38195	8.54345	9.4852	9.84815	10.0968	9.8467	9.7098	9.72355	10.38215	9.43515	8.66995	9.45055	8.92655	9.41265	9.344	9.5256	9.70055	8.87205	9.18615	9.8485	9.4152	10.05655	9.99195	10.6199	9.7868	10.3516	10.23545	9.0792	10.00155	9.2629	9.5529	9.9652	10.11405	9.74305	9.2356	10.18105	9.6705	10.1906	9.7712	8.9494	9.12915	9.3986	9.301	9.29995	11.1027	10.6997	11.2924
ACOT9	11.2156	11.20685	10.6883	11.12125	11.73115	11.268	11.27355	11.2608	11.0904	11.21885	11.22925	11.0618	10.83745	11.51145	10.5498	11.18545	10.9082	12.2015	11.32	10.992	12.03245	11.41335	11.37275	11.44145	10.43995	11.46975	11.61565	11.4807	11.043	10.4808	11.91575	11.07485	10.99985	11.14035	11.5287	11.071	11.04215	11.21325	12.0254	10.88965	10.8546	11.1559	11.20575	11.2447	11.12245	11.09975	10.98875	11.1697	12.47025
ACOX1	11.5603	12.3549	12.9262	12.2384	12.5127	13.5929	12.0605	11.6424	12.9113	13.2625	13.5076	13.0063	12.9296	12.0747	13.5043	12.1142	13.2736	11.7832	13.1403	12.5865	12.3	12.6045	13.1719	12.7087	14.0593	13.3907	12.9273	13.2231	13.0552	12.9272	12.6013	12.5178	13.4073	13.175	12.8477	12.8899	11.514	13.986	13.3386	13.2174	12.9499	12.6901	12.2157	13.9584	12.5554	13.0475	12.5515	12.7803	11.9818
ACOX2	10.1221	9.6633	10.6475	11.4466	11.873	11.4997	12.1867	9.4238	10.0383	12.0697	12.12	10.233	10.0939	10.955	11.4986	9.7769	9.0555	10.1587	10.9051	9.6637	9.8244	9.7434	10.0339	11.3143	11.248	10.6836	10.5163	11.0904	10.7712	9.9149	10.9933	10.4352	11.9605	10.9091	10.0782	10.7051	9.3749	9.6406	9.979	11.7646	11.4203	11.3753	10.5087	11.7543	9.6326	10.1312	9.6659	10.1587	10.4564
ACOX3	8.839	7.8982	9.5094	9.1761	9.7063	9.2208	8.7534	8.2975	9.2152	9.2851	8.8719	8.7001	9.233	8.6066	9.4743	8.9156	8.7242	8.6413	8.6536	9.157	8.2667	9.7362	8.912	9.2354	9.1948	9.1457	8.6179	8.6527	8.7851	9.4539	9.6863	9.3817	8.7388	8.9686	9.095	9.0329	8.5091	9.2012	9.1962	9.9087	9.5239	9.4805	8.6713	9.3896	9.3155	9.2534	8.0003	8.3435	7.6107
ACOXL	5.281	4.24075	5.5043	4.59915	4.6135	5.22965	5.8298	4.75115	7.0149	4.92335	4.3043	6.72775	5.27765	4.07305	5.87445	4.1922	5.6498	5.44315	5.20425	5.72755	5.81115	4.90415	7.238	4.34235	3.87895	4.89265	4.72215	3.9535	4.19435	5.04765	5.84845	5.6626	3.5246	6.0786	7.2605	4.08785	6.12615	5.29225	3.7905	4.64705	6.12235	5.43725	4.2844	4.1228	5.8331	6.1073	6.888	5.387	2.6002
ACP1	9.26073333333333	10.3344666666667	9.76733333333333	9.9762	9.90046666666667	9.99573333333333	9.88716666666667	10.3514333333333	9.84483333333333	10.0228666666667	10.1461666666667	9.8631	10.0041	9.74956666666667	9.8243	10.1250666666667	9.51713333333333	10.0807666666667	10.1882	9.89906666666667	10.1510333333333	9.756	9.69513333333333	9.72316666666667	9.4543	10.1486	10.2181666666667	9.55636666666667	9.5043	9.50386666666667	10.5281333333333	9.53863333333333	10.35	9.82746666666667	10.0545666666667	9.68756666666667	9.96826666666667	10.0957333333333	9.68793333333333	10.0787666666667	9.52966666666667	8.98686666666667	10.0533666666667	10.096	10.0999333333333	9.97223333333333	10.8852666666667	10.2667666666667	10.029
ACP2	6.86405	6.46615	6.2791	6.44255	6.4906	5.37235	6.9021	6.5131	6.86355	6.33075	6.04905	6.8143	6.0616	6.3737	6.85575	6.45175	6.4412	6.4313	6.96545	6.6933	6.17685	6.55845	6.69155	6.27495	6.49065	6.1983	6.3081	6.4589	6.65445	6.0027	6.53005	6.97175	6.59185	6.20795	6.60015	5.7647	6.3705	6.38995	6.01955	6.3456	6.30965	6.6471	6.2617	6.23735	6.61585	6.72555	5.19675	5.71405	5.5511
ACP5	13.0449	13.2695	13.7663	13.0091	12.9397	13.6423	12.1882	14.9146	13.4557	13.8806	13.1566	13.5143	13.2684	14.5351	12.7269	11.9418	14.8571	15.0764	13.0592	13.6123	13.3568	14.156	14.9878	13.67	13.5728	13.6584	14.5771	13.2422	13.8508	13.815	11.9104	13.9911	13.5101	14.1099	14.0656	14.5956	14.3293	13.4941	14.7537	13.0525	13.5403	12.8786	15.2271	12.7936	14.0064	14.9184	14.576	15.0313	15.3666
ACP6	7.9662	7.8805	7.5079	7.6313	7.716	8.0159	7.2817	7.8316	8.3574	7.8677	8.2384	7.8489	8.7604	7.533	7.9804	8.869	7.5429	7.1118	8.3731	8.6375	5.888	7.8724	7.4124	7.6851	6.945	7.6443	8.1378	8.9662	7.747	7.8008	6.9595	8.1254	8.5247	8.055	8.035	8.255	6.1269	8.6078	7.3035	7.7068	7.2718	8.4347	6.6595	8.26	8.4856	6.792	6.1154	6.5769	7.2521
ACPL2	8.69775	9.24135	8.42155	9.01465	9.3873	8.2897	9.2947	8.97865	8.8643	8.8193	8.7636	8.4102	9.06825	9.0861	9.21955	8.7604	8.8031	8.62725	8.71215	8.9895	8.74665	8.89985	8.41565	8.70815	9.2564	8.5822	9.0874	9.35665	8.8356	8.5435	9.61665	9.0892	9.1278	8.624	8.90495	8.9038	8.3427	8.9542	8.6643	8.79775	8.6473	9.45415	8.6293	8.7145	8.8101	8.5193	8.4354	7.8378	8.5132
ACPP	5.74915	8.2742	7.3436	5.6782	5.38665	6.5747	7.08305	5.00415	7.22055	7.13305	6.9876	6.77765	7.17695	4.2527	6.4186	6.61345	4.55635	6.02955	5.97225	7.2995	6.08645	4.99205	7.96005	6.98025	7.4047	5.2377	5.85195	5.5577	6.54675	5.9549	7.12795	6.6852	5.0255	6.63895	6.4253	2.0045	5.1678	6.9111	5.0755	5.91025	6.285	7.2522	5.70305	4.497	8.0781	7.53325	5.9391	6.3951	5.1204
ACPT	7.5202	6.424	5.7155	6.9428	7.0897	5.8729	7.8534	5.4521	6.7212	6.0869	5.7019	6.0692	5.3699	6.3314	7.7257	6.4862	6.6719	5.9567	6.011	6.8926	6.4101	6.5777	6.3578	6.2917	5.5811	6.7022	5.3279	6.4828	5.567	5.8322	7.9391	7.4748	6.4897	6.0854	5.8488	6.2797	6.4847	5.6117	5.6279	6.3113	5.9706	6.2457	5.5977	5.914	6.4636	7.3146	6.3321	5.5261	6.607
ACR	9.0992	8.15315	7.5249	8.12175	8.1179	7.7551	8.93425	7.3911	7.5694	7.75735	7.53575	7.51595	7.708	7.91685	8.81955	8.3286	8.2404	7.88575	7.53805	8.01305	8.13205	8.01905	7.9274	8.14335	7.591	8.06795	8.3286	7.41625	7.9641	7.96745	8.25395	8.0268	8.6085	8.13365	7.78295	8.1318	7.88975	8.1756	7.8042	8.3129	8.24105	8.32155	8.1069	7.70965	7.60005	8.5735	8.53015	7.70125	7.3821
ACRBP	8.3448	7.6596	7.2791	7.6659	7.5028	6.7079	7.5989	7.1676	8.4981	7.4883	6.8284	7.4927	7.7976	8.1964	7.9468	9.1118	7.7541	7.8972	8.0284	7.8086	8.0727	8.1307	7.7055	6.9246	7.5054	6.9172	9.0255	7.5499	8.6823	7.6629	8.1293	8.1045	6.9344	7.6318	7.5217	7.2186	10.6134	7.4287	7.2985	6.9632	7.649	7.4746	8.694	7.2385	8.8955	8.2088	6.995	6.9319	7.2643
ACRC	8.6444	9.706	8.7261	9.3465	9.8681	9.8515	8.792	8.6788	8.8536	9.5401	9.3055	8.6831	9.4471	9.008	8.2837	8.3837	9.0064	9.0798	9.407	8.7823	9.4682	9.4188	8.6579	9.5417	9.0634	9.5636	9.0004	10.4172	8.7568	8.9616	10.4798	8.243	7.8952	8.9359	9.4798	9.076	8.9714	9.1339	9.4515	9.1085	9.1519	8.2551	9.2343	9.4456	9.0732	9.1451	9.1018	8.9127	8.7395
ACRV1	2.5636	1.3279	1.0198	2.4103	2.4064	0.3824	4.166	1.6795	4.5308	1.7012	0.4306	2.7743	0.586	2.9272	3.8423	0.8169	1.7457	2.2919	1.8612	3.2711	2.5091	3.9295	0.8695	2.2084	0.3234	4.2814	1.5813	0.5685	3.0012	1.6485	5.9886	3.697	2.2149	0.5849	2.5756	2.0045	2.1697	-0.1443	-0.2606	2.5453	0.2283	1.9404	-0.6045	0.9049	2.2326	2.7242	2.6875	-0.5008	-0.5883
ACSBG1	2.53695	3.56045	1.89055	3.01105	2.6269	2.59225	2.48475	1.9081	2.7415	2.5966	2.46535	2.66445	2.23285	2.35095	1.5856	2.64485	2.49025	2.2684	1.61975	3.6821	2.07995	2.4004	2.2414	1.9516	2.3947	3.21985	2.5131	2.40965	2.499	1.8621	5.1025	2.05895	2.62385	3.28575	2.383	4.13785	1.91595	2.51755	2.4484	3.92945	1.39885	1.4212	2.47745	2.49425	1.58435	3.12935	0.89665	0.26175	-0.5883
ACSBG2	4.9871	3.9943	3.5623	5.1411	5.8531	3.5069	6.3864	3.5769	5.2503	2.9907	3.8601	3.7424	4.2934	4.5175	5.6988	4.7038	3.6666	2.9178	4.5847	4.6	4.9134	5.3078	4.8473	4.4741	3.8314	4.8943	3.7938	4.6716	3.5245	3.5702	5.6561	5.6104	4.4241	3.9694	4.6269	4.0999	4.8971	4.0535	4.5326	4.8418	4.3385	5.0411	4.0153	4.1826	4.4364	5.5922	3.9742	2.2991	4.9041
ACSF2	9.4836	9.5575	9.3179	9.3406	10.0938	8.8642	9.6366	9.6114	11.1288	10.7331	10.8107	10.1543	9.0334	9.3078	11.2201	7.9882	10.0492	9.3967	9.3362	10.0025	8.6448	9.5392	9.0832	10.7752	10.7901	10.5556	10.0959	9.7365	11.0231	10.7399	10.5607	9.7146	9.565	9.8283	9.939	10.691	8.5733	10.6051	10.6792	10.2557	9.9039	10.0486	9.6784	11.1002	9.5341	10.4806	9.6699	9.9204	9.9926
ACSF3	10.1816	9.58825	9.07675	9.44655	9.94165	9.4723	10.5523	9.07925	9.5514	9.23665	10.17165	9.4461	9.5216	9.83645	9.9379	9.58265	9.41585	8.9931	9.9377	9.3915	8.7517	10.2136	9.27795	9.32675	9.8012	9.8001	9.47495	10.11275	9.4566	9.61045	9.9874	10.0011	10.086	9.47435	10.3281	9.29635	9.0382	9.79765	9.88935	10.3009	9.5182	9.8817	9.67285	10.23605	9.7365	9.5263	8.7477	9.0292	7.62985
ACSL1	11.2321	9.1098	10.4606	9.9777	10.2208	9.5441	9.9411	10.6886	11.7648	10.3794	9.7377	11.2128	10.888	9.4379	12.0523	11.4571	9.7216	10.6766	10.6838	10.8647	10.728	10.4305	12.5347	11.0043	9.752	9.7854	10.0672	10.2042	10.0355	10.3822	8.9474	11.3472	9.6934	11.5977	10.3771	10.5322	11.2452	9.039	11.1294	8.9508	12.492	11.138	9.6776	9.146	11.8787	12.2378	12.5669	12.2873	10.4433
ACSL3	10.8071	10.8121	11.2918	11.406	11.0323	11.2914	10.4396	10.4726	10.6755	11.2342	11.413	11.307	11.4012	10.4109	10.436	11.0074	10.3	10.3941	11.0136	10.3648	10.9736	10.5073	11.0292	11.2147	10.9205	10.9883	11.5991	10.8669	10.9802	11.0292	11.0978	11.2806	11.8799	11.2246	11.4823	10.7247	10.2899	10.5824	10.7496	10.926	11.6118	11.4681	10.8138	10.4831	10.9836	11.9441	9.646	10.7689	9.1156
ACSL4	10.2078	8.2193	9.2175	9.99	9.2519	10.072	8.0335	9.0326	9.3656	9.4749	9.4055	8.9555	10.0523	9.5821	7.7048	10.0945	10.2754	10.6857	9.6376	10.2107	10.4308	10.3044	10.3234	10.2057	9.3794	10.0358	8.8472	9.9955	8.9757	8.5824	9.5769	9.2174	9.2863	9.0798	10.4511	9.2602	9.4184	8.6975	11.0018	9.4586	9.8592	8.5268	9.7457	8.2412	9.195	8.2968	6.889	8.5492	9.7597
ACSL5	13.5444	14.812	14.8588	14.2682	14.7478	14.8121	13.9784	14.2309	14.4901	14.6117	14.9371	14.7399	14.4669	13.8782	15.4494	13.8543	14.4396	12.3408	15.089	14.12	14.484	14.5449	14.5572	14.5491	14.5722	14.8871	14.3845	14.6986	14.0421	14.5118	15.1077	14.4977	15.2302	14.3849	14.0568	14.9498	14.8719	14.9647	15.0159	15.0643	14.4029	13.837	14.4839	15.2315	14.2527	14.5221	15.0159	15.2409	13.8318
ACSL6	4.4111	5.5903	8.11635	9.17205	11.6529	7.3957	7.8955	4.3737	7.93315	8.97675	10.1134	4.5116	6.17415	8.178	8.0852	3.17555	7.80315	4.22255	8.62355	5.8019	6.85535	10.2677	6.5711	9.8952	9.31965	8.88635	6.33685	5.52475	7.48785	5.4458	10.9137	4.6806	10.05955	7.2792	6.73755	8.65755	4.65	9.2416	9.42905	9.26535	6.6225	8.5374	7.05105	9.47595	7.1347	4.6106	3.303	6.03475	9.86845
ACSM1	4.7554	6.8424	7.4806	5.2955	5.1862	5.3985	6.6914	4.3506	5.7735	5.2655	5.6919	7.2989	6.0362	4.2081	6.1994	4.5159	4.4001	3.9446	6.5189	5.2171	6.3293	3.905	6.1516	4.1343	6.1368	4.5888	5.2117	6.3849	5.1698	7.0673	5.0964	7.5611	4.7363	6.1083	5.387	3.7584	4.9536	5.1763	3.6126	4.7106	6.0178	5.7253	3.4699	4.7498	5.592	8.3884	7.0518	9.5391	3.1576
ACSM2A	3.5883	1.3279	1.0198	0.3394	0.0856	0.3824	3.3025	1.3187	2.9133	0.2244	0.4306	2.6548	2.0669	-0.3227	2.4661	0.8169	1.6653	1.7189	-0.0801	2.1319	2.0215	0.24	0.8695	0.1902	0.3234	5.1656	-0.4519	0.5685	0.8136	-0.299	4.417	2.6633	1.3543	0.5849	1.2349	2.0045	-0.0407	-0.1443	2.6759	2.5453	0.2283	-0.3657	1.5059	-0.5507	-0.4446	2.6265	6.201	-0.5008	-0.5883
ACSM2B	6.1648	5.7369	4.9148	5.9942	6.8838	4.7744	7.4042	4.431	6.2286	5.2953	4.5341	5.6121	4.8696	6.4516	7.0196	6.0308	6.1125	5.3555	5.0243	6.1924	6.3884	6.5121	6.1073	5.9928	4.748	6.4079	4.8218	5.2545	5.1253	4.8286	6.2952	6.9208	5.5784	5.351	5.5932	7.8366	5.7412	4.6695	4.5399	6.9895	5.39	6.2764	4.7654	5.0544	6.0382	6.722	3.5939	4.2173	5.3515
ACSM3	7.1649	9.3305	9.1284	7.467	7.8372	8.3692	9.0919	7.896	9.643	8.6789	9.155	9.2394	8.711	6.9967	9.3977	8.9923	6.3695	5.7	8.6739	8.5575	7.734	7.2596	8.3048	8.2522	9.8906	7.5043	9.1527	8.6807	9.2379	8.562	7.8335	9.5905	8.0924	8.0372	7.8008	6.3725	7.4331	8.4997	7.6107	6.826	8.9539	9.6024	5.4845	7.3126	9.257	9.5138	9.7421	10.3164	7.3397
ACSM4	2.7116	1.3279	1.0198	0.3394	0.0856	1.9156	-0.0021	-0.7057	1.5373	0.2244	0.4306	-0.7993	2.8639	-0.3227	-0.6967	2.9791	-0.8375	-0.1428	-0.0801	-0.1711	-0.5058	0.24	0.8695	0.1902	0.3234	3.1112	-0.4519	0.5685	0.8136	1.325	4.6674	-0.3972	-0.1623	0.5849	1.1849	6.381	-0.0407	-0.1443	-0.2606	2.5453	2.1382	-0.3657	-0.6045	2.1164	-0.4446	2.5955	3.7392	-0.5008	-0.5883
ACSM5	6.39755	4.43845	5.08665	5.13595	4.1731	4.73405	5.46695	4.78015	5.74655	3.58545	4.713	5.85815	5.4434	5.7855	5.86255	4.2867	4.8056	4.22555	5.1061	5.4797	4.74985	4.1221	4.517	5.0894	4.9569	5.9562	4.9589	4.5367	4.8675	5.5038	6.3833	6.4401	3.73245	4.6988	4.47765	4.68505	5.7565	4.66645	4.0302	5.0876	5.52165	3.747	5.2788	4.54	4.86295	6.4597	5.64475	3.8986	6.12945
ACSS1	9.213	8.73745	8.20255	8.86425	9.32025	8.8732	7.74695	9.5241	9.9774	10.10015	10.60035	8.7575	8.7744	8.41855	8.7542	9.3617	9.8587	9.4346	9.67555	8.4523	9.29	9.46295	9.1822	10.26355	10.34665	10.35135	8.6196	9.96295	9.14815	9.4665	10.6995	9.40615	9.21465	9.37215	9.41175	8.25575	9.7569	10.0129	10.467	10.06965	9.57465	8.26305	9.79455	8.48655	9.3241	9.05475	9.25175	8.3409	9.7183
ACSS2	11.017	11.4247	12.2726	10.5778	10.9887	11.7239	12.2628	11.2984	12.1768	11.6323	12.3735	12.7433	11.7214	10.5608	11.4053	11.571	11.2938	11.1372	11.5355	9.8869	11.3918	11.0003	11.9217	12.1061	12.2279	11.7345	12.0575	12.612	12.1387	12.1318	11.3166	12.3436	11.7244	12.0665	12.5923	11.3277	11.8796	12.0717	11.1569	12.9804	12.4799	11.5187	11.7198	12.2059	11.8492	12.0338	12.4977	12.5145	11.4149
ACSS3	6.8676	3.7429	5.3059	6.9527	6.6239	4.9302	6.442	6.3631	6.0782	5.6741	4.6842	5.7961	5.0625	9.0166	5.3656	4.5004	6.9268	6.5899	5.716	5.9728	5.6328	6.2653	6.1551	6.4433	6.9456	6.5369	5.9191	5.9358	6.6516	6.2268	6.4423	6.4314	4.9328	5.729	5.5908	6.5007	4.9949	6.5359	6.1113	6.6961	5.9585	5.5896	6.9491	5.1694	5.245	6.2141	8.4494	5.179	6.287
ACTA1	4.6602	4.339	3.7587	4.1461	4.219	4.4261	4.9112	3.5342	4.2987	3.9444	3.8171	4.2526	5.1324	4.0556	3.9298	4.1434	3.5529	3.79	4.0272	4.4912	4.6119	3.7579	3.3801	3.6258	4.1508	4.1041	4.169	5.3223	4.5463	3.6446	4.7493	4.6289	3.627	4.5116	5.4939	2.0045	4.2703	5.1269	2.3588	4.7733	3.7437	4.7691	4.7651	5.8109	4.0104	4.4184	1.7012	2.3673	1.2774
ACTA2	15.4203	12.8755	13.3284	14.2178	13.5749	13.1532	13.0652	13.8522	13.5077	13.8277	12.8823	14.4196	12.5575	15.6949	12.7653	12.171	13.9368	14.8526	13.1739	13.3424	12.0863	13.4685	13.43	13.5694	14.0859	14.0415	13.5723	13.7694	14.6023	14.5706	12.6953	13.0485	12.6811	13.0104	13.1772	15.3932	12.0965	14.0116	13.7664	13.8427	13.3602	11.3818	15.8108	12.5768	12.8632	13.0512	13.5318	13.5975	13.5682
ACTB	16.81095	16.5635	16.17285	16.31765	16.76445	16.7978	16.1819	16.4337	16.62905	16.3145	16.3347	16.78375	15.97035	17.0327	16.5797	16.53595	17.93965	17.91825	16.03875	16.1242	17.31275	16.4758	16.80995	16.4785	16.43525	16.6876	16.5845	16.31755	16.2439	17.0845	17.132	16.5952	17.023	16.2185	16.12575	16.719	16.7312	16.48185	17.29645	16.06005	16.16035	16.1542	17.3746	16.58485	16.68595	16.26	18.18645	17.3315	17.9469
ACTBL2	13.3534	11.2617	11.5442	11.8839	11.5284	11.4073	11.7936	11.7094	12.0125	11.7126	11.6819	13.26	10.9903	12.5436	11.4127	11.0674	12.2691	12.5921	11.2263	11.2693	11.3665	11.8644	11.7682	10.8619	11.9547	11.8585	11.7365	11.8072	12.0001	12.071	11.4343	11.7081	11.5982	11.1502	11.2474	12.5435	11.0736	11.8604	11.9045	11.551	11.2856	11.3912	13.4074	11.4407	11.4415	11.5659	11.2251	11.2506	10.737
ACTC1	0.4692	1.3279	1.0198	0.3394	0.0856	0.3824	2.8142	1.3735	2.1244	0.2244	0.4306	1.2753	0.586	-0.3227	1.8714	0.8169	2.3594	2.909	-0.0801	-0.1711	-0.5058	0.24	0.8695	0.1902	0.3234	3.0683	-0.4519	0.5685	0.8136	2.5404	2.6855	1.2605	-0.1623	0.5849	1.6714	2.0045	-0.0407	-0.1443	-0.2606	2.5453	2.1351	1.0586	-0.6045	-0.5507	-0.4446	2.6193	-0.2711	-0.5008	-0.5883
ACTG1	15.9057	15.7947	15.9051	16.4879	16.4766	16.6061	15.8491	16.3392	16.4765	16.1598	16.2243	16.999	15.8139	16.3145	16.5196	16.43	15.5557	16.8018	15.517	16.2075	16.0387	16.1194	16.6163	15.6003	16.0318	16.4046	15.6517	16.5264	15.63	16.1249	16.3483	16.1301	16.7143	16.3372	15.9579	15.602	15.8291	16.4412	16.5892	16.3601	15.8273	16.3083	15.8131	16.7461	16.5817	16.1863	16.5513	16.2446	16.4935
ACTG2	12.7387	9.38745	9.7397	11.1345	8.1983	9.74895	8.9368	9.69205	9.66285	10.50545	9.54735	12.2025	10.1351	10.6242	8.16395	6.8458	9.5817	10.54095	10.0071	9.3788	9.24925	10.5345	9.83005	9.1823	10.9933	11.14765	9.78605	10.7949	10.7308	12.1759	9.6564	10.1498	8.98115	9.75935	9.7497	11.8501	8.03755	9.7465	9.76475	10.1474	9.8881	7.39955	12.8516	8.9262	10.14275	11.0231	11.42725	10.1466	8.3288
ACTL6A	12.4687	12.801	12.5509	12.7841	12.1834	12.6735	13.1894	13.4915	12.0932	11.9216	13.0265	12.4769	12.6828	12.3042	12.0073	12.7293	12.0565	12.7426	12.0412	12.2401	11.9777	12.4502	11.895	12.5496	12.5014	12.3038	12.569	12.5202	12.4674	12.3394	13.254	12.2235	12.8941	12.6885	12.3883	12.5101	12.1929	12.4551	12.8097	13.0223	12.6502	12.7366	12.1129	12.5073	12.3726	12.2543	13.3128	13.3777	13.2639
ACTL6B	8.9147	8.8272	8.4329	9.1998	9.6655	8.1152	9.6742	8.2208	9.5524	9.3551	8.3176	10.0151	8.614	9.2432	10.1414	9.5698	10.1025	9.0874	8.6749	9.3888	8.5672	9.1044	9.4776	8.5608	8.7121	9.1582	9.1864	9.0532	8.7581	8.7045	10.3492	9.9195	9.873	9.4332	6.8149	9.2415	9.2443	8.9758	8.4058	8.7304	9.0554	7.9053	8.1841	9.0839	10.2748	10.0954	10.7482	10.8319	9.2905
ACTL7A	6.8469	5.4713	4.7277	6.8348	7.004	4.5084	6.3277	4.3245	6.5855	5.3267	4.2837	5.4818	4.7381	5.9683	7.1649	5.9518	5.8104	5.263	5.3128	6.2594	6.1083	6.1274	6.1965	5.6552	4.7943	5.9983	4.8393	5.3091	4.7404	4.8246	7.1162	6.7292	5.8057	5.0039	5.2589	4.7376	6.327	4.7803	4.8402	6.3362	5.4836	6.0787	5.1314	4.9053	6.2408	6.5674	5.9972	4.9025	6.4819
ACTL7B	3.013	1.3279	1.0198	2.9548	2.5558	0.3824	4.3609	-0.7057	2.8911	3.1104	8.321	2.5078	0.586	3.2514	3.2706	0.8169	2.0834	1.9827	-0.0801	2.7345	2.5869	3.3147	0.8695	3.2143	0.3234	4.2403	1.1595	0.5685	0.8136	-0.299	3.1387	3.4449	2.5587	0.5849	2.9803	2.0045	2.539	-0.1443	1.6402	2.5453	0.2283	3.5219	2.691	1.2594	3.8274	3.251	-0.2711	2.4791	-0.5883
ACTL8	7.4345	6.3527	5.5368	6.97745	7.2307	5.09875	7.70105	7.1868	6.74955	6.46305	5.3893	7.00435	5.7329	7.15675	7.3265	7.7107	6.82575	6.04235	6.68385	7.6856	7.3459	7.56205	7.17055	7.51625	6.7695	7.33985	7.3302	7.0348	7.0234	5.7552	6.75685	7.80105	6.746	6.7593	6.683	5.46045	6.4893	10.0662	6.8004	5.05015	5.98475	7.1465	5.77335	7.23635	6.78045	7.0877	6.1814	6.2308	7.02805
ACTL9	5.6982	3.8756	4.1707	5.7759	5.6379	4.1884	6.2864	4.6308	5.5109	4.8307	4.7209	6.5668	5.446	5.0772	5.768	5.1926	5.3052	5.0455	5.1799	5.0169	5.402	5.6847	5.4756	4.7455	5.3463	5.6465	4.4681	5.6922	3.8037	4.4118	6.6171	5.9544	4.9519	5.9897	4.9919	6.1265	4.8198	5.2148	4.4667	2.5453	6.049	5.9482	3.9367	5.3258	4.83	5.5332	3.7881	5.5781	5.3835
ACTN1	14.1666	12.6245	12.1167	12.4398	12.7422	11.6212	12.4233	12.3003	12.2566	12.0629	12.2864	11.6785	12.0272	12.9189	12.1957	12.2523	14.4414	13.5659	11.4441	12.6324	12.2343	12.5372	11.6607	12.7666	12.405	12.295	12.0654	11.9089	12.5082	12.5201	11.8984	11.7646	12.4044	11.6536	11.954	12.3639	12.5674	11.6493	12.8948	11.9678	11.752	12.3961	13.6259	13.0533	12.1063	11.0113	9.8302	10.5288	11.9479
ACTN2	7.8349	6.5631	5.6831	7.2047	7.6215	5.9956	8.1241	5.5937	6.5211	6.1176	5.6313	6.3496	5.457	6.8645	7.7924	6.4866	7.3497	6.6439	5.9207	6.7978	6.8368	7.3393	6.8796	6.6916	6.0952	7.0991	6.3583	6.7282	5.9211	5.7814	6.9615	7.9996	6.8818	6.3878	6.4944	6.4725	6.8638	6.1358	6.0485	6.9251	6.2593	7.0066	6.2583	6.7792	6.6835	7.1781	5.4468	5.5358	6.829
ACTN3	9.1277	7.175	7.1819	7.6778	7.3119	6.2379	7.8104	7.3632	7.4001	7.3608	7.9965	7.5825	7.2734	7.3698	7.5536	7.2367	8.8505	8.2896	7.325	7.8246	7.2447	8.0263	7.2273	7.2544	6.8839	7.6713	7.4511	7.3622	7.3981	7.0897	6.9436	7.1664	7.1879	6.9987	6.8083	7.0824	7.4483	7.116	7.5625	7.0316	7.2258	7.9207	8.4323	8.1192	6.9273	6.2917	4.0902	4.3878	5.744
ACTN4	12.943	12.7934	12.8775	12.4638	13.3703	12.7171	12.5007	12.2879	12.4641	13.2551	13.4577	12.6535	11.9973	12.7536	12.5443	12.7883	13.0341	12.5468	12.2438	12.4	12.4524	12.7972	12.606	12.6878	12.4188	12.9278	12.517	12.8064	12.4515	12.6641	12.6839	12.476	12.625	12.7204	12.9072	12.0676	11.5661	12.7988	12.4767	13.2362	12.5261	12.7871	13.0754	12.4704	12.4886	11.9742	9.3881	10.5544	11.3009
ACTR10	7.6565	8.5737	7.8344	7.7087	7.6617	7.4277	7.323	8.3211	7.5251	7.8991	7.4754	8.3812	8.4665	7.3905	7.8957	7.9933	6.7424	7.414	7.9147	8.1664	6.7767	7.4513	7.8202	7.8265	7.6662	8.0673	7.8988	6.7586	8.1231	7.6629	7.3592	8.2359	6.6598	7.868	7.8974	7.6652	8.5579	7.167	7.3067	7.7649	7.8557	7.3178	7.3909	7.77	7.9197	8.3912	7.9261	8.3554	7.6798
ACTR1A	11.4412	10.7687	11.265	10.7098	10.7702	10.856	10.3394	10.6843	11.1218	10.7546	10.7467	11.0148	10.0037	10.9632	10.7813	11.0285	10.9207	10.8325	10.8406	10.9895	10.6165	10.726	10.8431	11.0923	10.5518	11.116	10.585	10.6073	10.7554	10.9864	10.6084	10.9364	10.6148	10.643	10.6214	10.5369	10.7313	10.8909	11.2045	10.774	10.505	9.938	11.4348	11.1249	11.1387	10.6724	10.3179	11.0185	10.1217
ACTR1B	10.1931	11.2454	10.9843	10.1287	10.354	10.2627	10.5446	11.422	10.7752	10.4916	11.2256	10.7004	10.721	10.1925	10.8473	10.5283	9.961	10.5379	10.5842	10.3507	10.3148	10.5605	10.3431	10.4622	10.899	10.4282	11.0034	10.5816	10.6108	10.3826	11.0466	10.8169	10.9448	10.4031	10.8643	10.4278	10.9421	10.4035	10.6942	10.4292	10.1857	10.838	10.577	10.7148	11.0272	10.8359	11.1876	11.1302	10.1739
ACTR2	13.1325	13.0095	12.5313	12.4268	12.7918	12.7397	13.0424	12.494	12.9309	12.9029	12.6711	13.0026	12.3903	12.9263	12.3689	12.2757	13.3084	13.4997	12.304	12.4431	13.4582	12.5436	13.0952	12.4759	12.5004	13.0665	12.9202	12.1503	12.4681	12.9213	13.0228	12.752	12.9562	12.5517	12.5191	12.7043	13.0079	12.5388	12.8503	12.4967	12.5938	12.7964	13.1413	12.8036	12.7177	12.8815	13.2214	13.2043	13.7793
ACTR3	13.5419	14.0154	13.7978	13.3977	13.6707	14.3142	13.5945	13.5569	13.3705	13.3739	14.1592	14.1258	13.753	13.5529	13.0503	13.1789	12.9662	14.2142	13.6921	13.0159	13.8908	13.4082	14.2605	13.5755	13.6079	13.7339	13.5505	13.3253	13.3127	13.348	13.5923	13.4721	13.981	13.4971	13.6076	13.5814	13.7573	13.5663	13.7316	13.7535	13.8262	13.6863	13.3918	13.3379	13.5312	13.7787	14.4449	14.7791	13.9697
ACTR3B	9.21096666666667	9.02363333333333	9.13823333333333	9.17556666666667	9.20783333333333	9.5176	9.80273333333333	9.48633333333333	9.37436666666667	9.4891	9.29476666666667	8.87986666666667	9.24603333333333	9.1208	8.58713333333333	9.58266666666667	9.3356	8.1053	9.3857	9.18936666666667	8.9319	9.825	8.68913333333333	9.8307	9.11726666666667	9.75376666666667	9.99046666666667	8.45136666666667	9.4381	8.27596666666667	10.0943	8.80523333333333	9.96726666666667	9.12123333333333	9.23333333333333	9.8244	8.34603333333333	10.0016333333333	9.62393333333333	8.8256	8.7723	9.30293333333333	8.6181	9.16736666666667	9.42093333333333	8.60863333333333	8.80426666666667	8.8455	8.938
ACTR3BP2	6.0883	5.0851	4.527	5.2829	6.5854	4.2592	6.9031	4.6034	6.1208	5.3974	4.2682	5.2334	5.0049	5.9454	6.9382	5.3296	5.5481	5.0932	4.945	5.6466	5.7412	5.9183	5.9386	5.4077	4.9392	5.8202	4.393	5.3766	4.6455	4.7605	7.0902	6.6732	5.1977	5.2494	5.1512	4.9057	5.8929	4.5646	4.5062	5.3915	5.3081	5.9466	4.9056	5.0278	5.7475	6.4611	7.5982	3.8816	4.3924
ACTR3BP5	12.1431	9.7346	9.3445	10.7674	11.0396	9.6812	10.7706	9.1494	10.6069	9.6133	9.4509	10.7774	9.4449	10.2353	11.3621	10.191	12.6607	11.0141	9.173	10.173	11.2939	10.9494	11.5624	9.5461	9.6676	10.263	9.7291	10.3291	9.2827	9.9065	11.3066	11.3374	10.8848	10.2818	9.1502	10.5767	10.9722	10.1631	9.9018	9.8073	10.1103	11.0751	9.458	10.3236	10.1288	10.898	11.2843	10.9929	10.34
ACTR3C	7.01733333333333	7.1887	6.89923333333333	7.1117	7.09	7.08156666666667	8.18416666666667	6.42646666666667	6.72283333333333	7.0173	7.70363333333333	7.00106666666667	6.72403333333333	7.09803333333333	7.2841	6.64906666666667	7.14333333333333	5.85443333333333	6.97633333333333	6.97546666666667	6.88046666666667	6.86346666666667	6.6683	6.96986666666667	7.16266666666667	7.21633333333333	7.43653333333333	6.541	6.88703333333333	6.3764	6.94946666666667	7.0338	7.76133333333333	6.7295	6.3477	7.1962	5.20673333333333	7.3711	6.79003333333333	7.15353333333333	6.5652	6.58613333333333	7.04356666666667	7.08036666666667	6.94253333333333	6.94633333333333	5.57046666666667	5.5132	6.14633333333333
ACTR5	8.4957	7.6048	7.7184	7.211	7.8443	7.8578	8.1274	8.7048	8.0713	7.7763	8.5893	7.4724	7.3629	7.9331	7.2024	7.9578	8.3874	8.1927	8.256	7.7892	7.7721	8.2845	7.3276	8.3639	8.0709	8.5395	7.4774	8.8035	8.3502	7.887	8.9712	7.7106	7.7394	8.1613	8.1852	8.1304	7.8994	8.5841	7.7478	8.7552	7.9029	7.7576	8.1863	8.7678	7.4754	7.498	7.302	7.0832	8.887
ACTR6	8.6548	10.6764	10.2941	10.5846	10.2953	10.2864	10.2898	10.689	10.2249	10.3008	10.8028	10.3619	10.6214	9.6597	10.2291	10.731	8.0602	9.6339	10.776	10.3704	10.2156	9.6942	10.1693	10.2395	10.2987	10.3162	10.0045	10.5121	9.9388	9.8854	9.4662	10.0862	9.7161	10.0084	10.0249	10.3554	10.7645	10.0798	10.1234	10.6366	10.3103	10.5311	9.9009	9.1972	11.1218	10.4274	10.9699	11.3443	10.1934
ACTR8	7.5457	8.2365	8.2625	8.4081	7.5402	7.9667	8.23	8.448	7.9563	8.2809	8.8875	8.0805	8.3516	8.2345	8.2788	7.8975	7.9457	7.5931	8.5458	8.5596	7.47	8.2459	7.1285	7.7227	7.9585	8.3638	7.9213	8.1885	8.1733	8.1051	9.0993	7.6886	8.3071	8.0369	7.676	8.0848	6.8039	8.0489	7.8668	8.0263	8.3739	7.8014	7.9042	7.8125	7.9995	8.1493	8.7294	7.5281	7.2147
ACTRT1	5.4386	4.2259	1.0198	4.7302	2.2278	0.3824	3.7455	2.989	3.7821	2.7609	4.9382	5.4548	2.9968	2.683	3.1293	0.8169	5.3903	2.9031	2.3421	3.1634	1.9865	3.2653	2.5254	1.7967	3.1279	3.8009	1.5828	3.6653	2.8515	1.8989	3.854	3.8996	-0.1623	2.3067	-0.1047	2.0045	-0.0407	3.5077	2.003	4.4526	3.5876	-0.3657	4.5521	2.563	-0.4446	2.898	-0.2711	-0.5008	-0.5883
ACTRT2	6.4332	5.001	4.2307	6.0255	6.0432	4.4168	7.1851	4.2539	5.4259	4.6787	4.1952	4.6417	4.4522	5.6843	6.5674	5.1912	5.1575	4.9434	4.4126	5.5021	5.6964	5.8045	5.4836	5.09	4.7137	5.8572	4.6756	5.0489	4.6662	5.0883	5.978	6.3955	5.3219	4.6984	5.0628	4.0098	5.2831	4.6906	4.58	4.0852	4.6698	5.609	4.7282	5.0162	5.4192	5.9759	4.0727	4.7541	5.2424
ACVR1	8.7508	8.80125	9.007	9.0549	8.20605	8.95185	8.89605	9.02915	8.72375	9.33515	9.1781	8.54895	9.19675	9.18	8.40285	8.37145	8.05565	8.9059	9.0196	9.1861	8.77765	8.63905	8.95485	8.76075	9.3123	8.98845	9.16105	8.63355	9.1139	8.74205	8.7732	8.41445	8.4926	8.7704	9.0615	9.21985	8.73825	8.61415	8.87915	9.2683	9.0529	8.61925	9.3025	8.4711	8.55555	8.28645	7.05035	8.05935	8.11085
ACVR1B	5.4645	6.513	5.6366	5.8945	7.0511	5.9531	6.2509	5.5249	6.2591	6.3531	6.9256	5.8408	5.2471	6.1782	6.3051	5.7982	6.0522	5.7456	5.9558	6.086	5.4523	6.5897	6.176	6.4138	5.58	6.5222	6.964	6.8007	6.4261	6.187	5.5634	6.1579	6.752	5.6739	7.0499	5.5165	6.4009	6.481	5.2615	6.6105	5.6196	6.0275	6.0237	6.4749	5.7305	6.2595	4.2469	4.7122	6.1371
ACVR1C	5.54456666666667	6.86536666666667	7.03486666666667	6.74203333333333	6.9482	5.75703333333333	4.85313333333333	5.8202	6.4287	6.1268	7.88326666666667	7.27556666666667	5.69633333333333	5.6017	7.72773333333333	6.52916666666667	5.31196666666667	2.92986666666667	6.51223333333333	6.4577	6.7376	3.8766	6.3534	4.7027	6.5996	4.70623333333333	3.86563333333333	7.46726666666667	6.43093333333333	7.7501	5.9294	7.10506666666667	7.53073333333333	6.46883333333333	7.0837	3.18876666666667	6.99683333333333	6.45423333333333	5.3341	5.58426666666667	7.45636666666667	5.7726	4.13186666666667	2.2796	7.61466666666667	7.44213333333333	6.29053333333333	7.13353333333333	2.56436666666667
ACVR2A	7.9182	8.8306	8.1791	7.7501	7.6531	7.7964	8.3514	8.0326	8.0163	8.3595	8.3245	8.3708	8.2401	7.9202	8.4757	8.2241	8.5908	7.5937	7.7548	7.9	8.3141	7.377	7.7658	7.9196	8.2599	8.1479	8.017	7.7303	8.0027	8.2028	7.5201	8.0825	7.4022	8.1879	8.101	8.3293	8.1578	8.4192	7.5051	8.7498	8.4005	8.021	7.5865	8.8936	8.6579	8.2846	7.0428	7.7659	7.5596
ACVR2B	8.274	9.2879	8.6195	9.5069	8.1757	8.6309	8.1106	9.5781	8.6374	9.3977	9.2811	8.0732	9.0317	9.0997	8.861	8.5436	8.1363	7.531	9.1964	9.7262	7.5962	8.7141	7.929	8.8558	8.9889	9.2083	8.2781	9.4766	8.5436	9.085	8.1079	7.9384	9.0763	8.9037	8.7124	9.066	9.0878	8.588	8.4745	8.8454	8.5458	8.4976	8.4325	8.9893	8.54	8.1564	6.1989	6.7438	7.2505
ACVRL1	12.2915	13.156	14.4328	12.2574	13.4011	13.638	12.7178	11.4176	13.4472	13.3755	13.3669	13.952	13.4825	12.8275	13.0771	11.8024	13.0639	12.9263	12.6595	12.6918	12.9126	12.6647	14.7381	13.2478	13.7804	12.8603	13.5866	13.0423	12.9244	14.3802	11.8504	13.8574	12.6751	13.512	12.5875	11.5811	10.5301	12.6864	12.6971	11.7827	13.7588	12.9249	13.0017	12.7714	13.3527	13.4351	13.8372	14.4928	11.9789
ACY1	12.7987	12.9644	13.1472	11.9516	13.2338	13.2122	12.9281	13.5944	13.3436	12.6832	12.9827	12.2031	13.2503	12.901	13.5689	14.0856	12.1576	13.0091	12.8839	13.2515	12.0857	12.4697	12.3875	13.196	12.8263	12.4596	12.8765	12.4738	12.8922	12.4424	12.0354	12.6795	13.4831	12.3974	12.2458	12.1653	12.2123	12.7314	12.9359	12.3107	12.7558	13.4466	12.3417	13.5393	13.4753	12.262	12.3592	12.7603	12.7388
ACY3	6.8412	7.272	8.4558	7.4982	8.2921	8.4332	8.3166	6.9329	7.9641	7.7842	8.6123	7.493	7.9286	7.4514	8.0419	9.1451	7.5905	6.0473	8.2842	6.9208	7.6336	7.6486	7.8004	7.4426	8.005	6.835	8.3716	9.5312	7.5685	7.7412	8.5572	9.1149	7.7156	7.5448	8.2812	6.9376	7.6786	6.8947	8.8823	7.5952	7.8617	8.4672	6.6236	7.2254	8.5867	7.89	7.9661	7.8084	6.6767
ACYP1	11.6692	12.1959	11.2978	12.2785	12.1389	11.4124	12.4465	12.5878	11.6939	11.7473	12.3267	11.7088	11.5369	11.566	11.9039	12.1211	10.9748	11.4624	11.5446	11.7562	11.7758	11.9816	10.9563	12.3182	11.3919	11.4303	12.0946	11.7441	11.6767	11.962	11.8603	11.392	11.3984	11.986	11.5828	11.1382	12.3738	11.6242	11.9846	11.7904	10.9961	12.4656	11.7527	12.3247	11.9282	11.6521	12.0946	11.7662	12.6346
ACYP2	9.9653	9.1681	10.3333	9.7797	9.1658	10.4976	10.9048	9.0897	9.1231	9.7004	9.07	9.4695	10.1434	9.5468	10.1791	9.8914	8.6718	9.3104	10.5029	9.8583	8.9657	9.4593	9.5256	9.1385	10.0433	9.8506	9.6378	9.4251	9.3176	9.3616	9.9198	9.5545	9.2009	9.6909	9.0299	8.9079	9.9061	9.8395	9.0516	10.8569	9.6597	10.6139	9.5691	9.4883	9.7716	9.8922	11.5025	10.515	9.57
ADA	12.4035	10.8722	11.45	12.5909	11.963	11.179	10.0715	12.084	11.9664	12.0668	11.9554	11.8159	11.4121	11.8114	10.4239	12.5283	11.4728	13.1418	10.8829	12.6566	11.759	11.5088	12.8115	12.3532	12.2859	11.7438	12.9829	10.8888	11.8565	11.0516	12.8948	12.1173	12.4195	12.6596	11.9405	13.7799	12.1484	12.5336	12.6085	10.8293	11.8547	11.6239	12.284	11.0292	12.1496	11.9017	11.6822	11.647	12.1417
ADAD1	5.0034	3.8433	2.9659	4.2506	5.0441	3.6135	5.8347	2.9374	5.195	3.8893	2.7653	3.6174	2.4821	4.166	5.4555	2.9008	3.3335	2.0463	2.7075	4.5037	4.3019	4.2522	5.7534	3.911	2.3827	4.9303	1.72	0.5685	2.3887	3.3735	5.6517	5.6925	3.9444	0.5849	3.6895	2.0045	4.1552	3.2892	2.6299	2.5453	3.9756	4.4425	2.2752	2.4371	4.8533	5.6628	4.9282	3.4034	3.9608
ADAD2	8.3707	8.0422	7.1654	8.5285	8.8343	7.6895	8.9798	7.7134	7.7557	7.8711	7.4042	7.9731	7.2432	8.2841	8.4633	7.9832	8.6728	7.6558	7.6191	8.2931	8.0879	8.5446	8.2436	8.094	7.758	8.3483	7.8155	8.0171	7.6341	8.2064	8.6099	8.3444	8.0535	7.9812	7.7418	7.6989	8.7316	7.7435	7.6587	7.9769	7.3067	7.9204	7.8579	7.9157	7.7817	8.2801	8.1771	6.9802	8.2089
ADAL	5.5772	6.8367	7.1712	6.8948	6.3466	6.7554	6.7569	6.583	6.5986	6.7707	6.7582	7.0848	7.1327	6.5994	7.3686	7.9178	6.7156	5.9168	7.3352	7.4708	6.2163	5.4923	6.3738	5.4661	6.329	6.7281	6.8531	7.8866	6.8016	6.7517	6.6197	6.7105	6.2627	7.5593	6.7334	6.3053	6.1806	8.3029	7.4144	7.4328	7.3742	6.6411	6.7839	3.6538	7.5337	7.9663	7.8295	7.4828	6.1171
ADAM10	9.0631	9.4911	9.15895	8.88775	8.9104	9.14465	8.7197	8.86385	9.2189	8.97305	8.40215	9.32165	9.4049	8.75345	8.7993	9.9388	9.705	9.63205	8.716	9.58195	9.38895	8.5754	9.5086	8.47255	8.8841	8.81445	9.01885	8.6866	8.95275	8.93355	8.2462	9.17065	8.71195	9.0164	9.0712	8.5177	9.49885	9.4237	9.34605	8.7687	9.3551	9.20845	9.28425	9.31035	9.44065	9.30805	8.299	9.3508	9.08425
ADAM11	5.8078	3.71995	4.5445	5.71755	5.2878	4.036	5.7785	4.5683	5.46755	3.43375	5.47925	4.98075	6.23825	4.8358	5.6365	4.48075	5.0672	4.5502	4.189	4.8963	5.021	5.164	3.50785	5.2718	4.9505	5.536	6.3171	5.6214	4.44155	4.1697	5.7229	5.5387	4.33895	5.09705	4.7782	4.35635	5.6775	4.70795	5.04655	4.5659	5.9118	5.45935	5.2833	5.2827	4.62435	5.36945	3.1675	2.88685	5.7534
ADAM12	7.49863333333333	6.342	5.76143333333333	6.5275	6.21093333333333	5.902	6.06093333333333	5.60366666666667	5.09003333333333	4.41916666666667	4.33913333333333	3.9725	4.13796666666667	7.15366666666667	5.30373333333333	5.68946666666667	8.3886	7.17546666666667	4.5272	6.25463333333333	5.3955	6.30796666666667	6.66183333333333	5.76866666666667	6.74526666666667	6.27306666666667	6.52426666666667	4.82416666666667	6.85493333333333	5.2725	5.86296666666667	5.996	5.58893333333333	5.99996666666667	6.25076666666667	6.68423333333333	5.8317	4.5806	5.10136666666667	5.63373333333333	5.81996666666667	5.27936666666667	6.47623333333333	6.0122	5.07936666666667	4.29586666666667	6.01976666666667	3.78793333333333	5.36943333333333
ADAM15	12.3597	11.96595	11.72405	10.81515	12.05485	11.4978	11.6027	12.54675	11.57995	11.9273	11.71115	11.9719	11.9176	11.719	11.6227	12.01195	12.27945	12.38625	12.08805	11.3551	12.657	12.13975	11.8123	11.73795	11.542	11.3629	11.8967	11.51035	11.61165	11.26355	12.67415	11.63855	12.21555	11.61425	11.8305	11.9515	11.3091	12.16015	11.856	10.8736	10.8962	12.0376	11.8359	11.88935	12.04315	11.3683	11.62375	11.9285	12.246
ADAM17	9.594	9.6404	9.5384	9.6605	9.2232	9.8559	9.2879	9.9631	9.8026	10.1898	10.0889	9.3152	9.2531	9.7019	8.9562	9.4846	9.6684	9.7923	9.3357	9.7695	9.8792	9.4724	9.7235	9.3636	9.7776	9.546	10.1262	9.4808	9.3763	9.6205	9.7755	9.3328	9.3216	9.5412	9.9047	9.4027	9.2634	9.5448	9.7478	9.5845	9.6391	9.1084	9.9218	10.0801	9.8573	9.4907	8.0714	8.7734	9.5182
ADAM18	0.4692	1.3279	1.0198	0.3394	0.0856	3.3182	-0.0021	-0.7057	-0.314	1.8123	0.4306	-0.7993	0.586	1.6429	-0.6967	0.8169	-0.8375	-0.1428	-0.0801	-0.1711	-0.5058	1.5429	0.8695	0.1902	0.3234	-0.4274	-0.4519	0.5685	0.8136	-0.299	2.8494	-0.3972	-0.1623	0.5849	0.957	2.0045	-0.0407	-0.1443	-0.2606	2.5453	0.2283	-0.3657	-0.6045	1.3152	-0.4446	0.998	-0.2711	0.8669	-0.5883
ADAM19	10.5716	6.25245	7.87215	8.824	9.36715	7.9457	8.2007	9.05215	8.7366	8.40235	7.63935	7.8283	8.09605	9.5022	8.09965	7.3575	10.6901	9.48765	7.4524	8.81375	8.4813	8.835	8.27375	8.22305	8.6916	9.12475	8.31325	7.87355	8.49255	8.2719	10.57945	8.1662	8.45325	9.94075	9.01175	8.28305	8.26215	8.8699	8.5203	7.2014	9.0478	7.9816	9.7601	12.1351	8.13385	8.1529	5.0662	6.89865	8.3199
ADAM2	0.4692	4.2165	1.0198	0.3394	0.0856	0.3824	-0.0021	1.1045	5.2754	0.2244	0.4306	1.1557	0.586	-0.3227	-0.6967	0.8169	1.5933	-0.1428	-0.0801	-0.1711	-0.5058	0.24	0.8695	0.1902	0.3234	3.0337	-0.4519	0.5685	0.8136	-0.299	7.289	-0.3972	-0.1623	0.5849	1.6328	2.0045	-0.0407	-0.1443	1.1144	2.5453	0.2283	-0.3657	-0.6045	-0.5507	-0.4446	-0.4568	4.1815	-0.5008	-0.5883
ADAM20	6.8073	6.2743	5.209	6.4919	7.442	5.3987	6.4157	5.1703	6.106	5.4594	5.5465	4.9532	6.2721	6.644	5.6695	5.0787	7.7137	6.3629	5.2149	5.9298	6.6964	5.3775	5.0076	6.3572	5.2365	6.4279	5.061	3.6888	5.5765	6.5252	8.6172	5.1965	7.0052	5.3373	5.428	6.1192	6.0658	6.1937	6.1081	5.582	4.621	5.4876	5.4855	5.8426	5.8268	5.0893	5.5453	3.8417	6.1641
ADAM21	4.09775	2.4663	1.72985	4.2896	2.88265	1.19555	5.66765	1.2468	3.22705	2.2918	1.83405	3.08605	1.91475	2.5069	4.72905	2.5001	3.18005	2.73615	1.52445	3.3754	2.83655	2.8138	2.13805	2.2439	0.3234	4.01895	2.84365	1.54995	2.46435	1.0277	4.4702	5.1425	2.9379	0.5849	2.68345	2.0045	3.7387	1.41735	2.1656	4.2395	0.2283	3.9209	2.1703	3.5734	3.02925	3.92885	2.27405	-0.5008	1.5106
ADAM22	6.1408	6.2935	5.3648	6.0655	5.0045	5.5526	6.9705	5.374	5.6701	5.4667	6.1221	5.2832	5.9659	5.8419	5.9839	5.9205	6.9853	3.5228	5.0712	5.9077	4.4742	6.3382	5.7006	5.3997	4.9976	6.0538	4.4248	6.4735	6.845	6.617	7.0178	6.6047	4.9516	5.1601	6.7886	6.1136	7.3297	7.1477	5.2793	2.5453	5.9426	5.4077	4.3142	5.9508	5.2377	6.0268	5.0644	4.8599	5.8774
ADAM23	6.3253	6.71375	5.0926	6.02195	5.50545	4.87065	5.74725	5.26425	5.08325	4.8763	4.11675	5.15655	5.2612	6.043	5.7694	4.57075	5.6481	5.48825	5.44145	7.6366	5.02325	6.0339	5.14385	5.7063	4.95205	6.0847	5.8581	5.9357	6.1661	5.57995	5.8667	5.7591	4.81465	5.05485	5.67255	6.06795	4.97265	5.90355	5.34505	6.03955	6.21545	4.7245	6.07345	4.0098	5.11505	5.69535	4.7669	4.3388	5.1191
ADAM28	6.8821	7.974	8.2362	8.0101	6.7154	7.2687	8.3169	7.4935	8.8615	8.0056	7.024	8.8719	8.6876	7.4895	8.7004	6.197	7.3441	6.202	8.4088	8.0561	7.182	7.5502	8.43	7.222	7.2133	7.8779	7.4645	7.8472	7.859	8.0996	6.4554	8.4352	7.0702	7.7792	7.7869	7.2126	8.7071	7.6045	6.5018	7.1289	8.3893	6.3366	7.5296	5.8697	7.8976	9.1713	6.9743	7.777	6.5045
ADAM29	4.5379	2.8161	1.0198	3.2084	3.5846	5.1103	4.4492	1.9501	2.6877	0.2244	0.4306	0.8896	0.586	4.9732	3.6546	4.4104	2.1405	1.3195	-0.0801	5.037	3.3869	3.4871	5.4843	3.2251	2.9945	3.3012	2.5618	2.2279	2.7826	-0.299	3.6199	4.0976	2.9869	3.513	3.3422	2.0045	4.0547	1.6901	1.9524	2.5453	2.0993	3.3278	1.8421	2.6977	2.754	3.608	3.0166	3.1949	1.8284
ADAM30	0.4692	1.3279	1.0198	0.3394	0.0856	0.3824	-0.0021	-0.7057	2.298	0.2244	0.4306	2.0712	3.1141	-0.3227	1.0418	3.641	-0.8375	-0.1428	-0.0801	-0.1711	1.3256	2.9085	2.2579	2.1093	2.6268	3.0284	-0.4519	0.5685	2.7326	-0.299	4.6021	-0.3972	-0.1623	0.5849	2.3753	2.0045	-0.0407	-0.1443	1.4524	2.5453	1.6249	-0.3657	2.6647	1.2045	-0.4446	1.7176	-0.2711	-0.5008	-0.5883
ADAM32	5.57945	8.22715	6.64505	7.1299	6.7035	6.49	4.61065	4.476	6.6265	5.26775	4.08095	5.06255	6.498	6.38395	7.22735	5.99655	8.05455	6.7752	7.57075	5.5972	4.85825	7.7111	6.808	5.95855	8.0261	7.26245	6.5915	6.65995	6.3046	5.52115	6.9005	6.05635	6.03805	6.42405	6.6268	3.5319	4.429	8.2454	5.2817	3.97915	5.1395	7.6133	4.21905	5.1254	6.48975	5.963	7.8162	5.5501	7.0644
ADAM33	7.93793333333333	7.166	6.59326666666667	7.74963333333333	7.87716666666667	6.3656	8.3804	6.6771	7.50536666666667	6.95743333333333	6.59466666666667	7.29763333333333	6.8036	7.09156666666667	7.48306666666667	7.13183333333333	7.18606666666667	6.85313333333333	7.07366666666667	7.382	7.46163333333333	7.4145	7.39606666666667	6.8851	6.7835	7.4372	6.7862	7.16803333333333	6.76873333333333	6.82663333333333	8.37216666666667	7.80846666666667	6.96776666666667	7.2162	6.63563333333333	7.14993333333333	7.34496666666667	6.79996666666667	6.55086666666667	6.9522	7.11033333333333	7.39433333333333	6.8101	6.73673333333333	6.99836666666667	7.7585	8.22063333333333	6.39436666666667	6.96826666666667
ADAM3A	2.8505	1.3279	3.6986	4.1279	1.8608	4.5484	2.076	2.1202	5.7556	0.2244	0.4306	1.9461	4.5855	2.2361	2.6229	4.6314	1.651	2.4792	3.7696	-0.1711	2.2088	4.2584	2.9789	0.1902	3.0612	4.6763	2.8237	0.5685	3.0161	2.1628	7.5067	2.7066	4.6074	4.4964	3.4899	5.6873	2.8251	3.0677	3.4748	2.5453	5.3761	2.9972	5.296	2.1387	-0.4446	-0.4568	6.9198	3.4917	1.1238
ADAM5P	1.741	1.3279	1.0198	3.3689	0.0856	0.3824	-0.0021	2.6113	-0.314	0.2244	2.1215	-0.7993	2.4091	-0.3227	0.4886	0.8169	-0.8375	-0.1428	-0.0801	-0.1711	-0.5058	0.24	0.8695	0.1902	3.4052	-0.4274	-0.4519	0.5685	0.8136	-0.299	-0.3239	-0.3972	1.1966	0.5849	-0.1047	2.0045	-0.0407	-0.1443	-0.2606	2.5453	2.5287	-0.3657	1.965	-0.5507	-0.4446	2.2009	-0.2711	-0.5008	-0.5883
ADAM6	0.4692	1.3279	1.0198	0.3394	0.0856	0.3824	-0.0021	-0.7057	-0.314	0.2244	0.4306	-0.7993	0.586	-0.3227	-0.6967	0.8169	-0.8375	-0.1428	-0.0801	-0.1711	-0.5058	0.24	0.8695	0.1902	1.3915	-0.4274	-0.4519	0.5685	0.8136	-0.299	2.92	1.7555	-0.1623	0.5849	-0.1047	2.0045	-0.0407	-0.1443	-0.2606	2.5453	0.2283	-0.3657	-0.6045	-0.5507	-0.4446	1.4897	-0.2711	-0.5008	-0.5883
ADAM7	6.3587	4.7234	2.8353	6.5269	6.6516	4.0392	7.6045	4.7476	5.0546	4.4377	3.9745	5.076	4.6992	6.0763	6.1502	5.9695	5.4056	5.1671	4.8633	5.9139	6.2899	5.7599	6.76	5.1082	4.387	5.2995	4.6531	5.5407	4.5203	4.0357	6.6544	7.0193	5.1035	4.9545	4.8623	4.8224	5.9931	5.3576	4.3755	5.2107	4.6168	6.1047	5.0883	5.107	4.9159	5.9686	5.2522	4.0029	5.7839
ADAM8	12.9185	11.9141	12.839	12.7054	12.4748	12.0959	10.7966	12.3202	12.1556	12.1891	11.1243	12.0986	12.1945	13.0602	11.2595	13.3531	12.8836	14.1383	11.3793	12.6772	12.7202	12.2014	12.7303	11.7639	11.8625	12.4042	12.4321	11.55	12.5216	12.5359	11.9504	11.8713	11.9849	12.5924	12.6005	12.051	13.1933	11.7057	14.0949	13.308	12.1699	10.9256	13.6254	12.6074	12.2631	12.426	11.0155	10.9873	12.042
ADAM9	5.154	6.4735	6.5649	6.3658	6.5552	6.1524	5.1768	5.7726	6.7463	7.4153	6.8212	6.3533	7.2303	5.8295	6.2921	6.1878	6.7786	4.8987	6.6518	6.5211	6.9605	7.2819	7.0223	6.6068	6.6693	5.9609	6.4963	5.2273	6.1502	5.6308	6.2099	6.7195	5.7862	6.7628	6.2233	5.4451	5.369	6.7045	6.2538	5.8402	6.2298	6.9289	5.7352	6.0171	6.3628	6.3986	3.4761	6.4438	5.2314
ADAMDEC1	5.1146	9.3169	10.173	9.2852	8.1304	7.71	8.1053	10.7269	10.7018	10.146	8.2994	12.0285	9.3357	10.4218	9.8493	2.834	7.8061	8.0722	10.6839	8.7405	10.3028	8.2356	7.9897	8.5522	10.3095	9.6147	9.1068	9.647	10.1915	10.6924	6.7438	10.8877	7.6064	9.4944	9.6218	8.9076	7.0544	8.8673	8.6419	8.2009	10.7527	7.4448	9.0006	6.5027	9.8062	11.5997	10.355	11.5273	7.994
ADAMTS1	9.2533	7.2094	7.71265	9.2457	7.59615	7.75895	7.53365	7.49375	8.13455	8.54075	6.052	7.85665	7.0775	8.91	5.23555	7.9663	8.3678	10.2362	7.71485	8.47905	8.4155	9.4142	9.3298	7.7147	8.33825	8.61205	7.906	8.40085	8.7798	8.9453	7.30045	7.9088	7.4735	8.19045	8.60515	9.3956	7.36785	7.3772	8.0579	7.4455	7.83275	6.55605	8.9305	6.5906	7.8487	9.27175	8.14745	7.60575	7.2277
ADAMTS10	10.284	8.1116	8.5746	8.9263	9.0294	8.1844	7.5383	8.7387	8.8748	8.4152	7.652	8.3516	8.8158	10.5171	8.0092	8.3948	10.5102	9.5335	7.7718	9.6591	8.6966	9.325	8.6574	8.9381	9.7897	9.0179	9.2075	9.8191	9.9026	9.9122	8.3096	8.4511	7.7899	9.189	8.842	9.5758	8.2244	9.651	8.9215	8.8704	8.8715	7.3721	10.5654	8.6171	7.712	9.192	8.0746	7.6449	7.816
ADAMTS12	7.8208	4.4526	2.892	5.3246	5.6592	2.9568	4.4678	4.0222	4.6978	3.3852	3.6489	2.4842	2.1657	7.2833	3.0714	3.9776	7.9747	6.6606	2.6017	3.4676	5.3938	5.8209	3.4361	3.727	5.5061	4.7717	5.4729	4.3083	6.0945	4.9082	6.0953	4.065	2.5726	4.2484	5.1321	5.4751	2.5822	5.6132	4.6122	2.5453	4.6991	2.9192	6.8545	5.0372	3.1743	2.9379	3.4778	2.7719	5.0536
ADAMTS13	7.89385	7.166	6.80825	7.2782	7.0011	6.60895	7.76525	6.9191	7.52365	7.0194	7.3711	7.10625	7.1035	7.82565	7.7772	7.2156	7.53875	6.97085	6.94465	7.5945	7.28215	7.13675	6.4954	7.24425	7.73475	7.3735	7.4815	7.49785	7.28875	7.40465	8.02095	7.57925	6.09305	7.92805	6.8886	6.51595	7.6637	7.40525	6.27455	7.0709	7.02655	7.11095	7.4427	8.25665	6.1585	7.413	6.9255	6.3361	6.18105
ADAMTS14	11.6938	8.2225	9.3708	11.291	9.0248	9.7835	9.5093	9.4579	9.6527	9.9514	9.7879	8.5106	9.6359	11.6235	8.3226	10.1336	11.719	11.1442	9.7133	10.2086	10.5445	10.624	9.4235	10.0378	10.6535	9.1343	10.1046	10.0633	11.3342	10.4742	9.9147	9.3971	8.8936	10.2329	10.0445	10.6145	8.8294	10.242	10.8538	10.396	9.7491	8.4543	11.5342	10.6262	9.1661	8.9261	6.0316	8.0541	9.0946
ADAMTS15	4.4485	4.0167	1.0198	2.9131	3.6529	4.1731	4.5812	2.3733	3.0906	2.1416	0.4306	3.5497	2.7965	2.8662	4.4102	2.6835	1.9502	-0.1428	1.3537	2.657	3.2107	2.8838	0.8695	1.8022	4.2738	4.3375	2.4974	2.3836	2.4227	3.8374	4.7024	4.5359	2.51	3.1594	2.918	2.0045	2.2682	-0.1443	-0.2606	2.5453	3.2285	3.8188	3.0046	1.9425	3.9105	4.561	2.6987	-0.5008	2.486
ADAMTS16	6.1047	1.3279	2.4621	4.8924	4.5852	0.3824	5.4197	3.0905	4.0855	3.6124	1.6877	1.6193	0.586	4.9755	4.215	3.7053	4.4395	2.4717	2.1307	3.2472	4.5399	5.4891	2.6716	3.9721	5.0606	4.4845	3.7516	2.4043	5.1723	3.1172	6.2991	5.7704	2.2031	2.8595	4.4696	3.2691	2.3018	2.9455	2.8714	6.4662	3.7198	3.8169	4.9364	4.4034	2.709	4.1396	-0.2711	2.3296	3.4812
ADAMTS17	6.2357	5.9272	5.8146	5.95925	7.02065	6.7074	5.81135	6.2204	6.21285	5.65705	4.72855	6.2892	6.7181	5.31065	6.8809	5.48455	5.71775	5.35065	5.96275	6.18715	5.1117	6.3628	5.98915	5.6143	6.3574	6.94925	5.18295	5.18815	5.3996	5.67855	5.3103	6.2493	5.8145	5.4232	5.6501	4.62005	6.7847	6.34475	4.4264	6.69655	6.188	5.9204	4.21095	9.3919	6.8567	6.43285	4.5956	3.58675	5.6905
ADAMTS18	3.849	1.3279	4.5516	5.3261	3.9481	3.7947	2.593	6.2136	5.4784	6.0888	1.9321	2.1722	2.064	5.9616	2.8719	4.568	3.9091	-0.1428	2.9898	6.2375	2.6828	5.7706	4.8944	4.4044	6.0259	6.6826	5.4008	5.528	5.9624	5.5661	3.867	4.729	1.3565	4.6346	4.3364	6.152	4.182	5.5846	4.7476	6.6873	3.3912	3.1371	7.1303	1.5171	4.3157	3.3241	-0.2711	2.6886	3.1008
ADAMTS19	7.931	6.5813	5.9445	7.561	7.5867	6.8355	8.8341	5.6005	6.7623	6.1708	6.0684	7.1262	5.9923	6.7738	8.108	6.4013	7.4091	5.5347	6.5067	7.2138	7.1053	6.493	7.036	6.9032	7.844	6.5711	6.0723	7.7779	6.3937	6.2687	7.0585	7.7865	6.8178	6.7071	6.0484	6.5463	7.135	6.4828	5.8819	9.3127	6.9399	5.7787	7.7522	6.274	7.0857	7.6078	5.4062	5.5757	6.4439
ADAMTS2	6.0857	5.23975	2.58945	5.2962	5.27265	4.44995	5.6365	4.4133	4.76635	4.5078	5.2177	4.10785	3.9093	6.00495	5.1625	4.6638	6.0432	4.68685	3.8012	4.95825	4.9904	5.2115	5.5925	4.74965	4.5618	5.33195	4.68845	4.2048	4.78925	3.9965	5.00845	5.3102	4.4517	4.4788	5.0175	3.6758	4.5592	4.4491	3.42395	4.28585	4.6265	4.6761	4.751	4.69495	4.3518	4.88545	4.81385	2.09355	4.08545
ADAMTS20	0.4692	1.3279	1.0198	0.3394	0.68825	1.84685	1.55255	-0.7057	0.3974	0.2244	0.4306	-0.7993	1.2358	-0.3227	-0.6967	0.8169	-0.8375	-0.1428	-0.0801	-0.1711	-0.5058	0.24	0.8695	0.1902	0.3234	-0.4274	-0.4519	0.5685	1.9196	-0.299	0.9698	0.90435	-0.1623	0.5849	-0.1047	2.0045	-0.0407	-0.1443	-0.2606	2.5453	0.2283	-0.3657	-0.6045	-0.5507	-0.4446	0.5561	1.26505	-0.5008	-0.5883
ADAMTS3	5.8762	4.8623	5.0105	5.6921	5.1559	5.0609	4.9904	4.429	5.085	4.5144	3.1534	4.8356	5.3014	5.6457	3.1566	5.6967	4.0949	6.3627	3.8634	5.633	6.2623	5.266	4.8335	4.9759	4.9093	4.4801	5.0312	4.5326	5.4578	4.9082	4.9828	4.3652	4.6711	5.1513	5.5114	4.5739	3.6764	4.5278	3.8542	5.5777	5.7832	3.9093	6.4919	3.3314	4.2145	4.0855	2.6487	4.2584	3.7842
ADAMTS4	9.3685	6.12085	6.6425	9.10485	7.8972	7.1785	7.3712	7.68195	7.5663	7.47955	6.25555	5.53115	6.61805	8.97925	6.4002	7.9332	8.46075	9.49745	6.84595	8.09795	8.14645	8.44365	8.36245	7.6489	8.31415	8.67065	7.6161	7.25115	8.328	7.3683	8.07795	7.55535	7.65695	7.9313	8.2036	7.0715	7.7526	7.1235	7.50315	8.12845	7.6903	7.00715	8.9031	7.61655	7.50965	7.3877	7.10875	6.3683	7.8716
ADAMTS5	8.5577	6.9483	7.5883	8.7449	7.9998	7.7943	6.5466	8.2216	8.6558	8.4539	7.1221	6.2719	6.8819	9.9762	6.2761	7.5171	9.2407	10.7633	8.1374	8.1435	8.4353	8.5677	8.7457	8.4279	8.9036	8.7559	7.9622	8.3812	9.3029	8.0842	7.549	7.0116	7.3928	7.7112	8.3642	8.7	7.2636	8.4964	7.8289	9.0104	8.788	6.5082	9.9272	8.3474	7.4095	7.2804	4.9583	7.4221	8.4174
ADAMTS6	6.27476666666667	1.8321	4.03226666666667	6.22693333333333	5.61996666666667	5.41426666666667	4.25076666666667	4.72553333333333	5.16503333333333	4.71163333333333	4.2513	2.7328	3.69176666666667	6.04286666666667	3.55103333333333	3.3919	6.48556666666667	6.33696666666667	4.717	4.12996666666667	4.34833333333333	5.25656666666667	3.1319	4.20866666666667	4.803	4.8704	5.5374	4.06133333333333	5.82803333333333	5.09956666666667	6.03186666666667	3.99153333333333	3.43956666666667	3.50363333333333	5.21876666666667	6.9382	4.11083333333333	6.1487	4.20326666666667	5.6629	3.921	2.9311	6.87526666666667	4.30873333333333	3.79356666666667	3.4446	2.56916666666667	1.87906666666667	4.0771
ADAMTS7	10.55315	8.147075	7.895425	9.42215	9.31185	8.13835	9.725625	8.0806	9.09355	7.824525	8.202325	8.1236	8.540475	9.28615	10.09925	8.989575	10.260975	9.16595	7.35485	8.852575	9.103625	9.497525	8.9009	8.158225	7.727375	9.4217	7.9298	7.919825	8.13055	8.534875	10.13385	9.79475	9.02415	7.91685	8.1166	8.833775	9.01645	7.914	8.0305	8.37995	8.58995	8.9462	8.623525	8.766725	8.236975	9.634275	9.83275	9.31195	9.969875
ADAMTS8	7.664	7.5019	7.7158	9.2859	4.7391	8.1162	6.8597	7.4065	6.3658	8.2453	8.0912	8.5182	7.7902	8.3058	6.4026	0.8169	4.9947	5.1297	7.9122	5.3249	6.5551	8.7417	5.8017	7.7901	8.7236	9.0032	7.9521	7.5672	8.3065	8.473	6.8223	7.503	7.8247	7.2421	7.4428	8.6241	7.5249	7.9447	8.1419	7.6397	8.1934	7.4556	8.293	5.9242	6.8296	6.2253	5.5587	6.0437	7.7928
ADAMTS9	11.4346	9.0842	10.1519	11.0943	9.6028	10.5485	9.1411	9.5912	9.9207	10.7514	9.7692	9.0707	8.8674	10.8314	8.2771	10.9551	9.8828	12.1687	10.3534	10.1105	10.675	10.9294	10.7876	10.8193	11.0786	10.6208	9.7015	10.3764	10.5515	10.0332	8.9496	9.3927	9.9004	10.2048	9.914	11.3363	10.1105	9.559	11.149	10.4265	10.4619	9.9514	11.4739	10.1788	9.2236	9.1168	8.3405	8.9453	9.6016
ADAMTSL1	6.216525	4.584775	4.59125	5.658875	4.9537	5.216	6.0515	4.90465	5.453425	4.603475	5.13255	5.595	5.465275	4.91285	6.61565	5.08215	6.05385	5.177175	4.114325	5.1128	4.957175	5.584375	4.488475	4.451625	4.9447	5.958675	5.266025	5.002625	6.490875	7.189275	5.811175	6.0531	4.562075	4.98835	4.961275	5.54145	4.68805	4.5197	3.484675	4.9037	5.72765	5.236675	5.586925	4.029125	5.111225	6.268975	6.082725	4.28385	4.501725
ADAMTSL2	8.87873333333333	6.3532	6.2761	8.1729	8.16363333333333	7.0416	7.4441	7.03756666666667	6.66096666666667	8.189	8.10173333333333	6.27446666666667	6.88826666666667	9.3459	7.70893333333333	6.7258	7.82473333333333	7.647	6.55663333333333	10.5076	6.5473	7.72216666666667	6.54793333333333	7.73076666666667	9.14336666666667	8.05046666666667	6.63053333333333	7.32063333333333	7.9919	7.43586666666667	7.83776666666667	7.1136	6.7112	6.45383333333333	7.2264	7.1279	6.21353333333333	7.43936666666667	7.29406666666667	9.5844	6.7374	6.84196666666667	10.9592666666667	7.63326666666667	7.51513333333333	6.2738	4.40796666666667	5.3974	6.15876666666667
ADAMTSL3	6.09305	3.7722	5.77805	6.35135	4.13585	4.47615	5.2033	5.0484	5.1653	5.18335	4.05485	6.59115	4.9126	6.38655	5.5125	3.4194	4.46185	3.9841	6.23475	4.8348	4.23945	6.09045	2.5283	6.32425	6.10105	6.8746	5.147	5.0195	5.9704	6.71515	5.36285	6.4235	3.82035	5.56225	4.19025	6.46565	1.94805	6.832	4.1072	6.4388	5.0893	3.7554	7.86245	2.2923	4.5236	5.43325	4.3908	4.25335	4.6756
ADAMTSL4	7.11936666666667	5.8287	6.538	6.61736666666667	6.2563	5.56783333333333	6.2884	6.65743333333333	7.0179	6.35763333333333	6.12893333333333	6.65536666666667	6.32223333333333	6.92963333333333	6.42206666666667	6.79496666666667	7.23856666666667	6.47416666666667	6.1882	7.60893333333333	5.86646666666667	6.4111	6.02796666666667	6.35593333333333	6.71093333333333	7.21053333333333	6.35243333333333	6.22356666666667	6.8649	7.0358	6.29693333333333	7.06203333333333	6.6447	6.4282	6.5917	5.92546666666667	5.84863333333333	6.15216666666667	6.05436666666667	5.84973333333333	6.00426666666667	6.77873333333333	6.77076666666667	6.34373333333333	6.37183333333333	6.91983333333333	4.19936666666667	4.01646666666667	5.96956666666667
ADAMTSL5	13.20545	11.91985	11.5239	12.1702	12.5628	11.27885	11.91995	11.68415	12.2298	11.7732	11.7217	12.44855	11.5093	12.01255	13.0143	12.1771	13.3935	12.69655	11.0988	12.1595	12.6561	12.10905	12.6556	11.7649	11.6272	12.13765	11.79235	12.07735	11.68445	12.0401	13.07675	12.25615	12.77135	11.9158	11.1978	12.0237	12.5224	11.89665	11.42825	11.65535	11.55555	12.28305	11.85475	12.3033	12.26315	12.849	12.1481	12.76575	12.32075
ADAP1	12.2156	11.9988	12.457	11.5726	12.6665	11.8456	12.1944	11.7396	12.2552	11.8577	11.9348	11.9292	11.3722	12.044	11.8601	12.6858	13.3419	11.7866	12.4278	11.2593	12.7376	12.6125	11.7909	12.3544	11.6537	12.2409	12.1478	12.236	11.3161	11.9355	13.1286	11.872	12.768	11.7175	11.9396	11.8462	12.0575	12.1858	12.2943	12.5352	11.8581	12.3868	11.957	12.9031	12.4355	11.6645	12.163	12.3205	11.4956
ADAP2	11.0512	10.3409	10.5226	9.9604	10.4788	10.0845	9.4419	10.8714	10.8701	10.4134	10.1552	10.5067	10.1871	12.0128	10.0675	8.795	11.4006	11.5195	10.2293	10.6572	9.824	10.9752	10.341	11.014	11.0423	10.0642	10.4489	10.5519	11.5101	11.1878	10.1642	10.2357	10.1239	10.6362	10.7293	10.7306	10.2269	10.8779	10.4305	10.8369	10.6689	9.6488	12.3617	10.8182	10.2961	11.0659	10.111	10.3358	11.4064
ADAR	14.2888	13.5471	13.3285	13.001	13.4034	12.9853	12.9908	13.3262	12.9837	13.1028	13.2475	13.1503	13.5829	13.9089	13.1648	13.22	14.0783	13.9781	13.1315	13.3714	13.5642	13.2212	13.1859	13.4363	13.3521	12.9327	13.8711	13.648	13.2363	13.8169	13.3648	13.2578	13.854	13.4	13.9153	13.5375	13.8501	13.2616	13.234	13.4754	13.2622	13.2426	13.7257	14.3473	13.2342	12.9899	12.341	12.5737	13.456
ADARB1	8.7693	7.5641	7.9149	7.58605	8.29015	7.43055	7.70185	8.1179	8.0655	7.9753	7.24185	8.1477	7.9114	8.56195	7.69015	8.3426	8.4817	8.31635	7.49855	8.1984	7.88565	8.87705	8.24595	8.8214	7.818	8.12905	8.0398	7.9213	8.25005	8.12745	7.98795	8.15295	7.4226	7.99275	8.14475	7.9411	8.33385	7.64975	8.1105	7.7123	7.413	8.09475	8.6495	8.8592	7.71205	8.1097	7.71905	6.82135	8.46245
ADARB2	6.253875	4.430075	4.543875	5.830825	5.92835	4.646775	5.981425	4.845025	5.291375	4.763925	4.3305	3.925575	4.74605	6.281025	5.8548	4.96135	4.8329	5.2174	5.258575	5.2988	5.293575	5.72145	5.185225	5.330075	5.19165	5.812675	4.523	4.876275	4.48965	4.768075	6.443375	5.9725	4.7884	3.88365	4.929675	5.059525	5.033725	5.663075	4.3385	4.848625	4.80545	5.237925	5.39335	4.39165	4.76025	5.401275	5.9918	4.670725	5.239
ADARB2-AS1	5.2491	2.4202	4.0576	4.8859	4.9031	2.6327	5.0431	3.1582	4.7198	3.5231	3.0691	4.1634	3.6079	4.5403	5.3622	3.8994	4.0041	3.3648	3.3395	4.7446	4.1124	4.699	3.9763	4.4116	4.1269	4.4868	3.2764	3.8944	4.3723	3.169	4.9132	5.1556	4.423	3.5895	3.8618	4.4657	4.858	3.8637	3.9701	2.5453	3.5818	5.024	3.9611	3.5619	4.6691	5.4817	1.7311	3.1333	5.3361
ADAT1	8.69	8.8378	9.2392	8.4625	8.6117	9.3506	9.7637	8.9959	9.1638	9.2114	9.4184	9.1253	9.248	9.2003	8.4941	9.0187	8.4657	8.4112	8.8823	9.0074	7.6952	9.837	8.4897	8.5286	8.5182	9.3236	8.857	9.157	9.2344	8.6833	8.4837	8.6512	9.0286	9.3539	8.7972	8.765	8.7611	9.5518	9.4263	9.3663	9.2612	8.6782	9.5913	9.2584	8.816	8.7123	5.414	7.5286	7.4693
ADAT2	11.36745	11.50415	11.55865	11.95275	11.4913	11.6076	11.3206	12.22095	11.22605	11.55875	11.7007	11.5604	11.7636	11.3658	11.50395	12.0902	11.9756	11.66245	11.8568	11.12655	11.70915	11.68	11.23545	11.5314	11.69535	12.0659	11.16895	11.3341	11.23195	11.48965	12.18975	11.50525	11.8418	11.72215	11.43085	11.7043	11.93715	11.9214	11.82855	11.2368	11.3215	11.61555	11.5078	12.0122	11.5435	11.27615	11.6572	11.2396	11.9555
ADAT3	13.1946	12.3829	12.4511	12.677	12.8124	12.4621	13.203	11.8836	12.112	12.146	12.3904	11.761	12.0541	12.7813	12.829	12.8414	13.1429	12.8096	12.3239	12.0459	13.2702	12.4651	12.8187	12.9289	12.9932	12.4989	12.0964	12.5247	11.7459	12.7892	12.8482	12.7118	13.1008	12.5275	12.5669	12.2874	13.035	12.349	12.7786	12.2409	11.774	12.4903	12.0411	12.9112	12.2985	12.4104	13.1106	11.3745	12.9231
ADC	7.8977	6.29385	7.57395	6.8019	6.7457	6.3705	6.4126	6.93245	7.7838	7.363	8.09105	6.18915	6.42365	7.39905	6.58995	5.8682	7.8196	6.7825	6.39445	7.0367	6.83935	7.819	7.23515	7.64425	7.68785	6.78175	7.1532	8.7088	7.4751	8.0146	7.88485	7.55855	5.6318	7.02125	7.03765	7.3414	5.24645	6.96565	7.4181	5.0576	7.19545	8.1001	7.5264	6.98375	7.0308	7.0408	6.6035	6.7492	6.74785
ADCK1	7.13	6.5104	6.6971	6.5249	6.9017	5.9482	7.4652	7.04	7.3327	6.5969	7.3976	7.0617	6.1652	6.6484	6.5345	7.1731	5.993	6.6252	6.7027	6.904	5.5077	7.1878	5.428	7.105	6.2788	6.7157	7.3786	6.535	7.2279	6.4122	6.8487	6.5617	6.4922	6.2956	7.47	6.0483	6.7729	6.5472	6.9773	5.8622	6.4592	6.9899	6.3925	7.2803	6.8085	7.2138	4.7384	5.1356	4.9065
ADCK2	5.879	6.9358	6.8995	5.9446	6.6461	6.7554	7.7819	6.9181	7.7583	7.6234	7.6087	7.3296	7.0639	6.3748	7.192	6.3002	6.1351	6.1282	7.2598	6.4454	6.5462	6.7311	6.0449	6.6987	7.0245	7.3706	7.7188	6.889	7.4531	6.345	7.7217	6.7693	7.4793	6.4897	6.8025	6.2533	6.2258	7.613	6.8469	6.5772	6.2215	7.2173	6.7684	7.2297	7.185	6.6209	4.8723	6.4384	5.9845
ADCK3	8.55535	8.5514	8.19235	8.33945	8.8846	8.37555	8.3267	8.44135	8.467	8.31465	8.29375	8.5418	8.27065	8.53195	9.2171	8.4669	8.37755	7.9142	8.3637	8.61765	8.12975	8.67145	8.03535	8.6332	8.59425	8.6392	7.9579	8.7107	8.5968	8.40895	8.7932	8.90395	8.56685	8.47005	8.6962	8.9362	9.15305	8.60515	8.12225	8.45505	8.18155	8.3517	8.23385	8.87005	8.3793	8.099	6.79925	7.0803	8.0582
ADCK4	6.333	5.6689	5.7234	5.771	6.6012	6.1156	6.1405	5.7716	6.9073	5.8368	6.5357	5.7554	5.3717	6.2779	6.0756	5.9297	6.0753	5.7507	6.1432	6.2999	5.4348	6.1835	5.6801	5.8287	6.449	6.4794	6.533	6.1719	6.1129	5.3939	8.6288	5.8536	5.7366	5.1348	6.1345	4.8002	5.523	5.969	5.5449	5.83	5.0442	5.6434	6.2463	6.1612	6.3332	5.7673	7.5374	5.7197	4.691
ADCK5	9.9753	9.9243	9.9981	9.4956	10.1816	10.0086	9.7954	10.5134	10.473	10.7941	10.7555	10.1066	10.1822	9.5258	10.0115	10.0132	10.8674	9.7268	9.7808	9.5194	10.6715	9.8839	8.9865	10.5987	10.8764	10.2706	11.6052	9.7485	10.674	10.2042	10.0393	9.6752	10.0297	9.9602	10.7511	10.0877	11.1605	9.9084	10.2886	9.4095	9.699	9.8487	9.8116	10.9216	9.9091	9.7921	9.7813	9.8283	9.7801
ADCY1	6.8721	4.028	6.3275	6.6473	4.6964	4.3883	4.9433	5.1352	6.4028	5.2535	4.6638	6.0661	4.429	6.64	4.453	4.3708	6.6101	5.6275	5.8321	6.8751	4.2901	5.8062	3.6458	5.6673	5.5791	5.9841	4.7447	5.3189	6.5197	6.4792	8.1901	6.0617	3.5148	5.8596	5.6127	6.4378	4.4175	5.0864	4.5722	4.9922	6.1195	3.4731	8.0071	3.6332	6.3219	5.6156	7.2863	3.5234	4.0888
ADCY10	4.8744	1.3279	2.4267	4.5158	3.8435	2.6324	5.214	1.2137	4.0262	3.182	1.7717	2.576	3.5137	2.6629	5.0653	3.9348	3.0219	3.2731	2.1012	4.4249	4.3593	4.3533	2.6921	3.8498	3.8687	4.2918	3.4352	5.1795	3.1038	3.0618	4.9459	4.9973	3.2631	3.2488	3.1055	2.0045	4.0724	2.8085	3.2993	2.5453	2.6072	2.8676	3.4267	2.8187	3.7294	3.8509	-0.2711	3.3601	3.7705
ADCY2	3.33395	3.5921	2.0111	3.5446	2.51325	2.28215	3.4734	1.6528	3.57915	2.4078	2.2514	2.2619	2.29265	2.1281	2.80855	2.98205	2.4617	2.5529	2.27155	2.64625	3.91165	2.97795	3.28205	2.27415	2.48685	4.2556	2.97465	2.95685	2.65685	2.02265	4.15915	4.0067	2.2081	2.8125	2.3782	4.75185	2.50885	3.4485	2.1228	3.58325	3.6912	1.88335	1.91445	2.23405	2.1893	3.78135	0.54975	0.90675	2.19635
ADCY3	12.5409	10.9562	12.2097	12.0324	12.7007	12.6307	12.3019	12.9706	12.0129	12.6185	13.256	11.5144	12.4166	12.4021	11.1548	12.2388	12.6806	13.3553	12.8107	11.8977	12.9013	12.7918	12.1755	13.0152	12.8281	13.0737	13.1775	13.0547	12.5447	12.4173	13.2423	12.1313	12.812	12.3929	12.5611	13.0645	12.8257	13.0833	13.215	13.6961	12.0992	12.6916	13.3032	13.4112	12.8312	11.191	11.2618	10.8072	13.4493
ADCY4	10.0133	9.4622	9.3217	9.1223	9.8227	8.8706	9.232	9.2959	9.7379	9.34375	8.757	9.65835	8.96245	10.0612	9.7801	9.93235	9.5543	10.0555	9.463	9.2911	9.2808	9.8523	10.07775	9.65685	9.8272	9.437	9.12505	9.67485	9.6285	9.8878	9.06645	9.84165	8.89475	9.72465	9.23795	9.69475	9.79085	9.11755	9.55235	9.3347	9.37935	9.5454	10.15135	10.14145	9.1868	9.75885	9.1254	9.26935	9.1434
ADCY5	4.376	1.3279	4.3036	3.9151	3.6532	2.8327	4.6392	2.1085	4.1348	2.796	1.8726	5.0531	3.9251	3.4253	5.6363	2.8612	3.2004	2.6461	3.435	3.5195	3.2216	1.7111	2.7184	3.1581	3.9706	4.2584	2.9148	3.6132	4.7532	4.0414	3.9559	4.3224	3.2065	3.5772	3.7578	2.0045	3.32	4.3366	2.3332	5.7562	4.65	3.8337	3.6485	3.8256	3.6343	4.6387	2.864	2.6133	4.0978
ADCY6	8.8714	10.2223	10.342	9.7212	9.7969	10.2046	10.4337	9.4372	10.4129	9.9976	10.0782	10.7087	10.1192	9.2639	10.3437	10.257	8.808	8.5716	10.0476	9.8654	9.3859	9.3896	9.449	9.9154	10.5445	9.686	10.4766	9.8576	10.5088	10.2067	9.0589	10.2497	9.5786	9.609	9.7226	9.0119	9.6444	9.5689	8.717	9.8359	9.4909	9.837	9.4408	10.6295	9.8711	10.0894	7.9966	8.83	7.2341
ADCY7	9.1111	8.34	8.8684	8.8847	9.0303	8.6658	7.5956	9.929	9.5063	9.3592	9.3681	9.5129	9.5784	9.8076	8.7708	10.4956	8.9671	8.6842	8.3004	9.9601	9.1029	8.68	9.2009	9.2175	9.0437	9.3816	10.2265	8.8544	9.6649	9.5676	9.3995	8.9635	7.7128	9.2931	9.6453	8.4567	9.2934	8.9366	8.5444	8.1486	9.1519	9.8004	9.2961	9.9989	9.3693	9.7992	7.6397	7.3475	9.0671
ADCY8	3.7285	1.3279	1.0198	0.3394	0.0856	0.3824	3.3166	-0.7057	1.4556	0.2244	0.4306	-0.7993	0.586	-0.3227	1.2221	4.0392	-0.8375	-0.1428	-0.0801	1.2569	-0.5058	0.24	0.8695	0.1902	0.3234	1.5544	-0.4519	0.5685	0.8136	-0.299	2.5219	-0.3972	-0.1623	0.5849	-0.1047	2.0045	-0.0407	-0.1443	-0.2606	2.5453	0.2283	-0.3657	-0.6045	-0.5507	-0.4446	-0.4568	-0.2711	-0.5008	-0.5883
ADCY9	10.4024	10.2797	10.2619	9.6395	9.8948	9.1054	9.0687	9.4497	9.9127	10.21	9.4976	10.7555	10.0203	10.7095	9.1774	9.2431	10.1804	9.7663	9.696	8.8992	10.4723	9.8312	10.4005	11.0244	9.8631	10.1114	10.3462	10.0348	10.7598	10.6832	9.9042	10.2893	9.7892	10.278	10.2746	9.9978	10.1844	10.1935	9.7267	9.21	10.0637	9.9557	10.366	10.1623	9.5074	10.7253	9.2595	8.978	9.8337
ADCYAP1	5.9109	3.629	6.1746	5.0438	3.375	3.6175	5.6343	5.5209	5.9451	6.1478	0.4306	2.1573	5.0678	5.4885	1.3132	3.1047	4.2554	3.1278	5.3314	6.8871	5.4243	5.9185	5.7154	3.4203	5.262	5.1887	3.8234	3.9373	6.4502	7.2206	4.3013	5.9557	2.1389	5.6555	6.2265	4.4286	-0.0407	2.9332	5.9272	4.1968	7.3313	4.2955	5.5268	2.4241	4.9936	3.9515	2.2876	5.5966	2.1774
ADCYAP1R1	7.4463	6.6988	5.5938	7.5209	8.0046	5.598	8.3702	5.7579	6.8339	6.4856	6.1091	6.5046	6.0838	7.2716	7.6078	6.6684	6.7803	6.0819	6.3409	6.7484	6.9183	7.1673	6.9522	6.7878	6.211	6.872	6.0051	6.4932	5.8291	5.8043	7.7057	7.539	6.7153	6.2321	6.4362	6.4712	7.587	6.6737	5.8471	6.9663	6.1474	7.0674	6.0581	6.0357	6.5066	7.3811	6.9391	5.7318	7.2225
ADD1	8.6733	7.2758	7.4021	7.4884	7.5519	7.6042	7.3098	6.6367	8.2684	7.9983	7.399	7.6246	7.118	8.0075	7.8095	7.365	9.056	7.3254	6.8777	7.8536	7.6484	7.8321	7.7462	7.884	7.4067	8.1268	7.0546	7.3989	7.4655	7.7394	8.5313	7.4836	7.8226	7.0162	7.5608	7.8856	8.3377	7.7471	7.2607	7.8729	6.9091	7.4681	8.1696	8.0354	7.4796	7.5776	7.8678	5.9757	6.8565
ADD2	2.75616666666667	3.22973333333333	1.0198	2.00976666666667	1.45773333333333	2.13006666666667	2.9368	1.2424	3.7743	3.00253333333333	1.37783333333333	3.75803333333333	1.30356666666667	2.0458	1.3045	2.2306	2.38076666666667	0.7301	1.3775	2.08446666666667	2.22053333333333	2.64326666666667	2.80656666666667	0.597433333333333	1.6729	3.97456666666667	3.25256666666667	1.32973333333333	2.81546666666667	2.48873333333333	5.40126666666667	3.17303333333333	0.851333333333333	0.9942	1.12443333333333	2.0045	2.1734	1.56166666666667	0.351933333333333	2.5453	2.3097	1.59186666666667	0.7073	0.990733333333333	1.93403333333333	3.78713333333333	3.34873333333333	0.846866666666667	2.55173333333333
ADD3	11.4005	13.285	12.8536	12.8268	12.9885	13.2945	12.5802	13.1213	12.5978	13.4892	12.9551	12.7956	13.1485	12.7964	13.5171	12.5013	10.7631	11.4132	12.8457	12.6531	12.3111	12.7018	12.3101	13.1062	12.6645	12.8781	13.8833	12.3739	12.1679	12.7169	13.3695	12.862	13.1048	12.3839	12.3692	12.9366	12.638	12.3589	13.0308	13.8829	12.5928	12.2143	12.951	13.2524	13.0945	13.509	12.621	13.3279	11.5826
ADH1A	4.7797	8.8787	11.8402	7.2469	6.7979	7.4795	9.4756	7.7488	10.1687	9.9782	5.908	12.8236	9.7875	7.0172	12.5948	4.7392	10.4937	6.9791	10.5418	6.9426	10.353	7.4862	10.4485	7.9123	10.3347	8.5508	8.6442	10.649	12.0793	11.6132	5.0736	11.9648	7.0896	11.2821	10.0204	7.9561	5.9456	6.7401	6.6524	7.0246	12.141	7.7361	4.7169	2.2398	11.5208	12.8213	15.0908	14.0635	7.5616
ADH1B	1.9451	5.245	6.5852	2.8265	0.0856	3.7212	5.4236	4.5561	6.0142	5.3173	2.2832	7.9015	6.0884	2.4599	5.7869	0.8169	5.4168	-0.1428	5.9616	3.0855	1.6097	0.24	6.2107	3.7688	4.9045	5.3878	3.4264	5.7153	6.4539	6.6512	-0.3239	6.9111	3.3629	5.1667	4.8948	2.0045	-0.0407	3.1929	-0.2606	2.5453	6.4756	3.713	1.7083	1.5356	5.0113	7.6906	6.3187	6.8135	0.7588
ADH1C	8.601	11.1714	14.107	9.67	9.6814	9.3526	11.8579	9.7312	12.2868	12.4053	8.0103	15.4176	12.0687	9.7514	14.907	7.9748	13.074	10.0803	13.0777	9.1812	13.1645	9.863	12.8373	10.3342	13.1703	10.4014	11.1522	13.0687	14.6748	14.1515	7.8741	14.3223	9.8211	13.4932	12.6882	10.0408	8.6561	8.6004	9.4274	10.3125	14.4109	9.9627	6.9317	5.896	13.9713	15.1986	18.4591	17.1816	10.2945
ADH4	5.0651	5.5514	5.5785	7.5435	5.8504	6.858	6.9136	5.2747	5.9503	4.8533	6.2976	6.1772	7.6392	5.3136	7.9603	7.4725	4.6067	3.3765	6.2541	5.2647	4.8751	5.8154	5.0331	5.046	4.811	6.9981	6.4949	6.8797	8.2157	5.9973	5.0572	6.9802	5.0738	7.1118	5.872	5.9596	5.0332	8.4176	4.7271	6.5523	5.9091	6.0165	8.0634	5.1841	8.8227	6.121	7.8231	7.4922	3.5154
ADH5	9.5969	10.0982	10.475	10.9847	10.053	9.9658	9.9415	10.1809	10.1814	10.7476	10.3928	10.6151	10.6864	10.9419	11.4895	10.1613	9.1176	9.6921	10.8873	10.4757	9.3191	10.285	10.6476	10.3814	10.7311	10.7248	10.0659	10.386	10.5166	10.2212	9.655	10.6798	10.4235	10.1226	9.8495	10.4233	9.928	9.9759	10.4565	10.5856	10.3393	10.7437	10.6315	10.2897	10.5781	10.6986	10.9901	11.3195	10.215
ADH6	2.1013	3.23845	3.30755	5.1655	2.4047	3.103	2.79975	0.83835	3.40205	2.7952	2.85435	4.99515	5.07235	1.60495	6.24155	5.6103	1.82465	1.6141	3.7635	3.5429	2.14825	2.1977	2.71855	2.5718	3.2204	3.75395	1.8035	2.5403	5.34255	3.6961	1.70225	5.55855	4.0191	2.50285	2.01465	3.62525	2.658	1.77295	2.2289	4.33225	4.13285	5.9299	4.84035	1.67315	5.6801	4.9205	3.07025	4.41065	1.0643
ADH7	0.4692	1.3279	1.0198	0.3394	0.0856	0.3824	1.5123	2.39545	2.31145	0.2244	0.4306	-0.7993	0.586	-0.3227	0.322	1.78855	-0.8375	-0.1428	1.39245	1.54015	-0.5058	0.24	0.8695	0.1902	0.3234	2.66635	1.1305	0.5685	0.8136	-0.299	4.01825	0.5316	-0.1623	0.5849	0.54055	2.0045	-0.0407	-0.1443	0.6266	2.5453	0.2283	0.13365	-0.6045	-0.00779999999999997	0.75995	2.70115	2.18035	-0.5008	-0.5883
ADHFE1	4.6013	3.40545	6.1545	4.15715	4.632	3.9771	5.25605	5.44215	6.51725	5.47785	3.704	6.32405	4.58395	5.4471	5.21445	2.7477	5.28785	2.92165	6.52565	5.13685	5.16405	4.14915	5.03575	4.6328	5.01985	5.2643	5.5088	5.53405	6.5112	6.42625	4.4144	6.68755	1.8464	6.15025	5.7706	4.2404	4.03725	4.65395	4.59075	4.6146	5.89655	3.57465	5.6072	4.92845	5.27735	6.9637	5.7328	5.1293	2.7727
ADI1	10.68615	11.75025	12.00325	11.40785	11.4207	11.63505	11.8531	11.57445	11.38855	11.8743	12.0017	11.78425	11.925	11.36465	11.55455	12.2089	10.0158	11.37385	12.43325	11.0822	11.46905	11.3458	11.8657	11.0318	12.0521	11.5033	11.84945	11.42195	11.68225	11.21095	11.38705	11.80205	11.77575	11.73275	11.38895	11.47935	11.66025	11.1554	11.0517	11.482	11.71185	12.0064	11.0335	11.2851	11.5713	11.8531	13.14615	13.3137	11.87925
ADIG	2.7654	1.3279	1.0198	3.2192	3.0441	1.94005	4.0759	0.02845	1.71115	1.1465	0.4306	1.033	0.586	1.7956	3.61735	1.8728	2.0341	-0.1428	1.87035	1.42555	1.4862	1.6709	4.3621	1.3515	1.73735	3.2161	-0.4519	0.5685	0.8136	-0.299	1.87865	4.0855	2.5963	0.5849	1.2087	2.0045	1.6772	1.41185	-0.2606	2.5453	2.1747	1.6966	0.85885	0.01125	1.05695	3.12015	-0.2711	-0.5008	0.91765
ADIPOQ	3.7457	1.3279	1.0198	3.5544	4.0621	0.3824	4.941	1.6076	4.4274	2.236	2.1544	2.3603	0.586	3.2066	4.1589	2.5856	2.5967	2.0209	2.6172	3.4465	3.0817	3.4723	3.0091	2.7453	2.4946	4.3325	2.1554	0.5685	2.6066	2.5901	5.5089	4.4935	2.7498	0.5849	2.8921	2.0045	3.2138	2.0548	1.4194	2.5453	0.2283	3.4127	1.3523	2.6274	2.7583	3.9273	3.2963	-0.5008	2.144
ADIPOR1	10.01345	10.5522	10.5269	9.45645	10.20085	10.11915	9.96545	10.01575	10.1029	10.08795	9.89075	9.83885	10.6362	9.4305	10.1916	9.94395	10.2054	10.38585	10.31625	9.95355	10.24405	9.76735	9.9416	10.1022	9.9423	9.7851	10.1337	9.83055	9.80615	9.82235	10.49275	9.9003	10.4292	9.95715	10.3541	9.9602	10.15945	9.87865	9.88065	10.01595	10.05905	10.22605	9.7678	10.34955	10.0624	9.7678	11.24295	11.2823	10.5798
ADIPOR2	11.2018	12.2191	12.3477	12.1602	12.485	12.6747	12.4539	12.0162	12.3272	11.8407	12.6286	12.3312	12.2445	11.5358	11.937	12.2647	11.0242	12.2248	12.0849	11.3814	12.0801	11.6461	12.4433	12.0197	12.0459	11.9875	12.6811	12.1777	11.8727	12.3768	12.1869	12.3518	12.1462	12.0721	13.097	11.1984	12.2086	12.1093	12.1364	12.5374	12.504	12.4576	11.8318	12.5089	12.1682	12.2425	11.9992	12.665	12.2746
ADK	9.7713	10.6857	10.5734	10.4434	11.0842	10.7824	10.7014	10.8913	10.5734	10.6443	10.8819	9.7058	10.7971	9.7492	10.005	11.7555	8.7328	11.0027	10.515	10.3383	10.1902	11.0954	10.1993	11.1444	9.3776	11.2163	10.5912	10.1183	11.768	10.0709	11.4957	10.626	11.4201	10.222	10.6507	11.0079	10.7257	11.28	10.9385	10.556	10.0307	10.8559	10.5504	10.8963	10.8441	9.9989	10.5695	10.8531	11.8098
ADM	14.4326	12.3574	13.8826	13.2599	12.6188	14.204	13.4819	12.0429	14.0834	13.533	13.1234	13.7859	13.6049	13.8222	11.8623	13.554	13.7505	13.9112	12.9978	13.309	15.2711	13.3027	16.0854	12.3823	12.608	12.9362	12.0315	13.0437	12.667	12.7174	11.6342	13.6651	13.2202	13.0587	13.9435	12.0754	15.0863	12.535	14.6369	12.0375	14.2102	13.2344	12.0675	13.8663	12.8751	12.9515	14.2842	14.7193	12.2626
ADM2	9.41855	9.03875	8.51735	8.533	9.32925	8.42855	9.03325	7.73465	8.69715	8.8865	8.02995	8.2834	8.43065	8.72005	9.07445	8.65735	9.34915	8.52635	7.99965	8.27	8.8623	8.8088	9.5071	9.04435	8.66	8.41925	7.94675	8.5379	8.1947	8.44615	9.2062	9.167	9.10965	8.8963	8.529	8.7456	8.6536	8.2446	8.1602	8.52725	9.20105	9.10975	8.68265	8.28825	8.54275	8.9808	9.06865	8.6311	8.7328
ADNP	11.67405	11.86975	11.68995	11.67365	11.73075	12.47245	11.48155	12.11735	11.55935	12.22655	12.34285	11.39355	11.89825	11.687	11.32575	11.42425	11.6071	11.5077	12.39845	11.4115	11.24665	11.8367	11.7023	12.0923	12.3606	12.2256	12.0876	11.97995	11.95285	11.3268	12.1007	11.29655	12.3451	11.63905	12.05735	12.43225	11.88445	12.13645	11.8902	12.44775	11.7746	11.0475	12.0605	11.6366	11.33175	11.17165	10.78645	11.0814	12.23515
ADNP2	7.6662	8.6068	8.2156	8.457	8.2755	8.3176	8.5454	8.5379	8.2632	8.3573	7.653	8.5134	8.8548	7.9182	8.0289	8.9747	8.2462	8.5268	8.174	8.6511	8.2111	8.0355	8.703	7.8201	7.8632	8.6092	7.7739	8.0345	7.9855	8.0387	8.4276	8.6009	8.5117	7.7635	8.994	8.4457	8.8905	7.9181	8.3083	8.4499	8.3906	8.7912	8.4208	8.4741	8.6599	8.6682	7.6835	7.6557	8.2025
ADO	8.9658	9.8768	9.5279	9.9166	8.8598	9.5311	9.5829	9.2865	9.0108	8.943	8.6035	9.0923	9.816	9.2827	8.9838	9.6477	8.4926	9.1607	9.7194	9.2481	8.8641	9.7953	9.0141	9.3076	8.6193	9.6997	8.9005	8.6635	9.2679	9.0013	9.6427	9.0959	9.205	9.2247	9.0776	9.4233	9.4979	9.2906	9.2131	9.8947	9.2024	9.896	8.9408	9.0591	9.2653	9.3614	8.3723	9.1234	9.1521
ADORA1	5.0504	1.3279	4.9425	3.8567	4.938	0.3824	4.7201	3.787	5.8363	2.7341	2.0658	3.399	3.3961	4.0848	4.0275	3.6309	3.9194	3.477	2.7302	4.7113	3.8902	3.6971	4.6379	3.0535	4.5837	5.4875	4.3002	2.7884	4.1394	2.2606	8.8983	4.448	3.1596	3.6865	4.3622	3.5241	4.2841	4.3128	3.9412	4.3394	3.6901	3.7886	3.0388	3.75	3.6155	4.24	5.577	3.0919	3.0749
ADORA2A	5.1677	2.3076	3.35615	4.60055	4.48535	4.07235	4.82495	4.2082	5.02575	4.4509	3.61715	4.66425	4.27395	4.87195	4.9013	2.98775	3.60675	4.1492	2.6598	4.9643	4.4666	4.275	4.6162	3.93025	2.64175	4.74095	4.31495	3.5931	4.25425	3.7547	5.1716	4.74475	3.35075	2.777	4.41035	3.1172	4.0207	4.2004	3.50865	2.5453	4.3637	3.754	4.26315	3.407	4.4399	5.1774	2.13775	2.1103	1.6653
ADORA2B	10.8729	10.4152	11.2129	11.2149	12.081	11.3621	11.7018	11.4121	11.7058	11.2012	11.1127	11.4949	11.1338	9.303	12.221	12.267	10.2573	11.6105	11.4321	11.5703	12.4503	11.0921	12.2929	10.3573	11.5041	12.091	8.9729	11.5526	10.398	10.7853	10.9924	12.1008	11.2863	11.6025	11.9097	11.3995	10.9998	10.5848	12.0457	10.4295	11.7168	12.8401	9.2821	11.3008	11.6923	10.2993	11.9123	12.7634	12.3549
ADORA3	5.3547	6.73055	7.3574	4.82375	5.9828	4.7931	6.44045	6.21725	7.511	6.3596	6.4001	7.46745	6.566	6.36245	7.3932	3.92535	6.1373	5.6453	6.27435	5.78605	5.28875	5.3533	6.48425	4.79695	6.33105	7.21645	5.6419	6.947	6.94435	6.63625	5.11305	7.1378	5.9554	6.9004	5.9862	4.5375	4.8487	6.35775	6.543	3.5389	6.3713	6.44005	5.6795	4.0903	6.74825	8.43745	7.1102	6.9036	5.70155
ADPGK	9.0259	9.6928	9.45005	9.4699	9.3709	9.798	9.57215	9.61635	9.84965	9.35345	9.54215	9.7888	9.3778	9.40645	9.4508	9.65055	8.89025	9.72315	9.6041	9.84135	9.28185	9.1804	9.26195	10.65745	9.56085	9.51535	9.66565	9.43445	9.5899	9.1212	8.9227	9.41825	9.6703	9.16245	9.46025	8.74885	9.7802	9.71785	9.48075	9.4403	9.30315	9.5912	10.1396	9.71625	9.8952	9.38285	8.86055	9.22	8.95875
ADPRH	9.6954	9.2602	8.6275	8.9798	8.5387	8.7252	7.8164	9.1158	9.1506	9.3834	8.8668	8.8264	9.3132	9.8304	8.5215	8.0241	9.1926	9.3735	8.9584	9.3961	7.9238	8.8433	9.1372	8.9032	8.9839	8.8199	9.3916	8.1739	9.1746	9.171	9.7904	8.709	7.5976	9.3279	8.8536	9.1076	8.6146	9.0722	8.7235	8.9509	9.0571	8.0978	9.7867	8.4094	8.6844	8.6353	8.7966	8.2581	9.579
ADPRHL1	6.0703	6.5638	6.7056	5.265	6.0869	5.8536	6.8893	5.8545	7.1892	5.9622	7.0348	5.7149	6.5169	6.8396	6.5962	6.2883	5.7727	4.6507	6.5137	5.9064	5.1704	6.0694	4.9044	5.6284	6.1721	5.9277	7.4968	5.2942	6.4802	5.4593	7.2132	6.6435	5.5353	6.1018	6.8669	7.468	5.9634	6.9266	6.4711	6.5218	5.9645	6.0499	6.0053	5.6958	6.9173	5.9564	6.488	5.7595	4.6982
ADPRHL2	8.8327	9.0213	8.9671	8.2675	8.4886	8.8059	8.9115	9.2804	9.2155	8.9115	9.0366	9.4253	8.75	8.4039	8.6271	9.1562	8.8051	8.5648	9.3286	8.8902	8.7203	8.7231	8.5771	8.7637	9.066	8.4693	8.8382	8.8969	8.9373	8.3261	9.0108	8.9487	7.8845	8.3503	8.6385	8.2896	9.0388	9.1291	8.6732	8.6861	8.2328	8.9474	8.3506	9.609	8.9662	8.5472	8.9895	9.0816	7.8759
ADRA1A	7.08356666666667	6.11743333333333	4.16406666666667	6.47326666666667	6.81176666666667	4.8273	7.1975	5.23273333333333	5.7456	5.95096666666667	4.74336666666667	5.60573333333333	5.57403333333333	5.70996666666667	6.67613333333333	5.89643333333333	5.5982	6.1282	5.6583	5.83983333333333	6.2515	5.7136	5.89246666666667	5.3055	5.36173333333333	6.72343333333333	5.3902	5.10326666666667	5.0453	5.32876666666667	6.8676	6.78696666666667	6.2819	5.93153333333333	5.76793333333333	5.734	6.4359	5.62043333333333	5.7107	5.3236	5.79403333333333	6.3029	5.75643333333333	4.68066666666667	5.9441	6.48423333333333	7.3155	5.3107	6.9266
ADRA1B	6.3573	3.1735	6.4644	5.4802	6.5094	5.5764	6.4421	5.29	6.1938	6.7756	7.0717	7.5132	2.8359	6.5709	4.3415	5.2351	5.6383	5.4516	5.2653	5.2418	6.4509	5.161	5.8726	4.912	5.8531	6.1625	4.6024	6.1751	6.7287	7.1316	6.737	6.5747	4.7898	6.447	5.9577	5.8124	3.5742	7.4376	3.2008	9.149	6.7117	3.5502	8.6321	4.4034	6.4865	7.9534	4.7583	4.9796	2.9218
ADRA1D	5.3855	3.1563	1.0198	4.659	5.1582	4.7621	5.0366	2.6585	4.5482	3.7316	2.1692	3.8636	0.586	4.6917	4.7112	5.0547	3.4435	3.1096	3.2851	4.6182	4.5034	4.4625	3.2483	3.6263	2.6588	5.1578	2.2851	3.7541	4.23	4.2054	5.8265	4.8575	3.3592	0.5849	3.9603	2.0045	5.2462	2.8722	3.4095	2.5453	2.3504	4.1689	4.0889	3.4081	5.1064	4.5232	5.0546	3.1796	3.2777
ADRA2A	7.8073	8.0544	8.9146	7.2676	9.9532	9.6859	7.538	7.7123	7.9565	8.8943	9.6032	8.08	10.1818	8.9268	10.1633	10.1474	9.1645	5.7961	8.3532	8.4584	8.1603	7.1772	9.072	7.6996	8.7448	8.4741	6.5791	9.2223	9.1018	8.705	6.7931	9.596	6.6867	7.4351	9.0941	9.0305	9.1652	10.2775	9.6656	9.3264	9.3145	6.1475	6.8876	8.4887	9.4222	7.9697	7.5693	7.8443	8.8563
ADRA2B	5.3536	5.7578	3.9339	3.0772	2.9088	4.3776	4.0876	2.8626	4.3357	2.3175	2.0323	3.66	1.907	4.4038	4.1425	3.6652	2.3334	3.9912	3.5207	4.0942	4.3114	1.9634	5.4021	4.4942	3.7828	5.4266	2.7223	0.5685	4.1736	4.3938	5.5216	3.9929	3.5727	3.8564	4.2818	2.0045	5.1615	4.0982	4.1226	2.5453	0.2283	3.8203	4.2897	2.7606	4.2053	3.7315	5.593	1.5531	2.404
ADRA2C	8.1429	9.2947	8.7909	9.7336	8.5096	9.2914	11.054	8.9842	7.2027	8.0275	10.8963	7.7638	7.7037	9.4499	6.4014	8.6356	11.8199	9.6205	10.8565	11.2978	11.4028	11.698	8.181	8.7275	8.544	8.6636	10.1934	10.1515	8.5883	8.3759	7.9126	8.0884	9.0285	9.9422	8.303	7.256	8.7357	9.8017	13.6029	12.3258	8.0248	8.8671	11.8103	8.9086	10.2085	7.8875	7.7007	7.3148	7.9849
ADRB1	5.3393	10.3193	8.0109	5.2808	2.5443	8.1092	5.4436	6.501	6.5393	6.6918	5.533	9.0328	8.3667	4.6197	7.6597	8.3677	6.3541	3.923	7.1931	6.9012	5.8636	7.1418	6.7483	6.1097	6.4914	6.8407	6.1727	6.3296	7.3559	7.7671	5.5882	8.0098	5.2627	7.2605	6.7873	3.696	6.9096	7.5815	6.4651	8.1413	7.3398	5.3721	7.1302	6.4334	6.786	8.2949	8.4522	6.8734	4.9773
ADRB2	8.4206	7.7233	8.3016	7.2983	6.33	6.95	7.2193	7.8646	8.251	7.8324	6.5244	9.1604	7.6839	7.4611	7.6073	8.2725	7.4636	8.1209	7.6081	8.195	7.8237	6.7755	8.1335	7.0105	7.1773	7.6493	6.9927	8.9678	8.1338	8.4364	6.2007	8.4753	5.7992	8.1747	7.9271	8.0859	7.1381	7.1781	8.6767	6.2641	8.3324	6.5447	7.097	5.0959	7.627	8.0527	9.3141	8.5973	7.7516
ADRB3	6.9093	5.9039	5.4481	6.1296	7.001	4.6433	7.4456	5.4089	6.1336	6.0147	5.1347	5.4726	5.4087	6.8863	6.9826	6.0158	5.8654	5.7168	5.7279	6.379	6.601	6.6321	6.2622	6.072	5.436	6.4365	4.9201	5.6166	5.2117	4.738	6.6846	6.78	6.5083	5.5784	5.8954	6.0915	6.4425	4.9441	4.9649	6.7515	5.5568	6.9153	5.0214	5.587	6.2422	6.6866	5.6995	5.2769	6.6367
ADRBK1	12.9935	12.9269	13.0802	12.9851	12.8459	13.279	13.2309	13.1222	13.3872	12.8736	12.899	12.8656	12.7116	13.3588	13.1874	12.7729	13.8998	13.5673	12.9242	12.4213	13.1792	13.3066	12.8786	13.4985	13.427	13.2425	12.8865	13.7725	12.9091	13.2145	14.1165	13.0008	13.5011	13.2862	13.0005	13.1035	12.4378	13.1348	13.6228	13.5002	13.0891	12.9815	13.0643	13.3947	12.9884	12.9386	12.3866	12.8156	12.71
ADRBK2	9.9735	9.8313	10.2462	10.9396	10.9543	11.0159	9.7145	12.1275	10.9431	12.6796	10.6436	10.6634	11.9379	10.7313	10.5237	10.0371	10.6537	9.508	10.4371	11.2615	10.8544	10.8887	10.4712	11.5644	10.7544	10.9289	9.0056	9.6062	11.2578	10.3955	10.6105	10.353	11.0595	10.6912	11.2178	10.944	10.6594	10.7257	11.3328	10.3111	10.4582	11.1692	10.5631	10.122	10.3393	10.0937	9.6419	9.6743	10.3453
ADRM1	11.6381	10.5419	11.2867	10.4759	11.1611	11.5027	11.4213	11.6273	11.1278	11.1726	12.3214	10.5393	10.4498	11.248	10.4794	10.533	11.0969	11.2246	11.5571	10.4767	10.9233	11.5261	10.6668	12.1164	11.4698	12.2665	11.4886	11.092	11.1279	10.2982	11.3936	10.4412	11.5179	10.9613	11.4255	11.0522	11.1814	11.6416	11.2214	11.9562	10.8393	10.4794	11.31	11.2034	11.0344	9.9816	10.3651	10.488	11.2761
ADSL	9.7816	10.7764	9.6197	10.1261	10.6211	10.4125	10.0431	11.2697	10.5326	11.0315	10.4021	10.6431	10.127	10.1305	10.273	10.942	8.808	10.0199	10.7494	10.6766	9.2508	11.2929	10.3172	10.813	10.3448	10.6353	9.9524	8.9471	10.636	9.5033	10.245	10.2189	11.0818	10.0692	10.3976	11.2072	10.5253	10.5261	10.3733	10.0347	9.8197	10.6048	10.0612	9.3065	11.068	10.2792	11.3102	11.3005	10.4429
ADSS	10.121	11.2931	11.1767	10.8743	10.7252	10.7644	10.5789	11.3649	11.0446	11.1081	10.4767	11.18	11.5604	10.0097	10.8132	11.2806	9.2419	10.8618	11.3847	11.0512	10.8455	11.0091	11.056	10.586	11.0588	10.4914	10.8012	10.8746	10.6525	10.51	10.8644	11.0033	11.6782	11.0822	11.5669	11.0687	11.1759	10.4886	10.6454	11.3374	11.1666	11.2184	10.6625	11.3401	11.0089	10.992	10.8479	11.6865	10.3599
ADSSL1	8.9846	8.9263	9.1342	7.4373	10.5206	7.2498	8.4595	7.5454	8.8958	7.8154	7.6314	9.2745	9.1513	7.6574	7.4695	8.4207	7.8505	8.8908	8.5001	8.1773	7.9389	7.4427	8.7328	7.5871	8.1825	7.6461	9.0098	8.1002	8.7633	8.4868	9.2002	8.3632	6.4279	8.2673	8.4973	7.7746	7.9097	7.7071	7.9244	6.9199	8.5314	8.2338	7.9477	7.3949	8.45	8.9285	9.2082	8.5913	7.0215
AEBP1	14.7023	10.4051	12.0921	13.3087	11.9606	11.1168	10.2791	13.1238	11.909	10.5871	10.0594	10.8414	10.8499	14.5625	10.2115	10.5627	16.0846	12.8978	10.4905	12.1775	12.1005	12.716	11.1916	12.4559	13.203	12.9502	12.9082	12.5741	13.6536	13.1761	11.534	11.4376	10.7754	11.9035	12.832	14.0373	11.3557	13.0725	11.8892	12.1127	11.9431	9.7953	14.3923	13.2426	10.9918	10.2537	9.0781	9.4662	12.666
AEBP2	9.7386	10.4367	10.1652	10.8518	10.4398	10.372	10.596	10.5964	9.9406	10.4466	10.5499	10.0041	10.7025	9.9845	9.887	10.8384	9.5824	10.1624	10.5805	10.3429	10.2097	10.5215	10.4636	10.0555	10.3068	10.5578	10.437	10.2748	10.4194	10.467	10.2451	10.2619	10.4443	10.015	10.8559	10.0288	10.8462	10.3572	9.8586	10.8376	10.2541	10.3315	10.1496	10.4083	10.2572	10.1892	9.2176	9.5609	10.2957
AEN	8.4406	8.53255	8.28995	9.4575	9.0182	9.3467	9.44605	8.5833	8.3951	8.19415	8.31365	8.47825	8.56335	8.14925	8.7726	9.31755	7.3373	9.67485	8.64705	8.84255	8.3092	8.17385	8.38835	7.70125	7.9825	8.65135	8.61715	8.28855	7.8481	7.1031	8.6107	8.99705	9.06055	7.91545	8.1874	8.35555	8.7211	8.55945	8.0752	8.8156	8.1868	9.382	8.0061	8.2967	8.9588	8.10125	8.3522	7.8856	8.18075
AES	13.9115	14.1924	14.1053	14.0816	13.6587	14.0964	13.9604	13.7103	13.6708	14.1814	13.3405	14.4916	14.26	13.7296	14.918	13.6714	14.2844	13.6297	14.1134	13.9108	13.9317	13.1792	14.1313	13.8336	14.3503	13.8367	13.0626	14.274	13.9745	14.4166	13.847	13.9208	13.9816	13.6757	13.7513	13.8192	14.1079	13.7344	13.6302	13.509	13.9408	13.8034	13.7199	14.4014	14.0404	14.8162	15.8212	15.6257	13.2104
AFAP1	9.057	8.3378	9.0348	9.6278	8.1649	8.1744	7.6405	8.2621	8.2805	8.7047	8.5709	8.3001	8.75	8.8974	8.6406	8.0173	8.6443	8.0762	8.6294	8.5702	8.008	8.2807	7.8458	8.6854	9.0652	8.6897	8.2818	8.3917	8.712	8.6153	8.012	8.2785	8.7839	8.6584	8.757	8.9251	8.1122	8.475	8.5808	9.0914	8.8678	8.5573	8.7871	8.403	8.3794	8.3559	6.9894	7.1375	7.8166
AFAP1-AS1	3.1257	1.3279	1.0198	3.726	3.7277	0.3824	4.9105	1.668	4.2778	2.8156	0.4306	1.7254	0.586	2.2623	3.9116	7.9222	1.6419	-0.1428	2.0758	2.8347	2.9422	1.9413	2.7059	2.4148	1.9137	4.4798	1.8622	0.5685	0.8136	-0.299	6.4398	8.1675	2.6902	0.5849	2.3746	2.0045	3.6042	1.7375	-0.2606	2.5453	2.5208	3.0276	1.1385	1.8413	2.2959	4.0017	3.3166	-0.5008	-0.5883
AFAP1L1	9.2126	7.5328	7.4225	8.3155	9.0982	8.1136	6.9858	9.3349	8.612	8.3034	7.4051	6.8674	6.9399	9.945	6.5443	8.5058	8.0083	10.02	7.9464	9.065	7.8439	8.8148	8.8178	8.64	8.6594	8.7535	8.3073	8.1176	9.1263	7.9667	7.5172	7.4441	7.1188	8.1001	8.3428	8.64	7.8066	8.6058	8.6443	8.9224	7.7059	6.5223	10.2543	7.0314	7.3095	7.2217	5.8751	7.2319	7.6827
AFAP1L2	9.8999	9.8941	9.8912	9.5928	8.8444	9.839	8.6644	9.6276	9.4309	9.5002	8.5005	9.92	11.2726	9.9746	9.732	9.3946	9.4789	9.5697	9.1129	11.0609	10.5983	9.0103	10.0804	8.7897	9.4001	8.9909	8.8237	8.8839	9.7763	9.5501	8.618	10.1264	8.1357	9.5504	9.6994	9.1413	8.1613	9.6213	9.4204	9.0962	10.1035	9.109	10.1585	9.4737	10.3357	9.1756	9.2346	9.4223	8.9262
AFF1	7.90103333333333	7.49093333333333	7.99183333333333	8.25983333333333	7.8808	8.3098	7.78253333333333	7.6292	8.4116	8.37016666666667	8.02266666666667	8.49193333333333	7.88336666666667	8.15283333333333	8.30686666666667	7.7882	8.68646666666667	7.9576	7.8989	8.1963	8.43523333333333	7.76413333333333	8.4253	8.3931	8.4434	8.10403333333333	7.99063333333333	7.61226666666667	8.2194	8.65483333333333	8.0327	8.20263333333333	8.33176666666667	8.03166666666667	7.7707	7.79706666666667	7.56133333333333	8.12706666666667	8.06536666666667	7.87483333333333	8.02953333333333	8.16766666666667	8.16363333333333	8.4078	8.1029	8.3985	7.69606666666667	7.65856666666667	8.18523333333333
AFF2	2.26246666666667	2.5511	1.0198	1.83246666666667	2.09036666666667	0.980766666666667	3.24196666666667	0.569066666666666	1.7107	1.42966666666667	1.08133333333333	2.6738	1.40376666666667	3.05576666666667	2.49376666666667	1.9236	0.2569	0.7199	0.9396	1.17203333333333	2.10926666666667	1.49666666666667	1.58703333333333	1.1503	0.9223	1.26346666666667	0.7801	1.44196666666667	1.65543333333333	0.8202	4.06443333333333	2.7751	0.765666666666667	1.32943333333333	1.88803333333333	2.0045	1.90216666666667	0.968266666666667	0.607766666666667	2.5453	1.33206666666667	1.57826666666667	0.656733333333333	1.0241	0.7766	1.9839	0.398433333333333	0.434933333333333	0.942833333333333
AFF3	5.50505	4.3609	3.63535	5.4166	5.15305	4.2896	5.6752	3.73835	5.65305	4.7683	1.69295	5.278	4.7293	5.2712	5.3274	4.0717	4.9153	3.3486	3.89665	4.9206	4.9132	3.9999	4.86385	4.37455	3.70675	5.12815	3.85655	4.66785	4.48905	5.10695	6.9948	5.6439	4.11535	3.7832	4.57215	4.2905	4.6671	4.01705	3.38005	5.16895	4.47755	4.00455	3.68415	3.8377	4.4801	6.2465	4.8973	3.19135	3.70215
AFF4	9.24825	9.651	9.78365	9.8152	9.35805	9.0779	9.1135	8.668	9.10925	9.34945	9.80005	9.2443	9.4425	9.12795	9.16735	9.34955	9.5102	9.6296	9.64385	9.5778	9.72875	9.55485	9.73725	9.3361	9.85315	9.2931	9.4497	9.5477	9.57405	9.29415	8.97025	9.20035	9.48655	8.9741	9.3373	9.24915	8.90295	9.06685	9.21405	9.68185	9.4324	9.38655	9.507	9.90775	9.19075	9.4989	8.40915	8.8478	8.5424
AFG3L1P	8.42393333333333	7.5154	7.61936666666667	7.4667	7.93126666666667	7.09773333333333	8.62556666666667	7.27593333333333	7.67436666666667	7.3931	7.56073333333333	7.9681	7.16083333333333	7.90736666666667	7.56996666666667	7.6534	7.76486666666667	7.09093333333333	7.25466666666667	7.7553	7.90266666666667	8.05273333333333	7.2277	7.13646666666667	6.52426666666667	7.98466666666667	7.22173333333333	7.32953333333333	7.78773333333333	7.3751	7.75073333333333	7.76183333333333	7.32126666666667	7.19013333333333	7.6781	5.99473333333333	7.69743333333333	7.3596	7.3285	6.83586666666667	7.44226666666667	7.3291	8.65123333333333	7.73406666666667	7.46213333333333	7.9127	7.24303333333333	6.60296666666667	6.64226666666667
AFG3L2	8.7351	8.2163	8.8771	8.247	9.174	8.3943	8.7634	8.6731	9.4739	9.1511	8.108	9.8195	8.8427	8.4306	9.5832	9.8681	9.1317	8.1486	8.9664	9.12	9.2928	8.3853	8.5742	8.4601	8.4855	8.4394	9.3096	8.7264	8.9477	8.997	9.1855	9.475	8.4101	8.6485	8.4413	7.767	9.7864	8.4142	8.4695	8.8269	8.4858	9.4326	8.2746	8.872	9.2102	8.9893	9.0696	9.0221	7.835
AFM	2.8671	1.3279	1.0198	1.9684	2.845	0.3824	3.2478	-0.7057	2.3893	2.596	4.7263	-0.7993	0.586	-0.3227	3.5168	0.8169	2.3236	-0.1428	1.7488	2.2677	-0.5058	0.24	0.8695	0.1902	0.3234	2.9361	2.0518	0.5685	0.8136	-0.299	2.9664	3.0513	-0.1623	0.5849	2.1017	2.0045	1.9644	1.7863	-0.2606	2.5453	1.543	2.0831	2.4417	1.3035	1.4236	2.5002	3.1795	2.4033	-0.5883
AFMID	7.67156666666667	6.95856666666667	7.45903333333333	7.7965	7.89673333333333	7.3177	7.39673333333333	7.64453333333333	8.08673333333333	7.85556666666667	7.77526666666667	7.28983333333333	7.1234	7.71486666666667	7.9606	8.16986666666667	7.70013333333333	6.90486666666667	8.35646666666667	7.63283333333333	7.78256666666667	8.0051	7.53676666666667	7.64353333333333	7.28683333333333	8.20003333333333	6.66636666666667	8.02553333333333	7.34296666666667	7.36436666666667	8.13296666666667	7.58606666666667	7.87223333333333	7.6025	8.08163333333333	7.6795	7.29676666666667	7.60883333333333	7.37143333333333	8.3019	6.98416666666667	7.87843333333333	7.67756666666667	8.41203333333333	8.12116666666667	7.68623333333333	8.69913333333333	7.89736666666667	7.92123333333333
AFP	0.4692	1.3279	1.0198	5.1386	5.3836	4.1639	-0.0021	-0.7057	4.8736	6.0966	6.0975	-0.7993	3.2439	1.8225	4.4377	5.8143	2.4314	2.0421	3.1779	4.8909	2.8267	4.7939	0.8695	5.0993	5.0058	6.8326	5.9793	4.1215	0.8136	-0.299	7.3142	2.1217	5.5242	3.9586	6.372	4.3951	5.9579	6.808	4.6904	7.0892	2.4735	3.7891	6.8248	6.2365	2.8108	1.8581	2.5594	3.3353	5.8876
AFTPH	11.15015	11.753	11.81095	11.3127	11.3611	11.6384	11.4518	11.36075	11.45745	11.71065	11.67965	11.70375	11.7383	11.2108	11.6528	11.63635	10.95165	11.27345	11.32145	11.2607	11.92625	11.10985	11.86275	11.4101	11.5958	11.4123	11.62815	11.18535	11.2919	11.7869	11.91305	11.5609	11.7929	11.5691	11.59975	11.48045	11.4655	11.22995	11.3621	11.32485	11.7732	11.68265	11.36765	11.5276	11.5541	11.97845	11.6722	12.4278	11.55665
AGA	9.2925	10.1854	10.6613	9.8493	9.3753	10.4428	9.9226	10.2849	10.5345	10.2156	9.3864	10.5911	10.811	9.5862	10.2228	10.1627	8.2704	9.091	10.9142	10.3004	9.7538	10.8233	10.7773	10.4919	9.8413	10.083	9.82	9.8352	10.5509	10.4123	9.8313	10.6939	10.1503	10.144	10.0292	10.5394	10.046	9.7429	10.0784	10.1849	10.6177	10.6168	10.167	8.9722	11.0247	10.8406	11.1655	12.0776	10.2
AGAP1	8.9968	9.2122	8.9849	8.56215	8.6435	9.13145	8.4774	8.667	8.68625	8.89615	9.15295	8.5837	8.6502	9.0108	8.7126	9.08195	9.4208	9.04615	8.57215	8.8487	9.06145	8.8619	8.60415	9.0966	9.1233	9.03005	8.7637	8.58645	8.87965	9.0308	9.16	8.93865	9.1169	8.7309	8.9341	9.02515	8.5194	9.3297	8.6655	8.69815	8.8447	8.8114	8.7212	9.395	8.47265	8.54615	7.29715	7.3986	7.97225
AGAP11	8.8509	9.3111	8.5778	8.889	8.6552	8.7825	8.629	8.8204	8.6992	8.2747	8.3761	9.2093	8.4668	8.8498	8.9232	9.0636	9.5044	9.3724	8.8922	9.1539	9.0076	8.6038	8.859	8.5087	8.2616	9.0062	8.8743	8.694	9.3326	8.5301	9.3801	8.4244	9.538	8.2141	8.6979	8.6715	9.0211	9.2857	8.657	8.5105	8.0846	8.6062	9.4084	9.2386	9.0257	8.233	9.1028	8.0922	8.9108
AGAP2	6.1059	8.5991	6.1019	5.2932	5.2466	8.7887	4.8637	6.3923	6.7895	6.405	5.3362	6.6204	8.0526	6.6652	6.9835	5.1412	6.3637	5.9914	5.729	6.6569	5.8884	5.8385	6.5587	5.588	6.0426	6.5742	6.2496	6.2061	5.9582	6.9237	5.5187	7.0948	5.4324	6.5174	6.1403	5.0633	6.3402	7.1533	7.3616	2.5453	7.0198	5.9059	6.5539	5.1095	6.906	6.7936	5.8243	5.9445	6.1435
AGAP3	12.5697	11.7632	11.89	11.73405	12.09495	12.23865	12.73165	12.9639	11.95585	12.236	11.70865	11.15865	11.98825	12.45535	11.21095	12.4486	12.50825	12.40045	12.0134	11.82565	12.98525	12.06075	11.9471	12.74215	12.1907	12.5157	12.7477	12.00445	12.0544	11.6292	13.11965	11.57735	12.3529	12.0015	12.16425	13.1223	12.2612	12.5565	12.9028	12.11545	11.63315	12.2035	12.64005	12.3854	12.098	11.427	10.39925	11.0532	12.24245
AGAP7	10.225325	10.117225	9.8739	10.052875	9.72355	10.041825	9.938025	9.708475	9.73795	9.263275	9.6367	10.202825	10.17185	9.8298	10.13205	10.17565	9.815225	10.254475	9.751025	10.4248	9.615475	9.6625	9.406825	9.9462	9.9685	10.139825	9.937025	10.3683	10.1287	9.777975	10.343675	9.842425	10.028825	9.3089	9.66425	9.4388	9.980775	10.423625	9.629875	9.917225	9.521	10.11925	10.349725	10.49355	9.848825	9.6787	8.65465	7.9752	8.6725
AGBL1	6.09905	4.5509	4.14785	5.5557	6.27875	3.63875	6.90975	4.829	6.11445	3.7572	3.82525	5.05395	3.9942	5.76055	6.93385	4.39645	5.4067	4.52435	3.73925	5.041	5.21875	5.15325	4.4722	3.95795	4.48645	5.8077	4.6746	4.2062	3.9216	3.61425	6.06405	6.9747	4.6956	5.9779	4.5572	4.88405	5.9657	3.4787	3.3512	5.15075	5.00285	5.7485	4.4881	4.28365	5.48215	6.65725	3.9675	3.83735	3.7045
AGBL2	4.9975	5.8	4.0232	5.6041	5.4373	4.8446	5.5191	5.6908	5.3722	6.03	5.3667	5.7977	6.3126	5.3689	7.0293	4.6693	4.1056	2.1748	7.0225	6.4297	4.2623	5.8255	4.8464	6.1863	6.7066	5.9102	5.1652	7.2731	6.0886	5.3183	5.5158	6.16	4.472	6.9518	5.4561	4.9425	7.5524	7.2526	4.8727	5.9345	5.6377	5.7881	5.3696	5.8824	4.898	6.302	3.8047	4.3285	3.8964
AGBL3	6.3917	6.401	4.95865	4.8383	4.8173	4.37505	4.82495	3.8957	5.19225	4.3818	6.67915	4.3234	4.8288	5.6763	4.64675	6.63785	4.3582	4.7776	4.4366	5.1301	4.35275	7.2568	5.33335	6.0065	4.60225	6.30175	5.04505	4.9902	4.83785	5.31905	6.3882	4.63405	4.39905	5.03335	4.18425	5.60055	4.6375	4.39045	4.47375	5.71945	4.9337	6.11995	4.03355	4.16285	4.2463	4.56875	4.62865	4.5018	5.4627
AGBL4	5.091225	5.627025	6.24985	4.92995	4.216525	3.544225	4.576125	3.97295	5.264475	4.0393	4.10055	4.056825	4.27255	3.103025	4.688925	4.936275	3.7676	4.179775	4.139475	4.497375	5.3689	3.709375	4.16475	3.860775	4.0006	4.9721	3.5451	4.470825	4.7965	3.41185	6.16655	4.769475	3.86625	4.038225	3.08905	4.75695	3.6349	3.735575	3.482925	4.772475	3.85435	4.695125	3.675175	2.983675	4.25755	4.52205	4.633325	3.82155	4.153625
AGBL5	6.8592	5.9439	6.8183	6.4911	6.987	6.2311	6.7222	7.6145	6.9145	7.0307	7.7565	6.3403	6.8288	6.609	6.8145	6.2315	6.6662	6.3004	7.28	7.1865	5.8937	7.4444	6.2657	6.7023	6.997	7.2664	7.3732	7.1521	6.7778	6.452	7.8872	6.4535	6.7133	6.1786	6.6146	7.1556	6.0219	7.4486	6.43	6.6986	6.027	6.6376	6.536	6.7921	6.8356	6.2815	6.3597	6.5722	6.5111
AGER	6.19483333333333	5.12876666666667	5.41563333333333	5.32726666666667	5.90683333333333	4.22073333333333	5.93943333333333	5.17013333333333	6.6587	5.3426	5.7056	5.3995	5.8329	5.72196666666667	5.88743333333333	5.1893	5.48476666666667	5.76676666666667	4.87216666666667	5.69973333333333	5.58126666666667	4.44746666666667	4.55116666666667	5.51783333333333	4.8518	6.03023333333333	5.6755	4.74506666666667	5.51646666666667	5.17516666666667	7.90213333333333	6.0131	4.6961	4.55243333333333	5.62373333333333	4.7728	5.4761	4.79976666666667	5.37466666666667	5.6348	4.2676	4.96603333333333	6.2917	5.5657	5.61863333333333	5.34786666666667	5.25753333333333	4.6202	5.10353333333333
AGFG1	9.30785	9.8169	9.40675	9.62895	9.6092	9.6908	9.4032	8.91535	9.3185	9.972	9.7389	9.40985	9.48765	9.26785	9.4091	9.36375	9.3119	9.69905	9.06205	9.4082	9.6604	9.1168	9.43625	9.4107	9.5277	9.56305	9.5883	9.2397	9.41825	8.99615	9.6761	9.41195	9.8903	9.1046	9.55995	9.59785	9.7051	9.3868	9.35065	9.5402	9.57945	9.41645	9.20485	9.6644	9.50275	9.4749	8.86895	9.2849	9.1221
AGFG2	7.0177	7.69645	7.81715	6.89665	7.67115	7.4086	8.8483	6.54845	7.7242	7.3447	7.0031	7.9927	7.81475	5.9795	7.90985	7.01375	6.7813	5.02015	7.70585	6.3379	7.5411	7.11945	7.12745	7.50475	8.20395	6.82725	6.6989	7.4612	8.2297	7.41395	8.32455	7.99515	7.32135	7.70165	7.1994	8.6259	7.0556	7.8597	7.1265	7.7045	7.6283	7.59155	7.15315	6.6757	7.94085	7.84465	8.2227	6.76145	5.69035
AGGF1	9.6497	9.7358	10.2926	10.4023	10.2192	10.3083	9.8605	9.9193	9.8404	10.3518	10.4808	10.3	10.5863	9.9871	10.4485	10.4952	9.7667	9.3845	10.6283	10.2917	9.8437	10.5097	10.0054	10.3091	10.3234	10.521	10.3837	10.2701	10.2646	9.9159	9.5517	10.1844	10.0679	10.1907	10.0546	10.2259	11.5003	10.479	10.0188	10.8376	10.22	10.3156	9.8389	10.267	10.3018	10.5778	9.8193	10.4266	9.1133
AGK	9.5353	9.0141	9.0967	9.7822	10.1147	8.9272	10.3676	9.563	9.3804	9.4604	9.665	8.7611	9.1739	9.3124	9.1149	9.5521	9.6321	9.329	9.1348	9.5045	9.5461	9.8697	8.9227	10.0254	9.1773	9.5493	9.8286	9.6332	9.2067	8.9378	10.5322	9.3738	9.599	9.246	9.4864	9.7069	9.0096	9.3776	9.5828	9.1993	9.1052	9.822	9.1689	9.326	9.7574	8.9544	7.9906	8.7342	8.9998
AGL	9.1442	11.1109	10.5313	10.3953	10.3934	10.5674	10.266	10.3526	10.4027	10.6892	10.2445	10.7372	11.3131	10.253	11.0483	11.5603	9.7662	9.0942	10.6384	10.7536	9.8865	10.6865	10.2914	10.2157	10.2783	10.3698	10.2074	10.7696	10.7218	10.6201	10.4158	11.0211	10.6291	10.5712	10.2864	9.6055	10.774	10.1789	9.8217	10.7697	10.541	10.9888	9.7813	10.4088	10.8786	10.9594	9.7963	10.3109	9.5003
AGMAT	9.974	10.6677	10.6369	10.9167	11.9218	10.8033	11.3062	11.0333	10.8731	11.6755	11.1671	10.5734	9.6495	9.8464	10.6556	12.6716	11.0869	10.6697	11.4449	10.8692	10.9163	11.6632	10.6024	11.5194	10.8815	11.7724	10.7666	11.3708	11.4375	10.0952	11.686	11.074	10.1373	10.829	11.1576	11.4455	12.2559	12.1225	11.1934	11.8395	9.9079	10.5875	10.4715	12.1373	10.8846	10.0364	10.7789	10.4835	12.6146
AGMO	3.4648	1.3279	6.1692	6.9854	5.2464	7.1964	6.9893	5.707	5.2228	6.0978	4.7697	5.6361	8.496	4.8449	7.8143	5.9891	4.6573	6.0515	7.215	4.0592	7.2993	4.4009	4.8443	4.6253	6.5883	5.1401	3.0945	7.1063	7.9102	5.7997	5.5138	6.5	7.6697	4.9248	6.8892	4.6868	5.4249	5.3613	4.5628	8.8869	6.4544	7.6252	7.6142	4.1797	7.5294	6.6044	5.5224	7.0807	3.4492
AGPAT1	11.0757	10.9477	11.4692	10.8037	11.0323	11.3078	10.4887	11.3049	11.1315	11.5901	11.3269	11.1411	11.3344	11.4745	11.0645	11.5612	11.9272	11.6608	11.2951	11.3283	10.7551	11.2539	11.0691	11.1435	11.472	11.1455	11.064	10.6706	11.2612	11.3569	12.0731	10.9106	11.1535	10.8298	11.1013	10.9358	11.8115	11.0463	11.4985	11.2914	10.9019	11.2172	11.8311	11.3482	11.0486	10.8121	11.0341	11.1148	11.8569
AGPAT2	15.0134	16.1526	15.5347	14.9506	15.8038	15.5415	15.2413	15.4375	15.6965	14.894	16.1176	15.7374	14.8319	15.2084	15.3654	15.9061	15.5859	15.7972	15.4967	14.7572	16.3999	15.2831	16.0912	15.1974	14.8085	15.739	16.4625	14.0909	15.0508	15.4681	15.2242	15.1928	16.493	15.5988	15.0829	14.6722	15.4773	14.2768	15.9959	15.8531	15.1854	15.4889	16.2659	15.8751	15.3809	14.7019	16.7474	16.1873	16.2099
AGPAT3	11.1341	11.6703	11.8466	11.0256	11.8945	11.3149	11.5694	11.5466	11.7015	12.3209	11.846	11.3148	11.5037	11.4299	11.5914	11.2582	11.1212	11.0121	11.8084	11.2111	11.2479	12.0784	11.8673	12.1684	12.1003	11.1879	12.7789	11.7626	11.7392	11.1361	12.971	11.515	12.0741	11.6036	11.4874	12.1293	11.9338	11.8305	11.6487	12.1844	11.4324	11.8048	11.4452	11.4872	11.2313	11.7715	10.9558	11.6975	11.4712
AGPAT4	8.57356666666667	5.36653333333333	7.53013333333333	7.7078	6.39906666666667	6.3091	6.02236666666667	6.1582	7.67813333333333	6.96186666666667	5.37863333333333	7.0199	7.1324	7.28566666666667	5.50803333333333	6.439	7.87026666666667	7.9486	6.38486666666667	6.18786666666667	8.0736	6.5536	7.5876	6.02453333333333	6.5723	6.5501	6.48023333333333	6.2709	7.06843333333333	7.1761	5.65903333333333	6.7464	5.59376666666667	6.5981	7.85023333333333	6.4555	5.23443333333333	6.26636666666667	6.94276666666667	5.26216666666667	7.3507	5.98313333333333	7.73453333333333	5.87523333333333	7.4769	5.2977	5.46323333333333	7.27776666666667	6.22523333333333
AGPAT4-IT1	10.1884	7.5345	9.2713	9.7475	7.5239	7.6222	7.6033	7.6929	8.6967	8.2353	6.7978	8.2862	8.5469	8.7284	7.2487	7.3764	9.7887	10.409	7.6352	7.5406	8.9745	8.0959	9.8637	7.6407	7.9039	7.9386	7.8362	8.5565	8.7638	9.3706	6.1227	7.8472	6.6804	8.5962	9.6737	8.125	6.3072	7.5732	7.9542	7.7891	9.2693	6.4934	8.9942	7.7581	8.9964	7.6115	4.4385	5.9836	5.8452
AGPAT5	8.3157	9.6771	9.1969	9.6657	10.3589	8.7565	8.1402	10.0649	8.3421	8.7011	10.2708	9.5854	10.1582	8.6275	9.9169	9.4116	8.2911	8.2827	10.0514	9.4681	8.5817	8.9265	8.7626	9.2061	9.129	9.967	8.2777	9.1837	8.6408	9.552	9.0833	9.3356	10.0189	9.5231	9.3818	9.6094	9.4109	8.8787	8.1931	9.5975	8.9394	9.9467	9.6172	8.9224	9.6988	9.781	8.4674	9.094	8.3987
AGPAT6	9.5636	8.3005	8.4929	8.5867	9.0588	8.8156	8.4831	9.2592	9.9542	9.4075	9.0477	9.1971	8.5492	12.3531	8.5341	8.899	10.2416	8.9416	9.1117	8.9395	8.8627	9.2041	8.6845	9.6599	9.4817	9.0318	9.6803	8.7481	9.1385	8.5406	8.8391	8.5123	8.6067	8.398	8.2354	8.1963	8.5815	9.8614	9.3842	8.6538	7.9649	8.8452	8.9593	9.2103	8.6653	8.269	7.9911	8.6879	9.1922
AGPAT9	9.2288	9.807	11.6856	10.352	9.609	10.0964	11.2876	9.1878	11.1981	10.478	9.6004	12.4993	9.3649	8.8858	9.8739	11.0781	9.4112	9.955	10.2997	8.871	11.0131	9.5777	11.8803	9.3356	9.4735	10.0118	9.3554	10.4738	10.9819	10.1107	10.0084	11.2826	10.7279	10.7434	10.492	9.3898	9.9398	9.4756	9.9041	9.3533	11.048	10.1547	8.843	9.3915	11.0116	11.3905	11.6384	11.6013	9.5165
AGPHD1	7.4221	8.61935	8.41335	8.17735	8.55795	9.0077	8.4785	7.8464	7.88425	7.3496	7.97245	8.15265	7.68975	7.9425	7.9348	8.90545	7.59755	9.2629	8.3247	8.5874	8.12035	7.7365	7.79415	8.022	8.54185	7.14775	8.71295	8.7599	7.64065	7.74025	8.7247	8.5796	9.05975	7.90085	8.77095	8.2862	7.5993	8.6785	8.40245	8.12705	8.35365	8.47945	8.00485	7.80025	8.2611	8.3205	9.2207	8.16965	8.01885
AGPS	10.0361666666667	10.9639	10.2571333333333	10.4115333333333	10.5354	10.3362666666667	10.2876333333333	10.5820333333333	10.2541	11.0145333333333	10.2886333333333	10.7831	10.336	10.2115333333333	10.3627	10.7285666666667	10.637	10.5279	10.5306666666667	10.4181	10.3321666666667	10.6391	10.6887	10.5359	10.2398666666667	10.471	10.0626333333333	10.1551	10.4869333333333	10.4843333333333	10.3917333333333	10.6509	10.5345666666667	10.4424666666667	10.5894	10.5718	10.5794666666667	10.2167666666667	10.5416	10.1777333333333	10.3731333333333	10.5812666666667	10.4978666666667	9.76156666666667	10.6955333333333	10.8065	10.6204666666667	10.8408	10.8592
AGR2	14.6592	16.5239	16.5851	15.1418	16.3045	16.7502	15.9911	14.079	16.2388	15.7652	14.2142	17.7187	15.8114	13.6479	15.763	17.4016	15.6582	15.7006	15.7535	14.5933	17.6527	14.97	17.4138	15.2012	15.3401	14.8873	15.4776	15.5582	15.6302	16.9574	14.4489	16.7556	16.8048	15.8188	16.3191	14.2836	15.8802	14.4641	14.473	14.123	16.2821	15.761	14.9972	13.6894	17.1601	17.9622	21.1256	19.3622	15.56
AGR3	8.0571	13.5802	13.1833	11.4257	11.4377	12.3314	11.5498	8.9125	12.4735	12.1282	9.2333	13.9816	12.6954	8.2143	13.1289	13.6426	10.612	10.6324	12.2687	11.4283	13.5178	10.2895	13.2187	10.0117	12.0348	10.5907	11.4827	11.2589	12.6155	12.9309	10.0844	13.4996	12.3692	12.2781	11.9457	5.5934	13.5144	7.2793	7.118	8.5978	11.428	13.0016	10.7623	9.6345	13.6953	14.4045	17.5848	16.1741	6.5496
AGRN	11.4486	10.238	11.3927	10.0584	10.7763	9.6378	10.1443	11.1162	10.6155	10.9731	10.6646	9.7565	10.3538	11.1253	10.6798	10.8911	11.6765	10.5438	10.014	11.0023	10.9052	10.6573	10.3604	11.5644	10.9231	10.3967	10.2359	10.5045	10.5805	10.5888	11.914	10.66	10.4963	10.5306	10.5858	10.0591	10.0756	10.3284	10.0519	10.49	10.5034	11.1943	11.0688	12.0581	10.3721	9.3509	8.2786	8.654	8.6368
AGRP	7.5255	6.7954	5.7025	7.0801	7.7542	5.8228	8.2618	6.4525	7.0799	6.3081	5.8706	6.6598	6.3545	7.35	7.952	6.5934	7.7391	6.7093	6.6476	7.0977	7.2636	7.3615	6.3442	6.9316	6.0913	6.8249	6.532	6.6434	6.2874	6.3286	7.8878	7.8574	6.8466	6.7904	6.6482	6.2971	7.7924	6.3038	6.1195	6.3831	6.9162	7.3852	6.7083	6.5885	6.6261	7.4881	6.3312	6.4159	7.1696
AGSK1	10.355925	9.101125	8.87175	9.353775	9.253875	9.73585	8.59655	8.823825	9.2124	8.5853	9.158075	9.170775	9.623575	9.196025	8.6085	9.1135	9.537375	9.7291	8.178675	9.543025	9.781425	8.41655	9.2075	8.92445	9.3758	8.8266	8.764675	9.206025	9.2898	9.310975	9.192275	8.742175	9.64465	8.697875	9.096625	8.726025	9.174125	9.801625	9.500725	9.1596	8.95755	9.5203	9.289975	9.28975	9.215525	8.829375	9.29115	9.026475	8.811125
AGT	12.7402	12.0876	11.6911	12.7256	12.7218	12.3998	11.7294	11.2525	11.1774	11.8442	11.4302	10.0094	11.0372	13.1051	10.1396	10.8593	11.5721	13.8619	12.1515	13.2085	12.1676	13.2932	13.0425	12.8361	12.0044	12.8199	11.5448	11.7991	12.6843	11.974	11.6723	10.6017	13.1796	11.7983	12.0917	14.6528	12.1041	11.7959	14.454	13.3555	12.336	11.44	15.0793	12.1628	11.8003	8.9654	8.3153	9.7937	11.0092
AGTPBP1	8.8013	9.11985	8.51085	8.93985	8.04315	8.4828	8.3658	9.3358	8.2792	8.1722	8.7566	7.8495	8.53065	8.86085	7.83915	8.84995	8.0557	8.6505	8.50075	8.48645	8.55945	8.6701	8.28255	8.6194	8.2847	8.85285	8.62735	8.04435	8.2867	8.3935	8.7116	8.18085	8.39855	9.0596	8.98125	8.42465	8.97295	8.86895	8.98605	8.15715	8.3802	8.851	8.0365	8.772	8.52135	8.5242	7.72815	7.9773	8.5304
AGTR1	5.0753	1.3279	5.0295	3.0016	0.0856	0.3824	-0.0021	2.7156	2.0842	0.2244	2.349	5.7575	0.586	2.256	1.5681	0.8169	3.6827	2.4334	4.5098	2.5995	1.9717	0.24	3.5115	0.1902	4.1271	2.5791	4.5527	2.3839	4.1537	4.0944	1.8279	4.1322	1.9455	2.8374	4.5564	2.0045	-0.0407	1.8725	-0.2606	4.7406	3.9289	2.2318	4.1703	5.5969	3.4396	5.6895	-0.2711	4.2552	1.9242
AGTR2	1.339	1.3279	1.0198	1.43635	1.9191	0.3824	1.99845	0.55425	0.6206	0.2244	0.4306	0.1213	1.1236	0.48	0.5627	0.8169	-0.8375	-0.1428	-0.0801	1.1789	0.2778	0.24	0.8695	0.1902	0.3234	1.79	-0.4519	0.5685	0.8136	-0.299	2.74185	1.40545	-0.1623	0.5849	1.1384	2.0045	-0.0407	1.5392	-0.2606	2.5453	0.2283	0.7276	-0.6045	-0.5507	-0.4446	1.0587	-0.2711	-0.5008	0.23945
AGTRAP	8.4633	8.68	8.2172	7.238	8.23	7.3837	8.605	9.2866	8.3937	8.4749	8.2657	8.0736	7.3985	8.2196	7.7606	8.4374	8.3209	8.3278	8.3838	8.5978	7.3952	8.8242	8.1129	8.4884	8.3246	7.9951	8.0606	8.0546	8.7964	7.8647	7.4107	8.3954	7.6895	8.0638	8.1011	8.1707	7.7599	8.7024	8.733	8.0379	7.9129	8.2077	7.7605	8.5564	8.3535	7.576	7.5203	8.1084	8.4339
AGXT	7.5421	6.5424	7.536	7.4256	7.2853	7.6987	8.0083	5.6612	7.1379	6.5354	8.4805	7.2697	6.4359	6.38	6.9558	6.5035	7.0448	6.3072	6.3759	6.6087	7.6021	7.5792	7.656	7.5387	8.2676	6.9715	6.2846	7.4493	6.6589	6.7207	7.0861	7.4826	7.8094	7.3653	6.6614	7.4654	6.4791	6.9549	8.1671	6.9595	7.7742	6.9111	6.6708	8.2528	7.1351	7.8225	7.0684	8.0695	6.2366
AGXT2	2.0856	3.7896	1.0198	2.9672	2.7104	5.2621	-0.0021	-0.7057	1.9957	0.2244	0.4306	-0.7993	0.586	2.1361	1.2479	3.7863	-0.8375	1.4612	-0.0801	4.243	2.0868	0.24	4.3109	0.1902	0.3234	2.8061	-0.4519	0.5685	4.8	2.5036	-0.3239	3.2916	1.2443	1.9746	-0.1047	2.0045	3.1599	3.6342	1.534	2.5453	0.2283	1.5963	1.3216	-0.5507	2.088	2.5084	-0.2711	1.2714	-0.5883
AGXT2L1	3.3657	2.4226	1.0198	3.7272	3.8451	1.831	5.2284	1.05	3.8397	2.0403	0.4306	1.9788	0.586	2.045	3.3657	0.8169	-0.8375	-0.1428	-0.0801	2.6053	3.093	2.8817	1.966	2.8394	3.6491	3.7095	2.0503	0.5685	0.8136	-0.299	6.3565	4.365	2.3693	0.5849	2.1163	2.0045	2.9876	-0.1443	-0.2606	2.5453	3.0021	3.2772	1.3794	-0.5507	2.1524	3.2708	1.5886	-0.5008	2.3508
AGXT2L2	8.5923	8.37375	8.3513	7.83785	8.20785	8.13355	7.7761	7.8445	8.4084	8.1345	8.5733	8.50015	8.4734	8.18355	8.2194	8.20215	8.84365	7.7896	7.96345	8.50175	8.34115	8.18985	8.12015	8.05985	8.42895	8.0289	8.28575	8.99035	8.60625	8.7119	8.4905	8.3525	7.68815	8.50925	7.8815	7.9824	7.7807	8.8045	7.90455	8.1859	8.34395	8.22885	8.25425	8.7918	8.0233	8.68035	8.3541	7.8341	7.83675
AHCTF1	8.51255	8.28025	8.10195	8.61875	8.50645	8.1573	8.50905	8.18815	8.0085	7.9738	8.2247	7.72175	8.3721	7.92595	7.40395	8.39055	8.35665	8.6916	7.92715	8.2739	8.67475	8.37145	7.77645	8.2856	8.0384	8.3793	8.44	8.2454	8.1479	7.7954	8.86115	7.9828	8.9241	8.11555	8.45745	8.549	8.5959	8.4052	8.1339	8.7631	7.97065	8.43085	8.4647	9.44355	7.70945	7.9987	7.27635	7.59875	8.2307
AHCY	10.5173	10.4549	10.399	10.3876	11.1967	11.3189	10.445	11.847	10.7053	10.8281	11.9636	9.9027	9.7236	10.468	9.9506	11.1958	9.3739	10.5212	11.8682	10.5675	9.8906	11.4523	10.1424	11.395	11.0554	11.8413	11.1955	10.7513	10.6442	9.2604	10.9715	9.8739	11.5095	10.6248	11.4135	10.7329	10.7281	11.2687	10.6799	11.0812	9.7654	10.3007	10.5553	10.8747	11.0675	9.1323	8.8265	9.6483	10.2511
AHCYL1	11.3629	11.7285	11.93225	11.43675	11.5464	11.8371	11.2503	11.7053	11.7653	11.82135	11.5713	11.67295	11.4997	11.4584	11.6857	12.03815	12.6187	11.5519	11.43105	11.56855	11.8984	11.7958	11.7844	11.76855	11.8297	11.38	11.40435	11.51425	11.60055	11.7232	11.87855	11.7087	11.79825	11.38185	11.32665	11.43695	11.69135	11.7555	11.73	11.7658	11.41335	11.78025	11.53725	11.8155	11.80365	11.5011	10.5143	11.43475	11.0578
AHCYL2	10.3344	12.3788	13.3555	11.2548	12.1031	12.8889	13.4949	11.9179	13.4959	13.4627	12.0269	14.3357	12.5959	10.6486	13.0067	12.1784	11.5289	9.8543	12.3563	11.3234	12.8865	11.0253	13.6012	12.0394	11.7953	11.9995	11.6281	12.3605	13.6195	13.098	12.3044	13.5647	12.1823	13.3214	12.576	11.1676	9.6168	13.2799	10.4354	10.9703	13.4833	12.7112	9.5662	12.3758	13.3648	14.0874	13.1372	13.6852	9.5128
AHDC1	9.932	8.6346	8.4275	8.7411	9.29465	8.0065	9.1099	8.14805	8.79975	8.67985	8.13895	8.3718	8.66975	9.4518	9.5118	8.9871	9.5071	8.82095	7.989	8.77995	9.2137	8.88315	8.75735	9.07125	8.4749	8.87265	8.0142	8.63315	8.5294	8.57095	8.9452	9.21135	8.6186	8.59275	8.4218	8.7088	8.5701	8.3587	8.3683	8.555	8.4427	9.1711	8.84285	8.9482	8.6681	8.855	8.2611	8.0928	8.644
AHI1	7.00516666666667	8.09903333333333	7.6629	8.17993333333333	7.86416666666667	7.70203333333333	7.9506	8.01156666666667	7.4193	7.51493333333333	7.44676666666667	7.78253333333333	7.46026666666667	7.0671	7.46136666666667	7.37723333333333	7.0329	7.1807	7.76083333333333	7.86363333333333	7.49546666666667	7.665	7.475	7.34966666666667	7.4334	7.67626666666667	7.5528	7.4436	7.62986666666667	7.56043333333333	8.35446666666667	7.6189	7.30103333333333	7.69363333333333	7.409	7.32183333333333	7.7597	7.271	6.78593333333333	8.0537	7.2102	7.48333333333333	7.36516666666667	6.69256666666667	7.65943333333333	7.96456666666667	7.3422	7.08336666666667	6.7144
AHNAK	11.8207	11.9757333333333	11.5319	11.1145333333333	11.6196666666667	11.4384	11.5060666666667	11.6907333333333	12.1077666666667	11.5539666666667	10.0877666666667	11.9616333333333	11.4048666666667	11.9381666666667	11.1154	11.4201	12.4266666666667	11.5957	10.7117	10.6030666666667	12.9889666666667	10.8438333333333	12.3302333333333	10.6086666666667	10.9772	11.0703666666667	10.8791666666667	10.9586333333333	11.6429	12.0166	11.3408333333333	11.8837	10.9900333333333	11.5499	11.7015	11.2878	10.0591333333333	11.8360666666667	11.4004666666667	10.36	11.3882333333333	11.9809666666667	11.5718333333333	11.8687	11.3138	11.6436666666667	11.9614666666667	11.1007333333333	11.339
AHNAK2	9.21375	6.8912	5.19485	6.92845	7.89175	5.8841	6.13405	7.46575	5.4942	6.1945	3.87665	5.8586	7.2971	8.04165	5.2971	7.5462	10.2677	7.1706	5.07115	7.0685	7.2909	6.07015	7.05865	6.8708	6.758	6.76795	7.58875	6.19975	6.526	6.6299	7.31105	6.1326	5.3042	6.7716	7.9952	7.69585	5.75755	8.25605	5.84505	5.1257	5.8958	7.43965	7.61445	9.9235	4.9958	4.95165	5.49775	4.1058	7.2778
AHR	11.41825	11.54555	11.09445	11.5051	11.53575	11.1524	11.13225	11.1888	11.1858	11.1574	10.0735	10.9846	11.34055	11.60115	10.7167	11.62805	11.39045	12.1738	10.94855	11.52575	12.0486	11.66265	11.65375	11.2822	11.14465	11.33265	11.10335	10.6511	11.09705	11.31595	10.82535	11.0633	11.2516	10.86995	11.42995	11.6933	11.53095	10.5801	11.5365	11.17675	11.46575	11.32145	11.78185	10.89585	11.3987	11.0696	10.31985	10.8696	10.9529
AHRR	6.4575	3.2874	6.0637	4.7102	6.4173	4.8993	4.6236	4.6106	7.2602	5.8018	4.5981	4.8341	5.4871	4.4897	4.6964	0.8169	4.9791	6.4516	4.3536	4.5547	4.196	5.4991	6.3215	5.0045	6.5676	7.9098	4.5138	7.2957	4.8908	4.9857	5.2838	5.786	4.9462	4.3822	6.2659	2.0045	4.3239	5.3677	7.6013	4.3483	5.9826	4.7798	3.6921	4.153	4.2369	7.2228	-0.2711	-0.5008	3.8043
AHSA1	11.3811	11.9147	11.1436	11.1777	11.4645	10.9767	11.5545	12.0845	11.5224	11.3862	11.9467	12.0897	11.3597	10.9813	11.2637	11.862	10.2272	11.6135	11.4737	11.4316	10.9672	11.5848	10.7973	11.6222	10.9586	11.3666	12.0917	10.7485	11.7089	10.7651	10.3327	11.4223	11.2462	11.096	12.4831	11.109	11.4523	10.9248	11.621	10.8055	10.8449	11.6078	10.6904	11.7959	11.3886	11.1332	12.2682	12.2845	11.4564
AHSA2	10.4278	10.0916666666667	9.98766666666667	10.2049333333333	9.83243333333333	10.2371666666667	10.0721666666667	10.0295333333333	10.2771	10.3446	10.1170333333333	10.3559666666667	9.85826666666667	10.3200666666667	10.8957	10.0536	10.7746666666667	10.6221	10.2221	10.5278666666667	10.2317333333333	10.1706333333333	10.4709	9.8887	10.2527	9.996	10.3025666666667	10.5804	10.3048666666667	10.4608	10.3954333333333	10.3327	9.8661	10.2836666666667	9.86686666666667	10.5183	10.4671	10.6036666666667	10.1060666666667	10.1209	10.1185	10.1585666666667	10.4938666666667	10.7051666666667	10.1695333333333	10.7791666666667	10.5525333333333	10.4078333333333	9.99833333333333
AHSG	6.3742	5.484	5.1012	5.7408	6.4785	5.4473	7.3882	4.7574	6.2102	5.6842	5.1388	5.6062	6.7171	6.2451	6.5848	5.5425	5.5116	5.226	4.7303	6.2241	5.4083	6.2972	6.1194	6.0883	4.4168	5.5217	6.1059	5.5109	5.5397	4.5308	6.4651	6.8453	6.0336	5.7008	5.3216	6.9072	5.8973	5.257	4.7931	6.1043	5.9938	6.6573	5.3982	5.6684	5.9941	6.5176	5.5038	5.128	5.5047
AHSP	5.3697	1.3279	5.2434	5.0384	4.9215	2.3998	5.7563	3.9056	4.3987	3.8665	3.5717	4.1134	3.6392	4.7464	5.4379	3.5988	3.7164	3.7622	3.7787	4.6073	4.8608	4.7141	3.2498	3.9706	3.7164	4.6484	4.3913	3.6662	3.9423	4.5523	4.7558	5.0272	3.4726	4.8961	4.371	3.283	4.2474	3.7172	3.2111	2.5453	4.0608	4.7003	3.629	3.4019	3.9191	4.8826	2.5091	4.8652	4.4751
AICDA	3.5506	3.6325	1.0198	2.6746	2.6154	3.3302	3.9111	3.1901	5.3015	2.9992	0.4306	6.0291	4.8634	3.0452	3.6981	3.3342	1.2479	-0.1428	2.1214	2.9321	1.4293	1.8815	4.6998	2.8792	2.355	4.7084	3.0499	0.5685	3.7934	5.1645	7.2541	4.3178	2.0029	3.5033	4.4618	2.0045	2.4315	-0.1443	1.9719	2.5453	5.4652	-0.3657	3.1915	2.3343	1.749	3.9779	5.3132	3.4788	2.147
AIDA	8.35016666666667	8.28883333333333	7.7182	7.9821	8.19653333333333	7.4703	8.1345	7.5051	7.64	7.7717	7.61306666666667	7.53643333333333	8.15923333333333	8.01933333333333	8.3673	7.92813333333333	7.27736666666667	8.01183333333333	7.85083333333333	7.9477	7.8178	8.1573	7.7077	8.2559	7.7184	8.09346666666667	7.67353333333333	7.79313333333333	7.52416666666667	7.30533333333333	7.62426666666667	8.05503333333333	7.9815	7.81476666666667	8.21046666666667	8.18933333333333	7.99783333333333	7.64276666666667	7.69456666666667	7.96066666666667	7.84836666666667	8.04416666666667	7.75863333333333	8.04876666666667	7.78436666666667	7.94173333333333	7.23746666666667	7.86133333333333	7.5986
AIF1	9.93075	9.6574	9.39045	9.9737	10.16245	8.9166	9.8244	9.67465	9.96015	9.6321	8.84	9.5011	9.3407	10.6116	9.99945	9.48375	9.11565	10.36665	9.35395	10.0434	9.6606	9.84575	9.58395	9.87095	9.56935	9.91995	9.545	9.2522	9.41505	9.58605	9.4664	10.3151	9.3051	9.5725	9.52035	9.9002	9.9622	9.4946	9.6969	9.52395	9.4361	9.48035	9.49575	8.7338	9.86355	10.49155	11.0742	10.63245	11.06605
AIF1L	8.0317	7.537425	7.3666	7.710025	7.62005	6.723625	7.993325	7.621425	7.41425	7.791825	7.658225	8.14795	7.127725	8.0386	7.9163	7.85305	7.863325	7.62535	7.66145	7.828675	7.625975	7.6998	7.400225	7.66315	7.5962	7.526475	7.6714	7.6052	7.324925	7.594225	7.76855	8.054275	7.224825	7.6978	7.5291	7.226275	8.0792	7.293875	6.981925	7.063625	7.575325	6.86955	7.297175	7.881	7.5986	8.057975	6.9905	6.965075	7.20575
AIFM1	12.7405	12.7894	13.3599	13.3389	14.4418	14.259	13.5448	13.2761	13.0497	13.528	13.8042	13.2303	13.6275	13.2429	12.9285	14.1796	13.0186	12.4913	13.5714	13.0113	13.7842	13.8159	13.5838	13.955	13.1505	13.5226	13.4336	13.9932	13.3168	12.6599	13.885	13.5245	13.6247	13.1491	13.7577	12.8952	13.9588	13.5181	13.8561	13.3746	12.9423	13.5993	12.9781	13.0424	13.2194	13.4314	13.2562	13.242	13.3839
AIFM2	7.52925	7.70705	6.2031	7.16855	5.8152	8.5328	7.65925	5.191	7.4729	5.74195	6.9566	7.28825	6.3987	6.5902	7.47895	5.8122	9.4836	7.69875	6.79715	7.43525	6.6076	7.3011	7.9707	6.99905	6.904	7.9404	6.7312	6.2224	7.4737	6.7157	8.9071	7.59775	6.9435	7.306	6.597	6.7642	8.0967	7.3863	7.20505	6.7234	6.8516	7.11705	6.50445	7.3937	7.22175	7.3487	6.5604	4.9504	7.00905
AIFM3	7.7628	9.5093	9.5305	9.9712	9.8896	10.9026	9.7274	9.005	10.9974	10.4479	10.845	11.0751	8.935	8.3698	10.3296	8.1118	9.1668	8.6814	9.7974	9.3226	7.9462	9.2111	9.0179	8.8634	11.1847	9.2993	8.3967	10.0372	9.7425	10.4949	10.0096	10.1602	10.3627	9.5417	8.6546	8.1824	5.7263	9.9505	10.8061	6.7269	9.4238	10.5732	6.853	9.4719	9.6797	10.4331	9.7453	9.8003	8.7198
AIG1	10.163425	10.25695	10.2477	10.555525	10.339625	10.531775	11.192075	10.118225	10.537325	10.15865	10.756125	9.8456	10.24985	10.23515	9.4658	10.701325	10.23775	10.9066	10.491425	10.787325	9.827575	10.51835	9.846175	9.973825	9.7412	10.379025	9.3091	9.514025	9.981325	9.777125	11.107925	9.73505	10.6075	9.939225	9.64525	10.990175	10.542475	10.81585	10.739425	10.349675	10.2275	10.454525	10.1848	10.325375	10.451875	9.802675	11.20945	10.90705	11.02475
AIM1	10.4954	12.1361	11.2235	12.525	10.2774	11.7216	10.9281	11.0587	10.9111	10.5038	12.1404	11.1569	12.0539	10.612	11.5707	10.0562	9.1493	10.0617	11.2594	11.5732	10.7511	10.4303	10.9675	10.439	12.6866	10.7433	11.6844	11.0831	10.5888	10.9983	9.4139	11.5664	11.8604	11.3803	10.3902	9.1102	10.3919	11.5516	11.5256	10.857	12.014	11.7599	11.7202	9.8142	11.1681	11.0502	10.2068	10.0731	9.459
AIM1L	8.42166666666667	7.29883333333333	8.30906666666667	7.21266666666667	8.65866666666667	7.79436666666667	8.2649	7.5235	8.75196666666667	8.87336666666667	8.4814	8.27016666666667	8.16786666666667	7.11503333333333	7.67943333333333	7.87476666666667	8.78013333333333	7.11653333333333	8.1257	7.6282	8.703	8.3152	8.44456666666667	8.60413333333333	7.23383333333333	8.71493333333333	7.5387	7.94776666666667	7.23953333333333	6.92046666666667	8.70896666666667	8.31073333333333	7.7449	8.13683333333333	8.4345	7.2011	6.9872	8.79996666666667	8.17666666666667	8.20646666666667	8.1729	8.29116666666667	7.67793333333333	9.22816666666667	7.69686666666667	7.8245	6.19253333333333	6.76453333333333	7.90693333333333
AIM2	8.04	8.3105	8.1967	9.2353	9.4769	8.7065	8.5528	11.553	10.1569	9.244	7.9687	9.5753	10.5829	9.7832	8.5546	6.5408	9.5996	8.4155	8.6152	9.3704	10.3917	8.5868	9.7824	8.4844	7.7207	8.3526	12.3751	9.758	8.0309	9.5881	9.1393	10.0765	8.9574	11.81	9.481	8.4005	9.4074	9.7647	7.5656	7.6967	9.4832	7.8084	8.1183	6.5341	9.4883	10.1627	10.8019	8.9508	9.6185
AIMP1	12.5578	12.7055	12.3787	13.0133	12.9689	12.9983	13.1011	12.7725	12.4481	12.4173	12.9197	12.6387	12.9056	12.3373	12.328	13.59	12.2731	12.913	12.8329	12.6603	12.8176	13.1901	12.3431	12.6676	12.8789	12.7414	12.8238	12.9538	12.5371	12.6799	13.1224	12.5558	12.8333	12.5027	12.711	12.4288	13.3022	12.9648	12.7141	12.7462	12.5693	13.1483	13.0349	13.6921	12.8141	12.7111	14.1861	14.0357	12.9847
AIMP2	12.323	12.6825	12.679	12.5625	12.5442	12.8401	13.3419	13.2457	12.27	12.2949	12.9416	12.7466	12.5324	12.721	11.9061	12.9783	11.6976	12.1126	13.0675	12.56	12.3354	13.556	12.0759	12.6899	12.5435	12.4886	12.6762	12.5705	12.9195	12.0601	12.6385	12.0913	13.3615	12.2401	13.1356	12.8083	13.4355	13.1637	12.9559	12.5621	12.9975	12.8281	12.6087	12.5958	12.8644	12.373	13.5155	13.0006	12.4921
AIP	11.6517	11.0656	11.1739	11.2912	11.5377	11.554	11.4087	11.6477	11.4243	11.6499	11.821	11.3797	10.9452	11.8371	11.5304	10.958	12.0985	11.9489	11.5471	11.4215	11.1706	11.5876	11.2608	11.5848	11.6456	11.5291	11.693	11.6684	11.6019	11.3354	11.5991	11.1104	11.6895	11.025	11.4811	11.8961	11.1934	11.5285	11.6435	11.6958	11.3206	11.1762	11.5976	12.0893	11.2857	11.2062	11.7478	11.8742	11.7133
AIPL1	0.4692	1.3279	1.0198	0.3394	0.0856	0.3824	4.0626	1.5372	1.0944	0.2244	3.0822	2.5246	2.481	-0.3227	3.1647	0.8169	3.0138	1.3386	-0.0801	2.7661	2.2033	0.24	0.8695	0.1902	0.3234	-0.4274	-0.4519	0.5685	0.8136	-0.299	2.0623	3.9506	2.4758	0.5849	-0.1047	2.0045	-0.0407	-0.1443	-0.2606	2.5453	0.2283	2.549	-0.6045	-0.5507	-0.4446	3.7392	-0.2711	-0.5008	1.4136
AIRE	7.4417	6.7687	6.2851	6.6359	7.549	6.8631	7.9078	6.1621	7.0578	6.4962	5.7672	7.805	5.6605	7.7786	7.6757	6.5304	6.4099	6.2473	6.0526	8.0182	7.2645	8.3706	7.0704	7.2583	6.3092	6.7212	6.6515	6.116	6.1241	6.9011	7.0969	7.4016	6.7906	6.5028	6.5434	6.7479	6.7541	6.3069	9.2607	6.8459	6.632	6.787	7.6	5.9881	6.5115	7.6873	6.22	6.1163	7.8759
AJAP1	6.5087	1.3279	3.70355	4.45905	3.48655	3.8868	1.86855	3.00725	5.38455	3.7088	3.5844	2.84895	3.69695	5.7079	1.327	6.6846	5.6129	5.55975	3.9483	3.09195	4.2544	4.48395	6.0179	4.31935	3.5604	5.58015	3.2733	3.23105	5.2631	3.1215	3.48205	4.264	3.03855	5.6268	5.2702	2.74395	2.86115	1.64255	5.3136	2.5453	4.4535	1.72165	6.393	1.24675	3.28355	3.9521	0.9031	2.7094	1.9334
AJUBA	9.5678	9.7603	8.7563	10.0029	9.787	9.3405	10.5359	10.5226	9.1209	9.8939	8.612	7.2808	10.2257	10.0054	9.0669	9.153	8.9474	10.0054	8.8791	9.7057	8.3108	10.2635	8.6775	9.6134	8.6869	9.5236	10.4605	9.014	9.7895	8.493	9.9576	9.2909	9.4188	9.9239	9.6836	10.0698	10.2567	10.0096	9.8577	9.9683	9.6923	9.8584	9.5491	10.4147	9.2043	6.8825	5.8437	7.6541	9.8727
AK1	10.37255	10.06065	10.9844	9.69875	10.7538	10.66285	10.54025	9.5513	10.5741	10.1817	10.5598	10.4961	10.4687	10.44775	9.26525	10.99505	9.806	11.12305	9.7374	9.5673	10.0834	9.0732	10.35735	9.9588	10.7031	10.0431	11.05925	9.85255	10.59095	10.6403	10.4001	10.6984	9.97605	10.56875	9.5778	9.45685	9.6595	9.4707	9.59535	10.89345	10.2803	10.2965	10.09045	9.8116	10.17435	10.7514	10.84315	10.5068	9.7557
AK2	11.877175	12.5812	12.21595	12.1784	12.510175	12.347225	12.369725	12.20245	12.181175	12.308375	12.32585	12.4035	12.29835	11.71135	11.899825	12.566625	11.904125	11.862175	12.30045	11.89445	12.43875	12.31855	12.057875	12.395825	11.845725	11.98795	12.02915	12.08915	11.835075	11.6061	12.470575	12.1626	11.667775	12.075275	11.823775	11.828725	12.207725	12.52135	12.25515	12.270125	11.97665	12.693375	11.526275	12.070175	12.558925	12.328125	13.690225	13.39555	13.09515
AK3	11.43545	11.9917	11.77785	11.95715	11.5851	11.7532	12.07655	11.72695	11.48585	11.178	12.23395	11.46015	11.8871	11.52155	11.9887	11.70775	11.48265	11.23145	11.64775	11.73885	11.50795	11.49095	11.44775	11.74095	11.87315	11.8165	11.4661	12.15305	11.4451	12.1894	11.0323	11.51645	12.11135	11.90475	11.8159	11.98605	11.74745	10.5277	11.79575	12.11945	11.9555	11.86125	11.3379	12.07495	11.386	12.15315	12.19785	12.3983	11.5057
AK4	10.59685	10.2244	10.2067	10.51055	11.0306	11.48625	11.7335	11.9454	11.03215	11.16205	11.1917	11.0798	10.8219	10.42905	9.2752	11.8659	11.7783	10.87265	10.36735	10.43375	11.45175	11.61025	10.65235	11.48815	10.4647	11.17605	9.53355	11.18745	11.67985	10.9894	11.83305	11.56725	12.0651	11.595	11.05145	11.76445	8.58985	12.23425	11.0762	9.7973	11.121	10.93715	9.54875	9.5234	10.90365	10.4504	10.0669	10.61115	12.2251
AK5	4.78486666666667	2.49963333333333	1.92746666666667	3.38586666666667	2.95563333333333	1.41456666666667	3.90443333333333	0.924033333333333	3.97356666666667	1.8465	2.31106666666667	2.40913333333333	1.66713333333333	4.20396666666667	3.00756666666667	2.6098	3.84813333333333	1.4964	1.7394	3.2098	2.77576666666667	3.00226666666667	2.3626	1.77953333333333	2.5846	3.79883333333333	2.51533333333333	2.07756666666667	2.12513333333333	1.91323333333333	5.1031	3.34103333333333	3.33853333333333	2.0056	2.2755	3.0356	3.77256666666667	3.04986666666667	1.97166666666667	3.29876666666667	2.06156666666667	2.08366666666667	2.3606	2.8235	2.35066666666667	3.97463333333333	2.56213333333333	2.6771	1.72536666666667
AK7	4.8985	6.1851	5.0929	4.0228	3.8869	4.6917	6.7707	6.5327	6.5572	4.8299	4.6623	5.0935	6.3986	4.0879	5.676	6.1143	3.3108	3.9129	5.0519	6.2807	4.9606	4.903	6.342	4.9102	4.8272	4.9824	7.1595	4.307	5.5348	5.7214	5.3525	6.029	3.5598	5.8254	5.761	2.0045	5.4613	3.8239	4.9989	2.5453	4.745	7.7241	4.2732	3.7515	6.5097	5.4254	4.3195	4.5634	3.6053
AK8	7.4939	6.9523	6.8854	6.8233	6.9193	5.7927	6.6761	5.9524	6.4534	6.0207	7.4702	6.5058	6.8096	7.0532	7.0033	6.5068	6.4137	7.062	6.3896	6.7747	6.8374	6.9911	6.1367	6.6914	6.6185	6.1815	8.0049	6.6578	6.0389	6.2791	7.4997	7.0974	6.8049	7.232	7.5014	6.5073	6.6578	6.6884	6.4849	6.0822	7.8804	6.914	6.4034	6.2309	6.3512	7.3533	6.4774	6.2582	6.8429
AKAP1	10.8251	11.1599	10.64735	10.92685	11.22605	11.50765	11.15185	11.15	11.0306	11.57	11.3375	11.23365	10.5827	11.3376	11.2372	11.0042	11.506	11.1474	11.4216	10.87585	10.88855	10.99765	10.7946	11.27325	11.2533	11.5525	10.67935	11.2985	11.4378	11.23175	11.48145	11.1766	11.86235	11.10025	11.6326	11.49125	10.6697	11.89815	11.289	11.333	10.766	10.9473	10.91345	11.4123	10.38045	10.68285	10.51905	10.3386	11.1729
AKAP10	7.8264	7.5144	8.1923	8.4274	8.5503	8.2843	7.583	7.9416	8.4881	8.1382	8.3172	8.8734	7.3421	8.3718	7.91	8.4814	8.264	7.6416	8.4106	8.3393	8.1086	7.7293	8.6007	7.3563	8.7146	8.767	7.8378	8.4786	8.3299	8.6316	7.9931	8.5501	7.9601	8.6476	8.5503	8.7137	8.2575	7.7785	8.0013	8.3825	8.5188	8.2584	8.6265	7.8645	8.4403	8.6689	7.8242	8.113	7.671
AKAP11	10.8991	10.86365	10.44165	10.8413	11.0925	11.2883	10.2827	10.9327	9.89685	11.0906	10.6166	9.98425	10.194	11.47205	10.19745	10.5901	11.632	10.76755	10.71365	10.31535	10.7228	11.64835	10.27295	11.21495	10.78875	10.8552	10.77965	10.47935	10.41185	10.59855	11.58785	10.38745	11.4622	10.49185	10.83775	11.67005	10.84655	11.06375	11.18405	11.5077	10.3852	10.437	11.343	10.5592	10.51055	10.5522	10.03425	9.77165	10.84925
AKAP12	9.88963333333333	7.20893333333333	7.9895	8.57356666666667	8.03783333333333	7.5539	7.05656666666667	7.536	7.6952	7.28476666666667	7.48943333333333	8.2849	7.00656666666667	8.93123333333333	6.8102	7.2663	8.51153333333333	9.2227	7.62986666666667	8.62103333333333	8.64716666666667	7.987	8.156	8.10246666666667	8.1044	9.10186666666667	7.8555	7.89986666666667	8.96983333333333	8.92736666666667	8.37243333333333	7.95846666666667	7.4651	8.22113333333333	7.84213333333333	9.34126666666667	6.78533333333333	10.0982333333333	8.5149	8.39156666666667	7.36836666666667	7.23303333333333	9.8446	8.12006666666667	6.99326666666667	7.9343	10.0739	8.17466666666667	8.66183333333333
AKAP13	12.1814	12.008	11.9497	12.1067	11.3056	12.159	11.409	11.6158	11.9991	11.773	11.5895	12.2273	12.2946	12.2067	12.5694	11.9964	12.3621	12.4601	12.0606	11.8051	11.8641	11.2483	12.5954	11.2506	12.4698	11.8419	12.5081	11.8794	12.1845	12.4621	10.7189	11.8953	11.4892	11.9383	11.8735	11.4811	11.3479	11.6353	11.8723	11.383	12.3776	11.9197	12.4771	12.1497	11.7263	12.0763	10.9797	11.3455	10.9656
AKAP14	5.4425	3.5772	3.33655	5.3188	5.5469	3.70785	6.23035	3.65615	4.95415	4.32935	4.26375	4.05725	4.7801	4.90895	5.588	5.0961	4.342	3.88355	4.3785	5.10945	4.8781	4.71965	5.0437	4.69425	4.4436	4.99025	4.19935	4.80465	4.1249	3.6792	5.87645	5.8167	4.4242	4.4758	3.9364	4.53205	4.7106	3.5514	3.99605	4.2482	4.36765	5.0336	3.5893	3.8338	4.96045	5.57125	3.8688	4.12575	4.1452
AKAP17A	12.0752	12.9008	12.7363	13.3072	12.9595	12.9534	12.2062	12.4035	12.8748	12.9322	13.3581	13.1219	13.142	12.8146	12.6839	13.2247	12.3774	12.5824	13.4275	12.7895	13.7472	13.0386	13.3814	13.2032	12.4409	12.7331	12.7693	13.481	12.6851	12.9162	12.9916	13.2116	12.7366	12.7999	12.6541	12.9398	13.1593	12.2953	13.8402	13.6742	12.6391	12.9927	13.5231	13.6559	12.7405	13.1477	12.9941	12.1158	12.8029
AKAP2	7.348	5.5773	6.5848	7.0232	5.5163	6.7631	6.2428	6.7055	6.8821	6.5639	6.8671	6.5191	6.4382	7.332	5.5598	6.1076	6.4335	7.7162	6.503	6.2965	6.7353	6.8382	6.7163	7.1476	6.7844	7.2868	7.3683	6.6567	7.1681	6.6051	6.3762	6.2939	5.679	7.3676	7.2861	6.8795	5.8696	6.7382	7.2848	6.1025	7.2615	5.9099	7.9259	5.4026	6.3065	6.3249	4.8688	5.1395	5.459
AKAP3	2.9281	1.3279	3.1046	1.9884	3.5217	0.3824	3.9922	2.7275	5.3058	0.2244	0.4306	3.5724	0.586	3.4516	2.6787	0.8169	1.2426	2.4198	2.1137	4.454	2.2661	4.046	0.8695	0.1902	2.9744	3.497	1.9651	0.5685	0.8136	-0.299	5.6749	4.071	2.3323	2.6124	2.4182	2.0045	2.5983	4.6643	-0.2606	4.6143	2.8333	2.7012	-0.6045	1.8554	4.5139	1.7715	-0.2711	-0.5008	-0.5883
AKAP4	5.1128	3.4721	2.3228	5.9052	6.16095	3.18975	5.5489	4.20265	6.25015	3.49935	4.3031	2.78635	3.51165	4.3296	4.61645	4.77935	3.5798	3.8734	2.1447	4.8297	3.91185	5.29385	5.40915	3.6827	3.0222	4.4946	5.40965	2.38995	2.653	2.35245	5.7053	5.03855	2.82235	5.43415	5.3708	3.85785	4.68595	4.1374	3.51025	3.81025	3.33185	3.8338	5.9839	3.36955	2.71345	4.66985	4.1594	4.11185	3.16625
AKAP5	6.5414	7.80055	7.6905	5.75745	4.53405	5.3255	7.2011	5.1409	7.0254	6.6537	5.2558	8.3543	7.24955	5.57235	7.49495	3.99895	7.541	5.0864	6.8265	5.961	7.2095	5.0126	7.1089	5.0369	5.82095	5.5409	6.22785	5.9861	7.4272	7.83875	4.62045	7.97495	5.977	7.5695	6.9251	5.3984	4.36875	4.8243	4.0952	3.6914	7.59145	6.67935	5.3385	4.68335	7.44055	8.6023	8.3916	8.55395	5.18725
AKAP6	0.4692	4.4669	1.0198	0.3394	0.0856	3.1585	2.5136	0.8868	1.4452	0.2244	0.4306	0.7212	0.586	-0.3227	1.7049	0.8169	-0.8375	-0.1428	-0.0801	1.9005	-0.5058	0.24	2.9079	0.1902	0.3234	1.7041	1.3652	0.5685	2.7085	1.3996	4.0535	-0.3972	-0.1623	0.5849	-0.1047	2.0045	-0.0407	1.3574	-0.2606	2.5453	2.9023	-0.3657	1.6953	0.662	-0.4446	2.5733	-0.2711	1.2936	0.7793
AKAP7	7.7461	9.2208	10.4968	9.2974	8.3314	10.0559	10.4134	8.0036	10.6604	10.1249	10.0016	11.7856	11.2768	8.4279	11.9474	9.376	8.7098	8.2693	10.0435	10.5968	10.014	7.835	9.9565	9.0157	10.0721	9.2699	9.0819	9.3569	10.245	10.6369	7.4723	11.0995	11.2243	10.0447	10.5147	8.7917	7.7602	8.7488	8.1253	8.2112	10.7229	10.3947	7.9406	8.2065	10.3345	11.3456	12.7665	12.3238	8.1955
AKAP8	12.1278	11.9651	12.1378	12.2197	11.8426	12.7067	11.9215	12.0544	11.7053	12.0001	12.2683	12.1704	12.0867	11.7154	11.9603	12.5427	11.9168	11.5994	12.1121	12.1968	12.4673	11.9686	12.0333	11.9596	12.383	12.1608	12.4318	12.1448	12.1351	12.1873	12.0257	12.2318	12.0574	12.12	12.058	11.7517	12.8169	12.2141	11.8489	12.2575	11.7814	12.0151	12.1948	12.2776	12.1905	12.1153	12.5645	11.8542	11.8899
AKAP8L	10.454	10.6093	10.4739	10.6726	10.2316	10.4347	10.833	10.6126	10.2267	10.719	11.0976	10.0405	10.3896	10.8064	10.2287	10.5952	10.5743	10.7396	10.5199	10.3814	10.1269	10.8892	9.8809	10.7201	10.6196	10.7233	10.6275	10.6999	10.7971	10.681	10.4899	10.1353	10.7845	10.1581	10.7417	10.0139	10.32	10.7078	10.3075	10.6228	10.0975	10.6397	10.3946	10.928	10.241	9.9366	8.9356	9.1259	8.8824
AKAP9	9.0504	9.2573	9.253075	9.11215	9.022875	8.9098	9.435675	8.65685	9.052475	9.2755	8.885725	9.4024	8.537875	9.33905	9.16965	8.1907	9.70825	7.94005	9.0012	8.6105	9.475275	8.61095	9.0581	9.060875	8.969	9.175925	9.276875	8.5557	9.542425	9.4417	9.38415	9.24505	9.169675	8.719325	8.8613	9.738275	9.175575	9.214775	8.8691	8.60705	9.049125	8.57565	8.941	8.778025	9.0887	9.94785	8.90555	8.9193	8.07045
AKD1	4.20415	5.3378	5.03265	5.04576666666667	4.1699	4.86205	4.33593333333333	3.70386666666667	4.98595	4.08261666666667	3.9973	5.21438333333333	5.00045	4.8041	4.86331666666667	3.85943333333333	3.82975	2.3365	5.84033333333333	5.21385	3.78451666666667	3.86265	4.22055	3.43615	5.06306666666667	4.95803333333333	3.75026666666667	4.52833333333333	4.48041666666667	4.88838333333333	5.49136666666667	4.75608333333333	3.8109	4.85241666666667	4.46888333333333	3.76875	3.69893333333333	4.23951666666667	2.72843333333333	4.64395	4.76715	4.92123333333333	3.51701666666667	2.85621666666667	4.35413333333333	5.54215	3.83536666666667	3.75481666666667	1.5829
AKIP1	9.8491	9.7388	9.3842	9.6528	9.9324	9.9735	9.712	10.1607	9.2352	10.0984	9.8411	9.3894	9.7418	10.2972	9.3984	9.7106	8.9245	9.4897	10.0567	9.595	9.8322	10.1142	9.3108	10.0125	9.6894	10.0108	9.9157	9.9922	9.8537	9.043	10.0496	9.7823	10.193	9.8322	9.9942	10.006	9.8828	9.9141	10.2455	10.0485	9.8317	9.9959	9.8817	8.8152	10.0425	9.148	10.3084	10.4596	11.0543
AKIRIN1	10.7119333333333	10.605	10.7712333333333	10.8753333333333	10.32	10.8417	10.741	10.5466666666667	10.6294333333333	10.7403333333333	10.0418333333333	10.6537	10.5718666666667	10.3292666666667	10.2322666666667	11.3344666666667	11.0417333333333	10.8401666666667	10.5068	10.9960666666667	11.3387333333333	10.6762	11.281	10.4106333333333	10.3212333333333	10.4861333333333	10.3256	10.1620333333333	10.5088	10.5911333333333	10.5399666666667	10.5639	10.0773666666667	10.0981333333333	10.6878666666667	10.4680333333333	10.8040666666667	10.4123666666667	10.4634333333333	10.7357666666667	10.3787666666667	10.7415	10.6147333333333	10.8638	10.4736666666667	10.99	11.2331666666667	11.4149666666667	11.0053333333333
AKIRIN2	11.2685	10.6032	10.0895	9.6159	10.531	10.1866	10.5762	9.9141	10.0141	10.6084	10.618	9.4295	9.586	10.9677	9.4105	10.31	10.9018	10.6998	9.6991	10.1147	9.995	10.0994	10.615	10.8253	10.3936	10.2276	9.8387	9.4473	9.5911	9.8352	9.3986	9.804	10.5047	9.9277	10.2132	10.4282	10.305	9.6804	10.3514	9.893	9.8387	10.0096	10.8024	9.5056	9.6307	9.9448	8.3613	8.6628	9.0751
AKIRIN2-AS1	8.6118	9.271	7.7726	9.5486	7.6516	8.9557	8.6769	8.6832	8.2306	9.4331	8.9781	8.2806	8.3536	8.4705	7.9113	8.2327	8.2567	8.4126	8.4474	8.8752	8.1361	8.1262	9.3355	8.3384	8.5907	8.8562	7.8157	8.0113	8.3341	7.895	6.8016	8.3327	9.0938	8.5428	8.2599	9.0284	8.6722	8.3209	8.3194	8.5669	7.88	8.925	8.4521	7.8764	8.5884	8.8338	6.3068	7.5672	7.5757
AKNA	6.19245	5.690525	4.8724	6.186475	5.11005	5.12865	6.19405	5.00295	5.7322	4.94225	4.146125	5.51775	5.370125	6.33505	6.652975	5.3727	5.274275	4.7418	5.045825	5.577075	5.8268	5.85575	5.83885	5.214375	5.131075	6.097425	5.19055	5.2185	4.90775	5.724275	5.346875	6.31945	5.172825	5.697025	5.187525	3.701825	5.703875	5.028175	4.985725	4.821925	5.592125	5.8393	4.718875	5.216775	5.428	5.927825	3.618925	3.147925	4.3499
AKNAD1	5.8043	5.58515	4.90915	5.6504	6.81215	5.59745	6.58795	5.21715	5.83645	5.4623	5.1784	4.28385	5.88995	5.6533	6.1239	3.8122	6.4332	5.1833	4.69295	6.68925	5.5884	5.58375	3.8617	5.67645	4.71075	6.66595	5.8219	5.06365	4.94405	4.2154	7.49225	5.55455	5.87345	5.87735	5.70725	6.86655	4.83115	5.6275	5.90055	6.4308	5.7816	6.00955	5.1283	7.3088	5.60275	5.40565	5.04235	4.60315	6.8983
AKR1A1	9.8716	11.3521	10.8804	10.2559	10.4719	10.4907	10.3662	10.8905	10.5793	10.5279	10.3377	10.9683	10.5412	10.267	10.4769	10.8941	9.4367	10.1023	11.1059	10.6154	10.0987	10.5132	10.7228	10.4579	10.6224	9.8095	10.6237	10.7463	10.5593	10.3175	9.5148	10.8582	10.8751	10.0648	10.304	10.2582	11.1858	10.3995	10.1421	10.5142	10.367	10.4149	10.1105	9.8392	11.189	10.9383	12.0515	11.9239	9.8848
AKR1B1	11.0112	10.2966	12.1053	11.1818	11.8556	11.523	12.6406	10.94	12.7647	11.6142	11.1261	12.9021	10.5761	11.3534	11.4868	11.3824	10.9479	12.6938	10.78	11.0888	11.2312	11.8536	12.8755	11.4053	11.6559	11.5035	12.7378	11.4621	12.0765	11.2247	10.5149	12.2203	10.6675	11.7555	11.6642	11.0113	10.1454	10.1619	12.3336	11.0516	12.2296	10.3126	11.2505	10.2025	12.0297	12.2557	12.6978	12.677	10.7428
AKR1B10	6.27635	10.1011	12.8842	11.14055	12.846	12.1929	13.9504	10.0624	13.47745	12.2711	9.558	13.96935	10.93275	8.18925	12.64005	12.1024	8.71945	7.5949	10.46675	9.1085	11.72685	10.88875	13.6641	11.4466	11.7029	10.55445	13.55295	11.91435	12.5523	11.4898	10.93525	13.4599	10.40465	12.2443	11.59155	8.71485	9.20505	8.40025	9.10785	11.65165	12.68835	10.869	5.1109	10.9112	12.8233	13.2949	13.7987	13.35195	8.0499
AKR1B15	4.6566	8.9388	11.809	9.8847	11.8337	10.9638	12.9242	8.9343	12.486	11.0355	8.7868	12.8494	9.7891	6.8731	11.4507	10.857	7.383	6.4008	9.3647	8.0176	10.4604	9.6831	12.2865	10.3587	10.3847	9.5508	12.4489	10.8909	11.5384	10.3277	9.8809	12.1922	9.2872	11.1625	10.5304	7.3611	7.8909	7.2451	8.0974	10.4564	11.6736	9.7429	4.1874	9.8158	11.8754	12.1495	12.4439	12.2838	6.3615
AKR1C1	7.9841	7.52676666666667	8.79766666666667	7.07163333333333	7.51646666666667	8.10723333333333	7.8935	7.4834	8.06893333333333	8.86533333333333	7.3419	7.44456666666667	6.26173333333333	7.2508	8.09856666666667	7.21206666666667	6.91643333333333	7.9344	7.29843333333333	7.49883333333333	6.5153	7.9261	7.45163333333333	6.336	7.38243333333333	7.77783333333333	7.68823333333333	7.05503333333333	7.55993333333333	7.30406666666667	9.81056666666667	7.6948	6.55543333333333	7.4159	6.12763333333333	6.63796666666667	7.266	7.45466666666667	8.6099	7.75766666666667	7.42463333333333	6.46296666666667	7.7682	6.21233333333333	7.5425	8.93696666666666	8.53803333333333	8.35493333333333	5.88463333333333
AKR1C3	12.991	13.7206	14.7234	12.728	13.5248	14.3512	12.8195	12.9149	13.6479	14.2925	13.9155	13.484	13.5067	13.2945	14.3407	13.6083	11.7451	12.4319	13.6006	12.6815	11.9455	13.8745	14.7316	12.5149	13.6936	12.8046	14.552	13.1522	13.4337	13.386	15.3688	13.9798	12.3664	13.3444	12.3103	13.4689	13.6627	12.5983	14.0422	15.8337	13.7137	12.8795	14.5176	13.5161	14.1676	14.8456	16.2857	15.9217	12.6872
AKR1C4	7.79885	6.69605	8.2766	7.14725	7.19105	8.5989	7.0108	7.63745	6.7818	7.7777	7.5716	4.5356	6.66895	6.8354	7.1344	8.47555	3.6107	4.89775	7.29685	7.808	3.79055	8.98325	8.1343	6.44975	6.9858	6.7345	10.4028	4.8582	5.00575	4.41265	8.20245	7.69315	5.3521	5.9559	3.9244	5.68775	8.26885	6.70545	8.173	10.5589	5.0323	6.3157	10.07225	5.28405	8.24585	7.4137	5.4504	6.5777	6.27615
AKR1CL1	4.7959	4.9874	3.6216	4.0103	5.3949	4.3068	5.7984	1.1739	4.998	2.6886	0.4306	1.9513	2.1025	3.8867	5.0393	2.1726	2.4543	1.2888	-0.0801	3.1254	3.2689	5.066	3.1261	1.4186	1.7357	4.481	7.4287	0.5685	1.9805	-0.299	6.4289	5.4155	2.5605	4.056	1.6192	2.0045	3.6775	3.1755	2.7855	2.5453	0.2283	3.7234	5.5079	2.3738	3.4093	4.381	-0.2711	-0.5008	3.749
AKR1D1	0.4692	1.3279	1.0198	0.3394	1.85305	0.3824	-0.0021	-0.7057	-0.314	0.2244	0.4306	0.39155	0.586	-0.3227	-0.6967	0.8169	-0.8375	-0.1428	-0.0801	-0.1711	-0.5058	0.24	0.8695	0.1902	0.3234	-0.4274	-0.4519	0.5685	0.8136	0.88345	-0.3239	1.02005	-0.1623	0.5849	1.35535	2.0045	-0.0407	-0.1443	-0.2606	2.5453	0.2283	-0.3657	-0.6045	-0.5507	-0.4446	-0.4568	-0.2711	-0.5008	-0.5883
AKR1E2	5.7061	6.7381	3.6846	3.6753	6.2791	5.8431	6.7531	4.6227	4.2534	5.4853	5.563	3.8397	2.5283	4.925	5.2048	4.2271	4.0655	4.1541	6.096	5.3513	3.6794	5.9276	3.0899	4.871	5.2169	6.677	4.6029	5.1275	5.7893	4.9454	4.9114	4.8418	4.757	4.4614	3.4571	5.4933	5.1823	6.0813	5.5864	2.5453	4.4792	3.7383	5.6208	2.8832	4.6454	4.2108	2.9147	4.8707	5.3073
AKR7A2	13.1357	12.9484	13.5508	12.6484	12.9891	12.5901	13.2775	13.6266	13.4109	13.2886	13.2057	13.4275	12.5762	13.0179	13.6798	14.6779	13.2444	13.2111	13.4006	13.3125	13.3126	13.397	13.3096	13.5072	13.5176	13.0577	12.5342	13.3038	13.3653	13.341	12.6963	13.5196	12.3808	13.2444	13.0939	13.3978	13.8607	13.449	13.4575	13.6535	13.118	12.5197	12.9638	13.4616	13.7611	13.8487	15.4348	14.3477	13.7897
AKR7A2P1	9.2934	9.8217	9.9574	9.0752	9.5494	8.6415	10.2308	9.9615	10.052	9.9592	9.8492	9.6453	9.1009	9.1229	10.1252	11.5141	9.2037	9.3879	10.0271	9.3187	9.4928	9.7752	9.2379	9.4134	9.9365	9.549	9.2497	9.8911	9.8054	9.4921	9.0166	10.3816	8.8541	9.718	9.6123	9.3805	10.8148	9.6679	9.321	9.6432	9.5867	8.8741	8.9874	9.6667	10.401	10.3456	11.0789	10.2944	9.3996
AKR7A3	11.763	12.2772	12.4078	11.341	12.3011	11.3734	12.4265	11.8805	12.6004	12.2814	12.2162	11.7121	11.3491	11.2084	12.3847	13.7068	11.5972	12.1871	12.169	11.4421	12.0944	12.4158	11.9555	12.2155	12.178	11.9845	11.6636	12.151	12.0122	12.103	11.3267	12.3554	11.5361	12.1074	11.9528	11.7236	13.3594	12.1872	11.8201	11.9124	11.7996	11.5035	11.3643	12.2316	12.9974	12.6024	14.2555	12.9717	12.0327
AKR7L	11.3001	11.7219	12.12075	11.02805	11.69335	11.08195	11.94355	11.2816	11.99905	11.88305	11.6302	11.2479	11.11365	10.84875	12.24015	13.54715	11.23205	11.1848	11.9196	10.45395	12.06805	12.06835	11.1479	12.1489	11.7745	11.31115	11.21395	12.0541	11.46665	11.86055	11.11495	12.0681	10.76145	12.128	11.6333	11.33255	13.1572	11.8393	11.5335	11.52335	11.5317	10.9685	10.72765	11.92735	12.2664	12.22575	12.84615	11.91155	11.62285
AKT1	12.2472	11.6238	11.6097	11.2568	11.6246	10.914	11.7934	11.4583	11.4931	11.4385	11.3703	11.6781	11.3569	11.6883	12.0667	11.7003	11.8848	11.9851	11.2471	11.4283	11.5345	11.6855	11.6227	11.9751	11.2288	11.5514	11.5641	11.293	11.2397	11.4799	11.5482	11.7554	11.2893	11.4409	11.2105	11.5937	11.4365	10.9518	11.6195	11.0709	11.5044	11.6962	11.5839	11.7488	11.7519	11.502	12.4188	12.1885	11.915
AKT1S1	7.5861	5.4358	5.41425	6.3126	7.18365	6.32525	6.8686	6.5774	6.79505	6.1885	6.1237	7.04815	6.05575	6.9419	6.8344	6.49485	6.60405	6.77735	8.78545	6.9805	6.7966	6.02895	5.1372	5.59975	6.50025	6.75595	6.603	6.46965	6.456	6.1679	7.96355	6.95435	5.9472	5.5132	7.08335	5.54815	7.1979	6.4583	5.9911	5.86915	6.39175	6.14535	6.74515	7.0671	7.4945	6.67945	6.27805	5.9448	6.0644
AKT2	8.179	7.70523333333333	8.0057	7.82363333333333	8.51226666666667	8.15366666666667	8.1881	7.98493333333333	7.76503333333333	7.9637	8.37296666666667	7.8486	8.06403333333333	8.18333333333333	7.61696666666667	7.68756666666667	8.27696666666667	8.06706666666667	8.19073333333333	7.91876666666667	8.00973333333333	8.046	7.65746666666667	8.091	8.4094	8.00013333333333	8.0881	8.52063333333333	8.45543333333333	8.06786666666667	7.93106666666667	7.97886666666667	8.06726666666667	7.88216666666667	8.28373333333333	8.2543	7.77236666666667	8.38846666666667	7.933	8.16306666666667	7.69473333333333	7.97653333333333	8.2352	8.60046666666667	7.6838	7.76173333333333	6.5906	6.74883333333333	6.89683333333333
AKT3	9.9414	7.14735	7.90305	8.8115	8.13565	7.8574	7.1694	8.38215	8.4593	8.2972	7.09485	8.1095	7.4383	9.9403	7.01705	8.22405	10.0415	9.542	7.83605	8.5931	8.89125	8.39825	8.71425	8.20915	8.3237	8.92025	8.2982	8.44845	9.16135	8.9445	7.6911	7.75055	7.16725	8.09785	10.2315	9.3482	7.75995	8.8981	8.7866	8.3925	8.19055	6.2371	9.71785	7.1422	7.72935	8.15555	7.55575	7.9559	8.80295
AKTIP	8.07255	8.52755	9.1392	8.21065	8.3872	8.64615	9.78355	8.5894	8.9854	8.85925	8.9261	8.9187	9.20035	8.24135	8.7225	8.36535	7.51445	8.1215	8.78005	9.4875	8.44845	8.7498	8.64245	9.2531	8.5591	9.1212	9.63075	8.41675	8.80405	8.33635	8.6887	8.8796	9.13805	8.8246	8.7087	8.77275	7.56315	8.95635	8.1609	9.2188	9.22745	8.78545	8.9463	8.91825	8.7394	8.77915	9.2685	9.28595	8.91595
ALAD	7.7182	8.9757	8.6431	7.9801	8.0007	7.9032	8.318	8.4202	9.0199	8.1747	8.7942	8.4191	8.7723	8.3381	8.4051	6.995	7.464	7.6353	8.8671	8.0586	7.9474	7.9913	8.0105	8.4865	9.0136	8.098	9.1339	7.5848	8.9486	8.2468	7.963	8.256	7.9661	8.6907	8.2299	7.7874	7.6311	8.0312	7.8253	8.2532	8.7759	7.9651	8.5732	7.1304	8.2095	8.4096	7.8436	7.7974	5.5884
ALAS1	10.6061	10.7716	11.2951	10.5973	10.974	10.8276	10.6827	10.549	11.3914	10.9686	11.4289	10.9281	10.8779	10.7237	10.7838	11.3305	10.0309	10.3401	10.7455	10.9287	10.6787	10.6251	11.2734	10.7767	10.8447	10.4374	10.9437	11.4168	10.4427	10.605	9.7539	11.0711	11.3517	11.4036	10.8616	9.8662	10.1621	10.8544	10.5408	10.999	11.1711	11.5052	10.117	10.6097	10.9506	10.8902	9.6534	10.2981	9.3685
ALAS2	9.0293	7.3224	8.4492	8.4848	8.8071	7.2223	9.5313	6.9413	8.2615	7.3571	6.8068	8.3555	7.268	8.3818	9.9939	7.9846	7.7563	7.403	8.4126	7.7856	11.0943	8.4648	9.2186	8.2407	6.8312	8.2672	7.2405	7.6879	7.5882	8.2207	7.9054	9.3573	8.1991	9.2317	8.1531	8.8114	9.2233	6.6558	7.2367	7.2649	8.1955	8.3688	7.4183	7.1131	8.5583	8.9152	8.5148	9.3766	8.6439
ALB	2.31	1.3279	1.0198	2.6741	2.5152	0.3824	2.6683	1.8424	3.3616	0.2244	2.3793	-0.7993	4.0556	-0.3227	4.0149	0.8169	-0.8375	-0.1428	2.81	4.5454	1.2834	0.24	0.8695	0.1902	4.4223	3.1124	-0.4519	3.1828	0.8136	-0.299	5.2281	2.8124	-0.1623	0.5849	4.4462	2.0045	-0.0407	-0.1443	-0.2606	4.5208	3.5278	1.3464	1.2742	0.901	-0.4446	3.0328	3.9569	-0.5008	-0.5883
ALCAM	11.186	10.5986	10.0336	10.3684	10.8232	9.7386	9.4897	11.1938	10.0922	10.3548	10.3964	10.0577	10.5639	10.4261	10.056	9.0996	12.6782	9.9229	10.3719	10.0999	11.5675	10.7537	9.4954	10.355	11.0381	9.7908	8.6565	10.8781	10.1391	10.5929	11.5217	10.5073	10.1017	10.8139	10.7975	10.3453	9.167	11.102	10.507	10.4898	10.5277	10.8512	10.2527	10.5524	10.1425	10.3545	8.9134	10.186	9.8396
ALDH16A1	10.0175	9.725	10.0219	9.6684	9.8763	10.3287	9.4568	9.1731	9.4688	9.4892	9.9273	9.6153	9.4446	10.0658	9.5194	10.3141	10.2134	9.8817	9.5072	10.1159	9.7463	9.3033	9.8073	9.2306	9.8747	9.9715	10.0713	10.4067	9.7771	9.4157	9.4226	9.745	9.9311	9.5855	9.9565	8.9779	10.1331	9.4446	9.1703	10.0872	9.3126	9.5336	10.1843	9.9634	9.8268	9.6619	7.8313	8.2322	8.1368
ALDH18A1	10.9999	11.9358	12.33	11.5326	11.2847	12.6606	11.1018	12.2554	12.0748	11.5568	12.153	12.3114	11.7487	11.0853	12.3487	12.3087	10.7714	11.1269	12.3832	11.8325	11.8856	11.7617	11.6361	12.0239	11.7402	12.3865	11.5576	11.647	11.817	11.5629	12.159	12.0384	12.7219	11.8612	11.7063	12.0839	11.8484	12.6148	12.7587	12.0394	12.0119	11.9811	12.1037	12.7908	11.8577	11.4123	11.5753	12.1585	11.9321
ALDH1A1	8.23895	10.0672	9.75975	9.15425	9.2187	8.59605	10.35095	8.399	9.3164	8.33755	7.0201	10.38035	8.7644	8.51315	10.5947	12.2327	8.60735	8.16175	9.1599	10.936	8.9954	7.884	9.11625	8.0055	10.0475	8.49005	7.42845	8.56025	11.004	9.15335	7.8912	10.53285	9.6911	8.7993	9.15905	8.09025	10.42535	8.07025	9.017	11.18765	9.63885	9.4987	10.3116	6.19635	10.6692	11.01245	9.99675	10.76335	7.54635
ALDH1A2	3.164	6.767	6.402	3.5686	0.0856	5.522	3.9688	2.6282	6.3116	6.1357	5.3964	4.9659	5.903	-0.3227	2.7489	3.6247	-0.8375	5.462	3.4502	4.267	4.3271	5.1462	7.8669	4.6882	4.1391	4.7761	6.2715	4.132	4.1361	5.1617	-0.3239	5.0226	-0.1623	4.5976	3.8235	2.0045	4.4536	-0.1443	2.9486	2.5453	3.9336	-0.3657	2.9187	-0.5507	6.1617	4.4024	3.9778	5.0573	-0.5883
ALDH1A3	10.3339	9.3272	10.3405	10.9505	9.9051	10.7796	10.0184	10.0064	9.6967	10.7307	9.432	9.2288	9.6308	11.452	8.3063	8.1224	8.4685	10.3443	10.8719	9.3413	10.0417	11.2497	9.4595	10.8594	10.971	11.1231	11.233	10.3598	10.2239	11.1182	9.5739	9.8785	9.6484	9.8946	9.3134	11.7295	11.5397	11.2149	9.9044	11.3337	10.3382	9.0621	11.6504	7.4061	9.67	10.2628	9.3291	10.2223	10.2514
ALDH1B1	10.8263	9.6636	9.5256	10.8483	10.4773	10.3821	11.089	10.3764	9.9239	9.6512	10.8454	9.9011	10.3396	9.8819	10.5784	10.7119	10.1226	10.8789	10.3672	10.2472	10.071	10.9034	9.695	10.1447	10.8624	10.3962	9.1957	11.4995	9.8932	10.5608	9.9129	10.413	10.7137	10.0262	10.4718	11.0803	9.8269	10.045	10.8879	9.3476	11.5871	10.9916	10.9962	9.9517	10.3331	9.2686	9.4488	9.0932	10.1165
ALDH1L1	6.5348	11.2783	9.9985	7.1879	7.4219	8.2863	8.5469	6.5313	9.9308	7.8713	6.0789	8.9004	10.8653	6.5236	10.782	10.7319	8.7026	5.2642	8.6891	6.9851	8.1994	7.7863	9.6519	6.1559	8.2446	7.7985	8.2122	7.3522	8.6913	9.8034	7.9929	9.3953	7.428	9.2263	8.3541	4.3731	5.8807	4.3729	4.3454	6.8274	8.6102	8.5379	4.9368	7.5746	9.9374	9.3618	8.6752	9.3495	5.8094
ALDH1L2	8.4552	7.5367	6.6896	7.4744	9.1273	7.0166	7.5393	6.7197	7.7026	7.3527	7.0249	6.2927	5.5112	8.3595	7.9489	8.6083	9.6121	8.1054	6.0174	7.5449	8.3059	8.1561	8.0968	7.2021	6.8262	7.1822	6.7465	6.3709	7.8267	7.3827	8.4719	7.9762	8.0855	6.8579	7.5014	7.6348	7.3664	7.0299	6.6713	6.8266	6.7217	6.5596	8.002	6.9375	7.4651	7.8048	8.2013	7.3375	8.4524
ALDH2	12.3204	13.5556	13.9143	14.0077	14.2212	14.3926	13.3929	12.9554	13.8264	13.8663	14.608	13.4485	13.7587	12.2393	14.1558	13.5028	12.4726	13.0231	13.6635	13.9633	13.4978	13.0545	14.1761	13.8337	14.4979	13.6447	13.4408	14.2296	13.6406	13.4867	13.107	13.5128	13.8699	13.3263	13.1355	13.6218	13.5703	13.4813	13.694	13.9298	13.6974	13.8263	12.3804	12.8326	13.6218	13.2988	12.9994	13.1461	12.7698
ALDH3A1	8.06645	7.7468	7.40165	7.8179	8.51295	6.8476	8.5728	7.13835	7.64105	6.5411	7.681	8.1887	7.24965	5.2934	8.7415	9.93415	7.41445	6.9571	7.3528	7.3905	7.5746	6.6932	7.3556	6.65325	7.9893	7.09695	7.51295	8.51835	8.5543	7.71135	9.382	7.9916	7.75275	7.52025	7.572	5.27245	7.69615	5.815	7.2985	5.5599	7.57945	8.23765	7.4906	6.70935	8.84835	7.56555	6.8965	6.81475	3.93405
ALDH3A2	10.9491	11.08645	11.62555	11.46645	12.1758	12.0919	11.7545	11.5024	11.60095	11.8182	11.8146	11.92185	11.2468	10.70595	12.24725	12.99315	10.8826	11.04545	11.3758	11.68125	12.09035	10.3334	12.1934	11.0351	12.072	11.69745	10.99125	11.45185	11.65145	11.6747	12.15	12.24725	11.233	11.5413	11.4594	12.1928	12.0395	10.7201	11.14655	12.0777	12.04885	12.05505	12.0797	10.59125	12.19755	11.9548	12.51525	12.47565	10.4147
ALDH3B1	7.9735	7.89003333333333	7.48683333333333	7.2984	8.3681	7.15373333333333	8.51416666666667	7.16793333333333	8.11023333333333	7.82193333333333	7.3728	7.73176666666667	7.30086666666667	7.7878	8.284	8.2722	8.005	7.80033333333333	7.60823333333333	7.55316666666667	7.6593	7.8842	8.03926666666667	7.9577	7.45476666666667	7.8302	8.21723333333333	7.79156666666667	7.57776666666667	7.3775	8.54203333333333	8.17043333333333	7.6162	7.7799	7.7315	7.4908	7.56343333333333	7.75823333333333	7.25353333333333	7.5502	7.58056666666667	8.03923333333333	7.3298	8.11483333333333	7.89466666666667	7.9529	8.1387	7.3846	7.24073333333333
ALDH3B2	6.5279	5.4341	4.8578	5.7965	6.4663	4.3483	6.3422	5.7808	5.2828	4.8466	5.5337	5.2008	5.8474	4.9448	5.6549	5.5586	5.4035	5.0706	4.8711	6.0154	5.7181	5.6949	5.0862	5.3933	4.5531	5.4642	4.9995	5.2819	4.6472	4.131	6.2201	6.4807	5.952	5.4776	5.1189	4.3169	5.4723	5.1318	4.6756	4.568	4.9592	5.6424	5.2432	5.0991	5.4082	5.7835	3.2713	4.2177	4.6055
ALDH4A1	7.7287	7.04405	9.7495	9.4455	9.7654	8.88165	8.4822	8.29395	8.7837	8.9412	9.7228	7.2365	7.24815	7.67835	7.23585	9.0209	8.19505	7.21115	8.8497	8.30215	8.55	8.9684	8.0742	9.5024	9.17155	9.0999	6.78205	8.37945	7.51845	6.94885	7.97855	8.82155	9.60765	7.87935	7.37575	8.6334	7.85885	8.741	9.0541	10.41335	7.26145	7.3557	9.3764	8.8102	7.956	7.32565	6.1682	6.07665	7.6489
ALDH5A1	6.74	9.1437	8.6747	8.4304	8.424	8.4207	8.377	9.8697	9.3187	9.6384	8.8058	9.1679	8.7015	9.1992	9.8359	8.0927	8.2158	8.7402	9.2461	9.1116	7.4459	8.6878	8.5079	9.7184	9.2792	9.0547	9.4627	9.6461	9.0624	8.7836	8.0693	8.9697	8.6584	9.1369	8.4494	9.6196	9.6629	8.6963	9.2246	8.7596	9.061	9.077	8.3392	9.5669	8.8181	8.7336	7.7439	7.6937	9.0933
ALDH6A1	9.7441	10.7269	10.0445	10.1247	10.0471	9.0795	10.7136	8.7755	9.8748	9.5197	9.7733	10.7589	10.2288	9.8132	10.4722	10.1364	10.3252	8.8497	10.0178	9.1833	9.4583	9.996	9.9362	10.1414	9.866	9.5485	8.6273	10.0367	10.2689	10.8949	10.1776	10.2614	9.6746	10.0588	9.5551	10.1531	9.4811	9.1699	9.6467	9.4105	10.029	10.4637	9.3173	9.5515	10.2205	10.5657	9.9165	10.0599	9.4516
ALDH7A1	7.7398	9.02866666666667	8.95513333333333	9.30323333333333	9.5325	8.916	8.31196666666667	8.4899	8.56196666666667	9.44343333333333	9.74086666666667	8.97736666666667	9.795	8.74973333333333	9.757	9.23356666666667	8.185	8.33016666666667	9.8388	9.31886666666667	8.6682	8.6668	7.99076666666667	9.16906666666667	9.32206666666667	8.64953333333333	9.26726666666667	9.93583333333333	9.33646666666667	8.4571	8.68173333333333	9.11796666666667	9.51796666666667	8.7879	8.65956666666667	9.0407	7.60346666666667	8.9696	9.3315	9.29366666666667	8.474	9.51726666666667	8.61053333333333	7.8497	9.37866666666667	8.95496666666667	8.11196666666667	8.83296666666667	8.00463333333333
ALDH8A1	4.5439	3.8637	3.1548	5.0639	4.8076	4.237	5.1086	3.4739	5.221	3.9063	2.0074	4.0537	4.0003	4.9085	4.3328	4.4996	5.2577	5.3512	4.2658	4.3039	5.4423	4.859	4.4879	3.9803	4.2936	4.9813	4.1422	5.7473	3.9202	3.6956	6.1935	4.7782	5.1642	3.8113	4.3201	2.0045	5.0026	4.6541	5.9353	2.5453	4.5751	5.0062	3.6154	3.7855	4.8279	4.9078	3.68	3.4048	5.4842
ALDH9A1	11.4288	11.6636	11.658	11.0104	11.5597	11.2137	11.5839	11.0183	10.9573	11.0626	11.1858	11.7532	11.4818	11.2548	11.69	11.5636	11.3521	11.5576	11.3331	11.2481	11.7087	11.322	11.2902	11.2544	11.3628	10.7617	11.4247	11.6332	11.7162	11.4124	11.5702	11.2483	12.1784	11.1662	11.5398	11.5711	11.9288	11.0107	11.2757	10.9884	11.6491	11.5849	11.2254	11.0316	11.3269	11.7127	11.2439	11.393	10.8314
ALDOA	15.7044	14.8457	15.319	14.4731	15.3213	15.5871	15.7875	14.9132	15.2099	14.6255	16.052	15.4222	15.3128	14.6151	15.5128	15.4197	15.7674	15.1344	14.8311	15.0215	16.4995	15.0088	14.9973	15.3169	14.9551	15.0361	14.7898	15.4026	14.7512	14.9573	14.8053	15.3655	16.1307	14.3487	15.0856	14.0934	15.2543	15.7427	15.538	14.8651	15.2498	15.1267	14.7413	16.1827	15.1617	14.7977	15.2598	15.2323	15.132
ALDOAP2	5.2169	7.874	5.8103	6.8456	7.0506	3.71	7.1787	6.3167	6.4372	6.226	6.1871	5.9053	6.8774	6.8606	7.1439	6.067	5.9322	6.2139	5.4732	7.414	6.478	6.9272	5.2289	7.3797	4.8608	5.5222	7.8256	7.0204	7.0724	5.8806	7.1152	5.8697	6.2633	7.1622	6.2049	7.2566	8.5301	6.4529	6.3913	2.5453	6.8637	4.7774	6.2785	4.9827	5.0885	7.5257	4.5497	4.9113	5.2672
ALDOB	5.41285	9.78135	11.1717	9.84535	10.8713	12.2149	11.52275	7.9593	8.8441	10.1535	8.4475	5.74425	10.6834	6.075	7.97795	11.0996	7.41965	6.6536	11.12425	8.95815	9.25645	10.4331	11.4277	8.17505	9.57675	9.506	6.17875	10.4179	9.2118	10.61815	6.6365	10.6895	7.8247	9.1121	10.81515	11.0063	10.30775	7.02045	10.3083	10.60405	10.60725	10.32455	6.66435	11.4202	10.8626	7.24165	7.7638	11.9009	8.75005
ALDOC	9.1533	7.617	7.8835	7.3424	7.7347	9.7001	9.4199	8.5535	9.5306	9.1751	9.5203	7.7704	8.6158	8.1762	8.0019	8.448	8.9524	8.3834	8.0993	8.6124	8.8596	8.3977	8.5345	9.2798	9.3693	8.398	7.6113	9.8451	9.0216	8.49	8.7028	9.7288	9.639	8.3969	9.5589	8.3892	8.7919	10.6084	9.4104	7.1977	9.9609	9.8278	8.313	9.5405	9.3367	8.6363	6.7291	7.8578	8.7781
ALG1	10.7463	11.037225	10.84045	10.388	10.778625	10.97725	11.406575	10.72275	10.6221	10.23695	11.0121	10.7552	10.682125	10.132825	10.8936	11.33	10.2574	10.4379	11.017875	10.385675	10.822725	10.197625	10.660175	10.562475	10.862675	10.620275	10.67655	10.629075	10.70365	10.706425	11.143525	10.638475	11.23355	10.6966	10.483675	10.091725	10.661225	10.909875	11.505825	10.6609	10.715575	10.802675	10.352925	10.43725	10.656825	10.2652	11.048075	10.96375	11.28565
ALG10	7.1015	7.7523	7.4943	7.9349	7.026	7.4251	7.8333	7.4365	7.4878	7.1343	7.8305	7.4497	7.4691	8.0051	7.4023	6.7272	6.5569	6.0525	7.3335	7.0555	7.082	7.5737	7.4268	6.659	6.5487	7.8345	7.3	7.476	7.4467	7.347	7.0766	7.357	7.4843	7.0873	7.829	7.2772	7.5658	7.7755	6.9231	7.1347	7.3311	7.1733	6.5854	7.1798	6.9514	7.6298	6.2984	7.0265	7.0742
ALG10B	7.8704	9.0929	8.9919	9.2861	8.9628	9.0723	9.4728	9.21	8.5488	8.4423	9.4941	8.8859	9.1465	9.2157	9.0804	8.1284	8.1554	7.3884	9.0769	8.4644	8.1027	8.4822	8.3987	8.6279	8.8564	9.0442	8.6969	8.968	9.0953	9.1631	8.7706	8.4638	8.861	8.6651	9.2451	9.3071	8.8402	8.9126	8.4483	8.9003	8.689	8.3104	9.0007	8.3032	8.5941	8.7795	7.2523	7.4081	7.7521
ALG11	12.0572	12.1052	11.8931	12.1455	12.349	12.2802	11.3327	12.0576	11.3924	12.2863	11.7649	11.3758	11.307	12.3817	11.3797	11.5976	12.7269	11.4819	11.8986	11.5961	12.1217	11.8549	12.0077	12.1204	11.696	11.6163	12.0708	11.6661	11.4019	12.0311	13.1923	11.5522	12.9335	11.6181	11.5554	12.4873	11.9041	12.0045	12.2931	12.4845	11.8029	11.3962	12.6043	12.1371	11.6955	12.0257	11.7542	11.9626	12.2591
ALG12	9.2809	8.651	8.7107	8.5465	9.0075	8.4661	9.0666	8.4411	8.98	8.6249	8.5903	9.0685	8.2588	8.555	9.4156	8.4846	8.914	8.2981	8.4018	8.8132	8.2799	8.8612	8.9786	8.938	8.6496	8.8354	8.3567	8.5948	8.7088	8.6862	8.8582	9.3671	8.9133	8.6902	8.3663	8.845	8.623	8.4872	8.3962	8.3327	8.5811	8.9458	8.4281	8.4409	9.0534	9.1683	7.9115	8.2512	8.1244
ALG13	10.4342	10.86495	10.49135	10.8268	10.92185	11.3979	10.8575	10.5257	10.44205	10.49775	10.9501	11.1642	11.6191	10.92745	10.5588	10.7176	10.6451	10.49295	10.8957	10.60465	10.61675	10.4655	10.46985	10.96125	10.40165	10.9943	10.62475	11.0092	10.50685	10.4664	10.9819	10.6703	10.0911	10.4858	11.1553	10.3689	11.5886	10.463	10.7756	10.38945	10.29405	10.30615	10.37705	10.6707	10.46375	10.9813	11.42735	11.03785	10.6918
ALG14	10.2978	11.3936	11.5589	11.5388	11.799	11.6601	10.7782	11.2287	11.1234	11.3205	10.8438	11.5063	11.0536	10.2965	10.8812	11.4248	10.4311	11.1182	10.9711	11.0164	11.2854	10.811	11.5124	11.0483	11.1939	10.7776	11.3346	10.9278	11.28	11.1394	11.5614	11.2816	11.6878	11.0413	10.8383	11.2588	12.0144	10.9733	11.0674	11.3952	10.9601	10.8906	10.235	11.0198	11.6959	11.7987	13.8332	13.3911	12.0927
ALG1L	10.3773	10.734	10.431	9.9801	10.4513	10.2919	10.7517	10.204	10.0142	9.8224	10.7859	9.9202	10.4487	9.6168	10.4635	10.7455	9.7739	9.738	10.3984	9.966	10.0711	9.7217	9.9364	10.2824	10.2794	9.8778	10.2271	10.1703	10.0567	10.4395	10.7305	9.9636	10.7486	9.9817	9.8693	9.3995	9.9825	10.2304	10.5311	9.9898	10.0351	10.3273	9.9221	10.1353	10.4218	9.6498	10.1505	10.3614	10.2721
ALG1L2	9.7148	9.75525	9.929	9.3252	9.8351	9.81385	10.27045	9.604	9.78445	9.3268	10.03265	9.75865	9.5174	8.88035	9.49035	10.1107	9.46895	9.4736	10.185	9.29525	10.0055	9.18565	9.529	9.45395	9.7984	9.60765	9.73225	9.8085	9.6576	9.55745	10.25205	9.6674	10.21735	9.5881	9.4982	9.02675	9.3255	9.77675	10.0566	9.4359	9.691	9.6702	9.59	9.4836	9.846	9.3503	10.24075	9.9167	10.0015
ALG2	9.765	10.81785	10.4573	10.7064	9.6634	10.71905	10.09185	10.2265	9.9846	10.02	10.42195	10.54725	10.64645	10.16045	10.19885	10.5508	9.33225	10.5785	10.4621	10.4455	10.2691	10.28365	10.41625	10.04165	10.07635	10.4672	10.5182	9.6211	9.94655	10.05275	9.91565	10.17825	10.72285	10.8743	10.3707	9.8529	10.704	9.9608	10.46975	10.44885	10.4902	10.5433	10.08715	9.9013	10.435	10.4728	10.80575	10.8388	9.82325
ALG3	12.7438	12.6972	12.5803	12.2602	12.6678	12.9501	12.7064	13.1462	12.6249	12.5561	12.9009	12.7527	13.0738	12.6359	12.3542	13.6329	13.1893	12.7212	12.683	12.3334	12.3771	12.7532	12.5912	12.6957	12.4127	12.7183	12.7852	12.6898	12.4764	12.7184	13.5248	12.5388	13.4722	12.881	12.4418	12.5635	12.8833	12.8288	13.1634	12.789	12.6401	12.6385	12.4983	13.1453	12.3638	12.1619	12.2842	11.9656	12.3892
ALG5	13.5276	13.8458	14.2078	14.0436	14.6198	14.8503	13.6073	14.3517	13.7667	14.6558	13.9293	14.1097	13.3896	13.9682	13.5452	14.1312	13.6921	13.0829	14.5475	13.3325	13.5553	15.0015	14.436	14.4604	13.696	13.7895	14.4161	13.4401	13.6314	13.6274	13.8693	13.9698	15.0146	13.5727	13.9288	14.404	14.8618	14.0371	14.5349	14.671	13.6107	13.6048	14.145	13.5488	14.267	14.2263	16.6669	15.8869	14.9597
ALG6	8.8621	10.2657	10.4769	10.0948	10.2286	10.4579	10.063	10.4395	10.046	10.1069	10.2307	10.598	10.5008	9.6991	10.0172	10.771	9.0415	9.3442	10.527	9.975	9.9384	10.6588	10.1264	10.3338	10.2192	9.7942	10.1094	10.4121	10.3761	9.864	10.2988	10.3394	9.9336	9.9013	10.311	9.9596	11.0701	10.3894	10.052	10.6791	9.8656	10.2071	9.6695	10.3471	10.4916	10.6665	10.765	11.0186	10.0096
ALG8	12.1546	12.7461	12.3176	12.137	13.0603	12.8974	11.9387	13.3526	12.5684	12.653	12.2049	12.6776	12.5465	12.6834	12.6094	12.915	12.2985	12.377	12.8128	12.8473	12.6241	12.957	12.3026	12.5836	11.8309	12.6283	12.7767	12.5812	12.7017	12.0487	12.3912	12.4451	12.9499	12.7604	13.0547	13.2218	13.1849	13.1298	13.1739	12.4226	12.1207	12.827	12.5543	13.0171	12.9	12.7845	13.5629	13.9144	13.9884
ALG9	6.7344	8.3147	7.9463	8.3439	7.8042	8.1657	8.0821	8.833	8.4584	8.5936	8.1032	8.0274	8.5556	8.5619	7.9597	7.9764	7.0971	7.5262	8.4649	8.1634	7.351	8.1747	7.9275	8.4292	7.3706	8.3431	7.9967	8.3913	8.3509	8.0557	8.3489	8.1465	8.0262	8.2582	7.8873	8.3895	8.0618	8.4402	8.219	8.4827	8.3452	8.3733	8.186	7.8071	8.105	7.779	6.4895	7.6255	8.3323
ALK	0.4692	1.3279	5.7862	2.3035	0.0856	0.3824	2.7187	-0.7057	1.1504	2.3277	0.4306	3.2616	0.586	-0.3227	-0.6967	0.8169	3.1901	-0.1428	1.3594	-0.1711	-0.5058	0.24	0.8695	0.1902	0.3234	0.9391	-0.4519	0.5685	0.8136	1.9669	1.056	2.7807	-0.1623	1.9862	2.7018	2.0045	-0.0407	-0.1443	-0.2606	5.0039	0.2283	-0.3657	1.7582	-0.5507	2.9289	3.4464	-0.2711	-0.5008	-0.5883
ALKBH1	7.6168	7.9465	8.23	7.8613	7.7655	7.1292	8.6781	8.0262	7.8007	7.5048	8.0976	7.7275	8.3117	7.142	7.8439	7.9424	6.533	7.7253	7.6262	8.0027	7.3897	8.2154	7.583	7.7857	7.5472	7.6491	8.2891	7.6934	7.8999	7.5502	6.8808	7.8524	7.5656	7.8397	8.9213	7.5965	7.8553	6.8667	7.8054	7.4592	8.3062	8.1543	7.7913	7.9136	8.0527	7.5571	7.244	7.6911	7.9828
ALKBH2	11.2213	11.6971	11.4662	11.1417	11.9953	11.8146	11.3836	11.7364	11.1218	11.3739	11.8833	11.2254	12.3087	11.3961	11.2081	12.5225	11.5586	11.8229	12.2132	11.597	11.9378	12.0393	10.8638	11.6501	11.7589	12.2546	11.4345	12.5766	11.9208	10.7355	11.5426	11.1962	11.8902	11.1262	11.3502	12.1413	11.5776	12.575	11.3888	11.9799	11.1086	12.1087	11.1948	12.5905	11.7585	10.8986	12.118	11.8253	12.7016
ALKBH3	8.21345	8.6076	8.3675	8.47895	8.3388	8.58435	8.73455	9.40185	8.1465	8.35215	8.55395	8.3293	8.61445	8.2708	4.99065	8.49	7.26185	7.39735	8.90225	8.28765	8.02335	7.8006	7.9616	8.39795	8.8779	8.4638	8.6912	8.27835	8.40925	7.8003	8.39225	8.5223	9.0509	8.1861	8.6079	8.69	5.9189	8.0333	8.52345	8.4813	8.58685	8.3996	7.9532	8.54295	8.37005	8.17795	8.1544	8.59315	7.92465
ALKBH4	9.4337	9.1736	9.1437	8.613	9.2653	8.8265	9.5393	9.3999	9.2254	9.2372	9.4049	9.0263	9.211	9.2892	9.0964	9.3205	10.0095	8.5161	9.2592	9.2006	9.0911	8.9655	8.803	9.8385	9.2335	9.4571	9.0553	8.7549	9.4078	9.0681	9.6339	8.9687	9.607	8.9511	9.2039	9.6507	9.4831	9.6728	9.3282	8.5718	9.0872	8.9911	8.962	9.2753	9.3657	8.7432	8.6753	8.9359	8.3208
ALKBH5	10.13205	9.3469	9.4842	9.6721	9.8826	9.8003	9.9354	9.48635	9.99995	9.63835	9.62375	10.00215	9.10565	9.79185	10.09015	10.038	10.5998	9.92565	9.66385	10.1441	10.09005	9.7345	10.0261	9.64025	9.7332	10.1428	9.26355	9.6962	9.35545	9.7893	9.7142	10.2	9.5349	9.36785	9.7837	9.34855	10.4035	9.25715	9.3577	9.583	9.4141	9.97295	9.69675	9.46575	10.11895	10.0363	9.78355	9.82635	9.76095
ALKBH6	7.6109	7.622	7.5076	7.1102	7.5337	7.5937	8.4169	7.5804	7.2827	7.5285	8.3916	7.3378	7.2879	7.5406	7.2097	7.2463	7.4205	7.5221	7.783	7.5269	6.7947	7.4881	7.4174	7.4216	7.429	7.2762	7.5888	7.5878	7.6666	7.3132	7.1463	7.3047	7.4967	7.3895	8.1482	6.8131	7.1267	7.4901	7.0606	7.7343	7.2411	7.7632	7.9663	7.3737	7.2441	7.2529	7.2357	7.0003	6.6811
ALKBH7	12.8552	13.1375	13.1036	12.8228	12.8127	12.8979	13.0128	12.5224	12.3752	12.4996	12.957	13.1078	12.8133	12.8353	13.569	13.1163	13.133	12.873	12.9283	12.5454	12.8908	12.3434	12.6396	13.0835	12.6447	12.7053	12.0388	13.2786	12.6191	13.1471	13.3843	12.7709	13.3804	12.7824	12.6936	12.6975	12.4623	12.6634	12.6392	13.1001	12.6806	12.7184	12.1491	13.1261	13.3493	13.4533	15.8717	14.8833	13.818
ALKBH8	6.58165	6.70875	5.25945	6.23795	5.67995	5.8645	6.35165	6.30935	6.0533	5.7647	5.9731	6.3992	5.699	6.40805	6.2659	6.46595	6.9987	5.9901	6.5355	6.6408	6.53625	6.5309	5.5791	6.35205	5.9116	6.3665	5.9339	6.25965	5.87065	6.3806	6.37865	6.02295	6.57465	6.01215	6.5789	6.65855	6.3007	6.4303	6.1685	5.156	6.34675	5.61595	5.9941	6.26905	6.1765	6.3987	5.7928	5.7138	6.5245
ALLC	4.0547	1.3279	1.0198	3.6103	3.7624	0.3824	4.8801	2.594	4.2829	0.2244	0.4306	1.2009	0.586	2.9966	3.6815	0.8169	2.1132	-0.1428	2.1809	4.0708	2.8453	3.2079	0.8695	0.1902	0.3234	4.0814	1.5898	0.5685	0.8136	-0.299	6.197	4.3678	2.8109	0.5849	2.3465	2.0045	2.5247	2.672	-0.2606	2.5453	2.1701	2.9298	2.9131	2.1347	1.7002	3.6456	4.2819	-0.5008	2.3875
ALMS1	8.7665	8.62405	8.2107	7.8321	8.0344	8.31445	8.34075	8.8761	8.0086	7.7091	8.38365	8.2952	8.15195	8.7318	7.9249	8.1846	8.9777	8.78895	7.9854	8.3903	8.5069	8.68225	7.7393	8.0761	8.0488	7.87695	8.52425	8.0124	8.35845	8.45675	9.45285	8.07315	7.63215	8.2027	8.36925	8.42695	8.1129	8.62525	8.1129	7.8063	8.04325	8.12855	8.3844	8.1601	7.59385	8.28735	8.18805	7.39045	8.95385
ALMS1P	7.6374	7.8679	7.4282	7.0046	7.325	7.1122	7.561	7.7201	7.1083	6.6733	7.5954	7.5501	7.2609	8.0802	7.4925	7.3099	7.6917	7.379	7.0255	7.5674	7.3479	7.5354	6.9406	7.4233	7.0219	6.9619	7.2548	6.7349	7.3428	7.3129	8.3293	7.7347	6.7714	7.3085	7.3752	7.127	6.9484	7.3	6.5568	6.9822	6.8692	7.3425	7.2478	7.0968	6.9116	7.4123	6.8961	6.3312	7.8122
ALOX12	2.0569	1.3279	4.3643	0.3394	0.0856	3.5153	2.8921	1.19	1.4688	0.2244	4.8406	4.7175	0.586	-0.3227	2.7577	0.8169	2.1038	1.1111	-0.0801	2.5957	-0.5058	3.5968	0.8695	0.1902	3.9134	2.3406	5.3741	5.1603	4.3468	1.2163	-0.3239	3.4083	-0.1623	5.4353	-0.1047	2.0045	-0.0407	-0.1443	-0.2606	2.5453	1.6565	-0.3657	-0.6045	-0.5507	2.8027	2.9444	-0.2711	-0.5008	2.4372
ALOX12B	6.3579	5.7054	5.441	5.9643	6.5679	4.6322	6.714	4.3272	5.671	5.0718	5.0176	5.4781	4.7256	5.3291	6.6258	5.5974	5.408	4.8395	4.8827	6.2373	6.1953	5.7112	5.9498	5.5591	4.6326	5.7291	6.8469	4.8356	4.7812	4.7879	6.5026	6.6502	4.8985	5.3728	5.6743	5.1235	6.3067	5.0923	4.4548	6.0678	5.1606	5.8127	5.3649	4.7719	5.5748	6.1648	6.3671	4.5549	4.6735
ALOX12P2	5.3166	4.2251	1.0198	7.9133	7.4021	7.0291	5.6457	2.8533	5.3587	5.5941	1.8263	4.2167	2.8193	4.7079	5.5652	4.0217	4.4046	3.6416	3.4276	4.5249	6.7826	3.2919	5.0682	4.398	2.3641	5.2165	2.643	2.5989	4.0589	3.1437	5.7535	6.2424	3.386	3.7732	4.1239	2.0045	4.3152	3.3835	5.8941	2.5453	3.273	3.9825	3.554	2.528	4.1048	4.3786	3.7769	2.3282	4.3233
ALOX15	5.92935	5.72875	5.15395	5.65	5.6813	4.41965	6.3848	5.6324	5.86105	5.8237	4.71185	5.22275	5.11335	5.37765	5.9105	5.10275	5.058	5.17665	5.0977	5.4599	5.41825	5.6881	5.40215	5.4761	4.6921	6.057	4.92695	5.297	5.42425	5.0319	6.1476	6.2295	5.0183	5.70245	5.2903	2.0045	5.63205	4.6502	5.09205	6.10135	6.03915	5.7421	4.6402	5.1387	5.26535	5.90615	5.9861	4.39505	5.3366
ALOX15B	8.4933	7.7912	7.1924	7.1319	7.3308	6.9694	7.1854	7.504	7.5875	7.8697	7.5149	6.5962	7.1304	8.1124	7.8461	12.1175	9.6437	7.7736	6.8366	7.8829	7.2447	7.6996	8.0875	6.8565	6.6207	7.0742	7.8765	6.6972	7.2741	6.927	7.2005	8.1419	7.7899	8.013	8.3096	6.8558	8.6012	7.3919	7.2757	6.5098	8.3746	7.2559	6.9246	7.5273	7.8106	8.1697	8.0326	7.9649	8.1035
ALOX5	6.96885	6.0652	5.8894	6.3254	6.5521	6.15585	6.9605	5.39955	8.0566	5.76115	5.85515	6.8501	7.4437	6.6066	8.99425	7.0191	4.97445	6.1166	5.34005	7.75745	5.6205	5.6411	6.5522	5.44265	5.77055	6.8272	6.55825	5.945	6.32085	5.5781	6.0696	7.50195	4.6818	5.85865	5.83285	6.7275	6.8374	6.6455	5.8303	6.5204	5.95045	7.38495	5.4537	6.96005	6.3603	7.24985	6.7035	4.91445	7.80725
ALOX5AP	10.0569	9.1909	10.4478	10.1366	10.113	9.6169	8.986	10.0457	9.7639	9.7844	9.6302	9.1709	9.6137	11.194	9.7115	9.2968	9.7978	10.5591	9.5456	9.9654	9.7463	10.0655	9.8521	9.6164	10.1536	10.6033	10.1561	9.153	10.687	9.6072	8.1403	9.7105	9.061	10.0451	10.3924	10.2052	9.9493	9.9254	11.4385	10.1169	10.2536	7.9033	10.6992	8.317	10.2064	9.7747	10.6637	11.0669	11.5273
ALOXE3	7.1715	6.0974	6.0165	7.1318	7.5371	5.1833	7.6495	5.7273	6.9533	6.1892	5.4077	6.3132	5.8318	6.8295	7.6941	6.5961	6.7206	6.1989	5.5195	6.394	6.9596	6.6482	6.9048	6.5303	5.6383	6.8691	5.4102	6.3419	5.616	5.8982	7.3612	7.5596	6.4175	6.2909	6.2032	6.3563	6.6584	5.7459	5.3142	6.4601	6.5334	7.1238	6.0296	6.0532	6.4579	7.2526	6.9175	5.9649	6.4442
ALPI	6.2557	6.0177	7.4468	5.7679	6.6684	5.7873	7.5973	5.3367	7.7237	6.6735	6.123	7.6515	6.504	6.3096	8.2132	5.9738	6.0264	5.6533	6.5863	6.8458	6.3693	6.5707	8.6176	6.5408	6.1552	6.4173	5.4978	6.613	6.8535	6.8464	6.6167	7.5811	5.929	7.3341	6.6981	5.1522	6.3835	5.5822	4.8515	5.7074	8.5828	6.9176	4.8604	6.4418	7.2731	8.6581	5.653	6.1971	5.6648
ALPK1	13.8431	13.9167	13.6014	13.9703	13.83515	14.1734	13.72015	13.92915	13.8853	13.79185	13.82095	13.8259	13.8828	14.102	14.37725	13.74315	14.73315	14.59735	13.9143	13.96565	14.32965	14.2962	14.42535	13.96995	13.93265	14.21415	13.91065	13.96945	13.2293	14.31205	14.30105	13.9491	14.38345	13.9816	13.8147	13.921	14.199	14.288	14.1386	13.5802	13.6753	14.10225	14.1401	14.47385	14.0024	14.1965	14.5281	13.81375	14.4576
ALPK2	7.0202	1.3279	4.9755	6.765	5.9665	3.8141	4.6771	6.4231	6.1149	5.0932	3.7712	5.5989	5.8123	7.705	4.2382	5.9714	6.6729	7.7175	4.1876	6.8501	5.0256	5.863	5.121	5.4825	6.6259	5.667	7.1536	5.6153	5.6116	5.9888	5.2874	5.1109	1.9542	5.798	6.9888	5.4372	5.8261	5.6317	7.1553	4.6466	6.0592	3.7415	7.0841	5.9392	5.2543	5.4962	4.316	3.2029	4.6561
ALPK3	9.8229	9.3615	8.3535	9.8375	8.672	12.9019	8.8489	8.1521	11.0713	8.6319	10.2178	8.2143	13.0089	12.1973	7.9012	8.3306	9.4014	13.5085	11.9855	10.5002	8.6087	8.8588	10.4736	8.7021	8.6188	8.916	8.2125	8.6899	9.9554	8.4852	8.2712	10.1691	7.7246	10.3861	8.7437	8.8514	6.8678	11.7664	9.8881	9.6008	11.6987	12.7816	10.4935	7.7954	8.4636	7.8007	5.7924	7.0365	7.6738
ALPL	6.895	6.2439	5.3887	6.5503	7.4035	5.851	7.4993	5.365	7.264	5.9963	5.2626	5.9032	5.4394	6.929	7.0682	6.7371	6.3373	6.569	5.7244	6.6078	6.5979	6.7517	6.6848	6.0098	5.709	7.1162	5.7882	5.947	5.8906	5.8755	9.8431	7.0129	6.5275	5.5353	6.0931	7.0379	6.5009	5.7487	6.2654	6.5539	5.3041	5.9714	5.7703	5.5755	6.4063	7.0743	9.4115	4.2743	5.4125
ALPP	10.1628	9.0199	9.4067	9.4814	9.6447	8.6313	9.8734	8.8717	9.5357	9.2172	9.044	9.4988	8.8537	9.4011	9.782	9.2717	10.2253	9.6296	8.2074	9.4172	9.717	9.7021	9.9234	9.403	8.8666	9.4048	8.9856	9.6658	9.1397	9.5169	10.1948	9.8242	9.7727	9.6496	8.6386	9.2368	9.6184	9.2865	9.1214	9.1161	9.6798	9.4466	8.8364	9.833	9.3426	9.949	9.8555	9.4614	9.6986
ALPPL2	12.4897	13.3795	11.3118	11.505	11.8595	10.8083	12.0859	11.2927	11.7487	11.1352	10.9324	11.9092	11.092	11.6835	12.607	14.8367	12.5198	12.5989	11.4312	11.3758	13.0339	11.978	12.949	11.653	11.1721	11.5619	11.3447	11.9425	11.6292	11.313	11.7574	12.4109	11.6217	11.7199	10.2461	11.5823	11.9926	11.1588	11.3504	10.9036	11.8453	12.1121	11.3278	11.6495	12.6714	11.8646	12.2163	12.2288	12.0733
ALS2	6.41936	6.8301	6.02594	6.26636	5.83376	6.18426	5.93548	6.3101	5.8555	6.18814	6.05766	5.8045	6.25602	6.42688	6.111	7.45206	6.3439	6.46772	6.14584	6.72886	6.17068	6.35624	6.12344	6.08528	5.9419	6.28066	6.6255	5.56634	6.05256	6.15658	6.14306	6.3573	5.77222	6.09374	6.78366	6.58022	6.30518	5.96236	5.66162	5.95582	6.06968	6.31174	6.47226	6.0906	6.47982	6.47388	4.53374	4.7217	5.6615
ALS2CL	9.3421	8.7457	8.2194	8.5269	8.5483	8.024	9.3998	8.2301	8.8	8.6468	8.3283	8.9954	8.4754	8.2051	9.2818	8.7013	9.0088	8.5611	8.2522	8.3769	8.4404	8.5224	8.4258	8.4474	8.5358	8.371	8.5405	8.9459	8.4754	8.6524	8.9763	9.1209	8.358	8.7375	8.2319	8.6447	8.6445	8.7107	8.2309	8.2794	8.4693	8.7872	8.1396	9.1567	8.4367	8.9703	7.7338	7.8304	8.1751
ALS2CR11	3.8484	1.3279	1.0198	0.3394	2.451	3.4611	3.1667	1.9097	2.7727	1.7863	5.6232	1.9036	0.586	3.6065	1.9274	0.8169	3.6735	3.9107	1.2463	3.3057	3.5736	4.807	0.8695	2.6255	2.8486	3.5492	1.8862	3.2033	4.16	2.7372	4.0255	3.1375	3.6826	2.3082	4.0048	2.0045	3.2167	3.2542	1.9872	2.5453	0.2283	2.2567	2.1806	3.9735	2.3993	1.9452	2.2148	2.3125	2.4088
ALS2CR12	3.532	1.3279	2.3626	2.3554	3.1758	3.0425	-0.0021	1.0283	3.2616	2.031	0.4306	2.3506	2.2481	-0.3227	1.08	0.8169	3.5653	-0.1428	2.2119	-0.1711	3.2034	2.0117	0.8695	1.5077	0.3234	3.7053	2.4749	4.0976	0.8136	-0.299	4.2697	2.0314	1.1407	0.5849	3.4496	3.4759	2.7561	1.9066	1.054	2.5453	2.8527	3.215	2.594	2.5459	2.7756	2.8029	1.5081	1.8822	-0.5883
ALS2CR8	6.7405	7.695	7.506	7.3732	6.573	7.0784	7.3812	7.2016	7.5759	7.115	7.3704	6.8889	7.7079	7.5816	7.7522	7.5524	7.2718	6.2124	7.6675	7.6198	6.3913	7.4977	6.4273	7.1625	7.4136	7.4017	7.4115	7.7065	7.7269	8.0762	6.8009	7.0736	5.9447	7.4379	6.8483	7.0462	6.9171	8.0202	6.8754	7.4372	7.0753	7.0405	7.5544	8.1189	7.42	7.4221	4.6482	6.335	5.7575
ALX1	3.4375	1.3279	1.0198	2.7536	2.8881	1.7446	4.2372	1.8521	7.0845	1.7728	2.1982	2.1644	2.9001	3.8447	3.4346	5.3436	2.9962	3.0989	-0.0801	3.7216	2.423	0.24	5.2459	3.088	0.3234	6.0546	2.6252	0.5685	4.1365	1.7697	9.8558	2.3634	3.1335	0.5849	3.8167	2.0045	-0.0407	1.2334	2.7395	6.6178	3.2818	1.5804	2.3179	2.1164	2.9562	2.822	7.7059	2.7246	-0.5883
ALX3	6.5019	5.6495	5.093	6.0531	5.5963	4.43	5.9505	4.9548	5.3095	5.1699	4.7739	5.1321	5.3126	5.9203	6.3877	5.2143	5.5221	4.6041	4.9067	5.3015	5.6208	5.7499	5.2421	5.517	5.2523	5.5917	4.9654	5.1156	4.698	4.9758	5.7453	6.4203	5.0444	5.9814	5.2087	5.3271	5.4668	4.7497	4.864	4.8163	5.3572	6.2388	5.1799	5.4646	5.477	5.8259	4.0845	4.528	5.0821
ALX4	5.19065	3.61425	2.1113	3.14015	5.33005	3.8514	5.34185	3.0123	4.28665	3.973	3.00095	3.49625	3.1329	4.63295	5.55705	4.3957	3.849	3.5679	3.76995	4.46615	4.78945	3.76155	5.47705	4.2277	3.5175	4.5094	3.1385	2.2077	4.20475	3.51105	4.30335	5.5245	3.6902	4.0888	3.65085	2.72725	5.01595	2.0868	1.49135	5.3839	2.5239	4.20785	3.27105	3.6311	4.53675	5.172	3.5234	3.4914	3.7511
AMACR	8.19885	9.11595	9.6213	9.2019	10.09335	9.3567	9.33175	8.45885	9.96695	10.521	10.29105	8.9244	8.7299	8.8579	9.6921	8.56575	8.42825	6.44785	9.07025	10.2326	9.1056	10.39045	9.455	9.3688	10.34655	9.3294	8.85255	8.66425	9.69155	8.5541	8.81765	8.2158	9.8873	8.6848	8.61565	9.7051	8.6077	9.71405	10.84335	10.1068	9.16235	8.31745	9.88005	8.55765	8.88945	8.78645	8.20015	9.833	10.7039
AMBN	6.4062	5.0379	4.6838	6.1593	6.3176	4.8274	7.0548	4.7876	5.5413	4.6969	4.6922	5.2213	5.4006	5.5583	6.2832	5.2428	5.4397	4.9643	5.3103	6.6411	6.0852	5.9948	5.3559	5.6458	5.1501	5.2042	4.8214	5.8142	4.7935	4.5938	5.8822	6.4962	5.7816	5.5924	5.5519	5.4969	5.7245	4.8981	4.7924	6.8376	5.5613	6.1551	4.9047	5.1818	5.2504	6.0265	3.9286	3.344	5.3669
AMBP	4.3432	4.211	6.6916	6.5807	6.805	6.2598	6.1944	2.9122	5.854	3.767	5.7313	4.5429	4.1178	4.0966	4.3888	4.023	0.9289	3.7628	5.5923	2.8227	5.4896	8.076	6.7664	5.6786	6.023	4.6715	5.7104	5.1393	4.503	3.884	7.353	5.2042	4.3826	6.1835	4.6526	3.3986	6.0852	-0.1443	7.1222	5.5181	5.4716	4.9632	8.2666	3.0571	4.5647	3.2175	5.6222	1.4536	6.202
AMBRA1	9.357	9.62245	8.92255	9.04075	9.0185	9.2038	8.9314	9.5664	9.1695	9.50235	9.2727	8.9911	9.20005	9.36275	9.34325	9.0509	9.4216	9.0033	9.11125	9.35515	9.4577	9.0148	9.14225	9.492	9.449	9.22865	9.14225	9.42045	9.44285	9.10825	8.80825	8.75815	9.6909	9.2116	9.7621	9.27865	8.8578	9.4775	9.7225	9.44355	9.7505	8.9418	9.3453	9.8319	8.9421	8.93605	7.4851	7.884	8.25635
AMD1	12.24255	12.35775	12.2604	12.51645	12.3667	12.4403	12.889	12.35415	12.2762	12.0896	12.516	12.67705	12.19495	11.51425	11.54095	12.67435	11.9911	12.70305	12.39525	12.22295	12.9638	12.64845	12.4758	12.0665	12.1283	12.3154	11.7585	11.8612	12.19525	11.8139	11.7402	12.243	12.8302	12.0691	12.0064	12.04795	11.43475	12.32845	12.7164	11.475	12.1912	12.16175	11.9119	11.878	12.42075	12.42335	13.29965	13.4074	13.31555
AMDHD1	5.2799	6.2267	4.729	5.6757	4.899	5.5556	5.269	4.6598	6.4083	4.6321	5.9889	4.8471	6.7328	2.9679	5.9787	4.9271	2.9264	2.8512	4.8047	6.4827	4.0925	6.7472	5.5932	3.6558	6.9454	4.3023	6.634	6.2275	5.7165	4.4244	6.3154	5.0851	6.3647	4.5489	5.1799	2.0045	5.5522	6.0098	3.5736	8.1187	4.5517	6.3682	7.1695	4.8471	6.48	5.4769	2.4009	3.8635	3.5163
AMDHD2	10.1974	8.951	9.3844	9.5175	9.1907	9.3222	9.4128	10.1902	9.4213	9.3639	9.8757	8.4229	9.2021	9.758	8.8331	9.7471	10.5593	10.149	9.5546	9.3618	9.5202	9.3992	9.7303	10.29	10.1771	9.4609	10.275	9.8858	10.2092	9.8854	9.952	9.255	9.7992	9.7584	9.0246	10.6321	10.0197	9.8428	10.6511	10.3404	9.5891	9.7149	10.7054	8.9654	9.0135	9.0463	8.854	8.9998	10.7863
AMELX	4.7466	1.3279	1.0198	4.6361	5.1139	0.3824	4.8087	-0.7057	4.3777	3.3283	0.4306	2.5923	0.586	4.2072	5.1605	3.5477	2.5691	1.8341	-0.0801	3.8985	3.62	3.3355	3.2238	3.7901	2.9753	4.2997	2.4942	0.5685	1.9047	-0.299	4.4164	5.2321	3.8379	0.5849	3.1219	2.0045	3.187	2.0431	1.6574	2.5453	2.397	3.899	-0.6045	2.4203	3.4546	4.0732	1.5615	2.0371	3.4389
AMELY	3.4973	1.3279	1.0198	1.5854	3.3702	0.3824	4.4489	2.378	3.5482	0.2244	0.4306	-0.7993	0.586	3.7535	4.8398	2.3855	1.0782	2.7643	1.6875	2.9419	3.1732	2.9522	0.8695	2.6128	0.3234	3.6781	1.911	0.5685	0.8136	1.3992	4.7033	4.5182	2.3308	0.5849	2.3736	2.0045	1.2599	-0.1443	-0.2606	2.5453	0.2283	3.2495	1.2374	2.6553	2.6664	3.9951	1.8441	-0.5008	1.7802
AMFR	9.0789	10.4742	10.72275	9.64925	9.20875	10.03335	10.5572	10.17405	10.2114	10.672	9.8669	10.30145	10.1798	9.8579	10.447	10.1658	9.6792	9.58965	9.713	10.11845	10.1851	11.05175	10.28615	10.5777	9.85435	10.44285	11.17865	9.7379	10.2864	10.1235	10.20205	10.30995	10.2438	10.04985	10.13905	9.90465	10.38045	10.1047	10.9434	10.54905	9.48575	9.2735	10.46655	10.29455	10.29195	9.9274	10.0792	10.8052	9.87255
AMH	6.8203	6.8782	6.3479	6.9756	9.1969	6.1262	8.6678	8.5828	6.1343	5.9341	6.187	5.8982	7.7083	6.5065	7.3215	6.8725	8.326	6.8826	9.6401	7.2626	7.1424	6.4872	6.7521	7.4563	8.5957	6.356	7.5478	6.451	5.9123	5.9236	6.7883	8.4709	6.9136	7.9699	8.5682	5.8952	7.0134	6.4666	5.6331	6.9941	8.1835	7.4595	6.8038	6.8015	6.9413	6.3633	7.1159	5.9366	6.4925
AMHR2	4.3578	1.3279	1.0198	3.477	3.9278	3.115	4.3606	1.8013	4.6965	2.8107	2.254	3.734	0.586	3.8691	3.8018	2.872	3.4741	3.2081	2.6266	3.4504	2.9045	3.3705	2.4691	2.6885	3.154	4.4489	2.3653	0.5685	3.7042	3.0675	7.3158	4.3971	3.1279	2.6735	3.1363	2.0045	3.3433	2.8198	2.7375	2.5453	2.7303	3.5422	1.8611	1.9605	3.4715	3.6991	4.2872	2.835	3.0675
AMICA1	7.5007	6.97025	6.93885	7.55745	7.41265	7.92165	7.81805	7.45545	8.181	6.6124	6.01345	7.2482	6.5374	8.23355	8.16495	7.6885	5.3493	6.8125	7.13495	8.5066	7.31075	7.4712	7.1621	7.3656	6.4776	8.54885	7.35825	6.63055	6.7696	6.58815	6.33175	8.50005	6.0303	6.8568	7.2253	7.24675	6.0791	7.4386	8.11565	7.33235	6.4578	5.5954	5.84555	4.76895	6.1683	8.94055	6.96775	6.7685	6.52615
AMIGO1	8.0023	7.8899	8.2222	7.6047	8.401	7.6082	8.2833	7.6596	7.7895	8.6604	8.1153	7.0637	7.9001	7.8344	8.7143	7.8643	9.4903	7.6068	7.8363	8.4359	8.0408	7.8364	6.5876	8.4947	7.9727	8.1276	7.7921	7.7655	8.1988	7.4164	8.5684	7.7343	8.3389	7.387	7.2517	8.4433	7.9128	8.5517	7.9365	7.3661	7.5089	7.6536	7.3498	5.0383	7.6426	8.155	7.5109	7.6128	7.9429
AMIGO2	11.6915	10.1849	9.1506	10.1376	10.3928	9.6834	8.7991	10.0518	9.7868	9.2875	9.6459	8.6354	10.7861	9.9882	8.9684	6.75	12.414	10.6539	9.3386	10.7898	9.2985	8.6686	8.359	8.7062	9.4865	8.9238	10.511	8.4733	10.1047	9.2645	10.4509	9.1196	9.4667	9.8887	10.7065	9.9585	9.4895	10.7512	9.2874	11.2417	10.1314	9.8099	11.7465	10.5011	7.8249	8.4508	8.6889	8.605	10.9038
AMIGO3	6.2379	4.4989	5.1609	4.66075	5.73385	5.54705	6.3794	6.44245	6.23415	5.398	5.33945	5.77505	6.0713	5.8322	6.07155	5.65925	6.6633	5.11765	5.8897	5.62225	6.0939	5.82145	4.9656	5.5388	5.1406	5.7108	4.9174	5.99615	4.9347	5.23535	6.1446	6.1936	4.505	4.67605	5.7329	4.55945	5.84735	5.715	4.84615	4.9265	5.52115	5.65595	4.32615	5.86955	5.9223	6.1152	4.8076	3.2031	4.9115
AMMECR1	10.8575	10.23585	10.42035	10.8953	10.90045	10.8918	10.7034	10.38715	10.23415	10.43265	10.3807	10.591	11.12635	10.4932	10.1871	10.59825	10.97545	10.75085	10.40095	10.16615	11.1544	11.4188	10.72795	10.75735	9.9643	10.69695	10.6209	10.79235	10.18935	10.3881	10.7834	10.4502	10.7741	10.6327	11.0875	10.27055	10.9013	10.03745	10.63765	10.59185	10.73385	10.67205	10.37295	9.9981	10.5723	10.31815	9.92925	10.1593	10.96575
AMMECR1L	11.5541	11.9525	11.3002	11.773	10.9504	11.9021	11.0363	11.7269	11.2415	11.8769	11.8774	11.2867	12.0511	11.6653	11.5709	11.7251	11.1128	11.527	11.5261	11.5035	11.49	11.2879	11.4637	11.2887	11.8919	11.9348	11.2958	11.4873	11.3842	11.449	11.4278	11.253	12.0273	11.306	11.7832	11.6779	11.9036	11.3894	11.4781	11.8284	11.6571	11.7388	11.6489	11.74	11.2178	11.4705	10.9021	11.1068	11.7723
AMN	13.4289	12.5041	12.7765	11.7652	12.4229	11.1948	12.6581	11.2853	12.3574	11.8672	11.2919	12.9199	12.324	12.1769	13.7116	12.5665	13.9113	12.9059	11.9894	11.9207	13.2471	12.55	12.7835	12.0316	11.3592	11.7907	11.5652	12.3596	11.5425	13.0584	12.5847	12.6158	12.5789	12.9017	11.0859	12.6251	12.0354	11.7396	12.0762	10.9956	13.2415	12.7752	11.6069	12.4503	12.1483	12.8312	14.958	14.0702	13.1163
AMN1	5.3144	4.1893	6.2441	6.4266	6.2016	5.7076	5.5994	5.6904	6.1662	5.8856	6.2077	5.9738	7.0705	5.7006	6.0299	6.6284	4.4446	4.9906	6.4182	6.3626	4.8223	6.0604	6.0181	6.138	5.6672	5.8575	5.5433	6.4663	5.6785	5.8821	6.2009	6.0124	6.389	6.0381	6.4696	4.6474	6.746	6.184	5.7704	5.9866	6.2278	7.6626	5.7411	6.4668	6.1026	6.1703	5.9421	6.5363	5.9491
AMOT	6.7306	7.62143333333333	5.7759	7.31273333333333	7.5384	7.4063	7.8192	6.5318	5.9808	6.66373333333333	6.88493333333333	5.96146666666667	5.3706	6.6952	7.47443333333333	6.4582	6.22976666666667	4.9152	6.40443333333333	7.6449	6.8221	5.6705	6.2595	6.45783333333333	6.78496666666667	4.595	6.3289	6.2875	6.14686666666667	5.8831	8.04346666666667	6.27673333333333	6.4557	6.44226666666667	7.03726666666667	4.98143333333333	7.1992	5.64616666666667	6.7874	8.60786666666667	6.41476666666667	7.03473333333333	7.40956666666667	6.3382	6.99	5.8162	4.5739	4.54943333333333	2.40533333333333
AMOTL1	10.2553	7.3538	7.95655	9.3144	9.26925	8.09135	8.54955	7.92885	8.51015	8.09025	7.24855	8.19515	7.3219	9.7703	8.3204	8.52925	10.688	9.83105	8.1047	9.5923	9.395	9.4861	9.6329	8.41425	8.26485	8.712	8.54005	8.52935	8.6984	9.029	9.1654	9.02695	8.91325	8.30715	8.25335	9.31255	8.389	8.72715	8.38635	8.5714	7.9238	7.8335	9.28225	8.27015	8.1852	8.8316	9.89125	8.68285	9.5158
AMOTL2	12.4242	11.4564	11.3106	12.8432	11.732	12.2022	11.5738	12.2281	11.4615	11.7541	12.0985	10.55	10.8631	11.957	10.7527	10.5761	11.9776	12.3626	11.6058	11.1059	10.8579	11.8695	11.4468	11.604	11.6692	12.23	12.3403	11.7924	11.4983	11.5267	12.385	10.5769	11.9787	11.3808	11.3302	12.4588	11.4035	11.7697	11.9475	11.6891	12.1519	10.7148	12.601	11.9623	11.0687	10.07	9.4775	10.0103	11.8519
AMPD1	4.8541	3.5382	7.5844	4.20495	3.54695	4.51075	6.102	3.95845	6.832	5.596	4.84695	6.91225	5.8348	2.2882	6.3619	2.54985	5.2724	-0.1428	5.04985	2.8555	4.3953	2.9576	6.7417	3.37245	3.8833	5.4348	4.0849	5.60155	6.4882	6.68965	4.3193	7.08615	2.4031	6.88435	4.48365	4.6882	3.9349	2.7836	2.1438	2.5453	6.7926	4.53605	1.94765	0.3457	6.33455	7.14165	6.70555	6.25645	2.49155
AMPD2	9.5374	9.0974	9.0723	8.772	8.969	9.2946	8.8186	9.6535	9.1506	9.5076	9.2011	8.8438	9.0809	9.4333	8.6109	9.4337	9.753	9.5896	9.1179	9.2116	9.0091	9.2827	8.416	9.3484	9.5984	9.1067	9.3056	9.2043	9.3772	8.5524	10.1172	8.7443	9.2875	8.928	8.9444	9.0151	9.4164	9.3337	9.7187	9.2555	8.7085	9.0272	9.1258	9.605	8.9222	8.252	7.3082	7.2143	8.2501
AMPD3	8.8888	7.60305	7.218	8.68415	8.23915	7.4681	8.37635	7.42015	7.74175	7.56125	7.3579	7.91985	8.0648	8.73045	8.58575	8.0119	8.2204	8.41115	7.6446	8.361	9.1229	8.52615	8.37715	7.9137	7.7508	7.644	7.5082	8.1792	7.6954	7.5304	8.1537	8.3555	6.8712	8.08525	7.84455	7.7245	8.4789	7.8688	8.09565	7.96975	8.3818	8.0834	7.54705	7.8628	7.8478	8.30575	7.1672	6.6558	8.20435
AMPH	7.8479	5.6451	5.9174	7.5138	6.8854	6.228	7.2138	6.6253	6.5339	6.4442	5.3099	5.9739	5.3648	7.3653	6.246	6.0582	6.1792	6.3663	6.6496	7.8224	5.6812	6.816	6.872	6.5887	6.6253	6.6881	6.0823	6.5835	6.9102	5.7195	5.7323	6.7698	5.7843	5.8948	6.6607	6.6951	5.118	6.1295	6.3935	6.6799	6.6887	5.8466	6.7166	5.9507	6.1218	6.3766	2.8287	4.5866	5.5017
AMT	8.7993	9.46325	9.35145	9.09235	7.47075	9.78665	9.58495	9.4197	9.91075	8.5985	9.96455	10.12745	9.50795	9.75005	10.4237	8.2563	8.5654	7.93315	9.48765	10.1394	8.0381	10.01095	8.50165	8.49845	10.0025	9.1045	7.857	10.39555	9.67095	10.1853	8.52855	9.59935	6.95845	9.7643	8.1475	7.76035	7.0267	9.3583	9.04665	7.0715	9.36595	10.07325	8.3031	8.7584	9.3974	9.60305	9.86125	9.63785	9.29655
AMTN	6.1735	4.5398	2.6181	4.8254	5.3225	2.6074	6.1203	2.5711	4.2609	2.7491	0.4306	2.5917	2.5883	3.537	2.916	3.6145	3.6247	1.6793	3.0085	4.3528	4.6496	5.1097	3.7458	3.8973	2.7743	4.184	3.3423	1.6642	0.8136	1.9449	4.9004	6.0329	3.7691	2.1699	3.5569	2.0045	4.5194	2.3917	-0.2606	4.1042	3.7602	4.3705	2.3924	3.3667	3.7432	4.3536	-0.2711	2.1747	3.5912
AMY1C	8.2666	8.5535	9.55225	10.8461	9.37395	10.2354	8.7151	8.61875	9.0341	9.48565	6.41885	10.1624	10.541	9.38665	10.3412	8.2935	8.4914	9.42085	10.85425	9.5639	8.7034	8.0522	7.92665	9.00115	11.2215	9.9453	7.7216	10.99385	9.5666	11.3078	9.73975	9.8441	6.73765	10.0367	8.4008	8.81255	11.8205	10.0227	7.77705	10.0485	9.48265	10.1631	8.2349	9.5625	8.94355	10.20045	8.7621	9.51065	6.2494
AMZ1	11.17935	9.08705	8.3837	10.1715	9.13745	9.5791	10.1243	9.99825	10.58375	9.9107	8.2947	9.20345	9.03465	10.69435	9.7633	9.9652	12.66295	10.5963	8.9511	9.9982	10.121	9.6541	10.38115	10.0987	9.6925	10.5963	10.04705	9.508	9.46735	10.55415	10.2414	10.37445	9.92585	8.57405	10.2221	9.4713	10.19105	9.5673	10.3635	9.39055	10.18595	8.0037	10.5913	10.32995	9.35545	10.0058	8.77335	7.6469	10.3656
AMZ2	11.71855	12.00685	11.6695	11.801	12.2164	12.54585	11.3528	12.05565	12.26065	12.45915	11.95925	11.97995	12.20265	12.44205	12.55595	12.092	11.88015	12.3754	12.61825	11.96525	11.54295	12.82435	12.34535	12.63025	12.52585	12.5805	11.42025	12.40365	12.08785	11.80525	12.9386	12.0189	12.3328	12.387	12.32755	12.60365	12.3288	13.29095	12.47235	12.5038	12.1383	12.2471	12.49355	13.41725	12.23615	12.0789	13.79125	13.49545	13.6378
AMZ2P1	6.38395	6.46625	6.0339	8.42365	5.8054	6.0318	5.37775	5.32505	5.75985	6.10705	7.13985	8.2551	6.6871	5.73395	6.9161	6.0731	6.2666	8.17065	7.63425	5.5705	5.1384	8.889	6.2213	5.96805	7.8654	6.2113	6.498	6.6636	7.2529	6.713	7.06835	7.46765	5.8637	6.09345	7.54735	6.97055	7.08745	7.21285	7.61425	7.3186	7.91775	7.5643	7.7122	5.83365	7.55655	7.1856	6.5934	6.2249	7.12985
ANAPC1	8.88254	9.02796	8.59142	8.8733	8.84838	8.77396	8.9165	9.45792	8.79336	8.96306	9.3006	8.37872	8.37606	8.9655	8.52118	9.02896	9.41884	9.06802	8.7333	8.95108	9.2988	9.15536	8.26914	9.17194	8.76392	9.35058	8.95842	8.7344	9.15072	8.52222	9.6807	8.55906	9.38148	8.833	9.11396	8.95722	8.66726	9.40026	9.10862	8.23408	8.4462	8.87056	8.96386	9.27562	8.68038	8.25056	7.97204	7.71662	9.56664
ANAPC10	9.1952	9.6408	10.3555	10.7765	10.4565	10.6388	10.2985	10.0259	9.9124	10.2529	10.2672	10.0948	10.5966	9.7143	9.8641	10.4813	9.3701	9.9175	10.7193	10.2071	10.0548	10.6477	10.2383	10.3233	10.331	10.4077	9.8045	10.1011	10.5111	9.6344	10.0728	10.2312	10.5524	9.8623	10.2269	10.3732	10.0051	10.3693	10.1879	10.2962	10.1726	10.6624	9.8188	10.722	10.4709	10.2812	12.3547	11.529	11.0988
ANAPC11	15.7819	15.3593	15.2963	15.8704	16.5474	16.2947	15.6646	16.1956	15.9359	16.1031	15.8557	15.9501	15.4484	16.5152	15.7224	16.0189	16.3483	16.6881	15.7457	15.732	16.0504	15.818	16.2837	16.0368	15.7188	15.9689	15.582	15.9019	15.5923	15.9453	16.3581	15.6976	16.8053	15.899	16.084	16.222	15.5732	16.491	16.5126	16.2545	15.417	16.431	16.3854	17.2337	15.8739	15.7196	19.4402	17.7535	18.396
ANAPC13	10.2854	11.0227	10.6556	10.5246	10.4002	10.6377	10.844	11.0738	10.7398	10.4294	10.7223	10.6672	10.6388	10.0123	10.1068	9.96	10.2734	10.6443	10.7387	10.1274	10.2655	10.2264	10.2445	10.6318	9.9995	9.9911	10.7982	10.3789	10.3968	10.0341	11.3778	10.5372	11.1176	10.2778	10.5266	10.0427	9.9	10.8737	10.4022	10.6988	10.3106	9.9544	9.7612	10.2606	10.3161	10.3523	13.004	12.557	11.7271
ANAPC16	8.051	9.9548	9.7741	9.3505	9.2205	9.5894	9.6331	9.5873	9.4374	9.5036	9.1937	9.8545	9.5582	8.7351	10.0153	9.3617	8.3698	8.3351	10.1007	9.3997	8.5299	9.4972	9.5078	9.461	8.9792	9.6726	8.7529	8.8408	9.3699	9.4328	10.5509	9.4311	9.4543	9.5356	9.1943	9.3845	10.019	9.511	9.1894	9.7648	9.072	9.7721	9.3411	9.3442	9.6931	10.1506	9.921	10.4284	7.6076
ANAPC2	6.743	6.3391	6.4977	6.0867	6.6633	6.1268	6.6539	6.6586	6.7115	6.0384	6.75	6.5716	6.2398	6.8078	6.5981	6.1559	5.7322	5.8579	6.5496	6.5153	5.9736	6.5429	6.0247	6.1587	6.6525	6.5933	6.7414	6.4885	6.2526	6.3818	6.7454	6.3712	6.2765	6.6685	6.3245	4.3104	6.1841	6.5707	5.7191	6.0163	5.8921	6.2521	6.4268	6.3471	6.5539	6.291	4.1512	4.6549	4.3737
ANAPC4	11.1684	11.3825	11.4808	11.8861	11.8233	12.0761	11.2997	12.1221	11.6591	12.0612	11.7784	12.0637	12.1689	11.7703	11.9088	12.3835	11.3956	11.0411	12.236	12.1401	11.4945	11.8566	11.7029	11.867	11.8776	11.8804	11.6578	11.9781	11.9469	11.9294	11.5917	11.8778	11.9221	11.7503	11.7009	12.041	12.4489	11.7494	12.0047	12.1428	11.4986	11.927	11.8418	12.0574	11.9962	11.882	12.0119	12.1557	11.7366
ANAPC5	14.0836	14.2047	14.1419	14.2438	14.8811	14.4499	13.9745	14.4974	13.8609	13.9525	14.3679	14.1594	14.1069	14.2208	14.2632	14.6707	14.1576	14.1043	14.3063	13.8169	14.0378	14.3783	14.248	14.1771	14.3219	14.3067	13.8874	13.9747	14.3045	14.3425	13.6467	14.252	14.4634	14.0564	13.762	14.5999	14.9712	14.3564	14.0958	14.5805	14.0232	14.2289	14.3159	14.3721	13.5269	14.1742	15.7467	15.065	14.7479
ANAPC7	8.8314	9.365	9.2416	9.2322	9.7968	9.0094	9.0399	9.4977	8.947	9.2979	9.4916	8.9748	9.0356	8.6838	8.5996	9.4851	8.3571	8.6885	9.1904	9.2668	8.7844	9.5153	8.3918	9.1755	9.2299	9.0517	9.0104	9.1319	9.2653	8.5244	9.0343	9.0737	9.3216	8.4318	8.809	8.9353	9.7237	9.4151	8.5448	9.2324	8.6035	9.2917	9.0486	9.3667	9.2362	8.6915	7.946	8.2525	8.224
ANG	11.202	13.3553	13.2178	12.233	12.0772	11.7669	13.1034	10.5776	12.2448	11.6446	11.3339	13.5407	12.706	10.1288	12.848	12.1169	11.7491	12.2653	12.6428	10.7892	12.048	10.902	12.877	11.4755	11.5422	11.3587	11.7672	11.8612	12.9053	13.6222	11.4901	12.958	11.8723	12.1526	12.5141	10.9483	12.4036	11.036	10.6368	9.9025	12.9004	12.0414	10.8255	11.505	13.1947	13.81	16.4859	15.6973	11.2064
ANGEL1	8.642	9.0539	9.1317	9.2183	9.2046	8.033	9.2917	9.7336	9.3992	9.0772	9.4705	7.9031	8.9335	8.6785	8.8256	9.2777	8.3232	8.9743	9.0376	9.0578	7.7433	9.886	8.2633	9.6916	8.5856	9.656	9.2222	8.4392	9.2034	8.5127	8.6671	8.7306	8.5754	8.7942	9.3766	9.0749	8.8212	8.5618	9.4334	8.7609	8.4182	9.3548	9.256	9.3521	8.8837	8.2715	5.0244	7.1353	9.7384
ANGEL2	8.6866	9.11375	8.81965	8.6174	8.9926	8.8048	8.45315	8.86325	8.6417	8.8197	8.8342	8.8284	9.10125	8.9906	8.8982	8.67905	9.03155	8.2696	8.87255	8.8733	8.7179	8.90165	8.4597	9.08215	8.75685	8.88995	9.0421	8.92915	8.8396	8.78645	9.10115	8.59075	9.0885	8.8454	9.32555	9.31325	9.1315	9.0746	8.45305	9.1789	8.54055	8.689	8.9408	9.42965	8.75625	9.114	8.26775	8.37645	8.369
ANGPT1	7.8521	6.4606	7.1437	8.2176	7.9849	6.1661	6.8581	8.4551	7.0847	7.0046	6.1547	7.1787	6.7364	9.6299	6.5838	6.7919	7.6643	8.9211	6.9644	7.0239	5.8145	7.641	7.1842	7.7611	8.2855	7.4988	7.7133	7.232	8.2442	7.7025	7.1281	8.0411	5.98	7.2322	6.7891	8.7427	6.785	8.6769	7.5643	8.3797	7.8986	5.7047	9.4957	6.4951	6.1976	7.5379	6.3151	7.3375	9.3832
ANGPT2	11.3709	9.0496	8.39	10.4206	10.2237	10.2691	8.858	9.7784	9.7508	9.6096	9.4455	7.2012	8.1865	11.1672	7.0329	10.1138	9.8863	11.7315	8.8433	10.378	10.9956	9.8319	10.3057	9.9562	9.7291	10.3518	9.1311	9.5026	10.0452	8.8377	9.6888	8.1653	9.5307	9.6677	10.089	9.9092	10.5175	9.1117	10.906	9.9662	9.9391	8.7867	11.4686	9.4447	8.3532	7.8874	6.5177	8.6432	9.5152
ANGPT4	9.0909	7.2386	5.4616	8.1056	8.4679	5.9859	7.9985	5.0814	7.5009	6.313	5.1507	6.9506	5.6897	7.4693	9.0767	7.3993	7.4511	7.2743	6.1011	6.8974	7.2442	7.3084	7.8693	7.0347	5.9177	7.6872	5.7545	5.9934	6.2084	6.5342	8.3017	9.0932	7.6128	6.0068	5.8078	7.3542	7.4301	5.9752	6.1432	6.8137	6.0739	6.7275	5.1513	5.9939	7.5136	7.9741	8.6871	7.8598	8.7171
ANGPTL1	4.4681	3.8596	4.3096	3.4638	2.3444	2.47495	3.40545	3.1762	3.8483	2.73385	2.02635	6.42235	4.9049	3.59855	3.7527	2.17335	4.11055	2.31265	4.2548	3.59495	1.6058	2.66095	3.1547	3.22255	3.664	3.99405	3.61385	3.3745	5.26435	5.2949	3.3582	5.8107	2.85675	3.5764	3.6146	3.92705	2.0477	2.0757	1.8185	3.7386	5.3506	1.3502	5.36925	3.3917	2.58655	7.3166	5.31225	4.5423	1.7087
ANGPTL2	12.8293	9.3805	10.3356	10.9937	10.3322	10.0218	9.0895	11.0668	10.2811	10.0602	9.3805	9.3981	9.2227	11.9168	7.2883	11.2618	14.2552	12.692	9.5526	11.5404	11.4591	11.0194	11.6888	10.563	11.0514	11.2823	10.6502	10.7706	11.3625	10.6053	9.8805	9.6402	9.6271	10.366	11.2655	11.3775	9.8404	10.5748	11.3843	10.6871	10.0803	8.6455	11.8181	10.6413	9.6399	9.5721	8.6768	8.9893	10.5325
ANGPTL3	0.4692	1.3279	1.0198	0.3394	0.0856	0.3824	-0.0021	-0.7057	-0.314	0.2244	0.4306	0.6498	6.2044	-0.3227	-0.6967	0.8169	1.5263	-0.1428	-0.0801	-0.1711	-0.5058	0.24	0.8695	0.1902	0.3234	-0.4274	-0.4519	0.5685	0.8136	-0.299	-0.3239	-0.3972	-0.1623	0.5849	-0.1047	2.0045	-0.0407	-0.1443	-0.2606	2.5453	0.2283	-0.3657	-0.6045	-0.5507	-0.4446	-0.4568	-0.2711	-0.5008	-0.5883
ANGPTL4	12.6358	9.695	10.5217	10.6474	10.1796	11.2835	9.9686	8.3754	10.239	9.979	11.132	8.0759	11.2554	10.7297	7.9956	10.6651	13.6729	12.0524	9.2511	11.0211	13.4295	10.064	11.6157	10.429	9.2834	10.6346	9.89	9.435	10.2888	9.3986	8.491	10.4346	10.4935	10.5353	10.7517	8.7128	12.0928	9.3615	12.7671	9.3614	11.3496	10.4801	10.0606	12.0997	8.9274	9.2689	7.0431	7.5008	10.313
ANGPTL5	0.4692	1.3279	1.0198	2.0332	0.0856	0.3824	3.0141	-0.7057	2.6585	0.2244	3.5069	1.9392	0.586	-0.3227	2.5065	0.8169	-0.8375	1.4606	-0.0801	-0.1711	-0.5058	0.24	0.8695	0.1902	0.3234	2.5804	-0.4519	0.5685	0.8136	-0.299	2.4678	-0.3972	3.7754	0.5849	-0.1047	2.0045	-0.0407	-0.1443	-0.2606	2.5453	3.6516	2.6538	-0.6045	-0.5507	-0.4446	1.2995	-0.2711	-0.5008	-0.5883
ANGPTL6	7.0472	5.9613	5.8823	5.7527	6.4457	5.7082	7.3786	5.9872	6.8654	6.4041	5.976	6.5678	6.3911	6.8992	7.1673	6.4177	6.6534	5.9269	6.2532	6.8278	6.1957	6.739	6.479	6.7276	6.068	6.5751	5.9611	6.3937	6.1688	6.3165	6.7134	7.1255	5.924	6.4003	6.199	5.987	6.9088	6.0774	5.9933	6.2173	6.6482	6.6935	6.0353	6.2011	6.324	7.212	6.2932	5.7219	6.3749
ANGPTL7	0.4692	1.3279	6.06	0.3394	0.0856	0.3824	-0.0021	-0.7057	-0.314	0.2244	0.4306	5.3043	4.4476	0.887	2.4233	0.8169	1.893	-0.1428	5.0324	1.5764	-0.5058	0.24	0.8695	0.1902	3.5706	3.1326	-0.4519	2.856	5.5132	5.5339	2.7204	4.7722	-0.1623	3.0546	1.6621	2.0045	-0.0407	-0.1443	-0.2606	2.5453	4.0951	-0.3657	3.2463	-0.5507	1.7449	3.7891	5.1238	-0.5008	-0.5883
ANK1	5.24985	3.09295	3.40075	4.5833	5.22705	3.0692	5.6539	4.0359	5.6282	4.3135	4.8135	4.2987	3.38665	5.7522	5.2672	3.3664	4.8575	3.9908	4.31425	5.3268	5.52155	4.92155	5.60855	4.62065	4.31755	5.1445	5.1342	3.93605	3.97125	2.86935	5.53945	6.1145	4.0864	4.2757	4.4083	4.14745	5.0297	4.40065	4.6043	4.2279	4.22	4.6984	5.8998	4.30505	4.65355	6.13675	4.73255	3.5472	4.63815
ANK2	7.6459	5.10115	6.54955	7.2969	5.39305	6.84225	6.8001	5.79695	6.95965	6.70665	4.57575	6.72805	6.5074	7.75995	7.84525	5.07135	7.093	6.1271	6.16355	5.96315	6.06205	6.99145	5.05505	6.39045	7.2792	7.54845	5.8938	7.77175	7.12505	7.55355	7.9704	7.27455	5.7106	6.24845	5.70155	6.6718	4.3673	6.35955	6.06125	5.82745	6.7763	6.0057	6.3727	4.0439	5.9332	7.1348	6.3477	6.7255	6.60845
ANK3	6.31906	5.93392	6.5428	6.7259	6.80732	6.36386	7.00966	5.81528	6.39306	5.99516	6.18324	6.69104	6.52644	5.92012	7.12586	5.2487	6.64208	5.55422	6.35386	6.4617	6.756	6.06524	6.24732	6.55364	5.4879	6.7251	6.30008	6.20186	6.83306	7.10458	7.03242	6.99126	6.76766	6.04214	6.13438	6.8227	6.16262	6.56078	6.00696	5.73662	6.307	6.34266	6.25084	6.95082	6.21214	6.91014	5.89718	5.61156	6.32746
ANKAR	6.6332	8.896	8.0556	6.9154	7.3031	7.55	7.1449	7.4926	7.6236	7.7867	7.7179	8.3104	8.2422	8.2525	9.042	7.0607	7.2115	6.4648	8.2215	7.712	6.6218	6.8136	7.2405	7.5154	7.7324	7.8365	8.5387	7.9554	8.1788	8.5668	7.6642	7.7458	7.1439	7.9849	7.611	7.6669	7.8507	7.5442	7.0606	7.5423	7.5117	6.9674	7.9507	7.1104	8.1943	8.4613	7.4926	7.1177	6.1983
ANKDD1A	6.478	4.34316666666667	5.64736666666667	6.02066666666667	5.5224	4.466	5.78573333333333	5.16643333333333	6.1497	5.45736666666667	4.4696	5.71553333333333	4.58813333333333	11.1025333333333	6.30256666666667	5.0024	6.36373333333333	5.91206666666667	4.91686666666667	6.04896666666667	5.5959	6.24626666666667	6.0036	5.8843	5.53833333333333	6.51113333333333	5.49003333333333	5.08446666666667	5.82803333333333	5.73976666666667	6.15896666666667	6.19873333333333	4.8441	5.43386666666667	5.79543333333333	4.9584	5.74226666666667	5.54256666666667	5.4868	5.8435	6.01686666666667	5.23873333333333	6.2586	4.9517	5.81886666666667	6.32026666666667	5.03676666666667	4.19363333333333	5.23763333333333
ANKDD1B	5.3628	4.2416	2.7355	5.1186	5.1269	3.5919	5.0923	2.7648	4.5167	3.7288	3.8184	4.5604	3.7939	4.5342	6.3003	5.4158	4.667	3.9281	3.7346	4.374	4.382	4.5861	4.5775	4.3224	4.1251	5.0804	4.5597	4.5573	4.7465	3.6638	5.4126	5.8785	4.2116	3.5459	3.8187	3.8582	4.7522	4.1555	3.4042	3.9423	4.0811	4.7779	3.2074	3.8784	4.699	4.8722	3.4757	2.7279	3.2303
ANKFN1	4.093	3.3553	1.0198	5.0735	3.8991	3.8526	6.0959	1.135	3.0208	4.4869	3.5664	4.2421	4.824	3.8907	4.6818	4.8383	3.6738	4.8409	4.5588	2.4014	4.8317	5.6269	4.1649	2.669	3.3883	4.2486	1.1418	6.5826	3.9676	3.2256	5.7693	4.8546	5.0731	4.5701	4.9804	2.0045	1.6232	3.452	2.6768	2.5453	4.3052	3.2852	3.8003	2.8398	4.1573	5.2653	-0.2711	1.5414	2.0581
ANKFY1	8.49685	7.62055	7.49375	8.4434	7.74265	7.68375	8.1788	7.59405	7.6332	7.25025	7.78485	7.795	7.9278	7.56145	8.02075	7.71255	8.2804	7.08125	7.1759	7.9377	7.6033	7.5124	7.73395	7.42475	7.7473	7.8399	8.05205	8.3069	7.4662	7.37465	7.4214	8.2613	7.97605	8.04505	7.70305	7.8525	7.81215	7.52005	7.1121	7.7704	8.0247	7.9877	7.5957	7.7505	7.7809	7.8942	6.2567	6.26995	6.822
ANKH	9.39475	9.85005	8.95245	9.891	9.45165	9.37925	8.65465	7.3975	8.919	9.1022	9.628	8.52565	9.2036	8.6592	9.8474	7.37615	9.46765	7.42255	9.4727	8.68225	8.47635	9.8938	7.7282	9.5929	10.81005	8.6742	8.64955	9.4853	9.0762	9.1921	8.5537	8.76585	9.5126	8.16055	8.464	9.6648	9.46065	8.4757	9.97805	9.37605	9.20475	8.8667	9.0144	8.46415	8.8155	8.5504	7.2532	7.989	8.68705
ANKHD1	10.6898	10.4906	10.1167	10.5906	10.8506	10.5517	10.5682	10.2867	10.1073	10.2112	10.7608	10.6866	10.2217	10.05	9.9459	10.3466	10.3895	10.5638	10.2528	10.1895	10.7874	10.4205	10.4806	10.3001	10.2586	10.0361	10.3874	10.4577	10.4293	10.5435	11.0496	10.356	11.2787	10.0236	10.2763	9.8393	10.4612	10.9976	10.4127	10.4397	10.0705	10.558	9.7885	10.3452	10.3062	10.0828	9.7187	9.75	9.6438
ANKHD1-EIF4EBP3	11.193	11.4423	10.9754	10.7496	11.2237	11.096	10.4825	10.7036	11.2616	11.4813	11.5709	10.5776	11.1377	10.9547	11.551	10.8001	11.0003	10.0625	11.4107	10.7415	10.6067	11.5682	10.5258	11.3757	11.2234	11.3465	11.1507	10.7853	11.1579	11.2182	11.5816	11.084	10.7005	10.9437	10.5709	10.739	10.5508	11.4744	11.2044	11.071	10.7767	11.4024	10.0971	11.1442	11.0902	10.7885	11.6682	11.2045	12.1606
ANKIB1	8.4333	9.4098	9.1966	9.2483	9.1712	9.1945	9.4816	9.7755	9.1586	9.1965	9.4345	8.7309	9.5398	8.7429	8.7332	9.0649	7.7514	8.5407	9.2485	9.2492	8.5875	9.1453	8.7562	9.5643	9.2333	9.2806	9.2149	8.8828	9.3687	8.9326	9.4895	8.9593	9.1038	8.7871	8.9601	9.7207	8.7708	9.4073	9.2073	9.286	9.45	9.4135	8.8454	9.1041	9.3532	9.2145	7.2778	8.7838	7.9991
ANKK1	5.9823	4.5671	3.6343	6.0388	5.3389	5.8251	5.5351	4.2871	5.7659	5.7842	5.0361	5.9275	4.755	5.2038	5.7991	4.3509	4.8326	3.9506	6.1965	7.5395	4.7973	5.0172	5.7179	4.572	5.756	5.8526	4.2704	6.8403	4.9436	5.9828	6.8316	5.9751	6.0073	5.4405	6.1607	6.7148	6.7235	4.3936	5.3769	4.6697	4.9966	5.3389	5.1802	4.5765	5.199	5.4769	4.3167	3.1783	3.4468
ANKLE1	4.7543	3.5961	1.0198	4.8287	5.2398	2.0493	5.3739	3.6221	3.8132	3.7484	3.2826	3.9509	2.8214	4.9293	5.075	2.5103	3.1262	2.4683	4.0006	4.4536	3.8381	4.4389	4.568	3.3994	3.1557	5.1053	5.9419	2.5753	3.9371	1.4888	5.1276	5.2189	2.6733	4.5558	3.8753	2.0045	4.5953	3.2967	3.0711	2.5453	2.6011	3.4415	2.9026	3.6395	3.9952	4.3296	-0.2711	2.3589	3.9174
ANKLE2	9.2766	8.89385	8.8105	9.43455	9.12005	9.29905	8.9219	8.67105	8.9087	8.96995	9.50075	8.83595	8.6148	8.8212	8.5872	9.43915	9.06775	9.71085	8.7038	8.7918	9.10755	8.9725	9.04605	8.82005	8.74095	9.4741	8.95465	8.287	8.64895	8.56095	8.20775	8.60095	8.6488	8.3417	8.88975	8.91915	9.45285	9.25145	8.7049	9.0756	8.76715	8.9491	9.26965	9.202	8.6427	8.17695	7.7778	7.6457	8.7802
ANKMY1	9.51125	9.03435	8.5259	9.2024	9.35325	9.20125	9.436	9.1738	8.9788	9.2765	9.0857	8.85415	8.9491	9.29085	9.4714	9.53495	10.0568	9.00365	9.12755	8.66555	9.7948	9.26645	9.00865	9.1372	8.89505	9.36415	9.34315	8.9879	8.9213	8.8995	10.2629	9.1524	8.9627	8.9018	8.9947	9.1555	9.5389	9.31795	8.66955	9.3661	8.4413	9.26415	9.2332	9.90505	9.3005	9.22885	9.20215	8.62285	9.06385
ANKMY2	8.3409	9.3319	8.8767	8.3401	8.3328	8.4241	9.2293	8.7246	8.6822	8.5743	8.2272	8.9472	8.864	8.492	9.2113	9.126	8.5283	7.4542	8.612	8.8085	9.1649	8.2134	8.4218	8.0927	8.4905	7.9036	9.3264	8.1332	9.0044	9.0986	8.9205	8.8761	8.1463	8.822	8.8557	8.983	8.6276	8.6864	8.9507	8.6515	9.1531	8.7001	8.9919	8.35	9.4319	9.2473	9.0511	9.2155	7.6484
ANKRA2	7.9732	8.7326	9.9232	9.6981	9.3397	9.4098	9.4771	9.2707	9.2632	9.6766	10.1262	9.3063	9.6595	9.2313	10.253	9.6207	8.3727	8.0318	9.7359	9.8634	8.8597	9.2542	9.3884	9.5614	9.7092	9.4005	9.6296	9.9069	9.5126	9.3066	9.6677	9.4056	9.2992	9.5037	9.2866	9.7735	9.9193	9.537	9.2121	9.9599	9.6388	9.4529	9.2908	9.7019	9.7476	9.8524	9.364	10.2086	8.602
ANKRD1	2.4962	1.3279	1.0198	1.8903	1.3935	0.3824	3.2235	1.3419	2.6863	1.4798	0.4306	0.4913	3.444	-0.3227	2.6635	0.8169	-0.8375	-0.1428	-0.0801	2.0113	1.4115	0.24	0.8695	0.1902	1.4868	2.8267	0.9827	0.5685	0.8136	-0.299	4.2093	2.1614	2.5125	0.5849	-0.1047	2.0045	-0.0407	-0.1443	1.3488	2.5453	2.5887	-0.3657	1.5165	-0.5507	-0.4446	2.6781	-0.2711	-0.5008	-0.5883
ANKRD10	10.14975	10.06505	10.7328	11.25455	10.7925	10.9901	10.74965	11.0432	10.23475	11.25265	11.0415	9.752	10.1473	11.0007	10.0856	10.0907	10.76655	10.7143	10.92135	10.27645	10.8411	10.6188	10.502	10.8853	10.61745	10.66135	10.7931	10.38665	9.84785	10.5324	11.1316	10.42495	11.0405	10.6856	10.2548	11.27005	10.6494	10.91015	11.10055	11.56125	10.33065	10.41875	11.09465	10.34285	10.54065	10.1166	9.9054	9.6072	10.04185
ANKRD11	11.163525	10.089625	10.01855	9.980975	10.05015	10.343325	10.414175	10.055175	10.17835	10.23335	10.0326	9.696175	9.864225	11.05445	9.425325	10.457875	10.8498	10.91005	9.55695	10.249525	10.547375	10.746375	10.557575	9.8978	9.735125	10.845675	9.5234	9.80025	10.49935	10.59615	11.21255	10.25805	10.653375	10.0932	11.01395	10.191325	10.10325	10.5851	10.932675	10.303775	10.116225	10.365025	11.19285	10.890225	9.462775	9.984025	9.199725	8.50735	9.4991
ANKRD12	9.06426666666667	9.347	9.07876666666667	9.12793333333333	8.83286666666667	8.6464	8.96673333333333	8.82636666666667	9.2279	9.4668	7.79883333333333	9.71493333333333	8.99743333333333	9.01966666666667	9.69926666666667	8.6061	8.7319	8.99006666666667	8.98443333333333	9.388	9.49883333333333	8.44823333333333	9.65436666666667	8.8982	8.0914	8.91243333333333	8.9361	9.00866666666667	9.1989	10.1294666666667	8.77313333333333	9.065	7.26516666666667	9.38916666666667	8.91886666666667	8.70573333333333	9.9367	8.70006666666667	8.26596666666667	8.67963333333333	9.3721	8.30176666666667	8.95226666666667	8.02333333333333	8.5435	10.3309666666667	9.1106	8.7784	8.10313333333333
ANKRD13A	9.83135	9.6998	9.85925	9.93205	10.3895	9.8947	9.9477	9.63395	10.26415	10.23575	10.0925	10.11285	9.6533	10.12325	9.61725	9.43385	9.9691	10.01535	9.64475	9.35475	10.4717	9.98095	10.424	10.5058	9.97095	10.0491	9.74915	9.89095	10.2251	10.5267	9.33475	10.2709	9.83965	9.927	9.92995	10.22225	10.6746	10.07385	10.2951	10.08345	10.06845	9.5638	9.8227	9.73835	10.0262	10.55355	10.58655	10.8043	10.10115
ANKRD13B	8.2327	7.6693	6.4216	7.71285	8.02145	7.05305	7.79295	8.14345	8.25615	8.0337	7.39005	6.84605	6.82395	8.0734	7.6771	7.88025	8.0083	7.8242	7.51115	8.05295	7.8209	8.17545	7.20095	7.8938	7.5178	8.38475	7.57135	8.3343	7.71685	7.38475	8.976	7.68955	7.99625	8.11935	7.74615	7.63625	7.67235	8.20155	8.0235	7.0195	7.5551	7.75035	7.9664	8.0981	7.897	7.1805	8.1957	6.70465	7.60875
ANKRD13C	7.24035	7.7703	7.66075	7.1842	7.4967	7.49135	7.1641	7.27325	7.38625	7.2504	7.1776	7.5768	7.99755	6.76375	7.50425	8.03425	7.31595	5.6311	7.65675	7.3365	7.80785	7.34325	7.1975	7.40205	7.68715	7.23935	7.24335	7.9621	7.4669	7.24075	7.18365	7.40975	7.3784	7.3897	7.3467	6.95275	7.4641	7.08445	7.1196	7.41225	7.5848	7.4542	7.01695	7.8414	7.52	7.71835	6.775	7.57495	6.8287
ANKRD13D	11.7345	11.5393	10.827	11.1474	10.9839	11.7433	10.8669	11.868	11.8913	11.6982	11.2298	11.0032	11.6013	12.1542	10.8942	11.4534	12.4587	11.8467	11.2986	11.5642	11.7614	11.2721	11.3856	11.6202	11.9463	11.4772	11.491	11.8891	11.4173	11.597	11.735	11.0534	11.6006	11.4043	11.6563	11.7675	10.9153	11.9492	12.3235	11.6591	11.539	11.569	11.9526	11.8229	11.6185	11.3911	11.5837	10.7716	12.0218
ANKRD16	10.8299	11.0638	10.5458	10.8651	11.0008	10.9948	10.6143	10.9041	10.6869	10.7638	10.6771	10.4912	11.1844	10.9072	10.4685	11.3021	10.6115	10.503	11.1093	11.0355	10.9269	11.8331	10.4763	11.5035	11.0548	11.5782	11.5308	10.933	11.5155	10.2933	11.3675	10.536	11.5233	10.594	10.9179	11.6724	10.596	11.1295	10.9663	11.817	10.4135	11.0216	10.9357	11.3668	10.802	10.3509	10.3746	10.2513	11.6394
ANKRD17	8.76415	8.28755	8.49395	9.36815	8.537	8.6775	8.1311	8.035	8.44695	8.645	8.7218	8.6382	8.64085	8.5563	8.8648	8.79755	8.99065	8.21155	8.578	8.789	8.9522	8.59175	8.45685	8.7457	8.92635	9.09985	8.3975	8.59725	8.70305	8.6301	8.17885	8.6623	9.24	8.2577	8.55645	8.61185	8.3756	8.68705	8.4852	8.3642	8.4253	8.9722	8.57445	9.24995	8.5616	8.6903	8.27255	7.4562	8.3649
ANKRD18A	6.3121	7.1121	5.6315	6.4147	6.9791	7.6222	6.2915	3.7593	6.2727	5.2299	6.8112	6.5882	6.4506	5.9909	6.8504	7.1104	6.9163	6.9762	6.8903	6.5301	7.1897	7.3733	7.4151	2.9461	5.973	7.538	6.0571	7.7693	5.8668	6.9313	6.7559	7.2408	6.2496	7.391	7.1377	7.3527	5.6772	6.8335	6.527	6.8759	6.8894	7.4504	8.1695	0.9249	6.1081	7.3608	6.3804	5.5564	7.0109
ANKRD18B	6.3706	6.6204	6.1306	6.3054	6.6674	7.3719	6.1958	4.8193	6.0141	5.565	5.9702	6.2821	6.2295	5.9777	6.8336	6.3325	6.8273	6.2214	6.9202	5.6884	6.4923	7.3719	7.0022	5.4269	5.9288	7.1721	5.8068	7.156	6.4484	6.8457	5.7003	7.0383	5.8261	7.0273	6.5035	6.7181	4.8988	6.1437	6.0509	6.2593	6.4822	6.7305	8.3596	3.5866	6.4596	7.2359	6.4111	5.5185	7.1156
ANKRD19P	4.84525	4.96035	2.9633	4.51175	3.4369	4.9215	4.03245	3.0797	4.82825	3.8994	6.5557	4.0822	4.56325	5.2716	4.79825	3.1382	4.37745	2.8871	7.03295	4.44095	4.11755	4.6493	3.16545	5.2332	4.88045	4.99745	3.87145	5.58705	3.93125	4.4037	3.74325	4.0433	3.5508	5.30735	4.86485	3.027	3.77925	4.59215	6.67305	5.05185	4.0528	4.11565	3.77055	5.274	4.04905	4.38495	-0.2711	1.2437	0.8781
ANKRD2	6.7054	4.5963	4.2631	5.7955	6.3278	4.1482	6.2018	4.6613	5.4209	5.2665	4.3336	4.9907	4.8407	6.284	6.3002	5.6717	5.5282	5.8639	4.7398	5.4191	5.4085	5.4046	5.4037	4.8478	4.4873	4.9808	5.0556	5.1392	4.5409	4.5928	5.9234	5.6691	4.9601	5.1386	5.0336	5.307	5.2214	4.8988	4.3601	4.7919	4.7647	5.1357	5.0195	5.1222	4.7932	5.5094	4.1915	3.9238	5.0326
ANKRD20A1	8.2192	7.5741	7.7648	7.3854	7.9483	7.2678	8.3756	6.2913	7.7118	7.8536	7.4034	8.1886	7.0962	7.4401	8.2205	7.2904	8.0783	7.6551	7.6417	6.9316	7.5933	7.7594	8.1073	6.7369	6.9162	7.4889	7.2555	8.1438	7.6041	7.8857	7.7668	8.3571	7.0373	7.8528	7.8586	7.7998	7.5985	6.8112	6.7132	7.6546	7.3677	7.3905	7.4919	6.007	7.6905	8.5274	8.0204	7.4423	7.0918
ANKRD20A2	6.17605	7.2526	7.7936	6.1786	6.578725	6.9292	7.0042	6.04275	7.2912	7.506525	6.073	8.0493	7.496325	6.046875	7.638975	5.9803	7.41095	5.378575	7.4724	6.08725	6.841975	6.32065	7.61355	5.9093	6.357025	6.53135	7.570625	7.566025	7.67365	7.68865	6.45305	7.7315	5.255375	7.8395	7.022375	6.5196	6.930875	5.994475	5.499175	6.458575	7.1445	6.771225	6.318325	4.0159	7.3408	8.431275	6.9871	6.5501	4.212375
ANKRD20A4	3.9755	4.4582	2.3464	2.8328	3.6744	4.8722	3.5336	2.5613	4.5633	3.1954	0.4306	3.2368	2.7927	1.6367	2.5833	4.6289	3.553	-0.1428	3.895	1.9915	3.017	0.24	2.6554	0.1902	0.3234	4.086	2.9716	2.6432	2.8415	1.8678	4.6461	4.2088	3.0437	4.3391	3.1327	3.9591	1.3722	5.5841	-0.2606	2.5453	2.7206	0.9459	-0.6045	2.1381	2.8943	3.7874	2.8413	2.1371	-0.5883
ANKRD20A5P	9.2361	9.35016666666667	9.7458	8.86583333333333	9.20236666666667	9.4304	9.17323333333333	8.06013333333333	9.12053333333333	9.22773333333333	8.66913333333333	9.63906666666667	9.5003	8.7015	9.9295	8.11323333333333	9.9648	9.23796666666667	9.26293333333333	8.30993333333333	9.22006666666667	9.16896666666667	9.91833333333333	8.56923333333333	8.51756666666667	8.39963333333333	8.89576666666667	9.9914	9.4443	9.56506666666667	8.76333333333333	9.452	8.7992	9.63273333333333	9.25163333333333	9.54663333333333	9.83536666666667	8.9066	7.81183333333333	9.1637	9.40186666666667	9.04016666666667	8.61846666666667	7.16046666666667	9.40166666666667	10.5569333333333	9.2043	8.59466666666667	7.98773333333333
ANKRD20A8P	6.1129	6.5458	6.1655	6.4855	8.276	7.8894	6.3474	4.8079	5.9635	5.405	6.2538	6.1633	6.8717	6.2151	8.4274	7.8836	6.853	6.6383	6.9714	8.3721	6.5214	7.0364	8.0638	4.6593	5.9912	6.6113	5.5466	7.2992	6.1879	6.9712	5.7971	7.1772	7.6816	7.1492	6.6821	7.7647	6.1176	6.4917	5.8676	6.6106	6.4518	7.0504	7.9157	3.5153	6.7767	7.1894	6.1925	5.4465	6.6435
ANKRD20A9P	5.0293	6.62815	7.2159	6.4308	7.1856	7.56215	7.1215	5.9527	6.8763	6.3236	5.46805	7.12035	7.53425	5.8221	7.62855	5.526	6.98775	5.95825	7.3597	6.02805	6.5024	6.43795	7.4863	6.1576	6.3082	6.31975	6.5167	7.3677	7.1212	7.74535	6.9383	7.60325	5.79695	7.7858	6.50105	6.5481	7.44925	6.82635	5.446	6.6932	7.2026	6.8712	6.6998	3.18795	7.2887	8.09305	5.84755	6.1505	5.45335
ANKRD22	7.6178	9.7407	10.0251	10.0695	10.3822	9.3676	8.9159	9.6593	9.5863	9.839	9.9026	9.9278	9.2138	7.7334	9.5789	8.8655	9.0126	6.3348	10.1535	9.3873	7.7458	7.8913	9.7825	9.6632	7.2188	10.0757	9.6806	8.9088	7.5271	9.055	10.8406	9.5496	10.3033	10.2983	9.6564	8.306	9.4666	9.7228	9.1837	9.3228	9.0536	11.0859	6.9576	9.3876	10.1453	8.694	8.6131	9.3365	7.6691
ANKRD23	5.62635	5.36835	5.04395	5.2496	5.50605	5.14435	5.92685	5.48625	5.4594	5.59785	4.74115	4.8621	5.7712	6.10025	5.2676	5.78295	5.45025	3.51955	4.9967	5.6001	5.59445	5.452	5.04595	5.93985	4.96595	5.7726	4.9946	5.03155	4.39165	4.91675	6.17815	5.9475	5.3538	5.4963	5.62485	4.8905	5.49365	4.13415	4.52105	5.44575	5.5616	5.62825	4.98	5.9861	5.14445	5.44405	2.8257	4.06235	5.03495
ANKRD24	7.383	6.5925	6.1803	7.1927	6.5681	5.5178	6.8324	6.0007	6.6634	6.1856	6.0037	6.2504	5.7782	5.839	6.8516	6.731	6.6093	6.6316	5.9834	6.5619	6.4833	6.7354	5.8967	6.4215	6.0976	6.8778	5.3544	6.8315	5.9199	6.1036	7.7377	6.8594	6.3563	6.4617	6.4059	6.4742	6.3625	6.4028	6.1308	6.2838	6.2037	6.3705	6.1441	7.6248	6.2958	6.8636	7.3851	6.4965	6.8936
ANKRD26	5.49045	5.7682	5.87355	6.2833	5.64655	5.93105	6.2078	6.77425	6.13985	5.5537	6.1035	5.89965	6.27435	6.56975	6.0478	6.5059	5.2947	5.20895	6.0676	6.81745	4.44245	5.3679	4.07615	6.1308	6.1304	6.2919	6.5616	6.17	6.86685	5.86055	6.2965	5.928	5.15895	5.71605	6.2289	5.7067	5.63255	6.60535	5.9627	6.7896	5.8045	6.3151	6.62315	6.68865	5.60625	6.4321	3.1786	4.7749	5.33755
ANKRD26P1	5.9091	4.7804	4.4347	5.35625	5.92235	3.77565	6.1434	3.81035	5.2975	4.59035	5.12555	4.77585	3.9616	5.5903	6.19635	4.60965	5.1839	4.66155	4.46675	5.10435	5.1706	5.6516	5.36155	4.8956	4.67065	5.44545	4.237	4.5387	4.57765	4.6514	5.53335	5.59765	4.9648	4.4836	4.8223	4.28025	5.37375	4.4676	4.31845	4.4436	4.5323	5.5256	4.35435	4.10235	5.53885	5.2207	4.771	4.6674	5.04195
ANKRD26P3	3.5637	1.3279	1.0198	2.921	2.5379	0.3824	3.7185	1.6488	2.9768	1.5327	0.4306	-0.7993	0.586	1.69	3.1862	0.8169	0.3963	1.5749	1.9088	1.9407	1.8719	2.7344	0.8695	0.1902	2.467	2.0499	-0.4519	0.5685	0.8136	-0.299	2.881	3.8038	-0.1623	0.5849	-0.1047	2.0045	1.0657	-0.1443	-0.2606	2.5453	2.3762	1.526	1.2926	-0.5507	4.046	4.1191	-0.2711	0.7642	-0.5883
ANKRD27	8.8169	8.914	8.50785	8.68685	9.0815	8.8155	9.13355	9.0543	9.58115	9.2338	9.02735	8.385	8.2323	9.1809	8.7386	8.23665	9.0037	9.0415	8.4531	8.73145	8.56835	8.986	8.2403	9.3112	8.9077	9.1227	8.83375	9.36315	8.9478	8.79565	9.3542	8.0988	9.20585	8.7101	9.52225	9.08205	8.15475	8.7973	8.77535	9.0854	8.69485	8.7015	9.4993	9.49675	8.23875	8.63685	7.76915	8.00405	8.49485
ANKRD28	10.4172	10.6083	10.1386	11.4064	10.7137	11.0527	9.4983	10.58	10.0492	10.9226	10.6137	10.0438	10.7415	10.5082	10.4549	10.1459	9.9762	10.6034	10.6565	10.2242	10.7231	10.0665	10.4959	10.6926	10.9482	10.3518	9.8246	10.8296	10.1961	10.1125	9.9068	10.0925	10.2806	10.3005	10.4442	10.8046	10.2091	10.355	10.2575	10.1104	10.126	9.989	9.7398	9.8703	10.5759	10.3746	9.8469	10.1881	9.8086
ANKRD29	5.9582	5.1641	6.1284	7.4814	9.1386	6.5891	6.1142	4.0795	7.126	8.0558	6.5601	6.3204	6.5399	6.5383	6.2544	5.946	7.1153	5.4633	5.8995	7.6537	4.6105	5.314	5.2478	4.9787	7.7048	5.8923	7.9379	9.2961	6.8778	7.6165	8.9008	7.0021	6.6941	6.2649	8.0782	6.2305	6.5015	7.8769	5.3084	9.2871	6.7285	6.3298	6.127	8.2107	5.9025	6.4518	5.6539	5.4716	6.4291
ANKRD30A	1.03085	1.3279	1.73515	2.1067	0.0856	0.3824	-0.0021	0.39525	1.26055	0.2244	0.4306	-0.7993	2.5216	-0.3227	-0.6967	0.8169	0.4537	-0.1428	0.8389	-0.1711	-0.5058	0.24	1.4813	0.1902	2.34475	0.23555	-0.4519	0.5685	0.8136	-0.299	3.4509	0.2066	0.7686	0.5849	-0.1047	2.0045	-0.0407	-0.1443	-0.2606	3.6276	2.31885	0.6679	1.0131	1.8332	0.62555	2.1664	-0.2711	0.2231	-0.5883
ANKRD30B	0.9822	2.92946666666667	2.39196666666667	0.871	1.82623333333333	1.18143333333333	2.02136666666667	0.640333333333333	0.9489	1.26243333333333	0.4306	1.9766	3.8384	5.10493333333333	3.32083333333333	2.63606666666667	0.566633333333333	1.1682	1.07106666666667	0.3472	0.0302	0.24	1.54046666666667	0.1902	1.1946	1.38646666666667	1.9031	1.3167	2.00453333333333	1.276	2.67823333333333	3.01093333333333	-0.1623	1.61253333333333	1.1147	2.0045	4.48103333333333	0.547066666666667	-0.2606	2.5453	2.6219	1.04543333333333	0.0618666666666667	-0.160666666666667	2.6332	5.39453333333333	1.63043333333333	1.16686666666667	-0.5883
ANKRD30BL	9.865	9.9009	9.1344	11.119	10.2812	8.2644	10.963	8.8097	8.9406	10.1853	9.5158	8.8072	9.5116	9.3953	10.447	8.9534	10.8926	10.7231	8.2758	9.6314	11.0354	10.345	9.9723	9.0941	8.1148	9.5509	8.2416	11.3349	8.5027	9.1786	10.2144	9.4718	11.1392	11.099	8.2849	11.2683	8.9564	8.8965	8.8116	8.6437	9.3289	10.0755	8.2652	11.2366	8.485	9.4007	9.0505	8.4773	11.659
ANKRD30BP2	6.39656666666667	6.027	4.60926666666667	7.26896666666667	6.58283333333333	5.6676	7.77096666666667	5.35853333333333	6.65346666666667	6.1231	5.87733333333333	5.43263333333333	6.72956666666667	5.18046666666667	6.47663333333333	6.18993333333333	6.02183333333333	6.72846666666667	5.24823333333333	6.02863333333333	6.2977	6.0886	5.31783333333333	5.47713333333333	4.9864	6.1423	4.75076666666667	6.54813333333333	4.82053333333333	5.54406666666667	7.35986666666667	6.16956666666667	6.87456666666667	6.58506666666667	5.2776	7.6785	3.98036666666667	5.20373333333333	5.43313333333333	5.37066666666667	6.38353333333333	6.30423333333333	3.49616666666667	7.2706	5.0762	6.18003333333333	6.1281	4.70423333333333	5.72903333333333
ANKRD31	2.1308	1.3279	1.0198	0.3394	1.6319	0.3824	2.98535	-0.7057	2.0755	0.2244	2.7472	0.1463	3.76815	-0.3227	2.0449	2.5179	0.24765	1.0357	1.8079	2.00405	0.4234	2.7878	0.8695	1.2722	2.44445	3.2692	2.5501	3.23095	0.8136	0.84585	3.8458	2.5422	0.4479	2.36975	4.6219	2.0045	1.383	3.37775	-0.2606	3.34405	0.9316	3.4808	0.2491	2.58145	0.29275	2.4102	1.2245	0.5465	0.90745
ANKRD32	8.33595	9.4287	8.9252	9.3764	9.24855	8.8174	9.18865	8.91355	8.34065	8.58485	9.15805	8.80095	8.9221	8.5566	8.4147	9.0532	8.5709	8.6631	8.65975	9.0113	9.304	8.9349	8.59095	8.5517	8.6576	8.8072	9.3503	8.8682	8.7287	8.30635	8.0872	8.9889	8.87125	8.45505	9.1516	8.67495	9.4302	8.9414	8.5944	9.0559	8.6432	8.65305	8.6266	7.76695	8.97245	9.0839	8.3434	8.73085	8.9307
ANKRD33	10.8736	9.668	9.0966	9.861	9.3315	8.9962	10.3713	8.9605	9.4463	9.4266	9.1684	9.763	9.2374	9.9147	10.6517	9.7984	10.6355	9.8554	8.3071	9.5227	10.1361	9.875	9.9653	9.2248	9.3065	9.7117	9.675	9.7312	9.0609	9.4397	10.0406	10.3818	9.9022	9.7646	9.1544	9.8556	9.8704	9.4142	9.3249	9.5643	9.6205	9.9928	9.4559	9.817	9.4339	10.0478	9.5762	9.3854	9.9722
ANKRD33B	6.7893	5.2826	4.6338	6.197	6.4168	5.0786	6.989	4.5653	6.1071	5.7086	5.1405	5.035	4.2809	5.7612	5.9908	5.3678	6.5039	5.3078	4.6983	5.561	5.9793	5.906	5.463	4.9611	4.8316	6.5472	4.7351	5.2139	4.9597	5.5365	7.724	6.4537	6.1372	5.0356	5.5326	5.5554	5.7285	5.2375	5.364	6.1542	5.1849	5.6846	4.7572	5.6448	4.9644	6.2251	7.4021	3.9447	5.4772
ANKRD34A	5.5864	1.3279	3.9551	3.8918	0.0856	2.5662	3.4949	2.8728	4.428	6.5616	2.3832	4.5567	5.7442	4.1861	3.3326	4.0656	3.4216	-0.1428	4.7994	3.8733	3.6626	0.24	3.6849	3.4095	2.3898	2.9775	4.3597	2.6617	4.5115	3.9347	2.5896	3.4781	2.4108	3.8291	4.7985	5.1753	-0.0407	3.6323	3.4175	2.5453	5.5169	3.8002	3.893	3.4806	4.3244	4.7523	1.947	4.4388	-0.5883
ANKRD34B	2.5378	1.3279	1.0198	2.8293	0.0856	9.2567	-0.0021	-0.7057	-0.314	4.7329	0.4306	2.9419	0.586	-0.3227	-0.6967	0.8169	-0.8375	-0.1428	-0.0801	6.8681	-0.5058	0.24	0.8695	0.1902	0.3234	-0.4274	3.2266	0.5685	0.8136	-0.299	1.7343	-0.3972	3.5351	0.5849	-0.1047	2.0045	1.5782	-0.1443	-0.2606	8.3902	0.2283	-0.3657	3.7612	-0.5507	-0.4446	-0.4568	-0.2711	-0.5008	3.9929
ANKRD34C	2.8168	1.3279	1.0198	0.3394	0.0856	4.9206	-0.0021	-0.7057	-0.314	0.2244	0.4306	-0.7993	0.586	-0.3227	-0.6967	0.8169	-0.8375	-0.1428	-0.0801	2.6385	2.4431	0.24	0.8695	0.1902	0.3234	3.0148	-0.4519	0.5685	0.8136	-0.299	1.8151	-0.3972	-0.1623	2.0064	-0.1047	2.0045	-0.0407	-0.1443	-0.2606	2.5453	2.6164	-0.3657	-0.6045	-0.5507	-0.4446	-0.4568	-0.2711	-0.5008	-0.5883
ANKRD35	9.5825	8.657	8.8846	9.4131	9.268	8.7431	8.9692	9.8202	8.9596	9.0827	8.2369	9.847	9.0192	11.036	8.8186	7.9344	10.0829	9.481	9.3457	10.1172	8.6491	9.3324	9.1938	9.2273	9.6183	9.9412	9.515	9.069	10.1214	9.8509	8.9465	9.2421	8.3028	9.05	8.7998	10.8711	8.5347	9.9875	9.3962	9.1347	9.0201	7.4567	10.5512	8.0539	8.4286	9.0851	10.5993	9.8259	10.2639
ANKRD36	10.6918	11.4259666666667	10.0961	10.4881666666667	9.71096666666667	10.0216	10.2143333333333	10.2	10.3130333333333	9.75466666666667	10.0926666666667	10.6967333333333	10.5930666666667	10.9856	10.5747333333333	10.4697333333333	11.2538333333333	11.1061666666667	10.0627333333333	10.5299666666667	11.8055333333333	10.3049	10.8806333333333	10.1572333333333	10.1015	10.6529333333333	10.212	10.8902333333333	10.1039	11.1954333333333	11.3216333333333	10.2874666666667	10.3991	10.7675	10.7506	10.4926	11.1655666666667	10.6159666666667	9.8535	9.98346666666667	10.2426333333333	10.4388333333333	10.2838	11.3408333333333	10.2398333333333	10.9637333333333	11.079	9.6995	10.7376666666667
ANKRD36B	11.0266	11.4774	10.32975	10.61605	10.35045	10.72245	10.54915	10.8204	10.59815	10.11465	10.8203	10.6971	10.67885	11.43455	11.464	10.5013	11.9872	11.4294	10.3599	10.6797	11.5665	10.38445	11.1768	10.5519	10.53465	11.30245	10.4782	11.03735	10.53635	11.31035	11.085	10.64915	10.8943	10.74795	10.85315	10.65775	11.205	10.7477	10.36045	10.18775	10.4054	10.64925	10.5894	11.3875	10.67625	11.3905	11.06455	9.9858	10.81195
ANKRD36BP1	8.7694	8.8704	8.9194	8.0232	8.4761	8.2492	8.3017	8.5071	8.3639	8.7197	8.2409	8.3721	9.1334	8.683	8.2524	8.258	8.8121	7.8189	8.3311	8.6183	8.1307	8.7225	8.4907	8.7448	8.1087	8.2661	8.6426	8.4	8.6659	8.7641	7.9619	8.5766	9.2805	8.9391	9.3736	8.4407	8.9477	8.1983	7.9267	8.822	8.8583	8.2804	8.4628	8.2596	8.7221	8.9841	3.8639	6.2798	5.5825
ANKRD36BP2	12.3652	12.651	11.9779	11.9891	11.5155	12.2885	11.8348	11.9982	12.6628	11.9546	12.0011	12.5578	12.6536	12.4886	12.7745	12.1944	12.9886	12.6315	11.9768	12.3288	14.2876	12.0588	13.6549	12.1464	11.9164	12.5478	11.9599	12.7284	12.144	13.1511	12.6426	12.4171	12.3373	12.3805	12.4379	12.3683	12.9852	12.2927	11.589	11.3422	12.2199	12.1384	12.2044	13.0997	12.6376	13.3899	15.1115	12.9973	12.6559
ANKRD37	10.9257	9.6071	10.3854	11.9538	10.7852	13.5729	10.9608	8.5797	10.6885	11.104	12.2347	10.2213	11.0867	9.5593	10.064	11.4336	10.2721	9.6837	10.6731	10.2145	11.7346	10.3845	11.6608	9.8031	10.0886	10.8214	9.4622	10.6483	10.2691	10.3641	9.3296	11.0627	11.8288	10.0144	10.7862	8.9424	11.7498	10.3187	9.4536	9.5708	11.0645	11.1901	8.859	12.504	11.3724	11.0772	12.9858	12.6607	11.5723
ANKRD39	11.7189	11.6861	11.9138	11.4965	11.637	11.9696	12.0392	11.8371	11.3926	11.5274	12.3621	11.6792	11.5457	11.3839	11.0651	12.0515	11.5912	12.2035	12.0415	11.7148	12.2268	11.4341	11.9845	11.6483	11.6215	11.9726	11.3699	11.2107	11.5467	11.3436	12.171	11.7029	12.1503	11.4258	11.4947	12.1652	11.6169	11.7458	11.4183	12.1382	11.511	11.6374	11.4912	11.7973	11.5254	11.6948	13.6637	12.6449	13.4726
ANKRD40	10.6543	10.1735	10.2082	10.5768	10.1456	10.5172	9.7371	10.5605	10.5365	10.9502	10.052	10.2633	10.4849	10.7422	10.5984	10.1898	10.9497	10.6493	10.3265	10.3997	10.169	10.5212	10.4394	10.7948	10.4369	10.7186	10.2784	10.8066	10.4939	10.4546	10.5011	10.2694	10.2865	10.7739	11.0404	10.6769	10.1978	10.9339	10.8662	10.62	10.4128	10.4147	10.92	10.6668	10.4267	10.1364	9.3938	9.8253	10.7744
ANKRD42	9.91343333333333	10.5185666666667	9.70766666666667	9.49883333333333	9.81133333333333	9.89856666666667	9.3771	10.2015333333333	9.7505	9.73223333333333	9.82683333333333	9.60033333333333	10.1802666666667	9.7843	9.78306666666667	9.8707	10.1579	9.7157	9.96786666666667	10.0631	9.96793333333333	9.75266666666667	9.75783333333333	9.70976666666667	9.30846666666667	9.58606666666667	9.74966666666667	10.1669333333333	9.30246666666667	9.8225	9.6113	9.82443333333333	9.74503333333333	9.87133333333333	9.80743333333333	9.46553333333333	9.53193333333333	9.89776666666667	9.60646666666667	9.38696666666667	9.58716666666667	9.8487	9.38126666666667	9.55153333333333	10.0089	9.87593333333333	10.2269666666667	10.2262	10.0110666666667
ANKRD43	7.96615	8.70265	8.8281	8.95695	9.03785	8.49355	10.2044	8.0177	9.1416	8.7022	9.68215	9.187	7.87685	7.84005	9.17795	7.90615	8.2293	6.9827	8.98245	8.3692	8.74795	9.50675	9.3249	8.78125	9.0965	8.97065	9.05995	8.5794	8.9733	8.6802	9.2163	9.5064	9.4826	8.8076	8.21145	9.5629	8.1924	9.07965	9.05235	10.0968	8.8628	8.38225	8.1592	7.74985	8.8379	9.3141	8.9438	9.26695	8.38685
ANKRD44	5.43105	5.39645	5.73355	5.83685	3.80135	5.95405	5.01585	6.24475	6.69145	6.3043	5.4804	6.62335	5.90115	6.5922	6.18775	3.6265	5.28335	5.76825	5.8422	6.63805	6.0846	5.84055	6.7122	5.86615	5.22805	6.3827	6.1828	6.2053	5.74135	6.68315	5.3279	6.16675	4.23375	5.8895	6.3806	4.81285	6.23865	6.05825	6.15515	4.95805	6.297	4.689	6.1424	4.22655	6.02505	7.18275	3.4147	2.963	3.3183
ANKRD45	16.7581	16.4491	15.3685	15.9001	15.9348	15.7913	15.8767	15.9517	15.5841	15.7383	15.8884	16.3279	15.5188	16.1465	16.7563	16.0794	17.7406	17.1094	15.6188	15.9491	16.4063	16.2714	16.5283	15.9727	15.5746	16.1802	15.7335	16.5319	15.9187	16.5075	16.2457	15.64	16.4789	16.1476	15.7446	16.3426	16.3742	16.0593	15.7653	15.5257	15.7799	15.4278	16.7385	16.3492	15.6111	16.602	16.2819	15.2254	15.6983
ANKRD46	6.4032	5.68695	5.5456	4.92335	5.17995	6.0785	4.5277	4.82805	6.6701	5.29325	5.1252	6.00085	6.12305	5.3977	4.52615	5.37985	5.82385	5.11315	7.58745	4.7723	6.04245	5.2585	5.06085	5.5169	6.0489	6.21765	6.7585	5.08515	6.45725	6.2681	6.3788	5.09435	4.8347	5.20185	5.1014	6.00645	7.08985	6.27285	4.7489	6.1816	6.44625	4.75675	6.2416	4.9066	5.45435	4.78515	4.48665	6.4786	5.83825
ANKRD49	9.9641	11.2478	10.8584	10.6315	10.555	11.1366	10.7804	11.4235	10.6602	11.168	10.8371	10.8365	10.8939	11.2724	10.5912	10.5917	10.1773	10.1366	11.1485	10.9933	10.7188	10.8877	10.4936	10.8339	10.3631	10.4318	10.9446	11.4197	10.7489	10.9934	10.5147	10.7476	10.5023	11.027	11.583	11.2001	11.3952	11.061	11.2654	11.1741	11.0463	10.6977	10.6472	10.8209	10.9152	11.3746	12.1253	12.0781	11.6021
ANKRD5	6.2466	7.7368	7.64105	7.5806	7.4331	7.6431	8.08705	8.17545	8.14945	6.3666	7.70105	7.4292	8.3973	6.5468	7.35475	7.8563	6.6313	6.734	7.956	7.235	7.1272	8.202	6.8955	6.1423	6.88325	7.29515	7.8868	8.53855	6.66665	6.8731	8.94255	7.46355	8.20605	7.73115	8.17125	6.57165	7.93145	8.72305	6.8996	6.32825	6.94205	8.19065	7.2883	8.2589	7.6249	7.15185	6.18105	6.83995	6.3791
ANKRD50	7.2513	6.1928	7.4937	7.9301	7.2472	7.4144	7.0809	6.6455	7.0734	7.836	7.6541	7.2398	8.2925	7.8977	7.2335	6.2533	6.9224	6.5397	7.7335	7.2856	6.6545	7.5197	7.173	7.8652	7.7861	7.6388	6.6209	7.0999	7.8067	7.6094	6.3888	7.2084	7.3087	7.259	7.4583	7.9766	6.0862	7.0687	7.0242	7.78	7.6034	7.7673	7.6426	7.0902	6.9972	7.629	5.5999	7.2445	6.3922
ANKRD52	12.4592	12.5506	12.334	12.2324	11.9582	12.5355	11.6222	12.3204	12.2071	12.5097	12.1651	11.4261	12.7039	12.4793	12.054	12.0051	12.7426	12.0191	12.3213	12.535	12.5965	12.3448	12.369	12.6685	12.3461	12.4139	13.0962	13.2104	12.3861	12.5026	11.9223	12.5078	12.3239	12.4249	13.2235	11.9776	12.9805	12.4295	12.2756	12.6396	11.9793	12.3546	12.7586	13.0007	12.1799	12.1681	10.2448	10.0558	10.797
ANKRD53	7.1081	6.35	5.5624	6.8963	7.0448	5.4669	7.4393	5.4771	6.6604	5.927	5.4545	7.0833	5.6314	6.3292	7.5742	6.4784	6.2409	5.9924	4.6176	6.2604	6.5788	6.4596	6.7475	6.2001	6.2898	6.6089	5.6921	6.3999	5.696	6.0013	8.8891	7.2263	6.2604	6.2237	5.8705	6.0102	6.302	5.7661	5.2834	5.449	6.094	6.6414	5.7473	5.7849	5.5539	7.1867	7.7126	5.6079	6.1544
ANKRD54	7.9713	7.4059	7.511	7.5877	7.67005	7.57105	7.6414	6.9472	7.80815	7.5751	7.59185	7.9626	7.46085	7.29085	7.4578	7.5236	7.35355	7.2236	7.457	7.44805	7.57725	7.82105	7.50625	7.82025	7.5795	7.4317	7.46945	7.575	7.379	7.4728	7.62685	7.8122	7.81635	7.69585	7.5788	7.5313	7.23365	7.56855	7.33335	7.29255	7.4262	7.8556	7.26385	7.24375	7.61055	7.86195	6.9839	7.22325	6.67635
ANKRD55	0.4692	1.3279	1.0198	0.3394	0.0856	0.3824	-0.0021	3.3147	3.6524	0.2244	0.4306	1.8168	2.9506	2.7706	2.1232	0.8169	1.7504	5.1271	-0.0801	1.9194	-0.5058	0.24	0.8695	0.1902	0.3234	4.0229	2.385	3.2979	2.4125	2.329	4.0445	3.4389	-0.1623	2.0717	3.1005	2.0045	-0.0407	1.9645	3.0852	2.5453	2.2248	-0.3657	-0.6045	-0.5507	1.7013	4.2393	-0.2711	2.9848	3.442
ANKRD56	6.1184	5.7141	6.5631	5.9847	6.3337	6.2043	7.0032	4.4236	7.0902	6.329	6.1972	6.5746	6.4573	5.5916	7.1604	6.2263	6.673	3.736	6.0257	6.3206	6.6684	5.5252	6.4434	6.1353	5.9636	6.7944	4.6062	5.7859	6.206	6.6121	6.4876	6.9873	6.4443	5.5304	5.5177	6.2723	5.6597	6.2549	5.8445	4.7829	6.3587	6.2187	5.2868	6.2928	6.1077	6.6698	7.217	6.4182	5.8718
ANKRD57	11.6838	11.9843	11.8394	11.5176	11.4926	12.6247	11.8342	12.5754	12.1054	12.0733	11.5276	12.0849	11.4931	10.6917	11.0496	11.8991	11.4414	12.4447	12.004	10.8535	11.6414	11.4441	12.2475	11.4228	11.7981	11.8377	12.1338	11.1292	11.4898	11.4479	11.9957	11.5403	11.9254	11.8201	12.5593	11.4411	11.8391	11.3986	10.7924	11.6397	11.985	11.8119	10.5771	11.2757	11.7183	11.5982	11.5218	11.9422	12.2658
ANKRD58	8.5541	9.1394	9.2728	8.0466	9.832	8.9895	9.644	9.2359	9.3787	8.856	9.0048	9.4323	10.0493	9.2981	10.1577	9.3464	9.2451	8.5765	9.0478	9.0516	9.3975	8.4114	9.3124	9.2491	8.9866	8.7886	9.7627	9.5569	9.3097	9.5583	8.9127	10.0347	9.0968	9.8571	9.5754	8.9184	9.8003	9.099	9.3227	8.8164	9.4709	9.2925	8.6586	9.1042	9.4146	9.901	9.702	9.8148	9.2878
ANKRD6	5.61	4.9458	4.3392	5.0782	3.9912	3.7987	3.7744	5.0162	4.4088	3.9934	5.8562	5.0242	4.2153	5.165	3.0315	2.8709	5.2106	4.8514	4.1148	4.2882	3.9906	5.7848	4.4299	4.3141	5.7694	4.8896	4.5828	5.0691	5.0295	4.9819	4.9806	4.4106	3.4091	4.4388	4.7368	4.9468	2.7605	4.6316	4.0332	3.806	4.9032	1.8744	5.5935	2.8738	4.0031	4.5561	2.3734	3.9092	4.7595
ANKRD60	6.5205	2.918	1.0198	5.1457	6.1723	0.3824	6.8711	1.9731	4.0512	2.9182	0.4306	2.4398	0.586	4.2486	5.3786	3.9446	4.5381	2.105	1.8049	4.3922	4.2351	5.0671	4.5356	3.1237	0.3234	4.7905	2.0514	0.5685	0.8136	-0.299	4.7274	6.4432	4.5916	0.5849	2.7435	2.0045	4.462	3.7715	1.616	2.5453	0.2283	4.4129	-0.6045	2.3518	3.7909	5.3404	2.7456	3.2603	4.0749
ANKRD62	2.38735	2.99365	4.8106	2.45905	1.9544	1.4229	2.43125	0.7305	1.78665	1.67285	1.65885	3.0696	1.8974	1.96805	2.20625	1.8084	2.828	1.7644	2.1566	1.68545	2.3999	2.25235	2.51925	1.9251	2.38815	1.84795	1.3814	2.741	2.82545	1.6557	3.8782	3.0816	1.29505	2.6717	1.95375	2.0045	2.389	1.4448	1.22295	2.5453	2.4031	1.9986	1.0659	2.1366	1.75045	3.18255	-0.2711	-0.5008	0.7902
ANKRD62P1-PARP4P3	2.6325	1.3279	1.0198	0.3394	0.0856	0.3824	-0.0021	-0.7057	-0.314	0.2244	0.4306	-0.7993	0.586	-0.3227	-0.6967	0.8169	-0.8375	-0.1428	-0.0801	-0.1711	-0.5058	0.24	0.8695	0.1902	0.3234	1.3858	-0.4519	0.5685	0.8136	-0.299	-0.3239	-0.3972	-0.1623	3.9165	-0.1047	2.0045	-0.0407	-0.1443	-0.2606	2.5453	0.2283	-0.3657	-0.6045	-0.5507	-0.4446	-0.4568	-0.2711	-0.5008	-0.5883
ANKRD63	7.1613	6.3234	5.6576	6.8419	7.0744	5.7114	7.2248	5.8873	6.4421	5.9915	6.3167	6.4833	6.1506	6.5766	6.9606	6.3984	6.8572	6.3914	6.0495	6.6459	6.3808	6.5181	6.6216	6.3744	5.8834	6.842	6.0373	6.2243	5.9876	6.0629	6.6506	7.107	6.0465	6.0735	6.0003	5.9986	6.417	6.0026	5.405	6.5807	6.0199	6.1674	6.0342	5.9767	6.3947	6.7796	5.8645	5.2694	6.0036
ANKRD65	7.8448	5.5378	6.6394	6.5147	6.5538	5.6973	5.4376	6.5743	6.4742	6.4741	5.4638	6.8621	5.8468	7.8758	5.395	5.9275	7.7021	6.1398	6.3744	7.1014	5.5147	7.1323	6.8315	7.021	6.9375	7.1347	6.8868	6.7536	7.2029	6.9736	5.8978	6.3624	5.7965	5.7321	6.7473	7.5126	4.6352	7.0122	6.9972	5.5457	6.2756	4.8665	8.0646	5.5759	5.6036	6.3279	6.7465	5.8984	7.0396
ANKRD7	4.3562	3.8797	3.4776	4.6821	3.858	3.1794	5.4803	1.8847	4.2141	3.1726	1.8758	2.9253	2.3437	3.1548	2.8614	3.3027	2.837	2.7881	2.1816	4.2858	3.4109	3.3901	4.2189	3.7094	2.0358	3.8635	2.3417	2.4959	5.022	2.7371	4.6588	4.697	3.9545	2.0287	4.0032	2.0045	3.7537	2.6834	2.4033	2.5453	3.6793	4.0855	2.8178	2.4822	2.2056	4.2394	-0.2711	2.5154	3.3893
ANKRD9	12.6676	12.4644	12.6612	12.6482	12.8044	12.2322	13.1541	12.7029	13.1872	12.5409	13.0748	13.2544	12.9281	12.0155	13.6736	12.863	12.863	12.5036	12.4987	13.0413	12.1258	12.1756	12.9336	13.0148	12.3609	13.4546	12.2014	12.9444	13.3339	13.2206	11.7887	12.6758	13.0253	13.1279	12.7756	12.9379	12.3138	12.3379	12.5757	12.3365	12.9964	13.6727	11.8162	12.8547	12.833	13.1012	15.0674	14.3056	13.804
ANKS1A	10.4418	10.25155	9.99605	10.81675	10.6625	9.6974	10.71995	9.8155	10.1322	10.1509	9.5721	10.3127	9.8318	10.46415	10.7581	10.3664	9.5669	10.09715	10.1051	10.20695	10.20095	10.72715	10.367	10.16205	9.88765	10.49315	10.10155	9.95225	9.94945	9.78245	10.9872	10.62345	10.4868	9.94115	9.9021	10.46505	10.57615	10.049	9.98235	9.71585	9.73415	10.6719	9.7905	10.35065	10.0647	10.40075	11.1355	10.01345	10.72595
ANKS1B	3.5173	2.98826666666667	2.08383333333333	3.25693333333333	3.08516666666667	2.36786666666667	3.70576666666667	2.2551	3.57173333333333	2.2243	1.66116666666667	2.67573333333333	2.86473333333333	2.64433333333333	1.8588	3.07053333333333	2.23366666666667	2.41003333333333	2.28816666666667	2.97076666666667	2.50403333333333	2.4898	3.7699	2.37276666666667	2.44036666666667	3.53583333333333	2.33383333333333	3.58036666666667	2.54783333333333	2.32063333333333	5.02233333333333	3.4365	2.4166	2.74556666666667	2.8033	3.20296666666667	1.6735	2.80246666666667	2.0647	3.17486666666667	2.76693333333333	2.6373	2.06226666666667	2.29256666666667	2.37963333333333	2.74026666666667	4.23713333333333	2.08043333333333	2.5458
ANKS3	12.1359	11.926	11.489	11.7016	11.454	12.0627	12.0577	12.1793	11.673	12.3654	12.0596	11.7641	11.7505	12.2574	11.6649	11.9019	12.2613	11.8195	11.7242	11.892	12.2387	11.0123	11.2275	11.7685	11.9755	11.6572	11.6285	12.2491	12.1409	12.2634	12.6952	11.4396	11.413	11.6797	11.2294	11.9256	12.013	12.3257	12.6946	11.7241	11.4416	11.8052	12.4434	12.3403	11.6255	11.4907	12.1711	11.4574	11.9616
ANKS4B	6.8507	9.0525	9.0987	7.8834	8.193	8.8397	10.4388	6.9815	8.8805	8.4199	9.2163	9.2073	8.4611	7.582	8.8681	8.1759	6.7265	6.8612	9.2924	7.9635	8.7651	8.3745	8.7047	8.5301	8.5986	8.1393	9.1747	8.0335	8.7205	8.6618	7.7249	9.5153	9.1751	8.779	8.285	7.6483	8.8673	8.5712	8.1417	8.9893	9.1579	9.0691	8.3535	8.1195	9.093	9.1793	8.7652	9.7147	7.4304
ANKS6	11.9921	12.5165	12.1491	11.772	12.0707	12.3025	11.184	13.853	12.3497	11.8512	11.4973	12.386	11.9416	13.5242	11.941	12.8581	12.7892	12.3665	12.3873	12.3232	12.7464	12.1712	11.7663	12.881	12.2291	12.6065	13.585	12.4993	12.3779	12.3925	13.4606	11.8707	12.4536	13.0476	12.8997	12.843	13.1285	13.5918	13.0744	11.3843	11.6789	11.8557	12.4307	13.0774	12.9039	11.6517	11.6188	11.8111	12.0638
ANKUB1	4.1924	3.22	1.0198	3.9139	3.5509	0.3824	5.2142	1.9535	3.5133	2.0848	1.6022	3.0952	3.1248	3.8712	2.11	2.0029	2.2957	-0.1428	-0.0801	3.2389	3.4981	2.6149	0.8695	2.4157	0.3234	3.7486	1.1598	1.921	0.8136	-0.299	5.2974	4.2357	2.302	0.5849	2.6065	2.0045	3.2924	2.9536	1.4106	2.5453	2.1682	2.085	-0.6045	2.2457	2.0727	3.5241	-0.2711	-0.5008	1.5829
ANKZF1	9.0146	9.457	8.8923	8.8325	8.9104	9.4434	9.3327	9.274	9.4644	9.568	9.7768	9.083	9.0347	9.2701	9.7591	9.0447	9.0658	8.457	9.4356	9.2524	9.0472	8.4016	8.5884	9.1929	9.3536	9.5331	9.2541	9.2865	9.1856	9.126	9.6931	8.8793	9.1075	8.846	9.2659	9.2204	9.8775	9.4045	8.8367	8.9265	8.5941	9.1638	8.9234	9.581	9.2642	8.6368	7.4995	7.8672	7.4194
ANLN	8.7384	9.4086	9.3586	10.2397	9.9783	9.7605	10.4643	10.2588	9.8938	9.9258	10.555	8.7685	9.0252	9.2261	8.0386	10.1791	8.6948	9.3046	9.7545	8.9959	10.4009	10.1978	8.9428	10.0343	10.07	10.1225	10.0932	8.8404	9.4038	8.0304	10.563	9.3303	10.2992	9.8395	10.8256	9.7884	10.0042	10.3467	9.809	9.791	9.35	9.9218	10.0667	9.7254	9.5324	7.4371	6.3902	7.5841	10.1994
ANO1	8.40885	8.2801	6.11055	7.334	6.15145	7.9521	6.18865	8.77845	6.246	5.5464	5.92845	7.0145	7.05315	8.01505	6.3986	8.20135	9.1101	7.0239	5.37805	7.1089	7.97645	5.069	4.72515	5.6786	6.70015	6.04205	7.65515	7.84055	8.1445	7.58095	5.3547	8.24295	5.7052	6.69405	9.26855	6.66285	6.5422	6.70465	6.25355	5.4437	8.1314	6.85245	7.9959	6.13615	6.5674	6.58295	3.31845	4.31355	5.24645
ANO10	12.2155	12.28445	12.20995	11.4536	11.1739	12.2249	12.50505	11.81685	12.0975	11.94895	12.128	12.2984	12.0083	11.5755	12.08795	12.82985	12.42795	11.9081	11.91035	11.4432	11.5274	11.8963	12.40645	12.00425	11.82425	11.7133	10.69775	11.79185	12.20995	12.40845	11.397	12.23125	11.72035	11.87345	11.51705	12.30025	12.10695	11.8054	12.0332	11.89245	12.15595	12.2456	10.7812	12.20415	11.93935	12.3601	12.34235	12.55095	11.46545
ANO2	7.7221	6.8763	6.2606	7.6193	7.7465	7.404	8.0573	6.8723	7.3344	7.4389	6.6277	6.6064	6.8061	7.7937	7.6909	8.2615	6.9201	7.5245	6.8702	7.5838	8.8874	7.6219	7.5179	7.3935	7.3497	7.2203	6.92	7.5922	7.4213	6.8285	7.6408	7.9998	6.9078	6.8918	7.0393	7.4513	9.1978	7.2028	7.4562	7.6841	6.9666	7.0204	7.8848	6.635	6.7518	7.3427	5.393	5.9038	6.8188
ANO3	6.5403	1.3279	1.0198	2.7662	1.9086	0.3824	4.2138	1.603	2.1981	0.2244	0.4306	2.8237	0.586	-0.3227	2.0168	0.8169	1.5528	-0.1428	-0.0801	3.2126	3.2769	0.24	0.8695	2.2694	0.3234	3.1004	1.9923	0.5685	0.8136	1.6358	2.4041	4.3983	-0.1623	2.7669	3.215	2.0045	-0.0407	-0.1443	-0.2606	2.5453	3.0435	3.3261	1.8781	-0.5507	2.7341	2.8645	-0.2711	2.7407	2.7954
ANO4	6.1693	5.2438	2.8966	1.5814	2.9443	2.9034	2.8454	3.1367	4.0399	3.4888	2.723	5.5148	5.4531	3.848	3.632	4.1039	3.7711	-0.1428	3.4609	4.5875	-0.5058	2.5516	3.9506	0.1902	4.2064	3.6198	1.0582	3.5717	2.7504	3.9305	4.5076	4.2108	-0.1623	4.8223	3.4655	6.4495	5.0394	1.6584	-0.2606	5.81	3.9203	2.3384	2.0216	1.9407	3.4955	5.8773	5.1295	3.3713	-0.5883
ANO5	4.8922	4.2284	9.1457	3.7648	0.0856	8.4176	6.4202	4.3201	8.2596	7.3047	4.6493	9.0899	8.8436	2.6464	3.3615	2.7662	6.5921	6.9869	8.3196	5.2708	7.4328	4.9447	8.2794	4.4735	7.5906	5.1324	4.9893	7.1945	9.2676	8.3825	3.6445	8.5625	5.7756	8.3857	8.6812	2.0045	2.4549	2.9143	2.5161	2.5453	9.0123	7.0616	4.4606	-0.5507	8.0809	9.8244	8.5686	9.1284	3.8504
ANO6	7.10655	7.2762	6.2134	7.60575	7.8042	7.0127	8.2599	6.7806	7.04655	5.93745	6.06545	5.95925	7.27025	7.21385	7.6912	6.40305	5.9998	6.6477	6.58295	7.30585	7.464	6.9886	6.06225	6.8077	7.1788	7.5163	6.8246	5.98665	7.16555	5.42185	7.89195	7.25865	6.9651	6.00615	6.9039	7.18905	7.26195	7.081	7.10205	7.3757	6.411	6.56615	7.1044	7.5276	7.44005	6.6454	5.0643	5.2598	5.60445
ANO7	8.4424	8.72633333333333	7.84696666666667	8.43183333333333	7.06373333333333	7.3488	7.75383333333333	6.58206666666667	8.26813333333333	7.3665	6.89226666666667	8.70376666666667	7.96086666666667	6.88586666666667	8.7605	8.7706	8.40876666666666	8.0282	8.0351	7.3267	7.8491	7.22836666666667	7.9364	7.05603333333333	7.8077	7.63216666666667	6.91473333333333	7.956	7.91876666666667	8.29293333333333	7.69486666666667	8.9719	7.37193333333333	9.50356666666667	7.51763333333333	7.45003333333333	7.27016666666667	6.51906666666667	6.82843333333333	6.8107	8.06103333333333	8.53843333333333	6.5028	6.4603	7.81896666666667	9.16346666666667	9.34366666666667	7.69323333333333	6.8386
ANO8	9.1575	8.2385	7.6723	8.0803	6.7774	7.1183	8.5331	7.6226	8.4345	7.6322	7.5759	7.1488	8.5296	8.2846	8.3599	8.2356	8.6014	8.0854	7.293	8.1495	7.8428	7.9527	7.4788	8.6922	7.9351	8.0785	7.8725	8.658	8.1632	8.2191	7.7428	7.9791	7.0799	7.8087	7.7126	7.0899	8.3259	7.9276	7.0978	7.8194	8.3152	9.1143	7.9075	9.3378	7.5633	8.0237	4.8426	5.4699	5.1674
ANO9	9.5808	9.3496	9.0207	9.4085	9.9362	10.1067	9.9738	10.4073	10.2858	10.0096	10.695	9.3179	9.1669	10.2743	9.521	9.1945	9.0526	8.9008	10.0442	9.6469	8.5533	10.1304	9.1085	10.183	9.8431	9.8426	10.0576	11.0571	10.0067	9.2563	10.7768	8.9354	9.3626	9.7456	10.2644	9.5312	10.1026	10.4676	9.5742	9.9642	8.9071	10.1427	9.4945	11.5705	8.9663	9.0248	8.3131	8.4267	8.2666
ANP32A	8.07576666666667	7.90453333333333	8.28443333333333	8.0001	8.40766666666667	8.12773333333333	8.4585	7.77353333333333	8.30486666666667	7.92243333333333	8.44776666666667	7.6244	8.22143333333333	7.73506666666667	8.06293333333333	8.06413333333333	7.5984	7.8014	7.97426666666667	8.2344	7.65473333333333	7.35633333333333	7.9871	7.46043333333333	8.1086	8.09413333333333	7.82033333333333	8.10353333333333	8.03186666666667	7.738	8.0119	8.14053333333333	8.6119	7.75306666666667	8.0889	7.60943333333333	8.55453333333333	8.0966	8.07723333333333	7.44796666666667	7.9487	8.50916666666667	7.9685	8.3844	8.1455	8.1135	7.77483333333333	7.05573333333333	8.23703333333333
ANP32A-IT1	17.3741	16.7527	15.8071	16.4078	16.6377	16.4133	16.2983	16.4305	16.1357	16.1977	16.0477	16.8348	15.7544	17.1622	17.2671	16.5235	18.5125	18.0673	15.8643	16.3694	17.4179	16.9221	17.137	16.5283	16.2475	16.8942	16.3083	16.6757	16.2404	17.3384	17.1625	16.4315	16.9884	16.5567	16.1211	17.0204	16.7465	16.725	16.8473	16.0261	16.0286	16.141	17.2769	16.7241	16.2756	16.7106	18.2601	16.5092	17.6931
ANP32B	13.2807	13.5596	12.6414	13.2477	13.3358	12.8033	13.3802	13.6488	12.4023	12.4413	13.2217	12.655	12.3964	13.4252	12.8381	13.2216	12.9059	13.5803	12.7174	12.943	13.0788	12.9232	12.3786	12.8147	12.4732	12.7809	13.2741	12.127	12.7163	13.0798	13.1875	12.87	13.8627	13.028	12.9203	12.7799	13.4058	12.9762	12.8382	12.8927	12.2578	12.8772	13.1588	13.0639	12.8418	12.6562	12.6111	12.6167	12.2946
ANP32C	9.1312	8.9382	8.1585	8.7892	8.945	8.552	9.184	8.1078	8.6755	8.4301	8.1477	8.2416	8.2807	8.3068	8.4534	9.088	8.8788	8.7781	8.5921	8.9209	8.8245	8.5841	8.7297	8.1404	8.3849	8.6089	8.237	8.48	8.5386	8.2071	8.2457	8.8041	8.9735	7.943	8.5904	8.2895	9.2836	8.8854	8.5664	8.3351	8.3913	9.4071	8.6214	9.1411	8.743	8.6513	8.3173	8.0816	8.1838
ANP32D	8.8262	8.9213	7.9778	8.3566	9.0131	8.5384	8.9015	7.8314	8.4966	8.0825	8.0974	7.9717	8.0592	8.4246	8.2376	8.7193	8.8221	9.0586	8.227	8.5159	8.4442	8.1184	8.4659	7.677	8.1482	8.3612	7.9345	8.0507	8.2759	7.8993	8.0721	8.7086	9.0995	7.6462	8.3528	7.9145	9.3199	8.408	8.5416	8.2664	7.8685	9.1541	8.5651	8.6261	8.5329	8.3796	8.5974	8.3188	8.1338
ANP32E	10.2423666666667	9.6043	9.4669	9.82003333333333	9.5913	9.61023333333333	9.16303333333333	10.0029	9.56423333333333	9.29536666666667	9.36993333333333	9.04773333333333	9.96016666666667	9.36396666666667	8.57036666666667	10.2073666666667	9.72383333333333	10.0698333333333	9.1821	9.88526666666667	9.9497	9.5225	9.2802	9.33303333333333	9.34933333333333	9.03656666666667	9.75286666666667	9.34253333333333	8.85723333333333	9.4447	8.98403333333333	9.64883333333333	9.34443333333333	9.6798	10.7010666666667	9.74976666666667	10.4858	9.46496666666667	9.19283333333333	9.69003333333333	9.38396666666667	9.8324	9.66223333333333	9.7103	9.9842	9.22626666666667	8.0089	8.61126666666667	9.3337
ANPEP	7.9095	10.417	7.9664	6.4624	7.1842	9.5967	7.195	6.5351	8.9985	7.0649	6.401	7.7741	5.9577	7.3188	7.122	11.1382	8.4944	7.8474	6.5094	6.9335	7.9133	6.64	7.0436	6.1186	7.3558	7.0609	6.9584	8.0161	8.0306	8.1147	5.2809	12.4703	5.5887	7.954	8.1977	8.6889	7.0108	9.1463	9.0161	6.724	7.9991	4.8792	8.4793	6.3404	8.5239	8.2262	4.6522	5.7942	5.8727
ANTXR1	11.06375	6.8593	8.5422	9.9359	9.0713	8.02835	7.36485	9.86265	8.4122	8.21385	7.75195	7.59815	7.31195	11.00205	6.9021	7.4302	11.52175	9.7319	7.88795	9.52035	9.2136	9.4018	8.53665	8.8801	9.61955	9.56275	9.504	9.00805	10.1867	9.1773	8.0374	7.84025	7.61655	8.51985	9.3737	10.3763	7.73785	9.72395	9.33175	9.2771	8.9131	6.0017	11.02245	9.0114	8.0792	7.64605	6.4037	7.13295	9.66595
ANTXR2	9.78646666666667	8.41093333333333	9.6037	9.57096666666667	9.6816	9.2365	9.11466666666667	8.60123333333333	9.4773	9.51663333333333	8.6712	9.82796666666667	9.49753333333333	9.90223333333333	9.8506	9.96436666666667	9.9936	9.44046666666667	9.33873333333333	9.1251	10.2280333333333	9.32983333333333	10.1447666666667	9.2559	9.22206666666666	9.17843333333333	8.50223333333333	9.2348	9.57326666666667	9.59826666666667	8.48116666666667	9.74766666666667	9.1029	9.44306666666667	9.2411	9.1638	9.26853333333333	8.88806666666667	8.96696666666667	9.07546666666667	9.23103333333333	10.0509	9.3299	9.66586666666667	9.49326666666667	9.77536666666666	8.96196666666667	9.50253333333333	8.9418
ANTXRL	2.7655	2.70295	2.0401	2.516	2.6932	1.6663	2.99535	0.8966	2.86835	1.9758	1.74175	2.00145	1.9735	2.16755	2.4945	2.3308	1.5354	1.65625	1.7089	1.91985	2.003	2.3561	2.0182	2.03905	1.1984	2.11225	1.26495	1.9423	1.62115	1.63345	3.73805	2.60205	1.7463	1.7194	2.97335	2.0045	1.71525	3.6342	1.11915	2.5453	1.4606	2.0868	1.21945	1.7025	1.83495	2.0389	-0.2711	-0.5008	1.6603
ANXA1	14.0484	13.2937	13.3288	13.9968	13.3072	13.1838	12.6388	14.4274	13.0334	13.5812	12.8549	13.0972	14.1267	14.0244	12.3817	14.7568	14.3838	15.0257	12.6429	14.2663	15.4944	13.5848	14.2554	12.8065	13.2729	13.3769	13.7168	12.8763	13.3553	13.4043	12.6517	13.3145	11.7606	14.6077	13.9527	13.8351	13.3756	12.7939	13.656	12.757	12.6326	14.6533	14.2018	13.9952	13.9829	13.2534	13.2582	13.7425	13.6733
ANXA10	4.6588	1.3279	4.4139	0.3394	0.0856	4.1135	4.3402	-0.7057	4.3105	4.2604	0.4306	5.8765	7.9831	2.0843	3.0157	9.9059	1.262	-0.1428	4.0868	7.2132	2.9768	3.7727	6.1494	0.1902	0.3234	3.8758	4.3051	2.7429	3.2126	3.3518	5.7121	6.3253	1.5207	3.8238	4.2037	2.0045	9.8692	2.8459	-0.2606	2.5453	3.9195	4.3298	2.6687	2.3118	5.5102	3.4936	6.0634	5.6082	-0.5883
ANXA11	9.82546666666667	9.95766666666667	10.2047333333333	9.82963333333333	10.2072333333333	10.2881	9.6751	9.57873333333333	9.91883333333333	9.73153333333333	9.9484	10.243	9.14606666666667	9.79873333333333	10.1202	9.37803333333333	9.52043333333333	11.7620333333333	10.0235333333333	9.378	9.80403333333333	9.7355	10.1341666666667	10.0889666666667	9.39096666666667	10.1674333333333	9.65073333333333	9.81976666666667	9.5975	9.9605	10.8692333333333	9.89916666666667	10.2112666666667	9.5937	10.0386333333333	9.68366666666667	10.0204	10.2296666666667	9.82203333333333	9.7473	9.61873333333333	9.60573333333333	9.49313333333333	10.0146	10.1132333333333	10.0006333333333	8.944	8.77963333333333	8.8498
ANXA13	7.8327	10.8699	11.4617	11.3244	10.9906	11.3303	9.89	8.5283	9.4642	10.1924	9.8033	11.7932	10.9174	8.2459	11.6636	13.06	8.4511	10.9728	11.6685	8.9003	10.6452	7.1701	9.8265	9.201	12.3128	9.1693	13.7937	10.2475	11.6466	10.3336	9.6173	11.0071	9.8919	10.8824	9.0888	8.7975	12.5179	6.8907	7.8642	12.6533	11.4784	10.8205	11.8518	10.3002	10.6274	12.4161	13.8332	11.7122	7.4133
ANXA2	14.6037	14.8925	14.61945	14.80395	14.7108	14.9819	15.0284	14.0039	14.3516	14.5431	14.18045	14.88155	14.90735	14.45265	15.3263	15.56535	14.5782	14.7614	14.65915	14.7432	15.37255	14.1108	15.6335	13.8576	14.017	14.5045	14.5912	14.25565	13.7635	14.0259	14.5594	15.0845	14.91715	14.4114	14.4914	14.00165	15.4703	14.3059	14.1696	14.63855	14.45	15.3677	14.0904	15.19395	15.18555	14.7364	15.92175	15.8478	14.65185
ANXA2P1	12.6886	12.9864	12.9902	12.9905	13.0166	13.4487	13.0357	12.6016	12.7846	12.8217	12.8322	13.3305	13.1277	12.2443	12.6238	13.4143	12.5815	12.7371	13.2365	12.798	13.0586	12.1349	13.654	11.7113	12.4404	12.4946	13.0445	12.3775	12.4135	12.0389	12.1756	12.8867	13.259	12.2247	12.5863	12.1422	13.192	12.5361	12.3621	12.7724	12.2953	13.3139	12.4283	13.3074	13.5087	12.7949	13.3397	14.2498	12.1411
ANXA2P3	11.0713	10.7342	10.4641	10.6087	11.0275	10.7725	11.0437	9.8963	10.3331	10.329	10.3976	10.9594	10.8026	9.7433	10.7335	11.4573	11.5218	10.702	10.7705	10.4823	11.4286	9.9495	11.2922	9.6009	9.9607	10.3038	10.6037	10.2739	9.7659	9.8239	10.4628	11.0103	10.6945	10.1395	10.3946	9.8504	10.8612	10.3533	10.1144	10.4645	10.2246	11.3447	10.0877	11.2697	10.9024	10.3829	10.988	11.2645	10.6303
ANXA3	12.2654	12.7235	12.3649	12.9639	12.9772	13.169	11.9551	12.6983	12.3013	13.0166	12.6669	12.8592	13.2465	11.6832	13.006	13.136	11.4382	12.1723	13.1176	13.1357	12.2526	11.4852	12.5603	12.2214	12.4311	12.6834	12.1736	12.8813	11.724	12.0504	13.2962	12.6556	12.9258	13.1108	12.3612	12.2363	12.373	12.8029	12.3484	13.2545	12.4004	13.5133	11.3045	12.7297	13.1183	12.0843	13.536	13.5435	13.1805
ANXA4	12.8138	14.0595	13.9021	13.1367	13.669	14.1235	13.386	13.7486	13.3296	13.5251	14.7673	13.4729	13.9055	12.9027	12.7915	13.8241	11.826	12.7631	13.3107	12.9786	13.6007	13.1014	14.0636	13.4581	13.6192	13.3152	15.4064	13.0551	13.5868	12.876	13.1368	13.6567	13.6541	13.3367	13.5347	13.5741	14.172	13.1637	13.3908	13.8894	14.0548	13.5451	13.7309	13.2401	13.5551	13.0704	14.0227	14.1127	13.4584
ANXA5	14.2119	12.8698	13.5191	14.2692	13.4831	13.957	13.2869	13.8912	13.3722	13.5724	13.5521	13.7542	13.1784	14.4785	12.8635	13.6801	14.1227	15.2176	13.9775	14.1137	14.2013	13.6273	14.4386	13.7406	13.9244	13.8427	13.4975	13.5955	14.2769	13.9456	12.8872	13.1455	13.1816	13.6857	13.7596	14.2934	13.649	13.4202	14.6616	14.0484	13.8867	13.2251	14.7306	12.7184	13.0896	13.4793	14.2149	14.5481	13.9257
ANXA6	11.8949	9.1818	11.4456	10.9567	10.6721	10.0697	9.1966	10.4789	10.1691	10.8642	10.8429	10.1998	10.168	11.5557	10.1934	9.018	11.4821	12.1585	11.429	11.1395	10.1853	11.4247	10.6173	11.0593	11.0063	10.936	10.6609	10.6827	11.0852	10.8372	10.823	9.8523	9.7996	10.5494	10.3182	10.9572	9.9183	10.5436	11.5232	11.1777	10.8117	9.8116	12.3499	9.6822	10.3394	10.27	8.8952	9.5789	10.0727
ANXA7	11.36805	12.4022	12.43005	12.11695	11.73295	12.3763	12.16585	11.9907	12.12435	11.766	11.8652	12.69045	12.5733	11.6505	12.28755	12.33235	10.96195	12.15475	12.43215	11.80445	12.11525	11.8659	12.42545	12.1097	11.75485	12.18275	11.7839	11.4358	12.40355	12.1345	12.13885	12.33875	12.13325	12.04875	11.81535	12.11595	12.4763	12.1137	12.0171	12.16385	12.0344	12.54875	11.82665	11.63985	12.395	12.3748	13.22395	13.29065	11.9899
ANXA8L2	9.4955	4.8421	5.1411	5.7576	6.3803	4.0748	7.0213	8.2892	5.9858	7.4037	4.2951	5.3177	5.3982	6.069	5.4077	7.3364	8.9396	5.1721	4.642	8.715	5.7907	7.098	5.8915	6.6843	5.4235	6.1316	6.3469	5.1814	6.6083	4.6701	7.0945	7.3342	4.7203	5.1533	6.7349	7.0794	8.5994	8.0073	4.5373	6.1934	6.0537	5.2421	7.2861	6.6566	4.9122	5.6801	4.8607	3.9757	5.2329
ANXA9	7.751	6.8258	6.6255	6.3416	8.8046	8.0537	5.9402	6.9803	6.8472	8.7268	7.2938	3.5533	7.2141	5.7017	6.4363	7.0204	8.6133	7.5228	7.005	8.1988	6.7442	8.7198	6.066	8.4596	8.4194	6.7777	7.7689	6.6903	5.3245	3.6879	9.841	6.4742	6.1129	8.1637	7.5797	9.0331	8.8102	7.1509	8.2746	8.4762	5.7548	6.268	9.2927	8.5259	6.5868	4.366	-0.2711	3.8413	8.2589
AOAH	6.2387	9.8093	7.9929	8.6117	8.0219	8.7331	9.6074	9.1752	9.4547	8.5292	9.4332	8.2391	7.4399	9.3235	8.2519	6.8669	7.396	7.8907	9.2429	8.5343	7.4198	9.6651	8.222	8.4937	8.1521	9.8603	8.6642	9.0287	7.9911	7.9125	9.3832	8.6328	9.5486	8.8509	8.982	9.9206	6.8994	9.6225	8.9511	9.2812	8.2658	9.1618	8.5813	9.9574	8.1862	8.6172	6.1129	8.2393	9.0843
AOC2	4.1405	2.8728	1.0198	3.5287	4.3684	3.2401	4.6287	3.042	3.9629	2.4278	3.0457	3.3089	3.0123	3.8156	4.1081	3.5786	3.834	3.4965	3.173	4.7201	4.2477	3.9948	4.6992	3.4929	2.2748	4.3503	3.3992	3.4149	3.6265	1.7364	5.4784	4.3309	3.7761	2.8009	3.3592	2.0045	3.693	4.0115	2.8836	2.5453	2.6295	3.8072	3.3252	3.6052	3.1148	3.8847	5.0633	3.7523	4.0118
AOC3	11.9722	10.3641	11.2252	10.5879	9.0975	9.9444	9.517	10.0513	10.6473	10.6961	9.3172	11.6994	10.5022	11.5923	9.6875	10.0071	10.9202	10.4204	10.8466	10.0526	9.1201	10.1021	10.7235	10.6027	11.2466	11.1874	9.7385	10.9213	11.6685	12.072	8.9852	11.0513	9.6075	10.7896	10.4258	11.111	7.6083	10.7002	9.4349	10.5764	10.3438	8.7098	12.6494	8.5473	10.0442	11.4182	10.2059	9.608	9.0577
AOC4	5.5221	3.5643	1.0198	3.2475	5.1347	3.7556	5.7145	3.8907	6.167	4.5138	2.9995	5.5547	4.247	5.2272	4.7193	4.7929	5.1341	4.2418	3.8623	4.8269	5.0258	4.3975	5.3187	3.8314	6.6603	5.7575	3.2559	4.0052	4.2449	4.876	8.0151	4.9475	4.3531	3.2172	4.3771	2.0045	3.976	4.7417	2.2319	6.2851	2.724	4.2275	5.2035	5.7302	3.9138	4.7398	6.7489	2.21	5.9628
AOX1	6.62155	5.7732	7.015	6.8735	6.30295	6.06235	6.8442	6.85565	6.5953	7.22315	6.8391	6.5438	7.2701	7.45275	6.37325	5.87105	5.8076	7.852	6.1599	6.59735	5.5974	8.06605	6.48105	6.81955	6.6495	7.5008	8.99285	6.5665	8.5345	7.60575	6.07995	6.9902	5.691	6.789	6.2792	7.463	6.02245	6.9588	7.94355	6.27735	6.55195	6.0147	6.4972	5.00395	6.4498	6.56345	5.91305	5.35445	6.2892
AOX2P	4.1748	4.7766	4.8349	5.5829	2.6325	4.1441	4.3664	5.1445	3.7055	0.2244	1.8313	-0.7993	5.7551	2.7353	1.425	4.3649	1.194	2.8561	2.8652	1.6271	2.062	4.463	3.3286	3.837	0.3234	3.0286	4.4303	2.4871	3.3803	2.2913	4.2047	3.5388	3.035	4.3523	3.7574	5.9989	3.6544	2.9368	-0.2606	2.5453	5.9014	4.2743	1.7077	2.1822	-0.4446	3.6618	4.1371	3.9548	-0.5883
AP1AR	8.0535	8.8852	9.2921	9.7182	9.1509	9.4779	9.3427	9.5633	9.3163	9.673	9.5356	9.1338	9.6429	8.3775	9.3158	9.227	8.4467	7.8413	9.7525	8.9598	8.737	9.2892	8.9318	9.5479	9.1923	9.3851	8.9152	9.2006	8.9345	8.6073	9.3937	9.257	9.4486	8.9881	9.1208	8.5977	8.7581	9.2418	8.9743	9.2108	9.1386	9.6525	7.8198	9.3499	9.1841	9.3634	8.4233	9.8095	8.9878
AP1B1	11.16685	10.6685	11.0572	10.6588	11.03155	11.31055	10.74585	11.02595	11.5032	11.3934	11.23235	11.66425	10.6236	10.93075	10.7455	11.2359	10.6576	10.6213	11.31255	10.79045	10.57025	11.5169	11.2819	11.1394	11.228	11.007	11.17665	10.8708	11.11375	10.99705	11.3172	11.178	11.6206	10.8059	11.01025	10.75195	10.92525	11.44655	11.10385	10.7346	10.68685	11.18955	11.00825	11.1735	11.1611	11.1428	9.9952	9.9681	9.3642
AP1G1	11.5099	11.5874	12.022	11.3472	11.2566	11.7934	12.1048	11.2567	11.6099	11.5132	11.6302	11.8775	11.7982	11.4768	11.9093	11.5719	11.3205	11.619	11.6944	11.3962	11.7859	11.7664	12.0447	11.6071	11.2188	11.9092	11.3293	11.4228	11.6563	12.1193	11.64	11.7551	11.5527	11.7422	11.5139	11.3622	11.7922	11.3506	12.0269	11.6975	12.0005	11.3374	12.1353	11.5088	11.929	11.6703	11.924	11.9006	12.2097
AP1G2	9.6544	10.4111	9.7953	9.4258	10.1522	9.2562	10.8811	10.0456	10.3602	10.1854	10.1374	10.2211	10.2651	9.4932	10.5638	9.8545	9.3478	9.5076	9.8352	10.1793	9.4898	9.9634	9.5518	10.5429	10.0539	9.6308	10.5097	10.0874	10.3143	10.4566	9.9539	10.23	9.7361	9.8906	9.5676	9.4724	9.9578	10.0576	9.4574	9.3394	9.1433	10.4411	9.4542	11.0566	10.1468	9.6841	9.0129	9.2597	9.1853
AP1M1	10.6283	9.4686	9.7737	9.7013	9.6897	10.1076	9.5492	9.5115	9.6961	10.3891	10.452	9.4217	9.4249	10.5317	9.6321	8.9162	10.6421	10.3563	9.3931	9.6895	9.3932	10.1608	9.384	10.3566	10.0224	9.8944	10.7488	10.0601	10.449	9.56	9.6492	9.2126	9.9683	9.4204	10.1507	9.716	9.3341	9.7147	10.1566	10.1485	9.6948	9.299	10.5624	10.2842	9.3504	9.0497	7.482	8.4834	9.103
AP1M2	11.3379	11.5519	11.3824	10.6965	11.5111	11.1938	11.2734	11.2323	10.9122	11.0627	11.5558	11.3264	11.0924	10.4872	11.3637	11.2523	10.9127	10.9368	11.1768	10.9968	10.8836	11.0632	10.6999	11.032	11.0646	10.9111	10.7118	10.8296	10.8192	10.7876	11.1445	10.9507	11.6528	11.0291	11.1571	10.6808	10.8951	11.1739	10.7278	10.8947	10.9214	11.5303	10.7445	11.279	11.2879	10.5228	10.8972	11.0993	9.9121
AP1S1	10.028	9.5149	10.0555	9.9306	11.2189	10.5732	11.4543	10.3218	10.6311	10.6529	10.5084	9.2547	9.5536	9.6715	9.631	10.3431	9.7406	9.632	10.1591	9.647	10.4474	9.4583	9.44	10.6487	9.767	10.5965	10.8664	9.1685	9.3986	8.5629	12.1974	9.7498	10.6949	9.0112	10.0603	9.9224	9.4236	9.9839	10.0128	10.0877	8.8995	9.9406	9.0831	10.3061	10.5141	8.8473	10.7802	10.2804	10.6422
AP1S2	6.377475	6.21515	6.498425	6.841175	6.6049	6.197075	6.4052	6.969075	6.48515	6.999325	6.860975	7.42855	6.561925	7.09295	5.941925	6.351075	6.2698	6.9135	7.0726	7.1926	7.655725	7.067825	6.2453	6.9711	6.42055	7.046525	6.4303	6.66345	6.7989	6.733975	6.9491	6.82235	5.64465	7.151725	6.999225	6.674875	6.9507	6.7666	7.5294	7.64035	6.981075	6.4368	6.935125	6.38735	6.478775	7.06	5.570175	6.67905	7.5313
AP1S3	8.02556	7.465	6.91648	7.61666	7.44134	6.40104	7.72024	7.59496	7.09568	7.83228	6.95262	7.34078	6.83836	6.52344	6.934	8.96498	7.05478	7.98478	7.1038	7.47796	8.24694	6.8184	6.75274	7.27694	6.48234	7.6309	7.41066	6.99944	6.34548	6.56776	7.78342	7.72506	7.14326	7.68378	7.92068	6.51254	7.38534	7.3592	5.85652	5.94242	6.1166	7.5421	6.10792	7.37134	7.75638	7.21678	5.41604	5.93034	6.2144
AP2A1	8.8082	8.4514	8.5933	8.0599	8.5537	8.5274	8.5361	8.3337	8.869	8.3141	8.0281	8.0424	8.1383	8.6156	8.4152	8.5636	8.263	8.39	8.0781	8.3349	7.7731	8.5474	8.0865	8.4796	8.4848	8.5135	8.4516	8.9892	8.4031	8.3083	8.7741	8.393	8.6638	8.1215	8.4748	7.7879	7.5975	8.4174	8.2104	8.2077	8.111	8.6619	8.497	8.26	8.2922	7.9352	6.136	6.628	6.7806
AP2A2	9.1163	8.7942	8.4113	8.0957	8.5709	8.6448	8.1588	8.384	8.3675	9.00305	8.50305	9.05325	8.5631	8.9907	8.787	8.6572	8.9107	8.4586	9.0243	8.60985	8.5186	8.35645	8.75105	8.2156	9.27335	8.663	8.2996	8.37515	9.0846	8.8242	8.3583	8.6066	8.0969	8.4927	8.59575	8.15565	9.20455	8.7102	8.874	7.6675	8.4774	8.2638	8.7486	8.3596	8.9852	8.83055	7.8231	7.82065	7.8401
AP2B1	9.1824	9.229	10.0143	9.0063	9.4465	9.484	8.6213	9.4791	10.2585	9.6891	10.0797	9.9726	9.9426	9.0881	9.4027	8.8806	10.2497	9.4301	10.1313	9.6084	9.7195	9.7586	9.7338	8.9809	10.489	9.4915	10.2445	9.7292	9.9757	9.767	9.6208	9.6029	9.9861	10.0386	9.9977	8.6322	9.5117	10.6747	9.8678	8.1965	9.6149	10.1193	9.4067	9.8661	9.4672	8.8544	8.8859	9.0134	9.1005
AP2M1	15.9966	14.9774	14.9408	14.7222	14.5049	14.8624	14.9937	15.3519	14.9844	14.4964	15.058	14.8806	14.8089	15.2329	14.8437	15.2452	16.1105	15.535	14.691	14.8323	14.8602	14.8128	14.8479	14.9969	14.9554	14.6511	15.0555	14.9886	15.0748	15.3709	15.2823	14.8743	14.8187	14.8929	14.1583	15.0456	14.5185	15.0523	15.1655	15.0868	14.4457	14.6895	15.2879	15.2398	14.7274	14.7272	15.2283	15.2481	15.333
AP2S1	15.8894	15.4042	15.5826	15.3406	16.3978	15.6053	15.4407	15.7423	15.1613	15.1579	15.4078	15.292	14.8877	15.7668	15.0022	15.7886	16.1834	16.6032	15.2838	15.3862	16.1543	15.5589	15.5216	15.5248	15.2459	15.6889	15.4499	15.3149	15.035	15.3415	15.475	15.368	16.1467	15.0508	15.6256	15.1217	15.5764	15.4477	15.9248	15.9338	14.9943	15.2538	15.8022	15.5964	15.6283	15.3522	17.301	16.376	16.6089
AP3B1	10.892	10.8597	11.9549	11.6398	11.18	11.9593	11.2018	11.163	11.1528	11.5251	11.8872	11.6167	12.0362	11.2552	11.5567	11.8821	11.6332	11.3899	11.8274	11.1581	11.6397	11.3371	11.4841	11.6131	12.0092	11.0795	11.6185	11.7747	10.8183	11.3139	11.3009	11.64	11.8174	11.4843	11.5121	11.1026	11.9059	11.6722	11.5328	12.0797	11.7191	11.665	11.2117	11.3936	11.7593	11.5808	11.3105	11.6701	10.8301
AP3B2	3.9665	1.3279	3.7085	4.4016	4.7529	0.3824	4.9787	2.2097	4.3179	3.298	3.0266	4.5623	2.239	3.7645	4.4259	0.8169	3.5024	3.1479	4.0551	4.122	3.5958	4.3477	3.8488	3.6032	3.0928	4.5992	4.4885	3.4472	3.8738	3.1488	4.4134	4.7317	3.6911	1.8772	5.0131	2.0045	4.072	3.3311	3.1571	2.5453	1.6786	3.7896	2.616	2.2299	4.5103	4.7211	-0.2711	2.4174	3.8557
AP3D1	10.9921	10.4986	10.5397	10.2361	9.9238	10.8498	10.6767	10.6676	10.6154	11.0403	11.0713	10.8546	10.5598	10.2764	9.8108	10.7843	10.6014	10.6705	10.6662	10.543	10.3559	10.8248	10.5279	10.6497	10.5574	10.6702	10.4438	10.8093	10.4195	9.8974	10.7819	10.2072	10.9136	10.2174	10.7903	9.9824	9.9724	10.6556	10.6818	9.8817	10.3808	10.9889	10.0045	11.0041	10.6656	10.0466	8.3533	9.1784	9.8548
AP3M1	8.4308	9.0318	8.9294	8.6991	8.63	8.9224	8.7526	9.0736	8.8668	8.3879	8.9632	9.0736	9.1821	8.3696	8.2405	9.2128	7.8111	8.8588	8.7262	8.9491	8.7153	8.5663	8.4963	8.6763	8.0788	8.7922	8.5996	8.3225	9.0816	8.3578	9.5194	8.7774	8.9602	8.5029	8.7031	8.4125	8.7359	9.1264	8.6946	8.5616	8.4111	8.8683	8.5249	8.8044	9.1609	8.6402	8.7846	9.0427	8.659
AP3M2	9.6518	9.8641	9.3038	9.5105	9.8339	9.0746	9.1284	10.4517	9.4842	9.4854	9.9764	9.5104	9.7202	9.4865	8.6178	9.5917	9.9238	9.1277	9.7725	9.6123	9.4231	9.1536	8.328	10.216	10.1633	9.5602	11.0088	9.8179	9.659	9.2158	9.6152	8.6351	9.181	9.6729	9.2669	9.1934	9.2701	10.8688	10.0809	9.5908	8.9128	9.8522	10.1241	9.5573	9.4639	9.2664	7.8233	7.8305	10.0562
AP3S1	11.4737666666667	13.0373333333333	12.4221333333333	12.2589	12.5237	12.3289	12.1408666666667	12.0430666666667	12.1095333333333	12.2138333333333	12.4407333333333	12.1173	12.8414666666667	11.7156333333333	12.4195666666667	12.8555	11.7414333333333	12.5041333333333	12.3423333333333	11.8781666666667	12.348	12.0827666666667	12.3294	12.1694	12.3423333333333	12.1486333333333	12.2223333333333	12.2538333333333	12.1732666666667	11.8266	11.6778	12.2556	12.3809	11.9987333333333	12.1867666666667	12.2145333333333	12.3706333333333	12.4812333333333	12.2074333333333	12.3869666666667	12.1653333333333	12.2945	11.8479	11.7012	12.6698333333333	12.5035333333333	14.6200333333333	14.1801666666667	13.7548
AP3S2	11.1046	11.7462	11.9767	10.7529	11.3695	12.1806	11.8581	11.6171	12.0464	11.3716	11.5762	12.0038	11.7605	10.8572	12.1636	11.7167	11.4094	11.9569	11.0532	11.4828	11.029	10.9983	10.7456	10.5865	11.7833	11.6736	12.1774	11.7154	11.6067	11.757	10.6207	11.7243	11.1912	11.3731	11.5353	11.5147	11.9436	11.2595	11.7659	11.7055	11.8925	11.6329	11.6102	11.8442	11.6446	11.5828	12.4209	12.4377	11.3812
AP4B1	8.13155	8.9796	8.6553	8.065	8.52425	8.97355	8.833	8.2443	8.61135	8.46015	8.3607	8.8995	9.29515	7.9896	8.549	7.81645	7.4778	7.50095	8.8069	8.0178	9.2272	7.8019	8.0989	9.07495	8.92715	8.50335	8.2687	8.63185	8.408	8.4282	8.70555	8.4959	8.07855	8.17685	8.55365	8.1043	8.45365	8.44655	8.2302	8.60695	8.46185	8.9327	7.84315	8.7268	8.3124	8.4076	7.46575	7.56	7.0662
AP4E1	9.9639	10.2099	10.4778	10.0701	10.7006	10.3971	10.1425	10.0581	10.2345	10.0882	10.1643	10.5838	10.7513	10.1743	9.8981	10.5308	9.5376	10.398	10.2377	10.1314	10.0303	9.7544	10.4713	9.733	10.4411	10.409	10.1659	10.5592	10.4447	10.1456	9.2575	10.3783	9.8099	10.3233	10.1061	10.0363	10.906	10.7672	10.3747	10.379	10.6856	10.0741	10.6099	10.5194	10.414	10.5769	9.9753	10.2808	10.1719
AP4M1	8.06255	7.82615	7.2969	7.84075	8.26925	8.1596	8.69165	7.9598	7.8444	8.2621	8.0982	7.85915	7.1224	7.80245	7.4517	7.15275	8.0198	7.3244	7.99995	7.4823	7.06645	7.50085	7.00295	8.0724	7.8204	8.2309	8.25375	7.7503	8.1386	7.42555	8.53865	7.17845	8.0702	6.92855	7.75815	8.38745	8.1993	7.48965	7.9804	7.91055	7.3984	6.9816	7.8835	7.98495	7.7657	7.2977	6.9559	6.8884	7.05885
AP4S1	6.74045	7.23565	6.39305	6.94025	6.3158	5.2604	8.43145	6.6554	6.68605	6.11135	5.64025	7.1608	6.89995	6.39075	6.7184	6.2548	5.68665	6.4857	6.3457	7.19765	5.69155	6.66805	6.71615	6.4921	5.83705	6.51605	6.84955	5.7475	6.96675	7.11925	4.71095	6.67205	5.53225	6.53615	6.53755	6.9051	6.76795	6.32835	6.46715	6.1157	6.77685	7.26525	6.52285	5.5882	6.72185	7.15015	7.59305	7.6078	7.4956
APAF1	7.2408	8.4922	8.3929	8.0379	8.2797	8.3789	8.3245	7.4988	8.1733	8.1314	8.7149	8.4389	8.5816	7.6997	8.423	7.0029	7.218	7.4701	8.3967	7.6908	8.3269	7.6132	8.5092	8.0221	8.2598	8.2815	7.6188	8.5712	8.1371	8.2128	7.5845	8.4166	7.5922	8.0868	8.1636	7.6559	8.3307	7.8959	7.8894	8.1998	8.4385	8.0539	7.5927	7.9723	8.2856	8.2662	6.3298	7.4619	6.7194
APBA1	7.5551	7.8388	7.61885	7.23975	7.0403	6.95245	8.66125	6.2883	7.7044	7.3341	6.9571	7.89205	7.45325	7.48025	7.68155	6.63535	7.75185	6.9211	7.16935	6.87615	6.5801	6.8587	7.2556	7.0468	6.98285	6.62655	8.27235	7.39185	7.6763	7.6883	6.78725	7.78025	7.38415	7.88645	7.50935	6.7425	6.7095	6.6446	5.69875	7.21155	8.05165	6.90245	6.8123	6.9237	7.33255	8.2845	5.3492	6.44775	5.42545
APBA2	7.43645	4.6493	4.7109	6.46775	6.29845	4.5711	6.2915	5.843	5.845	5.2335	4.8489	5.15005	4.75565	7.59435	5.93365	5.0366	7.2387	5.82895	4.97365	6.51445	6.2735	6.03545	6.31335	5.18195	5.51195	7.68845	5.77555	5.72195	6.17955	5.7771	5.34855	6.1366	5.19165	5.49805	5.7951	6.03395	5.1506	5.7571	5.95985	5.4244	5.779	5.0027	6.33575	5.4512	5.04135	5.7967	2.5311	2.2349	4.6951
APBA3	7.3325	6.3628	6.6526	7.0613	6.7063	6.7336	7.3728	6.944	6.5294	7.1467	7.0343	6.7807	6.752	7.4309	6.2238	6.7131	7.1149	6.7124	7.1093	6.9068	6.5072	7.3591	6.7278	6.9754	7.3973	7.3303	6.6975	7.1638	6.9336	6.6315	6.9965	6.8124	7.2338	6.8383	7.5056	6.9092	7.4141	7.0929	6.951	7.4012	6.9858	7.0202	6.7236	7.264	6.7134	6.8989	5.562	6.3982	6.7292
APBB1	7.64	6.2697	6.4958	7.3679	7.5589	5.8478	8.1341	6.4021	6.8255	6.3453	7.1889	7.0922	6.379	7.1755	7.6784	6.5666	6.7874	6.7179	6.8847	7.1239	6.9676	7.2828	7.361	7.0522	6.6568	6.9703	6.4612	6.693	7.4597	6.6984	7.1113	7.1238	6.3619	6.6985	6.6558	7.3077	6.9327	6.7708	6.3545	7.2279	6.7985	7.0023	6.9753	6.1972	6.3836	7.3409	6.2201	5.632	6.2442
APBB1IP	9.37815	8.8622	9.4192	9.05555	8.7163	8.8166	8.12245	9.6798	9.65	9.3188	8.4232	9.56425	9.6134	10.15805	9.51295	9.51985	8.84915	9.97435	8.7329	9.86065	9.09885	9.45395	9.83055	9.3729	9.11565	9.46335	9.30925	8.92755	9.43045	9.96575	7.67325	9.6826	8.3513	9.53195	9.40115	9.38695	9.87395	9.2601	10.30515	8.4322	10.01525	7.96235	9.36655	7.5967	9.19555	10.13375	8.1295	7.9744	8.7559
APBB2	9.39085	8.762	8.74275	9.67665	9.74	9.13105	9.36465	8.942	8.9441	8.80435	8.7144	9.0976	8.79715	9.0693	9.8376	9.3182	9.5926	9.3906	9.14635	9.85985	8.96945	9.32445	9.70795	8.36515	8.9215	8.954	9.03025	9.23315	9.0954	8.41155	9.41435	9.58865	9.2588	9.0799	8.07205	9.45295	9.81765	8.56515	9.166	9.7757	8.6885	9.3426	9.6481	8.56095	9.59355	9.027	9.0239	9.42725	9.0016
APBB3	8.91095	7.8407	7.7688	8.36155	8.20675	7.58795	8.2792	7.4506	8.29895	7.5903	8.49745	7.9081	7.89195	8.1271	8.6959	8.2009	8.5921	7.5042	7.9369	8.33455	7.73515	8.0258	7.53515	7.89945	8.0292	7.7314	7.4717	8.718	8.0827	8.16375	8.67185	8.41785	7.02465	7.7164	7.3349	7.4716	8.0025	7.68355	7.6192	8.0083	7.7632	8.50545	7.8225	7.99525	7.644	8.29675	7.8726	7.5655	7.6141
APC	6.63885	7.6616	7.4417	6.9036	6.83175	6.2911	6.87365	6.09115	6.885	7.26425	7.00425	7.4654	7.3723	6.90415	6.6013	7.3007	7.53565	6.4892	6.8581	7.2997	7.173	7.06315	7.3059	6.7646	7.1578	7.0662	7.07665	6.97495	7.08985	6.8868	6.77095	7.55765	6.9802	6.93995	6.8413	5.8264	7.1716	6.9936	6.69825	7.0418	7.06345	6.8827	7.08625	6.10075	7.0573	7.65865	6.58015	6.67435	6.9039
APC2	5.7824	5.0934	4.8677	3.8179	4.0688	4.8317	4.4461	5.0005	4.3388	4.3645	4.8027	3.9216	5.0085	5.1879	3.3427	6.5106	7.1168	4.771	6.9073	4.4831	5.3033	5.7469	2.0075	4.764	4.6632	5.0044	4.4467	4.367	5.3639	4.9515	4.0456	5.2181	3.853	5.1205	6.8555	2.0045	4.0664	4.1225	4.6453	2.5453	5.9613	7.0861	3.7652	7.5731	4.5565	4.1941	-0.2711	1.79	3.7907
APCDD1	12.1307	10.1162	12.2544	12.7411	12.6633	14.1781	10.1545	12.9589	9.7844	12.4661	11.8411	10.7881	11.5475	11.9964	11.5422	12.6716	10.7426	12.3408	12.1131	15.2457	12.0672	11.9147	10.6591	12.2343	13.2152	13.1705	12.6841	10.9417	11.0225	10.6669	13.3684	10.219	11.2182	11.4999	10.5916	13.9546	10.5174	10.6186	11.2927	16.2353	10.2464	10.7795	13.3493	12.1807	14.3889	10.8488	10.1112	10.6366	10.7463
APCDD1L	6.6457	1.3279	3.8074	6.4408	1.6253	2.2797	3.182	3.3002	3.0752	2.9309	4.0867	5.6344	3.7805	5.77	-0.6967	6.5334	9.169	6.6415	3.6118	5.1324	6.3964	4.047	2.5794	3.3039	4.974	5.2973	5.2475	5.1916	6.7816	6.0185	2.6172	2.8378	1.4089	3.4389	4.7967	3.6091	1.553	3.1753	5.0762	4.7384	3.8266	-0.3657	6.8188	4.7524	3.6833	4.9507	-0.2711	-0.5008	1.6687
APCS	8.9661	7.6082	5.92	7.9464	7.1741	6.8469	8.8113	5.4231	7.5911	6.6682	5.6664	6.5508	5.7298	6.672	8.5979	7.6888	7.3696	6.9628	6.2437	7.7307	7.4437	6.5614	7.324	6.4798	6.105	7.3087	6.0403	6.3481	6.2589	6.5364	7.9712	8.6194	7.6216	6.3622	6.3869	7.2658	7.6561	6.3943	6.1921	6.912	6.4415	6.7389	5.8766	6.4618	7.6363	7.9801	7.7928	7.4727	8.5392
APEH	10.4495	10.48	10.3259	10.0354	10.6567	10.6411	10.7921	11.2982	11.0502	10.9886	11.2944	10.9355	10.4114	10.7628	10.7872	11.2121	9.7368	10.4602	11.1042	10.8183	9.5508	10.5235	10.3815	10.917	10.7264	10.1942	10.493	11.1877	10.5858	10.2407	9.9756	10.7532	11.1777	10.4532	10.0812	10.0446	9.7964	11.0691	10.314	10.4922	10.3212	11.1413	9.6341	10.9875	10.9511	10.3827	9.5174	10.2147	9.1112
APEX1	9.5722	8.8569	8.813	9.5807	9.9331	9.039	10.3527	10.1278	9.8316	9.2579	9.7704	9.8255	9.4762	9.1313	9.8038	9.9293	8.897	9.8844	9.6318	10.041	8.8963	10.1264	8.8208	9.9189	9.2105	10.1455	9.5452	9.0525	9.8453	9.3937	9.5977	9.2848	9.5205	9.0364	9.3065	9.6276	10.1942	9.749	9.7483	8.9728	8.8545	9.9628	9.2209	9.6424	10.1675	8.937	9.8991	9.7771	9.5969
APEX2	11.9409	10.9055	11.247	11.1539	11.9733	11.2573	11.5401	11.5087	11.0623	11.2324	11.9705	11.0028	11.5029	11.278	10.8488	11.2529	12.5089	11.4716	11.1732	11.1432	11.4758	11.9087	11.0071	12.1055	11.0508	11.794	11.3952	12.3392	11.0325	10.8994	11.742	10.9473	11.0394	11.6465	12.189	10.9364	11.645	10.728	12.0324	11.1461	11.3527	11.2194	11.0171	11.3051	11.0612	10.6711	10.2034	10.6214	10.6707
APH1A	9.08775	9.07145	8.57405	8.6383	9.01075	8.7041	9.25465	8.61985	9.75025	9.02165	8.49445	9.26865	8.8041	8.69485	9.26305	8.77805	8.9794	8.8162	8.75305	8.589	9.0445	8.68675	8.85175	8.6084	8.4316	8.6967	9.0173	8.30745	8.3891	8.5975	9.3301	9.12795	9.1289	8.43945	8.896	8.53135	8.8346	8.50185	8.44565	8.68395	8.26565	8.8153	8.2032	8.87065	9.00655	8.75145	10.2408	9.30905	9.1002
APH1B	10.0984	10.7397	9.9234	9.7023	9.8228	10.3921	10.3204	9.3324	9.3262	9.8284	8.9827	8.9082	10.3345	10.0919	10.1144	9.3885	9.9317	11.2578	9.8408	10.3148	9.7209	9.7493	10.4943	8.9038	9.6736	9.6746	10.0888	8.7141	10.2051	9.5835	9.1689	9.6776	9.7243	9.3593	9.5153	10.0522	9.6563	9.0547	10.0872	10.0905	9.7386	10.3729	10.5058	8.2017	10.07	9.7993	10.6467	10.5299	10.8111
API5	9.577	9.90275	9.4747	9.70635	9.5749	9.8515	9.894	10.0149	9.36635	9.8054	9.70225	9.6835	9.94495	9.87245	9.8615	9.92485	8.7667	9.67065	9.8792	9.309	9.77395	9.7785	9.3569	9.8892	9.77485	9.64045	9.4114	9.60725	9.571	9.1811	9.6492	9.6155	9.57445	9.74035	10.32535	9.71505	9.0681	9.8128	10.10835	9.68	9.92875	9.8546	9.27175	9.7643	9.91535	9.6332	8.6638	9.5161	9.00985
APIP	9.5856	10.0916	11.2536	10.7845	10.095	11.2568	10.6357	10.8024	10.2868	10.1683	11.1978	10.7415	10.235	9.719	10.3867	10.0574	9.1956	9.513	10.9058	9.4409	11.1473	10.9942	11.4771	10.805	10.4832	10.1564	9.697	11.7073	9.6016	10.4825	9.4466	10.8508	10.6044	10.5012	11.0323	9.0869	10.5252	10.361	10.2411	10.7066	11.6168	11.6931	9.298	9.962	11.5131	10.3822	12.7587	12.7823	10.3239
APITD1	9.2941	10.2479	10.5227	10.6062	10.4828	10.129	10.569	11.2551	10.5768	10.5964	10.538	10.5193	9.7029	9.9726	10.1362	11.2748	9.0263	9.1839	10.7824	10.463	10.2986	10.7241	9.8682	10.3323	10.4362	10.2007	9.3976	10.3432	10.3487	9.9333	9.78	10.7939	9.4082	10.3829	10.312	10.1521	10.8888	11.0621	10.5814	10.8518	9.9199	9.955	10.1448	10.6792	11.0925	9.7614	12.1576	11.4953	11.601
APLF	0.4692	1.3279	1.0198	2.2576	0.0856	0.3824	-0.0021	-0.7057	-0.314	0.2244	0.4306	1.2468	0.586	2.9254	2.5459	0.8169	-0.8375	-0.1428	1.2012	-0.1711	-0.5058	0.24	5.2111	0.1902	2.5911	1.9808	-0.4519	0.5685	1.9237	-0.299	3.0026	-0.3972	-0.1623	0.5849	-0.1047	2.0045	-0.0407	-0.1443	-0.2606	2.5453	1.609	-0.3657	-0.6045	1.389	0.949	1.7728	-0.2711	-0.5008	-0.5883
APLN	10.0292	6.9967	6.392	9.0186	9.556	9.1712	8.3957	7.7763	7.8506	8.2896	7.3503	6.2907	6.2892	9.3362	6.8843	8.3259	8.1537	9.9688	7.3139	9.4535	9.788	9.0638	8.9734	8.5893	8.0676	8.5299	7.8242	7.3185	8.9041	6.4684	8.296	7.8185	8.6395	8.2384	8.0392	7.859	9.5983	7.4511	9.1367	9.4724	8.2804	7.5473	10.3382	7.2879	6.9123	6.8578	4.6218	5.4299	6.79
APLNR	6.3692	3.7062	4.3935	4.9101	6.1614	4.6373	5.3635	5.1859	6.4227	5.2809	3.7111	3.8766	4.554	6.3885	4.744	6.055	5.7848	6.7953	5.2204	5.71	4.2311	5.6577	5.2104	5.2549	5.597	6.1538	5.4202	4.593	5.7201	5.3315	8.4633	5.0871	4.9617	4.9571	5.0403	5.7966	4.1901	5.4252	6.0485	5.0676	4.5902	4.3642	6.9686	4.1764	4.8894	5.0699	7.3975	4.4399	4.3642
APLP1	6.9184	6.0697	5.1061	6.3141	6.7651	5.2263	7.3516	5.0235	6.1851	5.56	5.3562	6.0991	5.6459	6.1525	7.2029	5.7468	5.9897	5.7704	5.4763	6.025	6.4195	6.0007	6.2572	6.0218	5.481	6.2983	5.4239	5.5438	5.6985	5.6243	6.7148	6.5926	6.239	6.1186	5.7789	5.4533	6.0428	5.473	5.2907	5.7956	5.8174	6.0943	5.1282	5.7329	5.559	6.6313	5.9116	5.5208	5.5574
APLP2	13.4398	14.3918	14.1114	13.3763	13.9946	14.2339	13.445	13.9204	14.3256	14.6489	14.1713	13.9997	14.0883	14.2154	15.2714	14.0186	14.0584	13.934	13.921	14.0255	14.1484	13.9169	13.9296	14.7908	13.2135	14.0651	14.7067	13.2841	13.8739	14.189	14.2369	13.8764	14.4406	13.9706	13.7937	13.9354	13.0692	13.6634	14.3536	13.7867	13.819	14.2164	14.4414	14.5992	14.1031	13.7716	13.393	14.0477	14.2131
APOA1	5.6014	5.0953	3.99445	5.4374	5.4267	4.2035	6.84565	4.5885	5.5699	4.66015	4.52845	4.95875	4.7619	4.6893	5.75125	5.2302	4.18935	3.9372	5.12425	5.15495	5.40735	4.98355	4.69025	5.08015	4.8108	5.5254	4.6621	4.36035	5.02495	4.49185	6.6199	5.59	5.11525	4.9635	4.86205	3.9912	4.9298	4.31455	4.5984	4.2006	5.1018	5.22435	4.49635	4.2844	5.08265	5.23655	5.17075	4.3953	4.3844
APOA1BP	12.9017	12.9871	12.69675	12.20835	13.29965	12.6608	12.2849	13.33525	12.30285	12.8326	12.50925	12.79595	13.26035	12.688	13.1267	13.31765	12.97805	13.2385	12.73025	13.083	12.9351	12.7993	12.1847	13.2072	12.2084	12.8023	13.0889	12.49775	12.6722	12.5099	13.53715	12.66115	13.74465	12.69965	13.1869	13.4736	13.1999	12.7984	12.75635	12.79555	12.51945	13.0399	12.4768	13.2275	12.87265	12.8016	14.8032	13.91875	14.15835
APOA2	0.4692	1.3279	1.0198	2.2952	8.4415	0.3824	4.6542	1.4833	3.3739	0.2244	2.5274	-0.7993	3.3794	-0.3227	3.3102	3.9434	2.5914	1.5806	1.5856	5.0122	-0.5058	0.24	5.2639	4.0894	0.3234	2.6393	-0.4519	4.1336	0.8136	-0.299	3.373	4.33	3.3331	0.5849	-0.1047	5.2465	1.7553	-0.1443	6.9842	2.5453	2.4765	2.1866	8.4583	2.043	-0.4446	-0.4568	-0.2711	7.0218	5.9541
APOA4	3.6466	1.3279	1.0198	3.3538	3.9618	0.3824	4.1478	1.5989	4.9606	0.2244	2.1611	1.865	0.586	3.3815	2.0792	2.5935	0.6892	1.6549	2.2869	3.2899	2.3883	2.7669	0.8695	1.7547	0.3234	4.0796	-0.4519	0.5685	0.8136	-0.299	5.3099	4.3601	-0.1623	0.5849	-0.1047	2.0045	2.737	-0.1443	-0.2606	2.5453	0.2283	2.5831	-0.6045	2.07	2.467	3.4488	-0.2711	-0.5008	1.9954
APOA5	5.6616	4.6111	1.0198	5.4433	5.9136	3.9246	6.1653	2.4442	5.2758	4.2668	5.6076	3.8438	3.5332	4.7334	6.0984	5.1348	3.9422	4.1037	3.6493	4.1471	4.8917	5.8113	4.5292	4.8333	4.2893	5.3774	3.3161	3.908	4.3748	3.399	5.9419	6.3342	4.5816	3.7579	4.4145	3.7595	5.0378	4.0036	3.8489	2.5453	3.4323	5.5227	4.1095	3.9794	4.8536	4.9263	4.4228	3.8684	4.9089
APOB	4.723	4.20255	3.15645	2.6555	2.2091	3.1089	2.8585	1.6473	3.7743	2.30655	2.04175	1.75345	3.36745	1.9251	3.3752	2.6808	1.97505	2.0501	2.76245	2.38345	2.4145	2.5293	2.7289	2.00575	2.34685	3.7834	1.68565	2.4903	2.3008	1.8876	3.54305	2.5283	2.1064	3.32475	2.76775	3.01905	4.1634	1.97545	1.84025	2.5453	3.9947	2.2252	2.35255	1.93325	2.0318	3.9729	2.77735	2.17295	2.59925
APOBEC1	7.8694	10.3275	9.1598	10.224	9.7827	11.0689	10.991	7.4536	9.5272	8.8294	11.2066	7.1463	10.5719	8.9732	10.3861	9.3113	4.855	7.6337	8.5344	8.4544	10.0015	7.6945	9.6332	8.1005	9.2932	8.7356	11.2818	9.679	7.5681	5.6209	9.3608	10.2569	10.2533	8.5504	9.2196	5.3174	9.6743	9.3846	9.2443	10.1411	8.8324	10.8315	9.1826	9.5787	9.449	7.8701	6.8614	7.8072	8.9598
APOBEC2	2.9629	4.4859	1.0198	3.4858	5.1041	3.602	4.9317	0.6926	4.3594	3.4549	3.4813	3.522	2.0743	3.5147	4.508	2.2406	2.8315	-0.1428	3.9108	2.9542	2.8145	3.1005	3.8161	2.0538	3.901	4.0893	1.0669	2.2297	4.3216	3.3462	5.9495	4.3894	3.9944	0.5849	3.7472	2.0045	3.2695	2.2636	3.4793	4.0033	2.1099	3.5649	-0.6045	2.7646	3.6067	4.4183	4.1246	2.4369	0.6616
APOBEC3A	10.0511	4.9514	6.6024	9.2622	7.467	7.3344	5.5229	7.5085	7.4372	7.0325	5.5253	7.5255	6.6662	7.8487	2.2376	10.3945	4.9669	10.8762	5.7241	8.2121	8.3154	8.8677	8.7849	8.1382	6.273	8.8552	7.8705	7.4789	6.4127	5.7582	4.8115	5.7807	5.7273	8.3238	8.1589	7.1294	8.4354	6.5834	10.4917	7.7369	6.8141	3.7279	6.6426	9.0991	7.3285	5.9372	3.446	6.1917	7.6157
APOBEC3B	9.253	8.0358	8.5104	9.0812	8.5666	8.2382	9.2507	9.0533	9.1801	9.6951	10.2703	9.2313	7.7189	8.9714	8.5709	9.4105	7.5172	9.9091	8.0792	8.8891	9.0235	9.6436	8.9625	8.7503	9.6067	9.0436	9.3917	9.1591	9.4443	8.4054	8.8271	8.7045	7.5982	8.7043	10.1291	9.6753	9.7625	9.1638	9.7991	8.489	9.2658	7.3557	8.4185	8.7097	8.2781	8.7596	8.6519	8.8317	9.3312
APOBEC3C	7.8637	7.9193	8.6636	8.2053	9.5595	8.6064	7.8429	8.2426	8.6544	9.9571	9.666	9.1794	9.0244	9.1833	10.5112	6.5187	8.0436	7.7894	8.7395	10.37	8.1455	9.0844	8.7231	8.544	9.5306	8.9286	9.5072	8.034	8.5662	8.8572	8.9541	9.6104	10.5926	8.6616	8.8928	8.6481	7.9646	8.6946	8.0589	8.3167	8.5348	8.7551	9.1802	6.1287	8.911	9.1073	6.8027	8.5432	6.5142
APOBEC3D	6.6816	6.4567	5.0062	5.8864	6.2566	5.636	6.0432	4.9368	7.5295	5.9614	5.3561	5.6554	5.2469	5.9522	5.9529	5.2128	5.6729	5.4762	5.1217	6.4937	6.3415	5.5848	6.2725	5.8154	5.8084	6.6402	6.3648	5.801	5.2621	6.2206	7.8719	6.596	5.229	5.9399	5.6259	4.8825	6.3975	5.6043	5.1461	6.0618	5.4857	5.6075	6.3235	5.3304	5.8411	6.7042	7.7576	5.7691	6.362
APOBEC3F	8.1791	7.76985	8.23595	8.48075	9.07655	8.1533	8.0279	7.93635	8.4313	9.24045	9.27355	8.87555	8.69275	8.9196	9.4861	6.4801	8.034	7.6666	8.6425	9.57855	8.2074	8.6113	8.69745	8.42435	8.7814	8.78355	8.9496	7.8973	8.3029	8.6265	8.67865	9.01345	9.91255	8.51415	8.41155	8.86925	8.45575	8.56675	8.3158	8.38595	8.5762	8.59895	8.9284	7.1309	8.57765	9.06845	9.19055	9.44135	8.1648
APOBEC3G	7.9448	7.4286	7.7612	7.2791	7.036	7.3758	6.8862	8.9534	8.5593	8.1199	8.2798	8.3217	7.747	8.6869	7.4084	5.8181	6.3389	8.1692	8.3736	9.0384	6.9234	7.9922	8.3937	7.9438	8.3531	7.7998	9.269	7.8531	8.3082	8.432	7.1732	8.4958	6.581	8.0981	8.011	7.9885	8.964	8.4758	8.0612	7.1878	8.4946	6.9415	8.4266	6.5373	8.1138	8.6371	8.871	9.1769	8.5851
APOBEC3H	4.1179	4.3303	3.9295	4.6127	4.4592	4.4591	4.0403	5.9769	5.8686	5.3786	4.6882	4.363	5.077	5.2546	4.4209	3.688	2.4867	4.42	4.4695	5.567	4.0225	4.9034	4.9359	5.2436	4.9765	5.2617	5.9135	4.1655	5.2534	5.3521	5.5501	5.4127	3.2494	5.5551	5.141	4.3322	5.4613	5.6422	4.5698	2.5453	5.8712	4.5039	4.6014	3.0947	5.029	5.2786	4.0257	5.3532	5.2925
APOBEC4	0.4692	1.3279	4.7147	2.5155	0.0856	2.5883	-0.0021	1.9323	2.3137	1.5211	0.4306	0.4233	1.7204	3.2167	2.4604	0.8169	1.4036	2.1456	1.3368	-0.1711	-0.5058	1.3633	0.8695	0.1902	3.0691	0.7863	1.4382	0.5685	0.8136	-0.299	3.9188	-0.3972	-0.1623	3.1354	1.6149	2.0045	3.1313	2.505	3.2364	5.5103	2.0737	-0.3657	1.8483	1.2137	-0.4446	1.7054	-0.2711	2.0412	-0.5883
APOBR	10.612	11.5856	12.2047	10.1698	10.933	11.4355	11.6476	9.4777	11.7462	11.4048	11.9529	12.433	11.0008	10.4876	11.9559	10.3087	11.2799	9.9159	10.6016	10.4304	11.1726	10.1774	11.8962	10.1328	11.8099	10.3613	10.1953	10.691	11.2033	12.0276	9.1005	11.8461	11.0735	11.3439	10.888	8.0865	8.5858	9.2796	11.6545	10.0495	11.7718	11.7345	9.612	10.9595	11.5155	12.2903	10.2679	10.3488	8.4655
APOC1	10.4391	9.5383	9.699	9.6117	10.4544	8.9151	10.2916	12.508	10.216	11.1698	9.9711	10.5214	10.2126	12.3172	10.2682	8.2179	13.4737	12.3179	10.3933	10.7497	10.9945	10.0543	9.2172	10.9249	10.8519	9.5309	11.8505	9.305	12.12	11.4775	10.2295	10.2518	9.2584	10.2068	12.0146	9.816	13.7699	10.4562	8.6953	9.7867	11.0745	9.3241	12.7062	11.658	10.7585	10.5736	13.2613	13.6175	14.511
APOC2	6.4443	6.9137	6.3268	7.8186	9.3033	8.1833	6.8649	7.8439	7.2096	7.6113	9.8379	5.6825	6.2021	8.1061	5.9053	3.6824	7.6865	7.0777	8.7596	8.3551	6.0024	7.8672	5.5734	8.3604	6.4304	7.2382	6.3034	5.3483	7.5746	6.1856	7.6569	6.5103	6.494	5.9873	7.8046	6.9089	7.4401	6.7963	9.8946	5.7689	6.7872	5.7613	8.5705	5.7413	6.7419	5.9363	5.2943	5.586	8.8188
APOC3	3.8693	1.3279	1.0198	0.3394	4.5819	3.8941	5.6669	1.0259	3.5216	1.9355	0.4306	2.8398	2.2231	3.8591	5.9104	3.2318	2.3437	1.455	-0.0801	3.7356	3.4379	2.9098	2.7142	1.7608	0.3234	3.5738	1.3169	0.5685	3.3329	1.8193	3.8692	5.6023	1.7479	0.5849	2.1247	2.0045	3.1413	-0.1443	-0.2606	4.6361	1.9583	4.0584	4.1033	2.2003	4.0414	4.9235	-0.2711	-0.5008	3.9324
APOC4	7.1563	6.3779	4.9881	6.4614	6.8178	5.3572	7.2678	5.6706	6.2316	5.8173	5.2366	6.2541	5.6794	6.1951	7.0982	5.997	6.5984	6.4626	5.4235	6.3946	6.6483	6.5016	6.2942	6.2815	6.2111	6.2514	5.514	5.8677	6.2576	5.9649	6.7909	6.7678	6.2589	6.0347	5.9282	5.8993	6.2797	5.799	5.542	5.9594	5.8596	6.5527	6.121	6.0943	6.0558	6.7768	5.8152	5.7036	6.0302
APOD	8.0314	8.1319	8.6165	7.0661	7.3207	6.8166	5.7741	5.8692	8.3159	5.9664	4.6805	7.1935	9.806	6.1269	6.3083	5.228	4.6454	6.8421	5.9962	6.6001	5.789	7.7091	4.3366	8.3375	7.7373	8.0035	11.4809	7.8468	10.0282	7.9563	10.5758	7.4138	5.5361	7.1562	6.8759	9.8284	5.2725	7.1949	4.9334	9.37	5.2145	4.0927	9.6137	2.8745	5.6543	7.202	6.1811	7.1694	6.7477
APOE	14.4092	14.6213	14.2357	13.8318	14.4869	13.0368	13.4695	15.9696	14.3654	14.4183	13.3091	15.8266	13.9072	16.3703	15.024	12.9175	18.0643	16.4894	14.5283	14.1426	14.8456	13.9709	13.9346	14.7422	14.3376	12.6602	15.5718	13.1619	15.4362	15.7778	13.2207	14.4695	12.8866	14.2352	15.1771	13.9334	16.9937	14.009	13.5711	13.581	15.1933	13.2384	16.8092	15.555	14.8029	15.7662	15.984	16.4536	16.3918
APOF	0.4692	1.3279	1.0198	0.3394	0.0856	3.3378	-0.0021	-0.7057	3.1457	0.2244	0.4306	-0.7993	0.586	-0.3227	-0.6967	0.8169	-0.8375	-0.1428	-0.0801	-0.1711	-0.5058	0.24	0.8695	0.1902	0.3234	4.1692	3.4374	0.5685	0.8136	-0.299	4.0111	1.9581	-0.1623	0.5849	1.3234	2.0045	-0.0407	-0.1443	-0.2606	2.5453	0.2283	-0.3657	-0.6045	-0.5507	-0.4446	2.8012	-0.2711	-0.5008	4.888
APOH	0.4692	4.1244	4.1064	4.3554	3.4589	2.6537	4.9939	3.2249	4.1008	5.0261	2.7918	7.1745	4.7063	2.9759	4.066	4.8082	3.5045	5.587	5.0845	5.6628	5.1305	4.4347	0.8695	3.3815	4.7214	5.5647	-0.4519	3.8354	8.0326	4.7202	3.0893	5.2072	2.2066	5.1498	5.8806	6.551	7.0227	-0.1443	4.1314	6.7535	4.3731	5.9179	8.3627	1.9864	4.1666	5.7479	6.0013	5.5502	6.3997
APOL1	12.9633	13.3692	12.5247	12.548	12.8832	12.731	12.1193	13.0177	12.7349	12.3454	12.8448	13.3417	13.5906	13.02	14.0337	13.0372	13.5608	13.4026	12.8236	13.622	12.9863	12.6886	13.9265	10.9258	12.2491	12.3915	12.9847	12.9913	12.505	12.9947	13.3766	13.1548	12.7503	13.1019	12.7412	12.3977	13.3844	13.333	12.2586	12.3559	12.7844	13.1849	12.9528	12.0842	13.3056	12.5781	12.2765	13.3565	11.9896
APOL2	13.2804	12.9798	12.396	12.2611	12.5427	12.695	11.1647	13.3615	12.7763	12.5043	13.0981	12.5666	13.526	13.548	12.4699	12.5554	12.3348	12.3527	12.6376	13.5413	13.0514	12.1886	13.1164	12.1885	12.7027	12.1828	13.0196	12.2215	12.1898	12.9334	12.3347	12.9649	11.2608	13.0731	12.8296	12.782	12.6503	13.61	11.9091	12.0314	12.2948	13.1162	13.3938	12.4088	12.9828	12.3092	12.4284	12.7428	13.0055
APOL3	7.789	8.3196	7.3762	7.3195	7.832	7.3788	6.4306	8.8919	7.9592	7.7062	8.1597	8.2363	8.6556	8.83	7.4575	7.3856	6.4743	6.2936	7.9577	7.8289	7.4045	7.6315	7.8351	7.7846	8.2374	7.8046	8.9367	7.8451	7.6455	8.4182	8.0825	8.2734	6.4779	8.2257	7.3411	8.1581	7.7529	7.7972	7.095	7.5447	8.0662	7.7789	8.6185	6.1378	7.7724	7.9111	7.1155	7.6405	7.7001
APOL4	7.86906666666667	7.41976666666667	6.53196666666667	7.58293333333333	7.26606666666667	6.7009	6.80636666666667	7.6526	7.2789	6.8494	7.1531	6.97906666666667	7.67703333333333	8.08696666666667	6.83113333333333	7.11743333333333	7.64963333333333	6.91423333333333	6.94156666666667	8.06486666666667	7.15193333333333	7.0335	6.65683333333333	7.4579	7.01533333333333	6.83333333333333	7.38613333333333	6.662	6.80253333333333	7.17843333333333	7.42943333333333	7.88183333333333	6.0738	7.25056666666667	7.2055	6.82296666666667	7.3784	7.30706666666667	6.22616666666667	5.81783333333333	6.9959	7.58296666666667	7.87233333333333	6.40363333333333	7.23093333333333	7.02393333333333	6.30496666666667	6.42023333333333	6.9386
APOL5	4.1017	1.3279	1.0198	3.8605	4.4106	2.1794	5.658	3.7147	3.6795	3.5919	2.5027	3.249	3.3931	3.2267	3.9707	0.8169	3.8338	3.5392	3.0856	3.437	3.6137	2.5984	4.6491	3.0552	3.6552	4.3698	2.971	3.2253	0.8136	2.7655	4.4856	4.4513	3.6501	2.267	3.1738	2.0045	2.7205	3.0118	3.3476	2.5453	3.254	3.4781	3.4998	3.4188	3.7274	4.0462	3.486	3.2811	4.0111
APOL6	9.3503	9.54716666666667	9.1524	8.70176666666667	8.76843333333333	9.18056666666667	8.49786666666667	9.53726666666667	9.09603333333333	9.02646666666667	9.33543333333333	9.3564	9.40716666666667	9.5114	8.91823333333333	8.1871	9.0831	8.65856666666667	9.13883333333333	8.9056	8.7649	8.99486666666667	9.35463333333333	9.0823	9.33116666666667	8.71483333333333	9.53233333333333	8.93496666666667	8.81886666666667	9.33653333333333	9.28	9.6251	9.05283333333333	9.87983333333333	9.12183333333333	8.80256666666667	9.42316666666667	9.00633333333333	8.48393333333333	9.06326666666667	9.15573333333333	9.2172	9.0534	8.85773333333333	9.2106	9.09746666666667	7.80103333333333	8.73666666666667	8.42513333333333
APOLD1	11.28005	8.56215	8.759	11.8553	11.5689	10.2959	11.39575	8.51995	8.588	9.0645	11.06225	7.49545	8.82985	11.97685	8.73465	8.8525	9.7884	10.2304	10.52235	10.00785	8.76545	10.252	10.45745	9.1317	10.3174	9.67735	9.3399	8.8084	8.49475	8.5936	9.0734	8.77755	8.5332	8.2619	9.6701	10.1595	8.86985	8.3764	11.38745	9.5734	9.7416	9.1911	10.1119	9.2186	8.29665	8.4885	7.7979	10.01805	11.71805
APOM	8.0878	8.87515	8.35535	8.09805	8.42205	8.55665	8.0648	7.8869	8.53525	8.88995	8.7674	8.0467	8.62745	6.59335	8.00775	8.3054	7.36825	8.0003	9.4587	8.31655	7.27425	10.4543	8.33395	8.72275	7.56675	7.6981	8.91715	9.4145	9.05955	7.72055	9.27765	8.5213	9.72195	8.37855	7.8137	10.34075	8.70225	8.17735	8.57995	8.399	8.07425	7.9516	9.27485	8.34415	8.8055	8.18165	9.44425	8.4714	10.42305
APOO	11.332	12.4761	12.3368	12.611	13.6347	12.3797	12.8146	12.7085	11.8862	12.658	12.7105	12.6372	11.8445	12.0337	11.9404	12.9478	10.852	12.3302	12.8591	12.0058	13.1362	12.5608	12.4771	12.9668	11.5965	12.235	11.8253	13.2008	12.1522	11.6744	12.9034	12.3891	12.4395	12.3057	12.547	12.3064	12.9094	11.7392	12.9684	12.5413	12.2273	12.335	11.7807	11.7934	12.4241	13.0248	15.2114	14.2505	13.8506
APOOL	9.5704	9.7376	9.1392	9.3203	10.5116	9.9763	9.601	9.5328	9.2338	9.2852	9.7493	9.0072	9.3199	9.6063	9.0845	9.872	10.4091	9.5704	9.2889	9.1444	9.368	10.0178	9.2605	9.6088	8.6994	9.4684	9.5078	9.6608	9.3144	9.3889	9.8584	9.1133	9.5902	9.2061	10.5649	9.2717	9.5883	9.1948	9.7418	8.9845	9.1221	9.6007	9.3495	9.2542	9.3505	9.6399	8.9717	9.4426	9.7719
APOPT1	11.7826	12.0381	11.423	11.4483	12.0947	10.6839	11.7721	12.034	11.591	11.4785	11.2749	11.2315	11.4329	11.3829	11.7193	11.6647	11.3016	11.923	11.1597	11.6919	11.478	11.3557	11.2126	11.8308	11.2416	11.4722	11.29	10.864	11.4992	11.5869	11.4476	11.2689	11.207	11.1312	11.3962	11.8113	11.4863	10.82	11.541	11.0918	11.1886	11.7326	11.0609	11.8782	11.8742	11.7212	13.6695	13.6371	13.2087
APP	12.9908	12.97725	12.7811	12.30815	12.9188	12.4085	12.07065	12.37875	12.8048	12.8709	12.4858	12.345	12.6495	13.1264	13.2414	12.613	14.62475	13.48865	12.6787	12.9167	13.8387	13.24185	13.38805	12.74295	12.8838	12.309	12.0658	12.7868	12.55855	13.41365	13.0001	12.8896	13.6473	12.4632	12.6126	12.73045	12.63745	12.41455	12.9901	12.6947	12.4151	13.24785	13.0703	13.10055	12.33235	12.3326	12.61655	12.7537	12.83175
APPBP2	9.815	10.2911	10.2597	9.8455	9.69	10.0439	9.5338	10.1596	9.7839	10.2141	9.7707	10.207	10.6293	10.3131	10.3729	9.4147	9.5965	9.2072	10.2612	10.1752	9.243	9.5688	10.1873	10.106	10.5377	10.039	9.6808	10.0316	10.3609	10.3627	9.7128	10.1857	9.9035	10.1673	10.4104	10.7904	9.8517	10.581	9.8832	10.2256	10.3172	9.8688	10.0064	10.4353	10.203	10.6278	9.527	10.3914	9.0076
APPL1	11.8265	12.0539	11.8761	11.6871	10.8159	12.0002	11.1273	11.3753	11.2217	11.441	11.9983	11.6106	11.5951	11.48	11.638	11.8737	11.8827	11.7193	11.7888	11.6413	11.6153	12.0024	11.5621	11.7533	12.0486	10.726	11.1233	12.132	11.9322	12.1065	11.741	11.5276	12.1807	11.4882	11.5456	11.8173	11.3683	11.4126	11.263	11.6969	10.8109	11.7311	11.5545	12.0656	10.9321	11.9626	11.1496	11.3858	11.7443
APPL2	8.3612	10.0367	11.1552	9.6598	9.6001	10.0074	10.3718	9.7392	10.6018	10.0218	10.1553	10.6686	10.1239	9.5641	10.2574	9.4026	9.0401	9.2768	10.2557	9.8933	9.9401	9.585	10.7178	9.8006	10.1086	9.9178	9.9834	9.9625	10.3383	10.251	8.766	10.3062	9.4691	10.2893	10.0423	9.7157	10.2296	10.0767	9.3351	9.5169	10.8586	9.9271	9.5702	9.5788	10.0249	10.7833	9.944	10.9818	9.1941
APRT	15.3779	15.0811	15.0223	14.3913	15.24	15.0195	15.7055	15.3014	15.1026	14.5501	15.2241	14.784	14.9492	15.5403	14.7875	15.8984	14.8059	15.5168	14.8129	14.8448	15.1859	15.5196	14.9713	14.4675	13.971	14.8116	14.5366	14.6435	14.7676	14.8354	15.0915	15.1769	15.7515	14.9528	15.0205	14.5092	15.5784	15.2734	15.9261	14.9937	14.764	15.1363	14.9531	15.9463	15.1454	14.9684	17.2352	15.9676	16.0319
APTX	9.7459	9.67173333333333	9.2707	9.73426666666667	9.43666666666667	9.79643333333333	9.91246666666667	10.0125666666667	9.68533333333333	9.25956666666667	10.0092	9.5207	9.38806666666667	9.4965	9.05416666666667	10.3864333333333	9.86726666666667	9.79716666666667	9.63463333333333	9.4891	9.7102	9.7154	9.1939	9.36113333333333	9.5977	9.6692	9.7758	10.0260333333333	9.45873333333333	9.8334	10.0409	9.39596666666667	9.83323333333333	10.0612666666667	9.70703333333333	9.3069	9.5446	9.05256666666667	9.63943333333333	9.5171	10.2067	9.95316666666667	10.0431666666667	9.87383333333333	9.71823333333333	9.32003333333333	10.5169	10.0938666666667	10.5073333333333
AQP1	11.0044	9.4067	10.09105	10.4531	10.55505	9.33105	10.0749	9.7938	10.52095	9.833	9.78855	10.36675	9.2562	11.4584	9.9366	10.27065	10.74535	10.8032	10.4145	9.92525	10.1479	11.1126	9.95725	9.92655	9.997	10.1328	9.83595	9.69395	11.0516	10.6189	10.49295	10.67935	9.0562	10.028	9.95325	12.1162	11.50455	11.40395	9.59335	10.41475	9.6269	8.6914	11.7141	9.3272	10.01425	10.4959	11.60625	10.81065	10.72435
AQP10	6.5442	5.3897	4.8037	6.2477	6.468	3.9134	7.1137	4.6021	5.6785	5.1742	4.5956	5.0072	4.8014	6.2505	6.2557	4.9356	5.5834	5.3126	4.705	5.3092	5.6718	5.3629	5.231	5.3961	4.5924	5.9464	5.2375	4.3562	4.6255	4.2222	5.8989	6.9222	5.3678	5.316	5.0288	5.3298	5.873	4.7066	4.1035	5.4744	4.7892	5.9814	4.8015	4.6882	5.3659	5.9798	4.3954	4.1404	5.0092
AQP11	6.6495	7.561	7.5806	6.5946	6.8722	6.9356	7.7241	8.6366	8.0098	7.947	7.0409	8.1416	8.2197	7.14	7.718	7.7555	6.0327	6.1792	6.9633	7.5978	6.6823	6.812	7.273	7.1382	6.019	6.2683	7.3027	7.4156	8.4298	7.3754	6.4527	7.9801	8.3843	7.9228	7.4405	8.2586	7.9936	7.5489	6.982	7.6223	8.291	7.5786	7.1983	7.0114	7.5422	8.1516	8.6883	8.541	7.9763
AQP12A	6.09	7.9268	7.5375	5.9256	6.2766	8.4102	7.1053	3.0343	8.288	6.1436	9.61	7.0735	7.0786	3.3272	6.4101	4.4118	5.5361	5.2817	6.178	6.4589	8.6931	8.0974	7.0972	6.3106	7.3086	6.0452	7.5587	6.0026	7.5297	4.9799	6.8574	8.5106	9.2499	6.3786	8.2786	4.9899	7.6848	9.1155	5.1543	4.5129	6.9815	7.5682	6.6561	11.0456	6.3056	6.4679	6.1709	6.008	5.2714
AQP2	5.1213	4.149	2.5357	5.0644	4.7429	3.0255	5.7654	3.2175	4.7002	2.3493	3.2736	3.8651	3.2382	2.6296	4.7625	5.178	3.7956	3.3098	3.6317	4.6747	3.7605	4.6467	4.7654	3.8254	3.2786	3.562	2.9507	3.92	2.5843	2.8425	5.0269	5.1671	3.9296	3.5787	3.4568	2.0045	4.5792	3.2241	3.2101	2.5453	4.6414	4.6909	2.2173	3.7277	3.4567	5.8266	1.9193	2.0043	2.8313
AQP3	6.5786	8.04125	7.1832	8.22065	6.1205	6.9532	6.60135	4.9709	6.8282	5.87535	4.48965	7.41455	7.4123	5.59195	6.6113	6.8881	5.3334	6.96195	7.38925	6.16135	7.59165	6.0779	6.67665	5.48975	7.08805	6.33415	7.7307	5.86575	6.9807	6.53045	6.70525	6.725	5.94055	6.42805	6.3863	3.85965	6.1673	4.34555	4.5349	5.1008	7.1264	6.44465	8.26005	4.1892	6.90265	7.6702	6.22935	6.9568	5.60175
AQP4	2.5733	2.89815	1.0198	1.2242	3.12345	1.8411	3.9362	0.43825	3.3104	1.9165	0.4306	0.62985	1.79375	2.29055	2.8611	3.27555	2.0771	1.9436	1.60335	1.896	1.3936	0.24	3.4572	1.44365	0.3234	3.29115	1.1325	2.21755	1.3347	1.82845	5.2712	3.5002	1.76865	1.99135	1.56785	2.0045	0.84465	1.4602	0.9786	2.5453	2.5351	2.05015	1.08	1.85485	1.7814	2.21665	5.3319	1.47445	1.6891
AQP5	10.3321	9.3873	8.9395	9.5099	9.6326	8.5557	10.2757	8.6081	9.352	8.916	8.924	9.7914	8.9432	9.2298	10.2678	9.0578	9.9447	9.7325	9.0687	9.4849	11.1799	9.8493	9.6536	9.1547	8.8528	9.4487	8.9907	9.714	8.7503	9.2148	9.5987	10.3916	9.3329	9.4183	8.7342	9.4959	9.6012	9.0766	9.1483	9.1387	9.7204	9.8883	8.5604	9.1692	9.1798	10.0453	9.9946	9.5041	9.6935
AQP6	4.9386	4.97355	1.8978	4.7571	5.1375	2.7109	5.65095	2.5176	3.6934	3.43725	1.32295	1.1807	3.55335	4.1845	3.5368	4.1175	3.5845	4.1783	3.506	3.989	6.043	4.60855	2.58375	3.62215	3.2762	4.99095	4.9554	5.0776	0.8136	1.4473	5.05005	3.561	3.39915	3.54245	4.67495	2.0045	2.30725	4.45265	3.16635	2.5453	2.7945	4.73065	2.3885	5.06575	4.11965	3.7797	1.26395	2.81705	2.1965
AQP7	7.4205	7.0931	7.0033	7.6344	6.7729	7.4525	8.2916	6.2928	7.0296	7.5324	8.1837	6.7094	6.5933	5.9043	7.0599	5.4205	6.4815	8.8744	7.8701	6.5983	6.5833	7.3817	7.1886	7.9978	7.395	9.1957	7.5126	6.6973	7.023	7.9983	8.8041	6.7428	6.4872	6.7028	7.6991	5.9884	6.5088	4.3705	7.4399	7.539	6.3771	6.8885	7.5534	8.7284	6.4701	6.8881	6.4273	6.0251	7.8205
AQP7P1	6.3773	6.74006666666667	6.16266666666667	6.9265	6.3864	4.48383333333333	7.67176666666667	5.2499	6.52226666666667	6.13573333333333	6.19736666666667	6.44826666666667	5.51016666666667	5.95033333333333	7.15933333333333	6.60066666666667	5.37636666666667	6.5846	6.31593333333333	6.17843333333333	6.0077	6.06073333333333	6.8573	6.25726666666667	6.09276666666667	6.47636666666667	8.1059	6.83583333333333	6.69246666666667	6.96733333333333	6.9424	6.93453333333333	5.46373333333333	6.25886666666667	6.66813333333333	4.76783333333333	6.48806666666667	4.6433	5.39256666666667	7.01516666666667	6.37826666666667	6.43353333333333	6.85916666666667	6.78416666666667	6.1092	6.93083333333333	5.53223333333333	5.934	5.32016666666667
AQP7P3	8.1751	9.079	9.4628	8.9989	8.1585	9.1546	10.6706	8.7499	7.4742	9.2382	10.2314	8.0096	8.6212	6.7627	9.5649	3.9267	6.4938	11.5838	10.3797	8.0767	9.178	9.2729	9.5302	10.1776	9.4563	10.8397	5.9542	7.8314	8.5588	9.6109	7.1921	8.5567	5.9239	8.4097	8.1661	7.3423	9.7711	5.7486	9.7689	10.0508	7.6427	8.9018	9.563	11.5747	8.4022	8.3461	8.2116	7.8996	8.9587
AQP8	6.9872	6.3427	8.8644	6.3711	7.4559	6.8064	8.0727	5.9188	11.4453	7.8357	6.758	10.1695	6.2962	7.3271	11.1056	6.0888	7.5353	6.6789	6.3975	6.4837	7.2603	7.0194	8.29	6.3526	7.8286	6.8813	6.7061	9.6696	10.483	7.57	6.9607	9.7567	6.492	10.7135	9.1709	6.0363	6.557	11.9947	6.3373	6.844	10.8338	6.8394	6.3056	6.0206	8.1171	11.2793	11.5171	10.9234	6.675
AQP9	9.6574	6.7351	8.5943	10.1387	10.024	8.6959	6.4949	9.4267	7.7131	8.8352	7.8014	9.2664	8.7139	9.5125	5.0117	12.0289	9.9233	11.6598	8.4116	9.545	10.7005	9.5095	9.6935	8.4445	7.4861	8.884	9.4236	8.1732	8.9321	6.4314	6.9255	6.8757	8.1948	9.0612	9.5839	8.4205	10.459	8.3341	12.2097	8.5045	8.2026	6.284	8.7863	8.6632	9.3934	6.0828	5.0568	8.5104	10.4896
AQPEP	1.95145	2.56875	2.3378	2.24535	2.21755	1.26935	2.9258	0.99205	3.59255	1.51625	2.477	-0.7993	1.852	0.5757	2.11025	2.2774	2.59195	1.24235	1.2433	0.7406	1.35565	1.66555	0.8695	0.9538	2.1052	2.4277	0.8785	1.91345	2.6509	1.7402	5.40265	1.5866	0.6279	0.5849	-0.1047	2.0045	-0.0407	-0.1443	-0.2606	3.79345	1.5021	1.3472	0.7928	1.2876	0.8752	2.169	2.2878	1.203	0.98215
AQR	9.0744	10.4517	10.1338	10.25415	9.9883	10.01655	9.95075	9.5859	9.7318	9.5143	10.0676	9.9503	10.1753	9.85565	10.4627	10.1437	9.11875	9.4058	10.0609	10.06085	9.46505	9.2784	9.62985	9.4945	9.3438	10.0354	9.8583	9.65515	9.7158	9.43025	9.148	9.96915	10.2225	9.61755	9.92575	9.49255	9.8012	9.8918	9.52245	9.7804	9.8225	9.98545	9.6101	9.9859	10.24685	10.12385	8.4311	9.22355	9.3029
AR	8.8734	7.4332	5.3356	6.9561	7.0007	5.3019	4.2488	6.1201	5.6465	5.3574	6.7903	7.0561	8.0002	7.4498	8.2394	5.3226	8.0178	6.4043	5.1923	5.9825	5.7367	6.2607	5.6961	5.3535	8.3325	5.7487	5.8548	6.102	7.3391	8.11	6.8036	5.4376	4.9267	5.8962	6.6105	6.1724	5.7861	6.5271	6.9079	6.2494	7.0789	2.6245	7.1021	5.4298	4.4967	5.1752	4.5492	3.6172	5.7199
ARAF	8.0864	7.94295	8.4521	8.3837	8.49545	8.27075	8.4369	8.5781	8.3652	8.0708	8.81725	8.22905	7.461	8.48085	7.7637	7.98025	7.45155	7.8607	8.38005	7.82885	7.8365	8.6875	7.86025	8.38845	8.02875	8.4615	8.1659	8.3711	8.36975	8.18135	8.5548	7.8174	7.94495	7.9891	8.5764	8.0062	8.42095	7.7802	8.98495	8.33665	8.19	7.565	8.5345	8.08	7.9098	8.317	7.6338	8.0552	7.7013
ARAF2P	16.891	16.0807	15.7697	15.6121	16.6531	15.5833	15.9039	15.5885	15.774	15.3594	15.5131	16.146	15.3648	16.4567	17.2231	16.2921	17.5715	17.1733	15.8352	15.8461	16.7783	16.26	16.7597	16.0798	15.8542	15.8789	15.5267	16.0596	15.4342	16.335	16.4327	16.3196	16.6372	16.069	15.4666	16.3883	16.4049	15.89	16.3215	15.3749	15.8058	16.0558	16.0664	16.1269	16.358	16.4481	18.7954	17.9842	17.148
ARAP1	8.85325	7.4113	6.8071	7.2361	8.44945	7.5452	8.3318	7.0808	8.01355	7.65305	7.5278	7.43605	6.94675	8.6747	8.6218	7.5405	8.7599	8.0555	7.01655	8.00585	8.43475	8.1713	8.1047	7.37325	7.80515	8.11995	7.46005	7.43865	7.7514	7.75425	8.59115	8.2839	8.1415	7.0742	7.47755	7.8668	7.74165	8.1194	7.93725	7.63595	7.07005	7.8059	7.82955	7.4228	7.7463	8.146	8.47555	7.2832	8.79495
ARAP2	8.4098	8.7217	9.6615	9.8559	9.1206	9.9241	8.6274	9.5243	9.648	10.1578	9.2848	9.7099	9.8526	8.4524	9.6713	10.0457	7.9751	8.3377	9.4801	10.5301	9.3842	8.7008	9.2746	9.5375	9.8455	9.5789	10.2531	9.234	8.6012	9.2712	9.5012	9.4941	9.2706	9.452	9.0774	8.9005	10.2271	9.6635	9.3002	10.8485	9.1635	9.4967	9.9914	9.6969	10.1724	9.3269	9.0646	9.5338	9.3677
ARAP3	10.8705	10.1096	11.1298	11.8764	12.4263	11.3227	9.3735	10.7782	10.6776	11.6884	11.3781	10.6997	11.0293	11.3639	10.9604	10.0495	11.0886	10.864	11.5695	10.9278	11.2524	11.2593	10.9648	11.0364	12.2251	10.2889	11.9439	10.8291	11.664	11.2443	12.6147	10.7142	11.6388	11.0781	11.4384	10.9063	9.054	10.7374	10.6791	12.3791	10.2872	9.6191	12.337	11.59	9.597	9.9467	9.3391	9.0839	10.3075
ARC	7.7157	6.7805	3.071	7.3694	3.9529	4.3548	4.1814	4.4463	6.2581	5.2917	4.8042	0.4139	5.0986	3.9251	2.5841	2.7495	4.1708	6.8935	4.1138	4.2456	6.7226	4.9178	3.9301	4.8977	4.1788	4.4414	4.1907	3.5062	2.353	3.1335	5.5502	6.0734	3.219	4.2738	6.9253	2.0045	5.0959	2.8236	4.2736	2.5453	4.9694	6.4469	2.8591	4.3164	5.4637	4.0531	2.4387	-0.5008	4.2779
ARCN1	11.01525	11.57365	11.0245	10.8379	10.8436	11.39085	11.04915	10.8921	11.3089	11.4638	10.74565	11.4067	10.7769	11.3517	10.83055	11.225	11.37505	11.41535	10.7354	10.98915	11.31145	11.41695	11.4273	11.0214	10.3799	10.83435	10.91395	11.11075	10.76145	11.2815	11.11595	11.09965	11.5335	10.95585	11.28305	11.0616	11.13365	10.96875	11.2773	10.942	11.1308	11.05915	11.0915	11.0694	11.175	11.31505	10.81575	11.27845	11.08235
AREG	12.72215	11.4199	12.4248	15.3865	11.52195	14.90365	12.54205	12.18995	13.33935	14.3505	14.0514	11.36825	11.51065	12.72225	9.7476	12.599	13.361	14.0362	14.0039	12.11415	13.2797	15.4065	13.8231	12.49835	13.6599	15.2301	13.8953	13.86785	12.56075	11.67565	14.33245	12.1703	13.0862	13.30965	12.31925	14.01745	12.68795	13.4548	14.6092	12.9874	12.61505	14.147	11.13535	14.811	12.69855	12.1087	12.2281	12.73435	15.23725
ARF1	11.102	11.0865	11.1127	10.295	11.1051	11.2641	10.8818	10.7982	10.9772	10.7649	11.003	11.5048	11.0737	10.1866	10.9439	10.808	10.0962	10.857	11.292	10.2755	10.5311	10.5606	10.9274	10.4829	10.8657	10.5454	11.0613	10.7194	10.8431	10.5395	10.7692	10.8546	11.7734	10.5771	11.006	10.6506	10.7738	10.6133	10.8376	11.0353	10.7228	10.9584	11.008	11.3821	11.0997	10.6718	10.884	11.1572	9.2751
ARF3	10.108	11.0162	10.59345	10.6146	10.84275	11.14925	11.0282	10.4887	10.8413	10.8659	10.7432	10.9041	10.90185	10.40525	10.6187	10.5944	10.4204	10.3745	10.3401	10.84385	10.3607	10.7355	10.8702	10.746	10.506	10.77325	11.25495	10.93545	10.8414	10.79455	10.16035	10.84815	11.05165	10.6195	11.16855	10.48755	11.2339	10.55135	10.32785	10.9189	10.6879	10.5112	10.98525	10.7594	10.56315	10.8904	8.69895	9.3816	8.3798
ARF4	14.4933	14.5656	14.8541	14.5126	13.9576	14.6644	14.1679	14.2485	14.3169	14.6062	14.0769	14.9468	14.3103	14.485	14.3961	14.6493	14.1378	14.6458	14.5078	13.8403	14.3735	14.1691	15.0817	14.102	14.0942	14.0897	13.6161	14.2796	14.051	14.3286	14.4283	14.9751	14.2255	14.3025	14.2105	14.0336	13.8773	13.8521	14.2215	14.1395	14.5865	13.9607	13.9073	14.1107	14.5537	15.0508	17.2245	16.0167	14.4285
ARF5	14.9966	14.8681	14.7044	14.4907	15.1498	15.1866	15.1305	15.0529	14.9132	14.8374	14.894	14.7993	14.5115	14.8093	15.0324	14.5964	15.0516	15.0843	14.9504	14.3927	15.4985	14.5557	14.9116	15.1148	14.8546	15.1765	14.9909	14.1252	14.9821	14.7928	15.762	14.6352	15.275	14.6065	14.666	15.3201	14.6562	15.1609	15.5104	14.5069	14.3622	14.4858	14.9735	14.7955	15.0054	14.5411	17.4604	16.3335	16.3377
ARF6	9.9669	11.3623	11.0548	11.2188	10.8473	10.4848	11.2546	10.8742	11.031	10.548	10.7385	11.3065	11.4426	10.2451	10.8574	10.8479	8.5596	10.095	10.5947	10.3642	10.4195	10.3909	10.9827	10.978	10.334	11.0166	10.9068	10.1781	10.3894	10.9088	10.4701	11.3179	10.5176	10.9415	10.5829	10.2352	10.5227	10.6782	10.2903	10.3754	10.9596	11.3672	9.9729	10.6361	11.0495	11.2993	10.1541	10.7956	9.9479
ARFGAP1	12.8201	11.4601	11.8318	11.3584	11.6348	12.3026	11.6309	11.8147	11.7189	12.3153	12.6331	11.3311	11.7638	12.0711	10.9921	11.8431	13.2246	12.6534	11.6439	11.4155	11.7117	11.9677	11.8624	12.526	13.0037	13.3253	11.6158	12.1916	12.1775	12.1095	12.4049	11.358	13.0879	11.8983	12.037	12.8233	11.5878	12.6396	12.2918	12.4454	11.7551	11.4644	13.3347	12.5108	11.5242	11.347	11.151	11.2689	11.9779
ARFGAP2	13.5435	13.3437	12.766	12.6542	12.7696	13.0788	12.955	13.6939	12.7544	13.0648	12.8088	13.1557	13.0401	13.4449	13.2821	13.006	13.2095	12.7245	13.0398	12.8885	12.7521	12.9702	12.8791	13.0567	13.2875	12.9385	12.9334	13.315	13.1302	13.439	13.1373	13.1126	13.4369	13.36	12.7123	13.2127	12.6462	13.2249	13.6308	13.0128	13.1579	13.1714	12.948	13.1892	12.931	13.1021	12.6611	12.7426	12.8122
ARFGAP3	12.2034	12.7787	12.9309	12.1918	11.5051	12.7284	11.7333	11.8772	12.532	12.953	11.9638	13.2863	13.2208	11.7641	12.2725	13.0862	12.2207	12.5921	13.0026	12.2512	13.0457	12.415	13.4371	12.2389	12.4115	11.9417	12.306	12.33	12.4539	12.6376	12.1441	12.6996	11.557	12.7478	12.4521	12.5569	12.9898	12.3279	12.3492	11.9798	12.8345	12.6117	12.1975	12.1508	12.6733	12.9567	13.6788	13.8184	11.8847
ARFGEF1	8.5373	8.33415	8.05885	8.20105	8.8949	8.6112	8.3014	7.77215	9.36615	8.2966	7.9038	7.9903	8.11125	7.6412	8.55275	7.92145	8.50655	7.3724	7.90735	8.07805	8.2255	8.65455	8.0198	8.84145	8.17165	8.33485	8.9401	7.45685	7.5836	8.1726	9.6232	8.5254	8.2608	8.0612	8.05905	7.8347	8.9479	8.35475	8.15125	8.34505	7.84595	7.7362	7.83385	8.85235	7.98995	8.5188	9.1664	7.5115	8.3626
ARFGEF2	10.5262	11.2513	11.3761	10.8223	10.8892	11.6534	11.2906	10.8452	11.0807	11.429	12.0289	10.5076	11.0751	10.4872	10.9056	10.8	10.578	10.1186	11.3167	10.3125	10.6813	11.3173	11.1409	12.0366	11.7535	11.6839	10.9016	10.9765	10.8783	10.8463	10.8633	10.8185	11.2355	11.2879	10.9572	11.0371	10.9797	11.5405	10.8265	11.6248	11.6856	10.9517	10.8512	11.1937	10.7845	11.0621	9.9647	10.4607	11.1938
ARFIP1	10.25865	10.4832	10.63595	11.1998	11.10715	10.8233	10.64395	10.12395	11.07105	11.04135	10.4906	11.02885	10.6373	10.3093	11.30895	11.0323	10.9807	9.61745	10.97165	10.65785	10.89515	10.88155	11.1768	10.91825	10.7821	11.02305	10.03335	10.5648	10.94365	10.96175	10.53275	10.99085	11.64405	10.57555	10.47865	10.7737	10.218	10.87635	10.7638	10.5933	10.69425	11.19845	10.12475	10.8602	11.0914	11.4037	11.3597	11.67985	10.8931
ARFIP2	11.9314	10.6644	10.9604	10.7932	10.6472	11.285	10.7723	11.1008	10.7819	10.5625	11.2127	11.4233	10.8057	10.7529	10.7569	11.7684	10.9582	10.6663	10.9672	10.7602	10.8952	11.1763	10.7947	11.0271	11.0751	10.8046	10.2891	11.1425	10.9286	11.0474	10.9352	11.0481	11.2223	10.9462	10.8525	10.5072	10.7101	10.9873	11.1707	10.875	11.2112	11.1194	10.1634	11.3375	11.1585	11.0332	12.3082	11.8112	11.5066
ARFRP1	9.823675	8.89955	9.060525	8.73225	9.36805	9.345775	9.433475	8.91175	9.25555	9.2157	9.772175	9.314625	8.996925	9.050325	9.10795	9.009625	9.464175	8.586625	9.401275	8.717975	8.973725	9.13375	8.979025	9.7911	9.398025	9.73625	9.17065	9.53995	9.1435	9.00715	9.36525	9.243325	9.110825	9.0988	8.663925	9.2613	9.3021	9.166125	9.2502	9.65845	9.085375	9.054825	9.0868	9.296475	8.8711	9.21505	9.27715	8.93545	8.9849
ARG1	3.852	1.3279	2.91305	2.5195	5.001	0.3824	4.0452	2.88875	3.9917	2.64885	2.8812	3.1275	1.6494	3.90715	4.12045	4.7459	2.07695	4.59545	3.20425	3.05285	2.98035	2.1038	2.4889	0.1902	1.49465	3.8632	3.30285	2.42725	1.72215	2.47535	10.84405	3.7367	3.3977	2.2414	4.30355	2.0045	2.64345	2.29345	4.9076	2.5453	3.29915	2.72835	1.01325	2.0782	3.82035	4.1052	2.76375	2.96615	3.7922
ARG2	7.2282	7.4991	6.5247	8.0192	8.3419	7.2994	8.2194	5.8901	7.9199	8.0304	8.8557	6.3007	6.5987	6.3857	5.3305	7.6025	5.9194	7.4698	7.6008	6.3431	6.8545	7.7948	7.3227	7.0048	7.3547	7.3721	6.4912	7.9423	8.1902	6.1748	7.6186	7.213	7.3643	6.4518	6.7168	5.6601	6.8893	6.9209	7.6462	8.8265	7.6284	9.504	7.2908	6.558	7.6559	5.6378	5.7834	9.2207	8.536
ARGFX	8.1842	8.0577	7.3286	8.0271	8.079	7.0142	8.2273	7.4216	7.6327	7.4327	6.9036	7.5647	7.197	8.0798	8.2442	7.8915	8.3128	7.7576	6.376	7.5268	7.9191	7.7009	7.6075	7.7048	7.2838	7.8464	7.6313	7.9536	7.4825	7.4244	8.3774	8.2227	7.0831	7.4838	7.0997	7.3042	7.4378	7.3983	7.1548	7.482	7.3582	7.6378	7.3851	7.7974	7.5628	7.7583	6.8922	5.4888	7.0462
ARGFXP2	5.1061	5.4113	4.6548	5.129	4.6848	5.3501	4.6965	5.3002	4.7111	6.0308	5.0746	4.667	4.6704	5.7664	5.4196	4.8894	5.1702	4.9467	4.1005	5.7976	4.6422	5.819	4.9741	5.7556	3.9057	5.4738	5.5263	6.2188	6.1457	5.1867	4.7618	4.8048	5.8425	5.4637	6.5713	4.9419	6.3086	6.3245	4.6108	4.9643	4.92	4.6406	5.8268	6.3118	4.8662	5.6922	-0.2711	0.8687	2.498
ARGLU1	10.5198	9.4647	10.2041	10.9597	10.88995	10.65455	9.9711	10.2733	9.71085	10.49705	10.2407	9.60945	9.51075	11.1909	9.7859	9.91525	12.01825	10.60585	10.1752	9.8483	10.78025	10.0391	9.7132	10.6273	9.9573	10.20115	10.46715	10.0274	9.87935	10.54745	11.82	10.07865	10.88575	10.12765	9.8228	10.89395	10.33465	10.8011	11.15605	10.9523	9.9694	9.79305	11.29195	10.07275	10.13625	10.0182	10.11005	9.39545	10.4477
ARHGAP1	15.3141	14.3759	14.2266	14.1074	14.0013	14.8522	14.0122	14.5181	13.9432	14.2081	13.9572	14.2698	14.1465	15.1623	14.2656	14.1985	15.1631	14.604	14.4756	13.8016	14.3066	14.224	14.7231	14.1842	14.7001	14.36	14.4201	14.3857	14.6705	14.8801	14.2307	14.4855	14.7285	14.2359	14.3324	14.5134	14.0473	14.7173	14.5659	14.812	14.173	14.0333	15.0222	14.458	14.1	14.2734	13.1215	13.3024	13.6507
ARHGAP10	8.149	5.3253	7.3772	7.4013	6.3612	7.7402	5.7698	7.1568	7.6033	8.4406	6.1767	7.7564	6.2084	8.3292	5.3005	6.7502	8.2412	7.8743	6.8689	7.5158	8.0121	7.9691	7.2184	7.0143	7.8204	7.4231	7.4289	7.6332	7.597	7.3224	9.4327	7.4666	5.8806	6.6609	7.1745	8.1476	7.055	7.4251	7.9524	7.1417	6.7001	4.9276	8.7028	6.2997	6.4589	6.8167	7.6207	5.5652	6.1883
ARHGAP11A	5.7817	7.13215	6.69975	7.38145	6.79205	6.6988	6.96055	6.8279	7.24195	6.5324	7.46825	6.2032	6.9518	5.73375	5.1962	7.7338	5.16285	5.3341	6.1532	6.82815	6.6608	6.07015	6.17765	5.60285	5.78315	6.42295	6.8116	6.56285	6.38415	5.45015	6.95395	7.2561	7.2036	6.51905	7.6213	5.76635	6.8218	7.4839	6.41185	7.42695	6.35975	7.18545	6.24705	7.0143	7.16195	5.8877	3.20935	4.145	6.3784
ARHGAP11B	8.7252	9.2687	8.3131	9.4345	9.3245	9.0939	9.2769	8.4811	9.2709	8.6781	9.3203	8.1814	8.4079	8.6073	7.6744	9.6219	9.0297	9.1444	8.0122	8.8715	9.536	8.6876	8.3841	8.1106	7.8329	8.8891	8.9551	8.9285	8.5422	8.1705	9.0655	8.7869	9.9946	8.4119	9.3691	8.6404	9.0606	9.5213	9.0751	9.4147	8.1174	8.9406	9.4822	9.8022	8.9761	8.156	7.1175	6.3849	9.8701
ARHGAP12	11.2864	11.9907	11.574	11.257	11.4279	11.7818	11.3076	11.8102	11.392	11.2228	11.1853	11.7111	11.8725	11.3947	11.7432	12.2802	10.6669	11.5883	11.5198	11.4884	11.588	10.2846	11.3134	11.445	11.8644	11.5286	11.4713	11.28	11.9443	11.5953	11.7625	11.5381	11.2454	11.3689	11.332	11.5969	11.6387	11.4044	11.8229	11.686	11.1204	11.5107	11.2908	12.0811	11.7426	11.8091	12.175	11.9995	11.2427
ARHGAP15	7.2814	7.5693	8.3149	7.9613	7.6937	7.9558	7.3106	8.5599	8.7446	8.6311	7.1223	8.9539	8.2424	8.9937	8.5317	7.3762	6.3043	8.5289	8.156	8.7154	7.8927	7.9115	8.8589	8.3073	7.6114	8.5006	8.1105	7.9621	8.4827	9.2085	5.9157	8.632	6.7075	8.2034	8.1307	8.6811	8.3827	8.1554	8.6946	8.0416	8.6158	6.295	8.6768	6.1812	8.2367	9.314	9.0644	8.87	8.5075
ARHGAP17	9.1248	8.72885	8.71125	9.0831	9.0805	8.3296	9.6183	8.2677	9.2119	8.95135	9.06175	9.1801	8.94055	8.82685	9.424	8.4788	8.75735	8.20245	8.44725	8.7138	9.0623	8.74465	8.91535	8.12775	8.5478	9.22545	8.8916	8.8035	8.7793	8.87805	8.8321	9.53395	8.98395	8.89165	8.84935	8.8946	8.73115	8.94215	8.981	9.15135	9.2935	9.02105	8.8653	8.77165	8.8674	9.36835	7.69165	7.7321	8.34285
ARHGAP18	9.2926	10.3768	10.0909	10.7782	9.837	10.7655	10.7639	9.8609	10.2462	10.2494	11.1016	9.6986	10.1869	9.954	11.0056	9.1945	8.2824	9.8682	10.2029	9.9882	9.582	9.5846	9.2824	10.2688	10.13	10.2703	9.7367	9.0963	10.1344	10.1793	9.1847	9.7979	10.9427	9.7882	9.6881	10.1484	10.0294	10.2107	10.361	10.6085	10.6004	10.5013	10.0156	10.6523	10.0887	9.9182	8.9851	10.2451	9.8576
ARHGAP19	7.8528	7.19096666666667	6.70153333333333	6.99153333333333	7.54366666666667	6.8307	7.24266666666667	6.78593333333333	7.2751	6.68776666666667	6.66233333333333	6.86536666666667	6.17413333333333	7.19513333333333	7.43166666666667	7.1995	7.02823333333333	6.6809	6.54453333333333	7.08703333333333	7.2589	7.08386666666667	6.83083333333333	6.90906666666667	6.2747	6.89683333333333	6.89073333333333	6.54513333333333	6.6778	6.90516666666667	7.21253333333333	7.68586666666667	7.12946666666667	6.66876666666667	7.00063333333333	7.1347	7.01013333333333	7.21313333333333	7.075	6.88206666666667	6.52886666666667	7.1795	6.8939	6.515	7.241	7.35443333333333	5.99096666666667	6.2541	7.014
ARHGAP20	6.6022	5.0406	6.2981	6.5075	5.7316	5.1265	6.5248	5.7553	6.6737	6.0936	3.976	7.4742	6.1681	6.2529	6.0085	4.0987	5.9999	5.6978	6.3911	5.9745	4.9185	5.7986	6.1193	5.7613	6.0476	6.1272	6.3886	5.6306	6.9046	6.6102	6.14	6.5809	4.2785	6.4336	5.9582	5.7142	5.0246	5.4645	5.8904	6.4907	6.5635	4.4033	6.1117	4.3685	5.9965	7.2619	5.8838	5.9049	5.5308
ARHGAP21	7.58123333333333	8.00083333333333	7.80146666666667	8.0531	7.63183333333333	7.81633333333333	8.25803333333333	7.49553333333333	7.85063333333333	7.4929	7.42906666666667	7.77216666666667	7.96183333333333	7.9064	8.113	7.9573	7.28636666666667	7.58573333333333	7.5947	7.26103333333333	7.70636666666667	6.97423333333333	7.90986666666667	7.54116666666667	7.77106666666667	7.9627	7.62026666666667	7.63003333333333	8.23153333333333	7.81436666666667	8.12786666666667	7.95606666666667	7.19803333333333	7.71153333333333	7.8892	7.2392	7.4876	7.28726666666667	7.07296666666667	7.963	7.7727	7.82903333333333	7.40833333333333	7.9108	7.66516666666667	8.07013333333333	6.47633333333333	6.28686666666667	6.36
ARHGAP22	9.45	8.7138	8.3346	8.9709	8.166	8.2315	7.4792	8.5407	8.2677	7.9828	7.5367	8.7266	8.5303	9.6889	7.9879	7.2242	9.8354	10.1467	9.1718	8.7576	10.3659	8.3357	7.3538	8.2017	9.2434	8.5617	8.3197	10.0349	8.9652	8.9273	7.3646	8.7099	7.5342	8.3396	9.9766	8.3149	8.5867	8.879	9.6951	8.7026	8.364	7.1817	10.4184	7.5778	8.1399	8.866	8.0278	7.6725	8.1495
ARHGAP23	7.74226666666667	4.99906666666667	4.50486666666667	6.51593333333333	6.5285	4.89046666666667	6.85936666666667	5.97943333333333	6.63966666666667	5.63403333333333	4.51946666666667	4.49916666666667	5.07403333333333	6.7464	5.12673333333333	5.35876666666667	7.96396666666667	7.10063333333333	4.8553	6.47266666666667	6.27696666666667	6.22006666666667	5.93293333333333	5.63453333333333	5.83133333333333	6.26036666666667	5.1829	5.0807	5.82533333333333	5.26913333333333	6.88433333333333	5.54753333333333	5.83433333333333	5.19566666666667	6.91606666666667	6.27103333333333	5.0506	6.70426666666667	5.85523333333333	5.2374	5.24306666666667	4.862	7.43583333333333	5.3496	5.08246666666667	5.36346666666667	5.50873333333333	4.46996666666667	7.09733333333333
ARHGAP24	5.99545	5.0774	6.5526	6.13775	5.1397	5.71345	5.2152	5.72205	6.7378	5.989	3.8871	7.042	6.73945	6.5826	6.9567	6.29715	6.35155	6.3609	5.69845	6.6798	6.4462	5.68025	6.5045	5.30255	5.3576	6.2568	5.58945	6.28235	7.141	6.71025	6.12425	6.00815	3.73355	6.39815	6.3093	5.45195	5.1195	5.23835	5.32355	4.426	6.4969	2.90315	6.4464	4.693	6.49105	7.03855	6.18155	5.6878	3.99555
ARHGAP25	10.5192	10.012	10.297	10.1475	9.4547	10.0691	9.0373	11.0034	11.0335	10.6609	9.5377	11.1118	10.5072	11.1475	10.4202	10.2123	9.4523	11.5359	10.0057	10.8242	10.1632	10.4233	11.2131	10.2559	10.4214	10.3545	10.402	10.3022	10.5247	11.1425	8.8708	10.8441	9.3252	10.6887	10.3953	10.332	10.8801	10.2776	11.3928	9.6663	10.8716	9.166	10.4695	8.7634	10.2744	11.0257	10.5954	10.447	10.9688
ARHGAP26	8.6404	8.2203	6.1739	8.1758	7.1112	7.60955	7.91665	5.33375	7.7067	7.28225	8.74875	7.8382	7.17315	6.94945	7.7864	7.513	7.7666	7.09485	8.2892	7.43475	8.22465	7.6016	8.4388	6.51635	7.6577	7.7669	7.50825	7.75365	7.2853	7.9145	7.2268	7.94605	7.42755	7.73275	7.23045	6.68215	7.17735	7.48075	7.77885	6.69485	7.2541	7.9857	5.96805	7.7418	7.2939	7.9353	5.3916	6.32885	6.604
ARHGAP27	11.5376	11.91255	11.8214	12.1043	12.13515	12.73575	11.8447	11.97285	12.39065	12.27275	12.0515	12.4323	12.1734	11.2929	11.89065	12.26985	11.9619	12.23445	12.28295	11.593	11.9882	11.1101	12.62725	12.0628	11.895	11.8524	11.7188	12.3858	11.90545	12.3907	12.6961	12.5256	12.77745	12.66775	11.502	11.60525	11.67705	12.6038	11.96565	11.8683	11.987	12.44435	11.6454	12.50095	11.5381	12.10275	11.848	11.9281	11.74285
ARHGAP28	6.1537	5.913	5.17745	6.82115	6.1772	5.5124	6.00585	5.341	6.7063	6.30755	4.378	5.77135	5.3554	6.50995	5.61385	4.6074	6.79655	5.4789	6.1525	6.39595	5.22705	6.6898	6.50145	6.088	5.908	5.9523	5.99525	6.1949	6.51095	6.35465	6.01835	5.88815	5.4365	5.481	6.1334	7.17615	5.7668	6.25545	6.1817	6.43455	6.7721	5.8074	7.03535	5.074	5.1444	6.4377	4.85645	4.9255	5.796
ARHGAP29	5.74495	4.45955	4.64415	4.99765	5.75705	5.4336	5.2571	4.55445	5.27645	5.43485	4.45545	4.3161	5.74145	6.81165	5.1224	5.69765	5.0971	6.62805	4.9346	6.2314	5.8377	5.6145	5.9588	5.67665	5.4931	5.7115	4.78595	5.2189	5.866	4.89305	5.43115	4.508	3.2074	4.83245	5.64755	5.18655	4.7903	4.87185	5.6034	5.21985	4.4602	5.8167	7.0744	6.9052	4.4174	4.18965	0.6459	3.52445	4.43865
ARHGAP30	8.1955	7.16105	7.42125	7.4524	7.56715	6.9904	7.3512	7.83285	8.07575	7.5866	7.13255	8.1027	7.75475	8.02055	7.75125	7.2436	7.4119	8.04765	7.33555	8.097	7.5568	7.67765	7.8331	7.5381	7.62895	7.78715	7.63305	7.60165	7.58755	8.04125	7.0804	8.05695	6.8655	7.8786	7.60845	7.1979	7.809	7.60105	7.8574	7.1171	7.9673	7.3004	7.62935	7.0889	7.52515	8.2071	6.429	6.6286	7.0351
ARHGAP31	7.6603	7.6133	7.3957	7.054	7.577	6.7639	5.9703	7.0447	7.3591	7.0566	5.7468	7.4127	6.97	8.3373	6.8355	6.787	8.1178	8.1051	6.7332	7.1961	6.6918	7.3921	7.0869	7.1467	7.7492	7.1918	7.1528	6.7936	7.6205	7.339	7.4317	7.1574	6.3481	6.9002	7.3078	7.3598	6.6004	7.2888	7.3927	7.7102	7.4449	5.9851	8.3183	6.4879	6.9366	7.2253	5.6002	6.2093	6.3751
ARHGAP32	9.36675	10.27895	9.20775	8.9199	9.4766	9.65485	9.1616	9.56135	9.5652	9.9836	9.3582	9.7763	9.90025	8.7652	9.94585	10.22055	9.69875	8.7094	9.17865	9.7081	10.0065	8.5513	9.1914	9.62135	9.27005	9.20695	10.2294	9.21885	9.15465	9.47405	9.4137	10.0866	10.01895	9.69435	9.3651	8.67445	8.8063	9.5547	9.8866	9.0964	9.3208	9.72055	8.87605	9.8042	9.6138	9.51395	7.92205	8.2731	8.7674
ARHGAP33	9.35463333333333	7.81786666666667	7.69813333333333	8.64943333333333	8.95166666666667	8.14516666666667	9.2869	7.6493	8.41133333333333	8.20783333333333	8.3997	8.0399	7.94396666666667	8.85186666666667	8.85526666666667	8.08133333333333	8.72873333333333	7.92793333333333	7.9397	8.1627	8.023	8.53483333333333	8.3438	8.66386666666667	7.45093333333333	8.77606666666667	8.09333333333333	8.53903333333333	7.5788	8.41016666666667	9.43186666666667	8.84076666666667	8.48493333333333	8.11606666666667	7.8729	7.72646666666667	8.6545	8.155	7.16573333333333	8.10476666666667	8.05533333333333	8.5927	8.7446	8.4495	8.27303333333333	8.649	7.9119	6.92746666666667	8.14263333333333
ARHGAP35	8.4271	6.8996	7.37775	7.74185	8.27215	7.563	8.2967	6.9856	7.8223	7.74745	7.1193	7.55555	7.2754	7.87325	7.97725	7.41305	8.1031	7.65215	7.1911	7.50905	7.56365	7.733	7.36185	7.87605	7.3984	7.9264	7.82015	7.38575	7.7957	7.55945	8.3916	7.8863	7.81405	7.03615	7.79215	7.847	7.27445	7.67435	7.2498	7.55825	7.26055	7.59595	7.77735	7.74755	7.55045	7.56945	7.6503	6.89055	7.7589
ARHGAP36	0.4692	1.3279	1.0198	0.3394	0.0856	0.3824	-0.0021	-0.7057	-0.314	0.2244	2.0807	4.474	0.586	-0.3227	-0.6967	0.8169	4.9333	-0.1428	2.7851	-0.1711	-0.5058	0.24	0.8695	0.1902	0.3234	-0.4274	-0.4519	0.5685	2.767	-0.299	2.9227	0.9935	-0.1623	0.5849	3.1193	2.0045	-0.0407	-0.1443	-0.2606	2.5453	2.9555	-0.3657	1.1369	-0.5507	-0.4446	4.0858	-0.2711	-0.5008	-0.5883
ARHGAP39	8.0461	7.438	7.5052	7.7015	8.0832	8.1495	7.6856	8.6849	8.7529	8.3589	7.9687	7.0717	7.5873	7.8622	7.5019	7.894	8.3548	8.1616	7.8273	7.836	8.1374	8.9377	7.4834	8.5714	8.0854	8.008	8.8022	7.5879	8.0973	7.5208	9.138	7.7219	7.8155	7.5551	8.4267	7.9897	8.3022	7.8914	8.0934	7.2039	6.5793	7.9989	6.8837	9.0261	7.3625	7.3798	8.1647	6.5755	7.8605
ARHGAP4	13.9243	13.0313	13.3138	14.1301	13.17475	14.66755	12.6114	13.8973	14.2393	13.0621	12.7267	13.71515	13.3362	14.65895	13.67445	12.5677	13.84595	14.06875	13.05315	13.4507	13.2766	14.03775	13.49475	13.35225	13.38495	13.21815	13.3982	13.56215	13.3537	14.08845	12.93945	14.25945	13.3697	13.9787	14.0979	13.3853	13.35185	13.40055	13.994	14.76465	14.10595	12.84105	14.29095	12.69995	13.20475	14.20495	14.4825	13.85665	13.5835
ARHGAP40	7.59025	6.57465	6.04005	6.89715	7.8531	5.8529	8.0596	5.89205	7.1413	6.49225	6.02215	6.83715	6.37355	6.61905	7.8765	6.5786	6.88445	6.6271	6.33575	6.83295	7.16375	7.19095	7.2722	6.7279	6.46765	7.0735	6.0464	6.5045	6.1758	6.3383	7.58865	7.66715	6.7754	6.72295	6.482	6.64175	6.8995	5.97895	5.88045	6.92535	6.89045	7.41845	5.86885	6.23485	6.9744	7.6794	7.73425	7.09205	7.25095
ARHGAP42	8.82673333333334	8.8258	8.81483333333333	8.49223333333333	9.24553333333333	8.12116666666667	9.6679	9.1424	8.45626666666667	8.3463	8.5821	9.27713333333333	8.01983333333333	8.8502	8.8703	9.23326666666667	10.0963666666667	9.459	7.85353333333333	8.74296666666667	9.00303333333333	8.8804	8.855	8.02433333333333	8.5453	8.91956666666667	8.91863333333333	9.1636	8.67653333333333	8.78133333333333	9.45556666666667	9.26026666666667	8.81196666666667	8.78183333333333	8.11723333333333	9.61796666666667	8.85426666666667	8.45543333333333	8.73763333333333	8.15723333333333	8.4813	8.5608	8.1521	9.048	8.6919	8.59646666666667	9.4875	8.30273333333333	9.89123333333333
ARHGAP44	7.8711	7.5879	9.06185	8.15055	7.80975	8.28315	8.30635	6.19485	9.06585	8.6725	8.21975	9.13255	7.7339	7.50815	9.63385	6.14335	8.35595	7.08235	8.509	8.0269	8.2831	8.0524	8.6911	7.4855	9.52055	8.2725	6.9123	7.54155	9.5414	9.1302	7.1479	9.25355	8.0552	8.32605	8.12895	7.8285	6.13325	6.28885	7.77585	6.963	8.42385	8.70005	6.6354	7.2616	8.3646	9.45325	9.02795	9.31155	8.53305
ARHGAP5	8.771425	9.19365	8.3274	8.81465	8.6697	8.2692	9.597925	8.406075	8.429775	8.547275	8.502375	8.70705	8.864775	8.387875	8.939225	8.58475	9.006025	8.655175	8.300175	8.84095	8.940475	8.328375	8.63175	8.78	8.003425	8.581525	8.43	8.043175	8.542925	8.977925	8.342375	8.523825	8.37815	8.35155	8.6705	8.6529	9.13785	8.48625	8.139525	8.420075	8.279525	8.91025	8.549875	9.409425	8.749575	8.92205	8.024175	8.6499	8.50345
ARHGAP6	5.5631	5.7986	4.4001	5.40065	5.24535	5.3272	5.0338	5.6878	5.55825	4.87005	2.57685	5.26865	3.2696	6.88725	3.466	5.30705	4.36735	6.40285	4.73625	6.31645	5.20265	6.3836	5.51445	4.7679	5.27895	6.1859	3.9975	5.58195	5.08575	5.1688	8.23525	5.32705	4.2099	3.7062	7.50345	4.83965	2.66075	5.5542	6.4521	4.56895	5.0921	4.1006	6.7156	3.18255	5.5261	5.84205	4.60715	4.20635	3.9401
ARHGAP8	7.1273	8.0159	7.1569	7.4477	8.1151	7.5684	7.1973	8.0591	7.9925	8.1586	7.6771	7.5457	7.6702	6.8661	7.8615	8.395	7.2761	6.0939	7.8765	7.7403	7.2187	7.4636	6.7871	8.102	7.6479	7.7219	7.1629	8.4627	7.0927	7.3621	8.4229	7.4618	8.0359	8.014	7.3174	8.0985	6.527	7.8629	7.1034	5.2402	6.6498	8.4057	5.1098	7.6476	7.9725	6.8036	7.1061	6.4584	5.6132
ARHGAP9	10.5566	9.7774	10.3588	10.3168	9.8484	10.1647	9.3184	10.8285	10.7758	10.4663	9.593	10.5439	10.617	10.7215	10.1036	10.6126	9.0872	11.1561	9.9714	10.8233	10.4364	10.4964	10.7708	10.1967	10.5566	10.3358	10.6366	10.329	10.4952	10.8029	8.5578	10.9427	9.0269	10.5036	10.3933	10.0997	10.4939	10.3653	11.4652	9.6651	10.8093	9.2377	10.4312	8.959	10.2694	11.2478	10.6125	10.2242	10.8847
ARHGDIA	12.2053	11.0371	11.9691	11.2874	11.9031	12.0763	11.3028	11.5268	12.2233	11.9291	11.8897	12.0376	11.8367	11.9849	11.6236	11.4933	12.0061	11.8195	11.7556	11.4007	11.163	11.6861	12.1391	11.9045	11.6775	11.865	11.5825	11.7777	11.5514	11.763	11.875	12.0235	11.8271	12.0188	12.1366	11.2782	11.2723	11.9226	11.8744	12.2842	11.8022	12.5272	11.7112	12.9777	11.9466	11.759	9.8248	10.825	9.7453
ARHGDIB	14.713	14.7783	14.1165	14.6129	15.1857	14.8929	13.4258	14.248	14.5989	14.6484	14.1188	14.1754	15.0555	15.1427	14.3745	13.6839	13.2703	15.8592	13.7744	14.4739	15.0278	14.1611	14.5935	14.0188	14.7684	13.9745	14.1992	13.729	15.3185	14.6402	13.6743	14.5252	13.7537	14.3549	13.8786	14.3425	14.4018	14.5979	15.0335	13.5145	14.7401	14.0889	14.931	12.8207	14.0219	14.5213	15.4357	14.6894	15.3747
ARHGDIG	7.9499	5.9903	4.7317	4.9058	6.624	6.3762	6.5425	7.181	6.9714	3.7588	5.9875	3.8613	6.5242	6.8431	6.0206	8.9603	6.1022	5.3365	3.4212	5.8369	5.7049	4.6677	4.7885	4.995	6.4296	5.3841	7.519	8.0991	5.0461	7.1119	6.3052	6.962	6.4155	4.9725	5.2587	5.1608	4.8484	3.5952	3.6524	5.8148	5.0232	6.2123	3.7287	7.1477	7.5943	5.418	4.5812	2.7231	4.0396
ARHGEF1	9.18285	8.62125	8.2346	8.67505	8.9085	8.2362	8.8457	8.47475	8.52935	8.5798	8.6718	8.7161	8.32355	8.7191	9.05185	8.66935	9.10695	9.1596	8.4257	8.6813	8.476	8.59135	8.54575	8.76635	8.67835	8.8926	8.73725	8.8839	8.62985	8.75865	9.3732	8.78455	8.68735	8.3017	8.64145	8.05895	8.36855	8.60575	8.37395	8.5177	8.2774	8.20595	8.8202	8.9579	8.4412	8.7296	7.92595	7.07185	7.5101
ARHGEF10	8.651325	7.05385	6.767325	8.0486	8.8899	6.593675	7.509475	7.505075	7.276525	7.63545	6.1614	7.6244	7.6789	8.629625	8.3325	8.04055	8.25985	8.109775	8.127675	8.5206	8.268125	8.20305	7.595025	8.205025	7.13895	8.6982	6.862975	7.99655	7.373475	7.512775	8.59295	7.30205	8.094525	7.883475	8.2047	8.682325	7.969075	7.760275	7.10685	8.6065	7.2221	8.56125	7.907125	7.99105	8.241325	8.122775	6.1708	5.4769	7.338325
ARHGEF10L	12.78725	12.8951	13.37405	13.50795	13.26875	12.9722	13.2303	12.89735	13.25695	13.1185	13.19425	13.50385	12.2227	12.70105	13.78695	13.1421	13.95395	12.2308	13.3384	12.99425	13.09925	13.01585	13.25805	13.5306	14.1317	13.3147	12.1646	13.3016	13.01245	13.8407	13.00745	13.5328	13.29765	13.00855	12.59635	13.51075	13.5801	13.2568	12.63025	13.6847	12.8418	12.5212	12.94195	13.31055	13.2246	13.3854	13.14565	12.6753	12.56525
ARHGEF11	8.3301	8.8679	9.1669	8.0173	8.4547	8.7103	8.5754	8.5765	8.9605	9.1818	8.7062	8.4695	9.1623	8.7251	9.0421	8.0522	8.0512	8.309	8.4328	8.8494	8.0339	8.685	8.1145	8.9363	9.0919	8.6601	9.3267	9.0475	8.5883	9.1313	9.3487	8.6503	9.1098	8.6908	9.1336	8.4256	8.5051	8.3404	8.4567	8.7873	8.6473	8.4989	9.2749	9.1215	8.6917	8.0695	5.6198	7.1	6.8807
ARHGEF12	5.9706	7.1424	6.9506	6.6158	6.5344	6.3097	6.4857	7.2491	6.3956	7.356	7.1651	6.7498	7.1684	6.9206	6.971	6.0742	5.9852	5.364	7.0111	6.7108	6.2966	6.4877	6.3043	6.8577	6.6348	6.6789	6.9474	6.4596	6.747	6.3324	6.5521	6.7285	6.1162	6.3421	6.7892	6.9655	6.4152	6.3149	7.0735	6.8364	7.0058	6.476	6.9681	6.3374	6.6189	6.7718	4.0378	5.6296	5.611
ARHGEF15	11.6012	10.53	9.9459	11.4381	10.998	10.71	11.4112	10.5599	10.956	10.8158	10.0051	11.1969	10.0033	10.913	11.2678	10.6027	11.8528	11.4788	10.5628	9.9561	11.5606	11.2581	11.6426	10.7648	10.6965	11.1718	10.7305	10.5515	10.2934	10.6583	11.5174	11.2992	10.7965	10.636	10.7342	10.5104	11.8756	10.5971	10.1901	10.7568	10.0428	11.1139	11.0241	10.8422	10.9696	11.2086	11.4749	10.4615	12.4925
ARHGEF16	11.177	12.2986	12.5697	11.4376	12.0546	11.478	11.8808	11.3272	12.0868	12.1133	12.2099	12.2688	10.7727	11.0859	11.7585	12.2182	12.4488	10.3506	11.9395	11.6387	12.4695	11.5343	12.3799	12.127	12.4143	11.237	10.4832	11.8968	11.7619	12.0609	12.4565	12.2248	11.88	11.8348	11.6931	11.5735	11.7418	12.0877	11.5206	12.4286	11.6409	11.3162	11.0145	12.5981	11.8647	12.1616	11.7884	11.7534	10.2128
ARHGEF17	11.9827	9.041	9.7941	10.8808	10.243	9.1288	9.0121	10.5518	10.5032	8.7306	7.8701	9.558	9.5175	11.7717	8.0989	8.9357	12.0331	11.0805	10.1484	10.8637	10.706	10.7787	10.1365	9.7298	11.6176	9.1503	10.5945	8.9967	11.9535	10.8322	8.7735	9.1234	9.1025	10.7221	9.6928	11.1924	8.1721	11.1112	9.3854	10.5345	10.7144	9.0281	12.0653	10.8489	8.0168	8.7753	8.9753	8.8141	10.1192
ARHGEF18	9.7011	9.2372	9.3662	9.05465	9.03855	9.54645	9.69645	8.7718	10.03165	9.5514	9.6874	9.94125	9.09155	9.0903	9.2678	8.53755	9.40085	8.50135	9.3029	8.85315	9.13725	9.6929	10.16575	9.09165	9.04475	9.59415	9.63745	9.0313	9.0941	9.13825	9.3744	9.5935	9.64945	9.13515	9.8844	8.5443	9.29355	9.23625	8.7306	9.0794	9.36425	9.38575	8.27925	9.6389	8.95025	9.3029	8.23315	8.5445	8.30255
ARHGEF19	7.43265	7.52575	5.3222	6.724	5.848	7.15135	6.24875	7.03595	6.47165	6.8229	5.399	5.86905	5.7681	6.0031	6.7149	6.61705	6.9931	6.2656	6.73205	7.87825	6.6134	6.88305	7.412	7.3702	6.89805	7.1946	6.14945	6.2823	6.9238	6.5307	7.4039	6.4927	6.72355	6.3048	6.6887	6.12465	7.0992	6.8853	6.27285	6.55305	5.9693	4.71245	7.09475	6.4776	6.71715	5.52835	7.41275	6.13115	6.3626
ARHGEF2	7.87825	7.56325	7.32245	7.20725	7.4608	7.65565	7.09135	7.09455	7.83495	7.39255	6.9025	7.63505	7.85835	7.35955	7.50385	7.5975	7.7754	7.5287	7.21425	7.5999	7.50085	6.76225	7.41455	6.85985	7.7114	7.25225	7.56075	7.6217	7.54345	7.81625	7.624	7.3263	7.70655	7.35395	7.8127	7.2663	6.92045	7.0738	7.13545	6.8874	7.10525	7.3895	7.44105	7.7331	7.2392	7.29925	6.64125	6.34945	5.89105
ARHGEF25	5.18935	4.1208	2.9726	4.57615	5.6178	4.43975	4.79105	3.6055	4.18345	3.7754	3.30585	4.18435	3.13085	5.0205	4.4724	4.38255	5.38475	4.34265	4.8136	4.9938	3.92625	4.73105	4.7146	4.2612	5.2923	4.71515	4.18835	4.2945	5.49485	3.8867	5.04185	4.86745	3.76065	3.2793	4.542	2.84385	3.37965	4.36155	5.55495	5.59035	3.5872	3.77605	6.3482	3.92845	3.7986	4.1834	2.31455	3.5199	3.64215
ARHGEF26	7.25275	8.0442	7.10655	7.25715	6.43085	7.2227	7.9155	7.8633	6.6964	7.47505	7.4891	7.7558	7.9939	6.9657	6.9724	7.129	5.3742	6.527	7.1438	7.5899	6.0273	5.69235	5.62595	7.0614	6.90335	6.68315	8.17475	6.5878	7.3773	6.50805	7.58115	7.0807	6.58925	6.49935	6.6791	6.72065	5.83645	8.0462	5.6404	8.95625	7.16995	7.03545	7.1634	6.9657	7.76485	7.14045	4.9257	5.0569	5.9148
ARHGEF3	9.467	9.1537	9.4404	9.2866	8.9816	9.5907	9.6599	9.8359	9.3436	9.652	9.042	9.2836	9.8643	8.9445	9.0176	9.5994	8.9432	9.3136	9.3472	9.3407	9.0597	8.2497	8.9696	9.4227	9.7256	8.864	9.0159	8.9128	9.0127	9.3388	10.1653	9.638	9.0047	9.2298	8.8786	9.2525	8.3888	8.8752	8.7954	8.7114	9.1461	9.2588	9.0566	8.6908	9.1706	9.0767	8.6249	9.0411	8.7118
ARHGEF33	4.3078	1.3279	5.7061	4.1432	2.8746	2.0776	4.7054	2.0015	3.6152	3.0443	2.9734	2.8644	3.5071	1.9867	3.9956	2.4605	4.0002	2.993	2.3962	3.7198	3.4104	3.0835	0.8695	2.959	2.2435	4.0377	3.1786	3.0681	2.1318	2.9162	4.6452	4.1656	3.0628	3.4095	3.4686	2.0045	3.2032	3.1799	-0.2606	2.5453	3.1744	3.4841	2.7699	3.4694	3.0086	4.5645	-0.2711	2.3862	2.0702
ARHGEF35	12.6588	11.1752	11.0122	11.2314	12.3513	11.0728	12.1369	9.7945	11.3391	11.5395	10.6936	10.1177	10.3822	11.2806	10.4427	9.8777	12.5558	12.4186	9.6909	10.3968	12.0482	10.7984	12.0266	11.835	11.0534	11.2491	11.0045	10.6157	10.7258	11.5965	13.051	11.1898	12.5037	10.0891	9.6601	12.2889	9.8948	11.854	10.7499	10.7363	11.4846	10.6845	10.0049	9.6677	10.7006	10.7969	10.0789	9.7477	9.8252
ARHGEF37	9.553	9.8933	9.6659	10.5306	9.3937	9.4801	8.6396	8.4267	8.9328	9.5859	9.2142	9.0782	10.2653	8.8852	9.8814	9.5257	8.8531	7.1635	9.6462	9.5067	8.9771	7.7243	8.9808	9.1869	9.8239	8.3882	9.9033	9.2229	9.3478	9.3714	8.5669	9.3473	8.003	9.529	8.7571	9.1567	9.891	9.0075	9.2241	9.7489	9.0957	9.2963	8.6725	10.2269	9.2762	9.7019	9.015	9.2173	7.2162
ARHGEF38	7.2345	7.28125	7.57365	8.72905	7.4472	7.8797	7.51115	6.57045	7.1325	7.80535	7.9656	7.524	7.59405	6.3533	8.01185	7.5133	7.7408	6.1291	8.00185	7.5113	7.4332	8.095	7.52705	7.8603	8.20115	7.7116	7.804	7.83875	7.0134	7.56145	7.70135	8.05705	7.81115	7.52155	7.0495	7.0694	7.6938	6.2082	7.05005	7.61365	7.5258	8.0779	7.13585	7.67025	7.4624	8.28725	7.10575	7.85895	6.659
ARHGEF4	6.16073333333333	3.37806666666667	3.17783333333333	4.00463333333333	4.2977	3.93726666666667	4.28836666666667	5.93206666666667	4.3524	5.21903333333333	4.72403333333333	4.66563333333333	4.879	3.45753333333333	4.94166666666667	4.8277	3.14173333333333	4.32816666666667	4.95303333333333	5.2548	3.75416666666667	3.3284	4.8793	4.5907	4.3978	4.34483333333333	3.4034	3.99906666666667	3.77933333333333	5.01263333333333	5.1711	4.51876666666667	2.6505	4.23946666666667	5.88346666666667	4.78253333333333	3.3628	3.8988	2.4314	5.0966	5.23	4.8381	4.215	3.36806666666667	5.50316666666667	5.34193333333333	2.37693333333333	3.4343	3.90223333333333
ARHGEF40	12.6955	12.4777	11.2893	12.1381	12.4724	11.8773	13.3396	11.3339	12.0374	11.6464	12.3012	12.1336	12.2803	12.6023	12.5788	10.5114	13.0937	12.0713	11.3973	11.6983	12.3869	11.6334	11.9116	12.2463	12.811	11.2482	12.4688	10.8798	13.3226	12.9589	11.481	12.6167	12.2493	11.3534	11.8032	12.1402	11.579	11.4653	12.5862	11.6258	11.8464	12.1299	12.8603	11.8762	11.0527	12.03	10.8653	11.4303	11.0221
ARHGEF5	11.1866	11.4402	11.5026	11.3428	11.2918	11.9229	12.5175	10.8657	11.3938	11.8614	11.8616	11.1452	11.3468	10.9235	11.0208	9.4827	10.2946	10.6594	11.2428	10.2905	11.0441	10.7692	11.7381	11.3438	11.5268	11.4433	11.4132	10.7937	11.0927	11.0378	12.3356	11.248	11.9334	11.0233	11.2985	11.8271	10.4158	11.6589	11.4751	11.5814	11.4672	11.1984	10.4657	11.4467	11.0993	11.1254	10.0295	10.3923	10.4156
ARHGEF6	5.9912	5.3138	6.645	6.2329	5.8546	5.514	5.36	6.9381	6.6554	6.4085	5.6854	6.9489	6.4603	7.3439	6.1428	4.8252	4.9883	6.7534	6.7927	6.8698	5.2036	6.2284	6.1617	6.4424	6.9852	6.7037	6.6025	6.6041	7.0123	6.849	5.1972	6.3696	4.5484	6.7649	6.5533	6.4549	6.3694	6.5177	6.6147	5.8755	6.8115	4.8941	7.3612	4.82	6.4137	6.4423	5.8554	5.1586	5.4326
ARHGEF7	8.22236666666667	8.24866666666667	8.09086666666667	9.0666	8.6647	8.62583333333333	8.5535	8.62116666666667	8.32263333333333	8.75763333333333	8.43886666666667	8.10816666666667	8.01533333333333	8.87613333333333	8.0562	7.82823333333333	8.55066666666667	7.9503	8.45896666666667	8.02633333333333	8.25166666666667	8.32966666666667	8.24306666666667	8.58806666666667	8.3218	8.59203333333333	9.03783333333333	8.06993333333333	8.45603333333333	8.37906666666667	8.71906666666666	8.09443333333333	8.61056666666667	8.10153333333333	8.54406666666667	8.5542	8.638	8.6913	8.74716666666667	9.27193333333333	8.3485	7.97226666666667	8.77416666666667	8.1462	8.14276666666667	8.04923333333333	6.68286666666667	6.47793333333333	8.1818
ARHGEF9	8.2436	7.9152	8.43635	7.89405	8.96245	7.8863	8.92225	7.8551	8.34945	7.7218	7.93465	8.87045	8.54645	7.90135	7.8192	7.35325	8.46465	7.74255	8.51665	7.62405	7.75075	8.355	7.7556	8.3929	8.4674	8.3952	8.0024	8.3003	8.85775	8.46775	8.99895	8.2965	7.98685	8.34675	8.82995	7.6904	7.6548	7.90805	8.0281	7.55235	8.4605	7.75705	7.6434	7.96705	8.0508	8.62535	7.82175	8.1615	7.6958
ARID1A	9.706	8.9803	10.032	9.2062	9.2247	8.8584	8.9566	9.5167	9.7024	9.7905	9.5658	9.1761	9.7011	9.4348	9.7898	9.1756	9.4373	8.7424	9.0703	9.9292	9.0341	9.7054	9.0278	10.0621	9.7583	9.6704	9.077	9.8008	9.4249	9.6453	8.687	9.3328	8.9489	9.131	9.7992	8.3218	9.5447	9.1447	9.3342	9.5211	9.1359	9.4024	9.6661	9.7832	9.5006	9.0591	5.0259	5.9706	7.1963
ARID1B	9.064925	9.094325	8.408275	8.96335	8.6374	8.69425	9.09405	8.76235	8.694475	8.9087	8.877825	8.75725	8.7574	8.8249	8.90925	8.5327	9.48195	8.4984	8.712125	9.012975	8.814975	8.65705	8.571325	8.542225	8.646575	9.003	8.835575	8.6525	8.582525	8.9055	9.390025	8.5766	8.87325	8.7604	8.362825	8.963675	8.519325	8.79895	8.627375	8.628625	8.691025	8.5905	8.726575	8.8287	8.464875	8.653	8.16215	7.70765	8.7796
ARID2	8.6256	9.42	9.3901	9.7648	9.472	9.4796	9.215	9.3122	8.6829	9.1719	9.7036	9.2901	9.8807	8.6897	9.0959	9.0729	8.4639	7.9903	9.5846	9.1621	9.1	8.899	9.1795	9.2093	9.4903	9.3206	9.0837	9.5728	9.462	9.1828	8.8067	9.0915	9.4798	8.8764	9.3651	9.5367	10.0816	8.9935	9.0247	9.5701	9.2501	9.0264	9.0296	8.5312	9.188	9.4535	8.2896	8.6012	7.9339
ARID3A	10.7546	11.5634	9.5788	11.7582	10.8606	11.2247	11.5782	10.6945	10.7879	11.4953	11.9966	8.8358	10.1204	12.1386	11.2339	8.7107	11.5931	11.2543	10.5956	12.2489	9.6517	11.6714	11.3588	11.4119	10.9962	12.2132	11.42	10.3763	10.6958	11.2351	11.5947	9.723	12.8724	11.3923	12.4132	11.3354	11.0601	11.3668	11.1332	11.4948	11.6921	10.815	12.0697	11.7144	9.2091	9.6533	8.0218	8.7316	11.4499
ARID3B	10.5981	10.8255	10.739	11.4538	10.4332	11.1159	10.9593	9.8092	10.914	10.7971	10.261	10.7884	10.968	10.4139	10.5618	11.2312	10.2227	10.9957	11.0206	11.3945	10.2929	9.6603	11.6451	9.8675	10.6335	10.5468	10.802	11.2175	10.7691	10.737	10.4188	10.8292	11.3753	10.5862	10.9332	9.7141	10.825	11.253	10.4649	10.8719	11.0578	10.9169	10.2797	11.2994	10.6067	11.4929	9.9297	10.1136	9.4747
ARID3C	5.421	3.9656	2.6926	5.1955	5.1131	3.1314	5.8911	3.9675	5.7181	3.6115	2.7233	4.2028	3.8617	3.7947	4.809	5.1318	4.5458	4.3943	3.7601	4.5315	4.8767	4.1993	4.5988	4.2696	3.921	5.8973	3.7405	4.1331	3.5308	3.4179	7.9096	4.6514	3.8138	4.0906	3.7188	2.0045	3.8501	3.8028	3.9622	2.5453	2.9596	4.7068	3.9584	4.6363	4.1577	4.2365	6.3448	3.8647	4.1545
ARID4A	7.2999	7.8109	7.0631	6.8878	6.8496	6.4686	7.6598	7.2907	7.5241	7.0145	7.1003	7.0766	7.6329	6.8768	7.4512	6.9155	6.9974	7.2923	7.166	7.2821	6.9165	7.0123	7.2512	7.172	7.0456	7.3583	7.5337	6.9923	7.3624	7.7563	6.952	7.2833	6.16	7.1262	7.1423	7.2015	7.1544	6.692	7.2059	6.9391	7.2744	7.4288	7.3835	7.3808	7.4104	7.6891	6.2445	6.9724	7.082
ARID4B	8.08685	8.23755	7.7928	8.0786	8.14025	7.6734	8.40435	7.71725	7.75245	7.81985	7.83845	7.3789	8.46915	7.9886	8.34775	7.40085	7.4231	7.3219	7.7522	7.8543	7.76765	7.7392	7.73375	7.72165	7.74835	7.7738	7.76985	7.71055	7.5866	7.43315	7.83355	8.2013	8.08685	7.2779	8.18015	7.9715	8.1645	7.5139	7.5049	8.0483	7.65715	7.7693	7.8566	8.1222	7.717	8.40995	6.3905	6.7488	6.97635
ARID5A	9.35073333333333	8.1899	7.5477	8.7283	8.47806666666667	7.54533333333333	8.24393333333333	7.80906666666667	8.226	7.54283333333333	7.9024	7.47263333333333	7.65763333333333	8.62073333333333	8.33066666666667	8.1338	8.6353	8.46713333333333	7.84226666666667	7.61423333333333	8.29826666666667	8.30453333333333	8.51096666666667	7.73336666666667	8.22093333333333	8.4316	7.8226	8.43716666666667	7.6382	8.04286666666667	9.024	8.37273333333333	8.4784	7.70633333333333	7.7207	7.90236666666667	7.70573333333333	7.6893	7.9314	7.76093333333333	7.93843333333333	8.56743333333333	8.1691	7.65313333333333	8.01596666666667	8.14213333333333	8.16623333333333	7.4428	8.4934
ARID5B	9.8968	8.8592	7.68585	9.78325	8.6598	8.6548	9.04325	8.52485	8.1701	7.75195	7.44485	7.8759	8.4612	9.1411	8.95085	8.90085	8.479	9.39315	7.8127	8.66085	8.35895	8.97395	8.3607	8.1487	8.5327	8.58375	9.1999	7.7761	8.6356	8.21345	8.49865	8.4054	7.90605	7.9886	8.1961	9.0121	8.2142	8.8548	9.06935	8.85665	7.8868	8.8077	8.63855	8.64335	8.6887	8.122	5.01975	7.2415	7.968
ARIH1	9.71955	9.965	9.5229	9.7589	9.52035	9.7214	9.5612	8.94665	9.53245	9.399	9.2604	9.16135	9.23695	9.6634	9.4752	9.8133	10.3538	9.9674	9.2939	9.82215	9.8077	9.1709	9.76185	10.3298	9.4326	9.489	9.31875	9.51875	9.4479	9.40065	9.4484	9.52625	10.00955	9.11	9.46415	9.2819	9.9447	9.5306	9.58825	9.6819	9.3461	9.40235	9.86595	9.52075	9.4953	9.5884	9.0114	8.88355	9.30925
ARIH2	12.90475	12.19725	12.35235	12.65145	12.58125	12.52435	12.425	12.87665	12.48065	12.59445	12.60285	12.41565	12.34525	12.46475	12.26185	12.3921	13.10575	12.7523	12.5094	12.48025	12.45935	12.51875	12.3501	12.68145	12.60545	12.32545	12.24715	12.76255	12.3204	12.5482	12.3395	12.31105	12.63055	12.33235	12.1307	12.5192	12.2633	12.89765	12.5496	12.1357	12.1949	12.35585	12.494	12.57785	12.4172	12.2169	12.5645	12.10735	12.4272
ARL1	12.2321	12.9503	12.8191	12.722	12.8128	12.5151	12.236	12.0416	12.1494	12.3069	12.3466	12.9854	12.6055	12.3226	12.8669	12.5459	12.4844	11.7899	12.5059	12.1346	12.766	12.327	12.7807	12.4365	12.1739	12.2608	11.7885	12.4748	12.6877	12.9088	11.6808	12.7053	12.7693	12.2562	12.0434	12.2834	13.0646	11.9911	11.7253	12.5862	12.6322	12.2611	12.4406	11.4625	12.7942	13.2021	13.6438	13.8927	12.1767
ARL10	6.3575	3.81	1.0198	4.545	4.0087	4.1996	3.5742	4.1763	4.9471	4.2336	4.9853	4.229	3.2185	5.93	3.5006	3.8152	6.6001	4.1452	3.809	5.2784	4.7606	5.4956	3.8793	4.2264	5.0088	5.1342	4.0234	3.5069	5.0806	4.9155	4.0944	4.4583	3.9498	4.02	4.7577	4.3244	3.9566	5.9286	4.5697	2.5453	3.6576	3.8046	5.5668	3.6749	3.551	4.6738	2.8104	2.9397	3.9099
ARL11	4.7085	5.7182	4.4885	5.7153	4.3108	6.786	5.0313	4.2453	6.0056	6.0248	6.8745	5.3563	5.0195	6.853	4	4.283	5.6238	4.8703	5.3033	4.7358	5.2585	6.6415	5.4147	4.2067	6.1492	6.6735	5.3752	3.6791	6.3348	4.9652	7.8449	4.2674	7.9716	5.574	4.7013	5.122	4.1834	6.8929	7.2603	6.4432	6.9458	0.9769	7.3541	3.0248	4.5886	5.7806	5.4414	3.2991	5.4803
ARL13A	2.14915	1.3279	1.0198	1.86285	0.0856	2.9667	2.29165	-0.7057	1.83905	1.1948	2.3865	1.49005	1.4794	1.8181	1.1877	1.99715	0.6991	-0.1428	-0.0801	1.05285	1.031	4.0901	0.8695	1.127	0.3234	2.5766	1.3436	0.5685	0.8136	0.3728	2.0978	1.374	0.87395	1.92255	1.11545	2.0045	1.3108	1.22275	0.38035	2.5453	2.2938	0.6031	1.01565	1.90655	3.20865	0.4159	0.93785	0.83685	1.11475
ARL13B	6.0922	6.8939	6.5077	7.3891	5.7629	6.599	6.4724	6.8426	6.3822	6.3135	6.9542	6.3672	7.1202	6.429	5.2829	6.5822	5.3736	6.7836	6.5885	6.8265	5.5969	6.785	6.1216	6.5541	6.5243	6.3472	6.3858	6.4917	6.4928	5.9352	6.6549	6.189	5.5026	6.4614	7.3918	6.6943	6.1421	6.66	6.7926	7.2146	7.3617	6.4384	7.0225	5.1249	6.2742	6.2246	3.2249	5.1628	5.8411
ARL14	10.4545	10.6291	11.2307	12.982	10.285	10.8299	11.5937	9.5367	11.8143	10.663	10.735	11.8472	10.4093	9.1036	10.6999	11.2672	9.1625	10.5236	10.598	9.1833	10.435	10.6674	13.1379	8.6863	10.7861	10.3943	11.332	11.2251	10.1879	11.1955	9.8854	11.0808	9.406	10.9057	11.0337	8.0748	9.5201	9.4274	9.1544	8.4946	11.7686	10.7711	5.7907	10.4038	11.896	12.245	14.4265	12.9224	10.2953
ARL15	6.0998	5.365	5.9852	7.4385	6.2821	6.6764	5.6475	5.7465	6.3564	7.0168	7.3778	6.2276	6.576	6.9358	6.7115	7.0345	6.5927	6.831	6.7964	6.76	6.693	6.5598	6.5378	6.3613	6.5903	6.7446	6.7655	6.3377	6.8593	6.7259	6.3669	6.1719	6.9175	6.6472	6.549	7.6259	6.949	6.6656	6.0391	7.0812	6.6163	6.1643	6.7771	6.1522	6.9369	6.8267	6.5114	7.3159	7.633
ARL16	11.092	10.6435	11.2187	10.8864	11.3138	11.3763	11.0675	11.7067	11.6837	11.4673	11.374	11.5841	11.407	11.6664	11.1428	11.5922	11.7519	11.0791	11.8145	11.7271	11.4298	11.509	11.2767	11.2119	12.0389	11.3159	11.0053	12.32	10.9778	10.9982	11.2589	10.9509	10.7906	11.6348	11.4875	11.778	11.1475	12.1268	11.2246	11.7907	11.3769	11.9082	11.5723	12.7508	11.4202	10.9356	12.9809	11.4245	12.0375
ARL17A	8.6565	10.4111	8.7617	11.2172	8.9342	9.7082	9.4079	9.4975	11.2033	9.8399	8.6327	9.7012	9.1257	9.6333	10.9715	8.8841	9.3246	8.2532	9.2802	9.7102	9.7606	10.2012	9.4314	10.7642	8.4778	9.9415	9.2702	11.092	10.0751	9.3223	9.4721	10.3446	9.2696	9.6946	9.7175	9.3613	9.6777	10.882	9.6421	10.9167	9.2721	9.0103	9.7741	10.1689	10.6034	11.0497	8.2339	7.7422	7.9507
ARL17B	8.67455	9.731	8.0971	8.88665	8.43985	9.07765	8.7158	9.56725	9.0301	9.65455	8.59535	9.0335	8.68685	9.0101	9.0819	9.533	9.5622	8.93565	8.4726	9.4584	9.93095	9.24945	8.68435	9.5765	8.2985	9.6897	8.0377	9.13835	9.079	8.91525	10.1643	8.7048	9.42255	9.7046	8.6543	8.80305	8.4822	10.56355	10.18355	8.37885	8.9932	9.47745	9.66895	9.54405	9.35825	9.23835	10.3075	8.8703	9.9129
ARL2	10.8538	11.3909	10.6746	10.9861	11.1507	10.483	11.2644	11.9977	11.2415	11.1424	11.0901	11.0687	10.6018	11.5016	11.5629	11.0726	11.027	11.5074	10.9445	11.5213	10.6841	11.0993	10.6745	11.4355	11.2874	11.2478	11.1561	11.0201	11.5247	10.8932	11.0145	10.981	11.4578	10.8422	10.8957	11.4153	11.0541	11.2371	11.9642	10.846	10.586	10.9663	11.2231	11.0312	11.0281	10.6577	12.293	11.5973	11.7799
ARL2BP	11.2037	11.1471	11.39	11.2267	11.2457	11.4414	12.0299	10.6655	10.8887	11.0115	10.9479	11.2448	11.357	11.5996	11.068	10.8219	11.1724	11.297	11.2745	10.7342	11.5783	11.4634	11.5073	11.2666	10.9844	11.505	11.6148	11.3006	11.2792	11.1777	11.4429	11.2019	11.078	11.4541	11.5024	11.4269	11.1844	11.1442	11.3123	11.8567	11.3681	10.7806	11.738	11.2208	11.1003	11.4427	12.2297	12.1048	12.0367
ARL3	8.0918	7.2908	7.889	7.5696	7.9721	7.8926	7.7506	7.072	7.3833	7.7171	7.0461	7.3348	6.6471	8.4438	7.9915	6.7491	7.4487	7.3014	8.0642	7.4887	7.3935	7.7371	7.2226	7.7338	7.7553	7.6505	6.9021	7.5472	7.4792	7.2158	8.34	7.7441	7.536	6.8023	7.6014	7.9866	7.3297	7.7662	7.8216	8.195	7.4474	6.4118	8.3192	7.0791	7.9167	7.3923	5.3545	6.6251	6.3342
ARL4A	10.32695	11.0337	11.2616	10.5254	10.8047	10.96355	12.041	10.6452	10.89755	10.7465	10.4261	10.40055	10.8049	10.62425	10.4577	10.36645	11.0471	9.99825	10.48845	10.7978	10.24535	10.91185	11.0709	10.6812	9.82895	10.99945	10.53685	10.2979	10.2302	10.3328	11.3596	10.80165	10.65845	10.5288	11.18345	11.64015	11.42325	10.89915	10.2403	10.9677	11.4141	10.5947	11.3255	10.4717	11.2891	11.02575	12.6168	12.7054	12.28475
ARL4C	12.1263	9.7002	10.5866	11.767	10.5964	11.1369	8.9371	11.4667	10.5284	12.1165	9.9421	9.9722	11.3233	11.9963	9.742	9.2549	12.8172	12.9504	10.2378	11.4084	12.1148	11.0916	11.3182	10.7325	11.3864	11.1085	11.6776	11.2603	11.8267	11.3413	10.2246	10.8144	9.3638	10.7862	11.4123	11.3519	10.8271	11.3616	11.5317	11.1228	11.427	11.6733	12.0852	10.8421	10.821	11.9335	9.8395	10.7058	12.2341
ARL4D	6.6586	6.167	6.1599	7.9473	5.9668	5.0352	5.2359	6.5487	6.8213	6.6186	5.5374	7.2424	6.347	5.8064	5.3426	5.2188	6.6483	6.639	6.1175	5.5467	5.9201	6.6209	6.4133	7.0723	6.1247	6.8778	5.7056	6.653	8.0245	7.0321	6.1889	5.9602	6.2823	6.0233	7.769	6.6717	4.7026	6.6957	6.5199	5.1447	6.6368	5.9092	7.4236	5.6739	5.5983	6.6796	6.7595	6.5315	7.9299
ARL5A	9.3641	9.9782	10.128	10.4507	10.0453	10.2402	9.9967	10.3808	9.6325	10.5497	10.3689	9.7716	10.1174	9.7923	9.812	10.0336	9.5647	9.8858	10.1208	9.8499	9.7403	9.8631	10.1943	10.0632	10.0191	10.2252	9.8031	9.419	9.9835	9.5957	10.3051	9.7964	10.4825	9.8192	10.0588	10.2569	10.0766	9.6055	9.7801	10.0989	10.076	10.1258	9.6416	9.806	10.3081	10.1179	10.1236	10.8094	10.4721
ARL5B	8.4466	8.4554	8.5182	9.1877	7.8164	8.9938	9.3367	8.0175	8.1716	7.8375	8.8786	7.7536	8.7456	7.8505	7.2892	8.7735	6.9971	9.2738	8.211	8.295	8.1202	8.2861	9.2284	8.1375	7.8921	9.0849	8.9617	8.4144	8.3678	7.7077	7.2966	8.4633	8.9688	7.8123	8.5559	8.1486	8.6055	7.9961	8.0407	9.3057	8.8968	8.7793	7.978	9.2307	8.1787	8.7502	6.3161	8.1323	7.8545
ARL5C	7.152	6.5322	6.1389	7.1802	7.2473	6.0591	7.6859	6.1498	6.0883	5.6603	5.9808	6.2046	6.8282	6.7269	7.502	6.9485	6.3237	6.7565	6.3034	6.705	6.7444	6.6931	6.6003	6.2847	5.4736	6.3914	5.9993	6.2092	5.7614	5.9266	6.7318	7.364	6.6761	6.2377	6.2927	6.2116	6.7626	6.1597	5.7235	6.7895	6.6579	7.1895	6.0552	6.2796	6.6009	7.0271	5.2578	5.7535	6.212
ARL6	6.3442	7.1878	6.3226	6.7376	6.6532	6.3859	6.6339	6.6811	6.1052	5.9282	6.0685	5.7362	6.5908	5.8973	5.2303	6.1891	6.1042	6.084	6.3775	6.4738	5.4671	6.1463	6.1799	5.8471	6.1221	5.5563	6.1927	6.3381	6.3456	5.8773	6.9982	5.9316	5.446	5.8824	6.548	5.7583	5.7634	6.3443	5.9539	6.4274	6.4303	6.4312	5.9683	5.3309	6.2938	6.2152	6.4331	6.2692	6.2709
ARL6IP1	10.125	12.077	11.3397	10.9895	11.1202	11.3147	12.2853	11.5635	11.0992	10.9163	12.108	11.1116	11.3273	10.6261	11.2408	11.4265	8.9233	10.6896	11.334	11.1065	11.1674	11.3177	10.6483	11.2072	10.9657	11.2414	11.9544	10.804	10.9088	10.9836	10.6635	11.3495	11.4769	11.1088	11.0401	10.8324	11.2115	11.7365	11.6584	11.9099	11.5098	11.8334	11.1517	11.3217	11.5989	11.1855	10.704	12.0925	11.3523
ARL6IP4	12.77355	12.60385	12.82745	12.6444	13.3287	12.64575	12.6705	12.59825	12.43	12.39295	13.06935	12.65545	12.31405	12.51855	13.1739	12.66455	12.53675	12.5506	13.0865	12.41525	12.55865	12.6256	12.68045	12.65625	12.70055	12.42165	12.27165	12.2459	12.5027	12.4699	12.5198	12.8984	13.42305	12.0348	12.24815	12.88025	13.0681	12.5882	12.6057	13.18005	12.00925	12.56015	12.73965	12.7515	12.6764	12.84025	14.73265	14.2604	13.59215
ARL6IP5	11.9963	11.8182	12.3682	12.291	11.6487	12.2834	12.3121	12.2375	12.5745	12.0804	11.9238	12.2859	12.2341	12.287	11.9726	11.8916	12.3319	12.1918	12.0817	11.9357	11.9956	12.0534	12.5137	11.7278	11.9719	11.7849	12.4827	11.9857	11.9282	12.2522	12.4098	12.3725	12.3135	12.1507	12.2267	12.5956	12.1212	12.264	11.9299	12.2648	12.0854	12.2088	12.1043	12.3223	12.2004	12.6861	13.8247	13.8342	13.0591
ARL6IP6	9.0163	10.8663	10.329	10.4845	9.9281	10.5145	10.927	11.6095	10.6391	10.6037	11.0641	10.4199	10.5376	10.4919	10.9178	10.4792	9.375	10.253	10.8546	10.2784	10.2779	10.3474	10.4541	10.1003	10.1933	10.7517	10.4444	10.2124	10.4645	10.4249	10.5721	10.414	10.5442	10.7032	11.0812	10.5949	10.8726	10.8082	10.7212	10.8479	10.5125	10.8982	10.4225	10.9014	10.4975	10.7455	11.3714	10.891	11.6691
ARL8A	12.593	12.649	12.2804	11.8297	12.356	12.6362	11.8419	12.4165	12.4082	12.4398	12.1853	11.8556	12.8697	12.6024	12.7725	12.062	12.4959	13.1172	12.2916	12.1359	12.5252	12.0278	12.3428	12.8864	12.285	12.7304	12.7179	11.6897	12.1858	12.3487	13.176	11.9122	12.4763	12.3664	12.5996	12.6609	12.3858	11.9694	12.5879	12.6101	12.0214	12.1619	12.8722	12.6814	12.2069	11.9783	12.1843	12.5184	12.4992
[truncated: 20,741 more rows]
[truncated: 314 more columns]
