# Supplementary material for: Identification of colorectal cancer immune biomarkers via eQTL mapping: a Mendelian randomization and transcriptomic analysis study
Source: PeerJ. 2026 Apr 14;14:e21070. doi: 10.7717/peerj.21070 (PMC13089222; doi:10.7717/peerj.21070)
Supplement: Supplemental Information 6 [file peerj-14-21070-s006.zip]

Archive with 1 entries (1 files):
- raw data GSE83889.txt
