# Supplementary material for: Identification of colorectal cancer immune biomarkers via eQTL mapping: a Mendelian randomization and transcriptomic analysis study
Source: PeerJ. 2026 Apr 14;14:e21070. doi: 10.7717/peerj.21070 (PMC13089222; doi:10.7717/peerj.21070)
Supplement: Supplemental Information 6 [file peerj-14-21070-s006.zip › raw data GSE83889.txt]

geneNames	GSM2220792	GSM2220793	GSM2220794	GSM2220795	GSM2220796	GSM2220797	GSM2220798	GSM2220799	GSM2220800	GSM2220801	GSM2220802	GSM2220803	GSM2220804	GSM2220805	GSM2220806	GSM2220807	GSM2220808	GSM2220809	GSM2220810	GSM2220811	GSM2220812	GSM2220813	GSM2220814	GSM2220815	GSM2220816	GSM2220817	GSM2220818	GSM2220819	GSM2220820	GSM2220821	GSM2220822	GSM2220823	GSM2220824	GSM2220825	GSM2220826	GSM2220827	GSM2220828	GSM2220829	GSM2220830	GSM2220831	GSM2220832	GSM2220833	GSM2220834	GSM2220835	GSM2220836	GSM2220837	GSM2220838	GSM2220839	GSM2220840
A1BG	6.9061085975	6.852846106	6.7824032965	6.785475215	6.768515558	6.879849173	6.902753352	6.8497769695	6.8847822205	6.881131784	6.867666932	6.9859113685	6.980394827	6.811775164	6.8329632975	6.8411618445	6.9113303045	6.765531784	6.7800900635	7.0191116505	6.7742387275	6.8245543415	6.7311805895	6.8407093205	6.8194312885	6.9248254925	6.9434139105	6.8050619555	6.8378310215	6.6659198085	6.8216948605	6.770202724	6.7952009015	6.898278396	6.8145106185	6.782168843	6.885753775	6.809379386	6.803399608	6.8007765385	6.924179797	6.94468752	6.8056322215	6.756359904	6.9025492285	6.7695358525	6.8640628725	6.68624632	6.981459522
A1CF	9.74021658133333	9.72833652733333	10.2882394473333	9.99731394666667	10.1987634436667	9.87571974733333	9.40404005066667	9.95115736466667	9.59590103366667	9.972104889	9.808107393	10.411873778	10.4588235836667	10.3663358203333	10.2538078463333	10.4427108006667	9.65574475166667	9.81121616466667	10.1984376043333	9.80528774233333	10.0566790743333	10.260874556	9.76300609266667	10.2399729283333	10.0975958643333	9.84722533233333	9.601335037	9.92432301166667	10.151419158	9.99781443966667	9.92766312833333	10.0213760456667	9.68033697333333	10.0769822403333	9.63989024833333	9.40562938133333	9.20116758633333	9.10474036066667	10.0363534133333	8.29630450233333	8.011572372	9.769369824	7.45230505	9.19066184733333	9.68315785366667	9.783755204	9.17623571533333	9.988514826	7.88282203433333
A26C3	6.66350290533333	6.48255578433333	6.65191545533333	6.657274342	6.57418924366667	6.73118731166667	6.520497193	6.56854784266667	6.51591955733333	6.592925171	6.60101218366667	6.64429687366667	6.476370244	6.63807144833333	6.55422917166667	6.58211551633333	6.72147165366667	6.575924615	6.58929876266667	6.64971948466667	6.59526928766667	6.61094183066667	6.59778470133333	6.616855074	6.50048026233333	6.64904505766667	6.55185416266667	6.65535491833333	6.60911492266667	6.542482475	6.67697831466667	6.601816459	6.67593223766667	6.67172478166667	6.63306220766667	6.53212223133333	6.783479185	6.66846879566667	6.59515256266667	6.59166696533333	6.679968216	6.688019114	6.66616231033333	6.75966938333333	6.664678056	6.65457110366667	6.569327463	6.63197253466667	6.70841201133333
A2BP1	6.42670365025	6.57778491875	6.59009383675	6.52858309525	6.5662241555	6.5736954745	6.564805794	6.53071751925	6.6035388095	6.5114296635	6.4955194355	6.593553768	6.529132688	6.727082951	6.5330455955	6.5504061575	6.4984258285	6.6521710375	6.6392107845	6.44659782675	6.60404290675	6.380913303	6.63450541775	6.56213339775	6.4411366995	6.5714166295	6.462036902	6.64598530425	6.56577637775	6.6020830425	6.53605973375	6.53214042525	6.543567465	6.6045844005	6.51635048175	6.52970164675	6.474249692	6.4917774	6.62662877375	6.66579104725	6.54177979575	6.54758352625	6.68432508075	6.6536454475	6.5485009315	6.539011487	6.510424363	6.61252599625	6.50824633625
A2LD1	7.941775326	8.425050014	8.335855726	9.476989058	8.400266698	9.202463004	9.257997869	8.676176926	9.327076091	8.491855359	9.044827597	8.477208225	8.234829955	8.254785138	8.776650695	8.879092604	8.419214345	9.797041017	8.756408565	10.01949555	8.734121737	8.61835341	8.490032429	9.407821526	9.414489111	9.474776193	8.71602714	8.057870984	8.730648128	8.268740031	9.176380927	8.46861963	9.733647319	9.332877225	8.392692472	8.983515401	8.856097894	9.208456603	7.901204648	8.437342578	9.04625672	8.152905119	8.314993872	9.10379217	8.099590458	9.429006888	9.009102013	8.738157673	7.973205422
A2M	10.80559726	10.32390516	10.38105883	10.48691564	9.249717085	10.55959105	10.59822175	10.74286041	10.40651423	10.39891342	9.80070078	9.686308209	9.425598332	10.71236092	10.15307001	10.82741604	10.94489296	10.47124825	11.06312329	10.66369361	10.99324735	10.63266778	11.22368933	10.63684719	10.01683974	10.35687709	10.35571867	10.46960378	10.20322278	10.6672077	10.35392717	10.64154471	11.12110542	10.80221759	10.40486152	8.204824927	9.827553847	8.965529043	9.484038945	9.521390977	9.165792245	9.389287799	9.348623441	8.903585008	9.440715931	8.866113898	10.22639164	8.367417676	9.592408183
A2ML1	6.327064715	6.148113748	6.389609399	6.142586933	6.266108767	6.454706063	6.19771376	6.201121065	6.321338704	6.468573124	6.136842158	6.322036822	6.251606197	6.060958727	6.384525452	6.293504467	6.239840304	6.285376931	6.237844727	6.277817622	6.247196049	6.185608197	6.318368262	6.231098252	6.305845756	6.393804262	6.200960344	6.266108767	6.356868711	6.356229925	6.309781278	6.180357332	6.056849112	6.230452751	6.362173928	6.450461634	6.272936241	6.26419022	6.172578989	6.164921383	6.366500811	6.364381046	6.269462611	6.344940728	6.137313085	6.386282125	6.106576055	6.340808984	6.319712162
A3GALT2	6.6431803365	6.5138815705	6.57467245	6.8057656465	6.5676659175	6.593669776	6.745185479	6.5502619565	6.5749124675	6.5986360415	6.626234026	6.7556449595	6.540748948	6.5163254935	6.5270160895	6.42943327	6.7095171425	6.6026337135	6.513643967	6.673249855	6.480082439	6.54108272	6.4148712515	6.550322309	6.4879568925	6.741656277	6.776384934	6.626302375	6.6902494065	6.5858433525	6.5849279495	6.5706325875	6.4751678695	6.5687665105	6.640537868	6.6972696895	6.556891745	6.7395752295	6.815213174	6.7431636405	6.7527428635	6.7282940785	6.638488935	6.632815074	6.71891752	6.7277468785	6.54807726	6.6541087555	6.5263363875
A4GALT	7.527293071	8.007238384	7.496582578	7.76143507	7.396423992	7.767638684	7.674757243	7.840118696	7.732617461	7.764355737	7.437680746	7.254300029	7.274020744	7.773635271	7.122972252	7.608824345	7.865622759	8.051059183	7.601458639	7.840321071	8.018935717	7.61047438	7.867201017	7.660660015	7.424527645	7.699086973	7.939690361	7.958607623	7.522382934	7.722839414	7.456768021	7.48855435	7.952413508	7.822197849	7.774201292	8.471566712	6.807947409	7.2606096	8.255949682	7.777280647	7.696781733	7.283803442	7.987171192	7.200139987	7.803092208	7.459860599	6.794618744	6.91296832	9.315007632
A4GNT	6.741850903	6.766930376	6.824522804	6.647103409	6.510416372	6.989962154	6.69664987	6.875621531	6.781784556	6.916226183	6.980431118	6.662977827	6.935411801	6.766315034	6.732950691	6.765334669	6.963515174	6.965701078	6.960971837	6.803079036	6.946619326	6.615001203	6.892001338	6.769171182	6.91198456	7.014811696	6.705562227	6.812530753	6.701671349	6.926088823	6.849213977	6.718332321	6.865303843	6.763374276	6.588767094	6.960041177	6.701002322	6.904705772	7.074110829	6.840332181	6.681384818	6.89974543	6.871178694	6.919402238	6.807826155	7.14798056	7.128024563	6.901086931	6.740478732
AAA1	6.6045342238	6.5111723604	6.5321209164	6.573966471	6.632059265	6.5282798742	6.5399381992	6.54188798	6.5247867578	6.3929525952	6.5151398782	6.5347359716	6.5546190238	6.6087312978	6.5625733916	6.576286645	6.5465029338	6.626671269	6.5631603526	6.5451787966	6.538498534	6.5515148292	6.5700249518	6.567170082	6.5971118578	6.530253227	6.5881497618	6.5740523926	6.5933737412	6.512362196	6.5748212344	6.53537276	6.5686891902	6.4999393342	6.455909791	6.6003931004	6.6251148844	6.6399910076	6.581319401	6.5537237116	6.6281832412	6.6378397176	6.567998724	6.4169242174	6.5703367966	6.6439137018	6.575427045	6.663100206	6.6350339686
AAAS	7.240633124	7.12548559	7.437141349	7.106989147	7.623617555	7.336186322	7.306318961	7.180569168	7.238536797	7.325058104	7.960634244	7.226722755	7.53354167	7.129957821	7.317307803	7.328159302	7.281459953	7.275780255	7.425307545	7.224778128	7.281675605	7.196688498	7.339811703	7.34522555	7.509381656	7.400713836	7.378450897	7.132468519	7.266480144	7.272440823	7.289315434	7.350618826	7.236633829	7.29944873	7.273049314	8.299647606	8.641277089	7.666527356	7.822408931	7.98362841	7.417452141	7.770061034	7.702774262	7.380003138	8.070053497	7.834667543	7.753726147	7.456174913	7.785529192
AACS	8.623861986	8.323828157	9.237170706	8.87516284	9.098928576	8.659000072	8.60212826	8.918707879	8.737628394	8.615643668	8.786293882	8.616401335	8.876764948	9.094201464	8.946054404	8.536399841	8.741161511	8.4528567	8.641277089	8.539450362	8.309456933	8.683272533	8.192378531	8.629184367	8.95730744	8.932328812	8.825067363	8.50289883	8.87061385	8.348036299	8.785672763	8.901860154	8.540455945	8.431127783	8.757493099	8.973436352	8.477469851	8.970549094	8.480517178	9.464535265	8.267185979	8.499928494	9.692492983	8.451585586	8.063399287	9.343685846	8.956779002	9.387067317	8.649498548
AACSL	7.033428938	6.940194903	6.80166858	6.921385245	6.625723067	6.880650135	7.106318106	6.715788157	7.088015511	6.918698754	7.034344717	7.009010064	7.025015968	6.82010975	7.248555434	6.891519587	6.812391914	6.972169271	7.01358738	6.772517256	6.970809837	6.931391728	7.114460809	6.886210873	7.045715342	6.948402785	6.855549018	6.977279452	7.065387032	6.97780902	6.976741825	6.762238928	6.882871705	6.844105671	7.015698296	7.029053325	7.037560212	6.784579231	7.024859363	7.379089445	6.7070076	7.044487758	6.967023277	6.974284873	6.884908321	6.950290043	7.036092377	6.94976435	6.719436288
AADAC	7.366901971	6.98200537	7.107451213	7.077083121	7.413096818	7.554359581	7.059624176	7.426376329	6.964792177	7.158986535	7.470996285	6.921003467	6.976610347	7.251318041	7.149617323	7.193405129	7.095350366	7.052878849	7.807242672	7.102782248	7.428421076	7.2416232	7.147232659	7.425047076	7.735668584	7.522239138	7.732803484	7.044382733	7.282300259	7.081286897	7.385838457	7.384830667	7.643065158	7.242003239	6.982224446	6.633037249	7.883219492	6.913444045	7.691116759	6.833115666	9.440715931	7.965059477	7.832483821	7.520728135	6.703335261	7.173333435	8.122053708	6.934437648	7.414425575
AADACL1	9.098800317	9.418206933	9.469826506	9.318721648	9.1430479995	9.3463134265	9.1992401305	9.290577962	9.1853867685	9.4949977595	9.230221938	9.4768409675	9.6192619885	9.0796992415	9.4023610035	9.348563127	9.115747386	8.980429692	9.332492537	9.321845425	9.1810734325	9.18092153	9.444635996	9.3073780155	9.366294706	9.782892625	9.1374625395	9.1459349905	9.6406077255	9.3645114695	9.252148086	9.273676955	9.228991652	9.4100655765	9.076226203	9.2304834805	9.7858312615	9.8878960355	9.486672263	9.453426229	10.122979882	9.5220162105	9.941695253	10.0257943295	9.8655461755	9.5263181155	9.5000800825	9.3287633685	9.6392072655
AADACL2	7.002370842	7.002057461	6.798543065	7.057497753	6.760175544	6.543835436	7.036431139	6.873891044	6.839269817	7.061449063	6.586863771	6.657646958	6.610178189	6.677250055	6.706232225	6.593521963	6.741516874	6.594695646	7.093271358	7.096215319	7.452435777	6.877948177	6.937324833	6.991049421	6.724544239	6.689998251	6.942413605	6.546530684	6.828578231	6.888036321	6.643319641	6.860498727	6.690617034	6.735827733	6.728258654	6.568137107	6.566590025	6.914127608	6.646874246	6.588711067	6.666625603	6.62281741	6.652950169	6.56387799	6.764689256	6.817294667	6.656305252	6.529898293	6.683387412
AADACL3	6.564112928	6.743439739	6.656590633	6.616640197	6.538252423	6.617763877	6.481348745	6.413006845	6.646372938	6.494097247	6.651015056	6.756814474	6.712685306	6.570753314	6.628028097	6.515569779	6.467650373	6.558220441	6.287570462	6.496891959	6.611887235	6.71113057	6.564273929	6.804052665	6.589013234	6.521341732	6.830564058	6.753240315	6.54300896	6.60415122	6.619406865	6.629045125	6.656571577	6.453156856	6.787240067	6.465848349	6.587330381	6.546669617	6.660040346	6.612895364	6.810267959	6.663507963	6.281611055	6.461474733	6.785688254	6.595657464	6.446088313	6.531518496	6.733504884
AADACL4	6.825453853	6.751831172	6.633183124	6.393953912	6.733352755	6.527102651	6.671625933	6.785148146	6.824784848	6.647212683	6.810358097	6.606094149	6.597423041	6.774408239	6.648221355	6.732849737	6.677136361	6.623307084	6.609123868	6.407363317	6.836462624	6.593064412	6.795314634	6.593678002	6.698308588	6.561277075	6.570366952	6.812317197	6.774280145	6.955794261	6.7773256	6.822109995	6.78018159	6.509706276	6.832319034	7.74923648	7.263861194	6.70739811	6.806223139	6.941713287	6.924976319	6.600228616	6.931493509	7.326083276	6.743248169	6.741264923	6.880261803	6.858354982	6.870047873
AADAT	7.19680274425	7.30830179125	7.235803951	7.09583830225	7.09676155925	7.257284297	7.18400669675	7.19637730825	7.258688499	7.1867131915	7.11220848475	7.161590034	7.18423394975	7.16416415625	7.2939868245	7.2141664835	7.284955851	7.219298437	7.25371649375	7.14508630225	7.11667796825	7.2501985975	7.10178044475	7.1893230785	7.2477477655	7.3208800785	7.08152201825	7.33318699425	7.2608849885	7.1796336545	7.18322622675	7.1147816915	7.250276741	7.135266817	7.3060488955	7.54868143	7.11214793825	7.4921928905	7.1462700495	7.04731247675	7.337122355	7.44858367175	7.208398495	7.38848635275	7.428750933	7.28554140775	7.08221960625	7.23763688325	7.30658190775
AAGAB	9.768770403	9.920577749	10.27338287	9.863185867	10.41653175	10.05552809	9.608839097	9.096289923	9.859652356	8.707250746	9.726683021	10.15950448	9.77909299	9.80968108	10.28972129	9.617156708	10.0425287	9.770076845	9.236258195	9.899151313	9.311646148	9.145709067	9.652256094	9.367943582	8.744707758	9.398393193	9.932658629	9.335049586	10.14270629	8.942822878	10.04532995	9.451417445	9.690220528	9.031476109	10.16427305	9.691835459	10.33449668	9.803273675	9.61398295	10.34024454	9.577130608	9.51340306	9.284862096	9.21278247	9.664193267	9.80968108	10.16768854	9.774213384	10.15500399
AAK1	7.443564918	7.53735923066667	7.38350280966667	7.36892416666667	7.27961483533333	7.431401667	7.430399665	7.21242475033333	7.312278594	7.45762145533333	7.34327532533333	7.77135946433333	7.54542126666667	7.29168163733333	7.384400108	7.14853498233333	7.240327263	7.20081179033333	7.152157026	7.484882768	7.19727598333333	7.40534853	7.28583151533333	7.221985347	7.33594101	7.246800902	7.223931452	7.19530400666667	7.28960680833333	7.17968343666667	7.29389173066667	7.28815128633333	7.23283087766667	7.55111067833333	7.357658516	7.07375927133333	7.45542876333333	7.298970878	7.33432415366667	7.21879529766667	7.271210811	7.316159876	7.30787525	6.92225112233333	7.070961034	7.44643007966667	7.21239682633333	6.97630791133333	7.18800879433333
AAMP	9.448811487	9.411306984	9.557496263	9.567771727	9.751422979	9.610434847	9.617483928	9.80266538	9.636686516	9.562364448	10.17165218	9.582028817	9.795415921	9.714327076	9.836047251	9.896827686	9.717286599	9.839698761	9.650880704	9.622960052	9.768418268	9.500607733	9.64656399	9.471347468	9.706751871	9.735715754	9.651908429	9.787692468	9.684297483	9.581658315	9.823525803	9.646919693	9.580660779	9.797378702	9.309268956	9.98986362	10.12928171	9.980010204	10.10671761	9.955780289	9.95306787	9.701414655	9.473210825	9.934463236	10.08454321	9.867337736	9.948420964	9.836047251	9.756856185
AANAT	6.465715975	6.296636962	6.377548771	6.36346798	6.474574518	6.335885657	6.106576055	6.35656794	6.303253615	6.272936241	6.250719404	6.25083432	6.521587918	6.152201297	6.253658321	6.322185142	6.18509341	6.221190617	6.217668067	6.395070833	6.284204317	6.288517443	6.188950559	6.222010504	6.347977141	6.357334893	6.269891737	6.422473373	6.350154678	6.46412949	6.171497513	6.399303511	6.236668399	6.501021422	6.163724095	6.29056599	6.303423697	6.120245885	6.383555888	6.385176821	6.325842645	6.124822279	6.354219645	6.11802884	6.503306347	6.155333177	6.210583721	6.129878256	6.266223739
AARS	11.69305937	12.03197836	11.94083079	11.93436144	11.90444039	12.14308557	11.82566618	11.87968882	11.97373951	12.0191664	12.05346026	11.64652795	11.91570678	11.60705807	11.92119408	12.02381919	12.02478846	11.90735091	12.03974067	12.00620294	11.95253358	12.00960198	11.82479048	11.94083079	11.87073698	12.11136552	11.85169446	11.78409386	12.1029207	12.0191664	11.54290671	12.17642299	11.80561692	11.85351907	12.11240163	12.79990802	12.9707614	12.45361282	12.71244465	12.89441159	12.22731558	13.23882681	13.06449524	12.59304882	12.95374495	12.68929612	12.50785395	12.12076232	12.91437321
AARS2	9.004295446	8.996986141	8.962758696	8.86260801	9.344988308	9.351685795	8.919177912	9.172935504	9.250330165	8.888650329	9.256573304	9.269702912	9.385864935	9.065110053	9.089495277	9.070176809	9.175466503	9.148994873	9.235712712	9.073500164	9.013793677	8.915354717	8.991709534	9.091904209	9.083810919	8.924835281	8.955905807	9.478207209	9.3890198	9.007650372	9.145709067	8.83544152	8.964988841	9.042161053	9.203680875	9.938548685	9.401686412	9.652580915	9.293087164	9.22435789	9.716610957	9.528946303	9.602156417	9.544731842	9.839346903	9.579650645	8.969112873	8.886424004	9.317857499
AARSD1	9.104607559	9.26846204	8.872046342	8.964455929	9.45645228	9.293699121	9.332590643	9.234314683	9.30703452	9.128951731	9.578122179	9.338387538	9.035202129	9.318150621	9.341262181	9.309871831	9.245552212	9.350411525	9.219569108	9.160430326	9.348351673	9.012624817	9.175466503	9.128391146	9.078666099	9.205083909	9.183389065	9.240815928	9.293425425	8.955905807	9.062881138	8.771735782	8.727964574	9.275103387	9.239850247	9.328988649	9.90290059	9.726034368	9.207490755	10.27707049	10.07860172	9.573676748	9.923759679	9.647548152	9.124970115	9.387713362	9.215516875	10.05448547	9.526830124
AASDH	8.360969554	8.282567309	8.837889678	8.541434277	8.611873487	8.703819111	8.424791927	8.593963194	8.220037934	8.574915187	8.367912747	8.498687391	8.601550231	8.704339602	8.660603174	8.739827911	8.692227328	8.453097382	8.545545996	8.675418769	8.702721715	8.569018125	8.695015547	8.722145603	8.336108743	8.505287792	8.414944368	8.459026725	8.602426323	8.672535345	8.574681282	8.551585111	8.473743243	8.514557595	8.623332208	8.094218516	7.784781009	8.153146185	8.283303902	7.840118696	8.541683872	8.011930512	8.00193949	8.793461492	7.433588543	8.641838955	8.641838955	8.851073506	8.384734903
AASDHPPT	8.4286922	8.507841406	8.2386390765	8.521611857	8.051604412	8.3322901985	8.1674062775	8.2828694905	8.22516022	8.249387089	7.9552620875	8.0438194835	7.998025139	8.419549948	8.26125447	8.329068	8.178856491	8.1782477195	8.2661021715	8.258328771	8.1963645415	8.190752299	8.048930099	8.278825631	8.060910081	8.220702303	8.381689895	7.9382019085	8.225788028	8.4002630325	8.446183204	8.557039574	8.3020624755	8.452894782	8.4961612045	8.6126679135	9.3680977485	9.127093101	8.246621555	8.3268719455	9.0141303925	8.3492111535	8.0974561555	8.371521599	8.3248075695	8.79990925	8.7957286905	8.7804375225	8.224390957
AASS	7.113916031	7.082414831	6.937002292	7.10175291	6.9421862355	7.0493071565	7.1271443245	7.145059469	7.107850667	7.1306514205	6.9977886115	6.825863827	7.0787170355	7.0962963805	7.137295169	7.0949623475	7.116642201	7.2011400045	7.1024154015	7.0674232965	7.0777798615	7.0068058105	7.0353298205	6.981825902	7.0111249805	6.997065286	7.002251336	7.063890622	6.8127093185	7.0823669165	6.9141828495	7.0257956445	6.9470685445	7.005712523	7.045963427	7.011221442	6.8046786105	6.802471917	6.9570026025	6.822743853	6.981689199	6.6802517195	6.795391488	7.367161063	6.8940863895	6.910234079	6.953639765	6.8232178915	6.92216942
AATF	9.095103928	9.080786124	9.199773018	8.889700642	9.43335409	9.290670218	9.140339798	9.350124305	9.299857706	9.061056042	9.713143528	9.174912121	9.258599806	9.128391146	9.2666106	9.103524589	9.290670218	9.419163384	9.083526086	9.295905474	9.185522441	9.036893507	8.860905332	9.154034384	9.419493236	9.07895073	9.207180443	9.303164894	9.230752308	8.92968129	9.281375498	9.168252427	9.224096395	9.279589993	8.948233161	10.13042133	10.23689444	10.1030408	9.722748486	10.31190318	9.419829059	10.27374408	10.27013729	9.509473347	9.849243929	9.788033245	9.702754521	9.993616906	9.771462475
AATK	7.354547878	7.28604943033333	7.36572690833333	7.38607627933333	7.21541550733333	7.36990146966667	7.42247744066667	7.18327107366667	7.29966143833333	7.260039501	7.54065563466667	7.46491841933333	7.40930831633333	7.19845832433333	7.30007286533333	7.16729599933333	7.236407254	7.319673623	7.196353761	7.23024730433333	7.148168043	7.327493023	7.16171567366667	7.450612607	7.209673961	7.328568916	7.35647390366667	7.51294352033333	7.27614210433333	7.33656245233333	7.27457375766667	7.253212212	7.28418245933333	7.409894341	7.26500170266667	7.555560381	7.350740398	7.29541306866667	7.35441786066667	7.50110374866667	7.22788198633333	7.34453535066667	7.661467395	7.18718982533333	7.56076093066667	7.362687955	7.23479357666667	7.36440205466667	7.49013705966667
ABAT	7.00760272666667	6.90832298666667	7.26727729166667	7.12853735866667	7.087842967	6.85490799266667	7.10559396733333	6.941690882	7.17773634966667	7.07081657433333	7.106485218	7.409328159	7.278756258	7.10221580866667	7.33909086933333	7.16899584033333	6.98938218533333	6.96368354666667	7.27164376533333	7.17418831366667	7.33104186366667	6.95179633866667	7.10951800366667	7.315060789	7.19075489833333	7.127442658	7.04998876833333	6.80417585433333	7.12308048733333	7.01015963833333	6.98177579666667	7.11642837533333	7.06513128666667	7.267941723	6.93368260866667	6.79133416666667	7.18231728566667	6.93330280466667	7.316484614	6.70761875233333	6.64847266866667	7.50754567533333	6.579581011	6.63667386766667	6.705012552	7.01008399633333	7.20816510366667	7.61786135566667	6.878380962
ABCA1	11.85950911	11.64802674	11.0933756	11.16211603	10.70851299	11.19583706	11.93436144	11.25086657	10.90380728	11.387463	10.78583361	11.32758144	11.22622369	11.4180453	10.78139802	11.27405078	11.33331377	11.04329018	11.89072627	11.46629275	11.68623424	11.32683081	11.5371563	11.66301177	11.00147699	11.1158961	11.27223221	10.6741547	11.49766855	11.30106283	11.42148386	11.4867256	11.29991613	11.99678352	11.40065864	8.36140981	9.19294953	10.14567407	11.21030684	12.42957464	10.08661947	10.76048228	10.79526198	10.05039132	10.05151251	10.6741547	9.847150262	10.28698151	10.60582343
ABCA10	7.1084823	6.9757101345	7.013941975	6.9301630445	6.941288361	6.9360878375	6.9468654635	7.1151377115	7.007087755	7.1812306815	6.959943314	7.08503122	6.9895557565	6.961951168	7.067954075	6.918480922	6.904061814	6.8838975475	7.134915567	6.9905393555	6.976642042	6.8530894735	6.970989641	7.233804701	6.8128883895	6.8921838445	6.908586327	6.9588120455	7.1201789325	7.098445541	6.9431795965	7.007334484	6.933998541	6.9968604065	6.949270414	6.7156021515	6.7793268425	6.8882595685	6.893515786	6.788245407	6.7207810775	6.860138628	6.647925201	6.785904573	6.7134003405	6.8804948675	6.802979102	6.9503899945	6.7843376415
ABCA11	7.671166857	8.038299298	7.418918097	7.503652349	7.673125171	7.527921373	7.676537838	7.604063624	7.621128856	7.516946867	7.607037057	7.492648982	7.201868566	7.548656023	7.660571087	7.650129779	7.448858841	7.788212617	7.705471067	7.467627039	7.647339746	7.47607162	7.34606504	7.718818736	7.446979936	7.580770937	7.383332259	7.389088405	7.823798622	7.791123833	7.492948926	7.418754597	7.483449776	7.836062198	7.563342359	7.351084271	7.022835324	7.605247939	7.500148551	7.015977768	7.331626442	7.41564451	6.980938015	8.090336592	7.024679476	7.557748934	7.103112703	7.624643734	7.690436924
ABCA12	6.4022946225	6.362095019	6.3316786645	6.04624079	6.515792932	6.284600093	6.276282983	6.3383706225	6.258847989	6.235913136	6.2196267455	6.215359861	6.2363743985	6.4425088015	6.359262121	6.398588931	6.4118501815	6.4260552	6.277803775	6.264044721	6.1948479005	6.196974083	6.289268363	6.3041610715	6.3972350195	6.336471431	6.270557792	6.4172075095	6.343235633	6.321379983	6.3110783015	6.359770445	6.4084321925	6.298317161	6.3561986015	6.3911748175	6.3612404915	6.306940616	6.2204354085	6.3552893235	6.309562051	6.4364741405	7.373669197	7.110007216	6.2051613975	6.3140950195	6.690951591	6.301898802	6.2851849285
ABCA13	6.462197968	6.255110897	6.350853076	6.552033829	6.782205885	6.427301533	6.621530626	6.023577277	6.318214308	6.355916634	6.174285684	5.966062064	6.27466531	6.035154962	6.656571577	6.098450051	6.576020417	6.111432361	6.331752645	6.152201297	6.631078886	6.346524346	6.17340909	6.874204372	5.990508961	6.508523363	6.497522104	6.060958727	6.293218768	6.215478402	6.118617888	6.615755031	6.451232462	6.238674521	6.378749972	6.13286057	6.498181357	6.213469153	6.141733592	6.163391829	6.376479843	6.33039754	6.449197505	6.7401945	6.171497513	6.13327799	7.665077938	6.333296034	6.121317386
ABCA2	6.951849089	6.6857982625	6.843889336	6.822061514	7.024074385	6.645584145	6.841558578	6.8579962975	6.863407858	6.932006632	6.9045247655	6.9449105325	7.093295783	6.7899739715	7.086901253	6.922906653	6.9259501595	6.983347624	6.961721372	6.900679647	6.9171466125	6.825771618	6.9225689475	6.931906154	6.877967535	6.878627026	6.6520123385	6.77944269	6.78354161	6.8773644295	6.9241959955	6.735122375	6.746622406	6.8750311875	6.7350591165	7.322653947	6.83331516	6.695096502	7.0049168225	7.338039673	6.3798359065	7.2390584435	7.034988837	7.3393090335	7.2402884755	7.3147936815	7.123256396	7.0230637635	7.28604651
ABCA3	7.209796027	7.496449181	7.082570526	7.190880828	7.404770051	7.051541664	7.313723342	7.328043583	7.277471433	7.135653278	7.213362932	7.005412307	6.977151971	7.480139498	6.865591196	6.990562604	7.283496773	7.308937697	7.003174311	7.119080238	7.352057642	7.34167727	7.317910348	7.052399311	7.200934136	7.211397088	7.15539391	7.349730929	7.128090205	7.193240654	7.295626821	7.051886536	7.177913918	7.004591115	7.253138348	6.801482762	6.764376161	6.813853441	7.191627732	6.756473368	6.765029808	8.034309756	7.15905991	6.677641294	8.451308924	7.795351228	7.08183038	6.591897076	6.863592538
ABCA4	6.665501215	6.68421694	6.757044107	6.833143769	6.661522959	6.515840398	6.740946048	6.844824981	6.67123385	6.755615393	6.66254453	6.614419029	6.650958613	6.725399595	6.833628835	6.697669291	6.647087755	6.816583615	6.625950042	6.546507608	6.865244285	6.715619066	6.86999112	6.529658474	6.662618623	6.674946497	6.526764757	6.796135162	6.474874861	6.703654441	6.566529087	6.564847002	6.803980632	6.533129032	6.720670948	6.805307755	6.877087974	6.562179449	6.770425495	6.538185587	6.655025501	6.593209039	7.21309228	6.608777472	6.646199211	6.609784292	6.689900337	6.713945564	6.745066712
ABCA5	7.21971303133333	7.085549577	7.12536254266667	7.20244874433333	7.264653302	7.093092914	7.012839233	7.257544472	7.17987397666667	7.44199427133333	7.185588489	7.74322824633333	7.487929205	7.41579046966667	7.49613175233333	7.379903622	7.24973628233333	7.26174866133333	7.438590929	7.06777849166667	7.10490219533333	7.13863978966667	7.441891125	7.30622383466667	7.09746090366667	6.92672395966667	6.88567242666667	7.14949585066667	7.22353567266667	7.15139527366667	7.566904929	7.08617851033333	7.398207615	7.54352812533333	7.11006185933333	6.32812069366667	6.51239698066667	6.49564338466667	6.64352650933333	6.58593895733333	6.42184374	6.437367985	6.51427883133333	6.78613237333333	6.481943182	6.76242636333333	6.61285376833333	6.73130237066667	6.35984801566667
ABCA6	7.8964359425	7.892185402	7.8662496875	8.0551744675	7.409104339	7.7143297575	8.1675651805	7.683137587	7.9442732975	7.8959392115	7.74020939	7.671518958	7.5041209195	7.726885966	7.362042894	7.4380370955	7.582976708	7.4238722135	7.7141454265	7.7775098915	7.799529813	7.672156725	7.797976628	8.012374994	7.748763181	7.544930986	7.5953131245	8.0861337255	7.54491729	7.828999166	7.7945575015	7.6455619205	7.438915307	7.6294362745	7.6892135145	6.7433709725	6.7459786935	6.7910477885	7.1995980425	6.9765397465	7.01582594	6.8707906485	6.797616207	6.855220423	6.793745185	6.807051571	6.882755884	6.650229754	6.915718543
ABCA7	6.76682808933333	6.920378965	6.87463303633333	7.01443740133333	7.106179662	6.91640967366667	6.99053699933333	7.04848602866667	6.995893871	7.00023054766667	7.146008266	7.15148578266667	7.277917964	6.85799512466667	6.90246438166667	6.71015741933333	6.891205461	7.01940689366667	7.013323408	7.08203997266667	6.985099046	6.99127532866667	6.94004353633333	6.909551473	6.86132293166667	7.00592260866667	6.868432009	7.184579755	7.036284356	6.98463075066667	6.95314703666667	6.99539472	6.995614955	6.98947985566667	6.895861673	7.43571582133333	6.69690750933333	7.17412631466667	7.02181688733333	7.00217661866667	6.907406814	7.213436077	7.70282925966667	7.15645969366667	7.06280544033333	7.46464184	7.03564080533333	7.156091163	7.43267962666667
ABCA8	9.2125789665	8.858808188	8.828334945	8.813284924	8.25748571	8.8292989165	9.1699508335	8.8699431075	9.1559645375	8.941805377	9.047902735	7.8290470805	7.8313963075	9.1226489235	8.4538613315	8.6247075225	9.045187377	9.092005296	9.064036233	8.9465031775	8.878394842	8.8173151665	9.1604593505	9.013880276	8.826207454	8.969920795	8.805820984	8.754341646	8.7507546235	9.130990661	8.8972054235	8.884155791	8.652733477	8.899312609	8.785545655	6.616112301	6.6451048265	6.903066203	6.888562134	6.689190992	6.8154087245	6.7593739355	6.563485921	6.773626331	6.8190385085	6.729451367	7.022534194	6.712517573	6.677695455
ABCA9	8.0334488945	8.0366295155	7.737392003	7.78671388	7.4636783905	7.8193861315	7.93324353	7.756827975	8.0953237925	8.068357047	7.951454628	7.3480521935	7.357177274	8.0593854035	7.5212236555	7.5144522725	7.552396312	7.745881263	7.770154643	7.7890694155	7.7002314145	7.57429838	7.7737897	7.9121497585	7.7874624375	7.71922097	7.597153196	7.8052756245	7.773231983	7.8930771575	7.722869986	7.953410726	7.558934047	7.6921298735	7.716732644	6.8528262445	6.8118629095	6.8230712605	7.0167224675	6.7894010775	6.887096267	6.7738042135	6.764284286	6.7487469345	6.8549513385	6.807679542	6.89050506	6.8203696335	6.729256721
ABCB1	9.579886928	10.5263384195	10.5538093375	9.3670262535	9.84351484	10.822292918	10.25808998	10.4975698975	9.8855135875	10.6506070535	10.2740700955	10.5921447565	10.7843625215	10.9483030515	10.3709567225	9.345107038	10.585743282	10.9895288075	10.315836509	10.1637814315	9.6416115995	9.864511778	10.400631	10.5633748705	10.639173723	10.7122068315	10.403911312	9.9813669185	10.910590705	10.578741107	10.684560521	9.962619088	10.330612644	11.12756054	10.157989865	6.835702011	8.5902600765	10.456801314	8.3145221395	6.9263850505	6.813651125	11.1123494215	6.7719890205	6.9284267815	7.0793594525	9.4379675135	8.886736184	6.703776433	7.358174867
ABCB10	9.625511297	9.519982934	9.536383549	9.702754521	8.974283547	9.331665959	9.402974099	8.971989493	9.481873739	9.568497541	8.58619448	9.32244907	9.258302312	9.368844847	9.556893649	9.61623636	9.423184866	9.181899367	9.543785697	9.474149627	9.42806825	9.377872633	9.413508113	9.700146457	9.051105862	9.574310584	9.634426571	9.020106226	9.377219689	9.623627373	9.164021457	9.448505252	9.29277434	9.636031497	9.509186864	9.495784788	9.002582826	9.862465225	8.678701916	7.928031302	9.303744415	9.008800726	8.872585101	9.134779361	8.449090538	9.015534997	9.553339749	9.728713762	8.593963194
ABCB11	6.823068082	7.349730929	7.044016695	6.749842644	6.928857064	6.824731217	6.905696416	6.79784234	6.784380291	7.552321193	6.63328881	8.138788139	7.052518069	6.654741873	7.142026385	7.493624513	6.758879282	6.880708465	7.015179526	7.075146184	6.989460206	6.955045367	7.120510167	7.275890222	6.831555884	6.723937241	7.484747355	6.752968541	7.26779083	6.987441927	6.716933842	6.921246771	6.922363404	7.576799263	6.883520654	6.794992941	6.601929325	6.783969237	6.952249925	6.897905674	6.694283604	7.034131617	6.772695015	6.594599478	6.938474001	6.674928795	6.825991043	6.753094728	7.003633767
ABCB4	7.150714965	7.092624136	6.837544555	7.024082614	7.11277836	7.024180726	7.077751757	7.180723518	7.085888259	7.237384504	6.969991466	6.848775954	7.031899127	6.866097368	6.845520672	7.030523709	7.006026355	7.008049974	7.202549889	7.019071597	7.18668341	7.119320095	7.461975014	6.957621629	7.225976745	7.036887468	7.013127255	7.219422206	7.008049974	7.42733637	7.006501551	6.892829525	7.082213082	7.146327992	7.105022469	6.395601365	6.596798894	6.632940045	6.520023421	6.646172595	6.945066929	6.850547065	6.68319961	6.625616296	6.508111261	6.81751639	6.645835107	6.717375239	6.688061569
ABCB5	6.306988692	6.484396487	6.351792324	6.473535543	6.267125773	6.35464259	6.47103724	6.250320501	6.434810723	6.352771341	6.220166221	6.429842231	6.283273026	6.252252804	6.291887623	6.359778831	6.365297968	6.277990808	6.297320632	6.265757067	6.48230922	6.352163445	6.33447027	6.153569512	6.076999904	6.142189432	6.120245885	6.105851088	6.363287374	6.427004316	6.322036822	6.623920905	6.315257955	6.159852919	6.381015708	6.275717889	6.33447027	6.407831186	6.361415063	6.232669936	6.358319453	6.295639147	6.547954324	6.193271293	6.461875095	6.262106225	6.209628482	6.242605585	6.33258223
ABCB6	8.010598347	8.44530026	8.499206571	8.334034547	8.358041376	8.344205652	8.381589644	8.159972873	8.29719357	8.170033944	8.407690564	8.554595714	8.662986574	8.278636751	8.168557437	8.464007268	8.287110708	8.128191725	8.402247346	8.232576334	8.592645814	8.448604975	8.060692011	8.079564178	8.240738465	8.64665384	8.162016396	8.322820038	8.201525436	8.089461129	7.939037604	8.349249486	8.288788849	8.314313493	8.318741138	10.06863468	9.609576514	9.110361608	8.969112873	9.168252427	8.10485608	9.931963372	9.757214696	10.16614027	10.12999512	9.380592094	9.394589199	9.472924239	9.476989058
ABCB7	9.4246586	9.4240261	9.243682453	9.418860493	9.489116466	9.325858526	9.232190006	9.466648505	9.476989058	9.546986127	9.495457304	9.795985703	9.4794417	9.48343294	9.602156417	9.641711426	9.136730288	9.402341564	9.482805507	9.307362355	9.496445753	9.539353716	9.447247249	9.400186354	9.18969575	9.328988649	9.259167938	9.715614144	9.47510622	9.412897463	9.295306331	9.506371597	9.339022979	9.318419491	9.311646148	10.05856611	9.996083187	9.931606985	10.28024989	10.29357863	9.430236005	10.02562472	10.20363189	8.969972868	10.55917631	9.761833188	9.793739781	9.785188021	9.626150153
ABCB8	6.502202381	6.842707916	6.675018418	6.725600296	6.768165325	6.558408854	6.720960463	6.714806349	6.649358349	6.612541432	6.580046088	6.6551922	6.497550776	6.720046101	6.627140222	6.644147656	6.319166076	6.740419234	6.579523394	6.551334616	6.651622369	6.593448941	6.386707139	6.568302966	6.733868181	6.529319744	6.582433722	6.633053515	6.543100121	6.420870206	6.747053903	6.727529189	6.635674288	6.495653484	6.682678791	6.689754558	6.69278978	6.402565963	6.686811664	6.435790691	6.70907052	6.77220816	6.907751769	6.580509078	6.73464903	6.261631876	6.587624287	6.533892184	6.526362462
ABCB9	7.461322647	7.704289437	7.81323047033333	7.70534709266667	7.63393613966667	7.883364651	8.14809587066667	7.76708396733333	7.713956005	7.83093559133333	7.59616907566667	7.820143618	7.70685988333333	7.75055191966667	7.94260667566667	7.81681957566667	7.71961623833333	7.776854335	7.814495702	7.60850874566667	7.727319442	7.590067611	7.814482665	7.663714089	7.41315264433333	7.93979649266667	7.60973310033333	7.55346067666667	7.933272021	7.92462313266667	7.69274879433333	7.624504024	8.054007165	7.82197179066667	7.78194041733333	7.83149523333333	7.63287829566667	7.40680481433333	7.52380462733333	7.38433649466667	6.97157671333333	7.936191087	8.12121170233333	7.27403838033333	7.83254717966667	7.89478840066667	7.56386694166667	7.78134743933333	7.80150998333333
ABCC1	6.846761682	6.9131900335	6.7917695245	6.8664803965	6.8541386515	6.8743069985	6.776240625	6.812405131	6.747695583	6.955972688	6.739666654	6.7550018955	6.9890423425	6.656912185	6.790529379	6.9334330685	6.942776812	6.7756407725	6.8022634695	6.7990647405	6.865947674	6.7391805125	6.667967156	6.9101838375	6.719263224	6.8412848005	6.8040056185	6.77017993	6.822086889	6.997835507	6.863048237	7.0601893425	6.881059177	6.8102026655	6.941664561	7.387390719	7.160023305	6.9721385215	7.1505471085	7.0686147825	7.4456694085	7.497967159	7.1033989155	7.4403821945	6.845529658	7.1992329	7.0989649375	7.1596359575	7.2325648025
ABCC10	7.694975891	8.002148489	7.98146115	7.965488676	8.042431599	7.836979636	7.69534722	8.085973114	8.069841341	7.967573304	8.175150497	8.197988872	8.489799832	7.957837517	8.099992534	8.039638855	7.985257422	7.94877736	8.360016687	7.835865897	8.288533671	7.877464581	7.976629437	7.970237299	8.079775729	8.089708302	7.747142147	8.254540267	8.192634765	7.818284286	7.902234977	8.026002549	8.175150497	7.982901423	7.922275268	8.568769846	8.711880449	8.059141826	8.748333922	7.91912724	8.411920929	8.444582305	8.878248455	8.495875161	9.309268956	8.90695813	8.360515256	8.238240768	9.189358404
ABCC11	6.552662686	6.766904967	6.73573718133333	6.66190601033333	6.651777395	6.68234961133333	6.73811177933333	6.623176263	6.59976976066667	6.58838476966667	6.61183921	6.76240705633333	6.39941342033333	6.58783886766667	6.83555585766667	6.81245511033333	6.730320369	6.684517275	6.71415376433333	6.54196367666667	6.69685243966667	6.64536282333333	6.70532001766667	6.58755515433333	6.648030833	6.67097483233333	6.63488506333333	6.69237334833333	6.687604055	6.67959370833333	6.60834894066667	6.610798191	6.57789461333333	6.7044966	6.64595354333333	6.71277986566667	6.550935574	6.56564790466667	6.67415432	6.672573608	6.659648942	6.604122534	6.47294747933333	6.72985450666667	6.61701773933333	6.58258203366667	6.78597956033333	6.61512693133333	6.56311902133333
ABCC12	6.47723265	6.40751452	6.406359769	6.397245044	6.551636885	6.527473714	6.548812634	6.579015181	6.484476861	6.617571969	6.440784895	6.371768095	6.611812335	6.616967252	6.410947257	6.498656318	6.594010465	6.486006203	6.482930236	6.59893914	6.543716553	6.37788701	6.41438501	6.507976403	6.652778912	6.420122009	6.422117338	6.539511912	6.512153419	6.453219275	6.502788587	6.483366422	6.62813893	6.474345438	6.272145401	6.684886738	6.480602574	6.495453346	6.584342198	6.42603076	6.48822154	6.365061658	6.69055983	6.291334788	6.463163502	6.418816892	6.602430971	6.350853076	6.468475058
ABCC13	6.812279087	7.107535703	7.05835493666667	6.89188504333333	6.84282293033333	7.030286134	6.840404587	6.88925106366667	6.93264479333333	7.06400869733333	6.814434914	7.25182029733333	7.19597142133333	7.22608133433333	7.59774030266667	7.20414730033333	6.97225197533333	7.149425769	7.13845444466667	7.023054936	7.07537008766667	7.02710337266667	6.996695165	7.10976788	6.91090375933333	7.11835006433333	6.843735978	7.105584026	7.18787261866667	7.08148557966667	7.06342680466667	6.98895109933333	6.92397876666667	7.13198600833333	6.923040653	6.84154947166667	6.73058148366667	6.78263704466667	6.67734784833333	6.790831255	6.72636757833333	6.71126331033333	6.81308718966667	6.767589943	6.824581169	6.72602186566667	6.80132575933333	6.772276256	6.82349604266667
ABCC2	6.60437373	6.449973378	6.462258007	6.619940463	6.484850856	6.618262641	6.567497197	6.42610343	6.679474863	6.4850329	6.529492381	6.408489475	6.671289174	6.624917857	6.554832986	6.666228317	6.715848763	6.752508737	6.604488798	6.725856819	6.599052493	6.396913143	6.682306572	6.501811193	6.675559079	6.64224236	6.448033087	6.508030601	6.694620153	6.716933842	6.731649165	6.737808858	6.648506156	6.371836236	6.411761312	7.764701204	7.785151131	6.638636093	7.402099141	6.359906987	6.692090911	9.218996752	6.606854607	6.403121283	6.359195644	7.019206917	6.945247462	7.327369225	6.626695368
ABCC3	9.7850510065	9.9269912595	9.923211174	9.7098367995	9.5068785735	9.719225863	9.6685941175	9.7364632835	10.030168178	10.056880535	9.8942371375	10.1596956635	10.1355710125	9.7840316075	9.9224190945	9.938177933	9.675276286	9.803478516	10.0730563255	9.7911795425	10.118275345	9.878402497	9.9863941425	9.9083195095	9.8599595395	9.7401998835	9.747271705	9.8368127345	10.0961042815	9.8068207405	9.7604966995	9.986372382	9.9131784985	10.1789710545	9.7552971745	9.311014967	8.9007409155	9.264149064	9.158652398	9.6076363055	9.178647814	9.0873467655	9.6020343765	9.611806666	9.1535410825	9.2776900065	9.8421005515	9.559465263	9.4478746385
ABCC4	9.0074389365	8.647868022	9.6938076565	9.3504458235	9.5039677885	9.4429122615	9.607869694	9.184864374	9.471296005	8.8780464135	8.6241205605	8.260200017	8.355796231	8.8392215645	8.9997119665	8.905345615	8.9686905835	9.5003884065	9.0696598575	9.5288406225	8.9308054885	9.0679033185	9.292753104	9.392286402	9.178019999	9.450884947	9.355323111	8.7540476415	9.4104853635	9.29956002	8.8921434595	9.199723003	8.886446162	9.027674072	8.9010827315	9.3468454185	8.5651142615	10.116450301	8.54588121	8.290101017	7.653674056	8.900770699	7.741197034	7.711403265	7.785908609	8.4778610465	8.595893753	10.3437004525	8.1869255195
ABCC5	8.61833947366667	8.67576303366667	8.32448758766667	8.08885904566667	8.764816356	8.734761016	8.95536162833333	8.725744614	8.61316208866667	8.63875110933333	8.51129088766667	8.35831319966667	8.78617551066667	8.629994908	8.365112955	8.22283576433333	8.620070078	9.00192716666667	8.74323754066667	8.28347869566667	8.64748811166667	8.245430819	8.433018352	8.69793887066667	8.41836617766667	8.36338074	8.00912661766667	8.34246841633333	8.33935242033333	8.43962661166667	8.227733189	8.51468408166667	8.44345530866667	8.786528864	8.452741388	7.59665950566667	7.86785975366667	7.576526799	8.30143109666667	7.66303301866667	8.14584829566667	7.89523074333333	8.21708554466667	8.316875668	8.41225503033333	8.128274794	8.05337881033333	7.88693994233333	8.05518028733333
ABCC6	7.035897718	7.0080609565	7.03046251283333	7.0800138045	7.11641298966667	7.067649198	6.920517547	7.16103023583333	7.0953678315	7.14969393633333	7.22571496666667	7.224718104	7.23798009083333	7.02120589266667	7.26532694383333	7.24638514933333	7.0314727345	7.00893686983333	7.274277636	7.06572101516667	7.15203182633333	6.9346523035	7.213230387	7.11457671266667	7.13871223033333	7.04395063683333	6.98031622166667	7.04761743333333	7.23161838733333	6.93644178516667	7.11576105066667	7.07189250966667	7.19225523583333	7.12846634116667	6.88986167716667	6.94425185133333	6.960096336	6.819780465	7.25593090833333	6.7701514695	6.61791980133333	7.15519763433333	6.8487340215	6.698097464	6.860371929	7.14971897566667	6.93523710966667	7.1706322415	7.0979568535
ABCC6P1	7.155696352	7.543261367	7.325956305	7.410526213	7.459302101	7.473004114	7.235534079	7.305082339	7.123480609	7.319673711	7.262665786	7.908806929	7.521791474	7.387480717	7.437293665	7.301454845	7.389088405	7.114974863	8.085110638	7.572489403	7.514633315	7.266150217	8.025377493	7.604721839	7.654759833	7.38268404	7.210350903	7.623617555	7.643997748	7.399033624	7.465445396	7.463875943	7.608530713	7.693249072	7.361711278	7.087660558	7.01139513	6.892556244	7.958430369	6.740051634	6.766975259	7.373118766	6.824908946	6.844209205	6.975853811	7.343315529	7.120636191	7.923426552	7.488717703
ABCC6P2	7.669303745	7.66439292	7.880268225	7.726583019	7.907193689	7.953241534	7.654916936	7.710494546	7.866210298	7.668631115	8.097058146	8.459026725	7.830387787	7.827871344	8.150281396	7.993684237	7.659829933	7.782010178	7.933765612	7.747142147	7.973205422	7.913773866	7.979362365	7.932497779	7.939469071	7.867846681	7.776199347	8.007876496	7.895000464	7.623432623	7.95516934	7.759541736	7.890420165	8.052580511	7.518366612	7.586298891	7.966944893	8.026620684	8.22393552	7.806431026	7.284411929	8.036410538	7.782597781	7.58107311	7.5346458	8.240738465	7.561775979	8.306133122	8.010152176
ABCC8	7.055138341	7.076530698	7.017798952	7.067911671	7.172633705	6.837624744	6.925943891	7.509381656	7.477783718	6.913179939	6.886435597	6.610250701	6.749926771	6.988300468	7.203761815	7.252061203	7.057311341	7.408320616	7.382956861	6.990429064	7.29944873	6.874781015	7.056938164	6.572662452	7.316971412	7.374439062	6.888881482	6.771328727	7.324210367	6.913379919	6.816606382	6.989804114	7.011256578	7.193240654	7.067328137	6.299318583	6.253528908	6.239543109	6.43515871	6.271176417	6.260291247	6.289245255	6.170199165	6.343545323	6.312423354	6.343088935	6.80300533	6.489794614	6.277710859
ABCC9	6.975698926	7.07665771333333	6.99633304433333	7.00075943366667	6.85638075866667	6.85938148666667	6.89591207366667	6.886894027	6.86752757433333	6.94560989	6.99387040533333	6.91937360866667	6.88155019033333	6.80642084566667	6.967448994	6.99767018966667	6.87432966866667	6.90620378733333	6.87194381333333	6.87297142133333	6.88458835066667	6.94232819633333	6.92797588366667	6.954786727	6.93205050466667	6.859047562	6.94762639933333	6.919254913	6.857303165	6.920820754	6.845592664	6.917021381	6.90792127333333	6.97694781533333	6.84896617033333	6.96429533733333	6.829250003	6.91265409466667	6.766548115	6.99991695966667	7.097049969	7.05386318733333	6.91508879733333	6.83741359566667	6.96227194333333	6.949175054	6.86581842566667	7.04146158833333	6.92992014
ABCD1	6.950469308	6.934515638	7.020582879	6.993085741	6.797651918	6.777736169	6.744720956	6.864803307	6.804755515	7.135786111	6.751607686	6.817890588	7.049252472	7.002541976	6.79063746	6.921592038	7.01669348	6.942284633	7.126336271	6.910232874	6.950177588	6.948517516	7.026140371	6.764076983	6.939577713	6.950248127	7.038391451	6.507594148	6.949306949	6.886702103	6.81159581	7.151641838	7.040903864	6.878614413	6.6998313	7.14676845	7.954987668	6.622628534	6.921108805	7.051706326	6.75004962	7.519578136	7.042896311	6.461048838	6.846443795	7.703796839	7.438096145	6.689246483	7.218779326
ABCD2	6.520369278	6.5945881195	6.3936089855	6.386583298	6.4790428765	6.5630295405	6.5143529115	6.4422779505	6.407456679	6.5382078465	6.5276363245	6.466663405	6.475158671	6.530366874	6.5988151775	6.521489893	6.582652258	6.530950259	6.4416999015	6.5331539135	6.478658001	6.460628378	6.4866264765	6.4468910755	6.507256261	6.5061109265	6.412504349	6.541609822	6.451726219	6.370005242	6.286278812	6.437509293	6.3703326815	6.640754444	6.430798634	6.502615708	6.523933399	6.543531303	6.644032215	6.412542451	6.4652392365	6.5114002945	6.3978600575	6.5513785445	6.3464234325	6.521536069	6.364977539	6.4994256155	6.5306802145
ABCD3	10.0131517	10.07152796	10.15426349	10.17421195	9.961402541	9.823178101	9.526497727	9.336238301	9.842667158	10.1895301	10.00609029	10.51857201	10.14345925	9.366746323	9.907810182	9.783937352	9.221383789	9.425598332	9.806024145	9.964270026	9.692794266	10.04600728	9.984844337	10.30837202	9.968423191	10.13412552	9.876215804	9.593079166	10.03680993	9.909685595	9.97141711	10.26132902	9.681755788	10.09702076	9.653195687	8.816445226	8.660853652	9.033861359	8.576996171	8.769817416	9.445387033	8.95703515	8.114423011	9.710751779	8.825842858	8.95563263	9.415966487	9.054299575	8.526892895
ABCD4	6.72500560825	6.7452199075	6.671168684	6.89152832775	6.9405564415	6.85316848625	6.77760111025	6.79529044	6.82680553375	6.9070822895	6.906498169	6.71044293675	6.7178016675	6.90511998925	6.74188215075	6.85807589875	6.87656410175	6.80110945125	6.858760475	6.7850837945	6.86018233925	6.6691939485	6.8241286875	6.770903714	6.88730651525	6.82111126225	6.65954743525	6.64752815375	6.77637206275	6.8294902115	6.7966558185	6.81958797875	6.71373967875	6.76501217825	6.72833009825	6.67111976875	6.703618106	6.703569362	6.5779786145	6.67223688875	6.6851196205	6.7433068155	6.63276815825	6.7407943875	6.741695309	6.525191038	6.73418240975	6.64759501125	6.80168368625
ABCE1	10.0774231775	9.6021150065	9.452033356	9.4895408245	9.5654284545	9.880357495	9.788397172	9.2378441245	9.685175906	9.512281922	9.459491172	9.212182884	9.0679411335	9.4904455275	9.4103475895	9.6037293935	9.5563559855	9.9871771005	9.529894792	9.634989508	9.4306066675	9.345113741	9.50177147	9.7366937435	9.357137989	9.8133485265	10.1820186005	9.386974942	9.574927789	9.6670867065	9.6044968475	9.8005203935	9.5562779705	9.7755304595	10.063457667	10.46914288	10.949029535	10.6929811	10.060490688	9.554752074	10.966620385	10.568483135	10.197877262	10.268404495	10.277596565	10.51319557	10.768517805	10.630089465	10.316507875
ABCF1	11.03402305	10.944506495	10.854671065	10.838801225	11.198418085	11.14451694	11.01935459	11.08867613	11.309715115	10.96524539	11.167772345	11.06121496	10.93085691	11.07687314	11.007230885	10.990291855	11.02027369	11.39154026	10.779908215	10.914051655	11.013050855	10.72487224	10.725071565	10.863100605	10.956720335	10.797687005	11.134650685	11.130673045	10.96978579	10.790765295	11.02194492	10.928531685	11.04514627	11.082223115	11.08805762	11.092187125	11.15502859	11.370338815	11.28873208	10.989061785	11.55311715	11.28522523	11.217849075	11.516364745	11.292029825	11.24147313	11.03782542	10.7704614	11.39750594
ABCF2	7.35085992933333	7.40224372033333	7.403952943	7.16227858766667	7.402758103	7.515901886	7.371839194	7.43478384233333	7.52422419866667	7.50425553566667	7.58835440933333	7.49694938333333	7.34896400866667	7.56087034066667	7.413832401	7.30497105533333	7.40915678966667	7.56416458166667	7.476254381	7.41066002433333	7.259642195	7.32574984233333	7.38413093566667	7.24528818933333	7.571698445	7.39135534866667	7.438968018	7.37311335	7.36763936633333	7.31928501	7.47843585866667	7.36006728966667	7.48836483733333	7.44400536866667	7.32367022666667	8.09724460266667	7.68059463833333	7.720281737	7.73469747433333	7.84918479733333	7.998618782	8.02787859666667	7.81875512933333	7.447984471	7.66806987533333	7.672088544	7.44255506633333	7.69644221833333	7.61772044066667
ABCF3	7.752429753	7.710683311	7.920423265	7.761239792	8.169059187	8.034309756	7.594895298	7.803882345	7.930264815	7.862799796	8.335196442	8.01368605	7.806210045	7.985650469	7.807019948	7.985257422	7.964430255	8.01147393	8.13609996	7.695718905	8.005153521	7.729541954	7.852906032	7.618721613	8.070757954	7.919563863	7.908597529	7.784971433	7.685527174	7.577642925	7.871846712	7.768755547	7.902643029	7.989926236	7.609605501	8.284896602	7.813474738	7.843697579	8.225593425	8.388955228	8.098623545	8.309915634	8.543505512	8.229364814	8.759553853	8.342447873	7.761815792	7.970492166	8.480007169
ABCG1	7.66361579916667	7.90842575716667	7.99859371683333	7.6745933635	7.71648653116667	8.03469931083333	8.0535602675	7.97809275716667	7.60633063666667	8.22052406483333	7.92479122166667	8.33320627983333	8.22916996133333	7.96583006416667	8.0605352685	8.04847650383333	8.06535975	8.05412451783333	8.15121428383334	8.203496859	8.01246903933333	7.86413995266667	8.13061956883333	8.118737456	7.84983586216667	7.82318043566667	8.04865461766667	7.67106838866667	7.88553439316667	7.81067432616667	8.13682126116667	8.02704384733333	8.18887739016667	8.39035581283333	7.82169188616667	7.18617134183333	7.66567994583333	7.57859547783333	7.94299523983333	8.43301648883333	7.35595950516667	7.77149516333333	8.22378259383333	7.961189171	7.787280785	7.86591069183333	7.74232703866667	7.87505271216667	8.03118714216667
ABCG2	7.162709872	8.421355232	7.906990669	7.312342616	7.259980004	7.279468582	7.058321399	7.637644508	7.336643028	8.564902529	7.093928636	8.034309756	7.289662817	8.007876496	8.326418595	7.943231463	7.458465572	7.299816751	7.520103564	7.783340534	7.868276531	7.378955267	7.91132752	8.156751776	8.13652802	8.701612977	7.200606985	7.395922901	8.787380363	7.660571087	7.419036072	7.330424417	7.257962421	7.646769683	6.890547771	8.263230534	6.326786584	6.202539168	6.152898494	6.462752213	6.203181902	6.537729905	6.378857838	6.27170988	6.285671485	6.257642769	7.198871131	6.293404522	6.510757478
ABCG4	6.910550144	7.085401956	7.079592353	6.942812782	6.960621724	6.942345119	6.756213844	6.862325438	6.950396793	7.140534271	7.109368821	6.987251808	7.146695938	7.044928446	6.895610618	6.866642204	6.931560297	6.980028332	6.952366574	7.020677572	7.010735024	7.126814216	7.005178921	7.039576257	6.807728243	7.027333019	6.953779577	6.999906751	6.969352792	6.940228624	7.001242438	7.069045703	6.994003582	6.824598392	6.806917468	6.878559291	6.809451586	6.898103046	6.763114103	6.740574797	6.732950691	7.046195019	6.916435844	6.814820567	6.9914128	7.067735496	6.879297717	6.965423027	7.120229699
ABCG5	6.952803743	6.55001782	6.745822855	6.62856643	6.718603838	6.872397452	6.789773895	6.883839822	6.809242028	6.722168994	6.624666001	6.777387895	6.877948177	6.932140451	6.802266643	6.780784354	6.766016214	6.888349433	6.874992439	6.855442216	6.665501215	6.906052553	6.773378301	6.873282523	6.74694664	6.932757864	6.895322391	6.827839156	6.849794106	6.773641483	6.76673434	6.78751255	6.845547321	6.776658021	6.611164947	6.930434762	6.956835699	6.827102316	6.864288037	6.873406562	7.074220233	7.067795995	6.928642231	6.42626243	6.902978033	6.761116075	6.892362685	6.890581387	6.92085167
ABCG8	6.517528598	6.85021443	6.6490556	6.806361466	6.770255802	6.816344502	6.733428514	6.715212598	6.661222738	6.856680481	6.501485967	6.882484044	6.797866063	6.513212921	6.790245456	6.792130874	6.583345105	6.607443099	6.733025957	6.89564495	6.878296663	6.656797051	6.785074216	6.849877072	6.660385523	6.648506156	6.684276417	6.745022054	6.871301156	6.855148881	6.667015212	6.909377329	6.826395908	6.901926189	6.681421824	6.556097525	6.704305449	6.571333811	6.518946186	6.725778637	6.664663368	6.661356272	7.684982024	6.517383186	6.653681361	6.619058193	7.355911004	6.625230015	6.551334616
ABHD1	6.92425059	6.829924277	6.81784233	6.880009644	6.906544681	6.632901021	6.871598188	6.743680806	6.836546775	6.923471997	6.759951692	7.076349077	6.745598585	6.682228812	6.698535539	6.662656733	6.820783946	6.942380516	6.763746457	6.725875546	6.766645405	6.894714016	6.730233499	6.689038343	6.888251842	6.775788802	6.806106115	7.005223321	6.933506284	6.792246902	6.826758693	6.886449049	6.693289223	6.737724951	6.985483944	7.156330992	6.866273192	7.100039514	6.670213999	6.929279254	6.903195875	6.873961935	6.751289703	6.475289739	6.898737473	6.863232991	6.685043327	7.123835541	6.746418198
ABHD10	9.070176809	8.819371316	9.26122764	9.355350755	9.436089318	9.104355888	9.131524849	9.37414478	8.970262785	9.330781834	9.657917096	9.348623441	9.319615419	9.476392882	9.363936087	9.459310894	9.514866816	9.18969575	9.469780432	9.218063496	9.391152889	9.522991946	9.423743462	9.570413939	9.524602901	9.364882754	9.281658845	9.484038945	9.362101635	9.354437721	9.302023166	9.214555522	9.147766959	9.180975637	9.22435789	9.734646776	9.519629946	9.152850495	9.999264642	9.614961384	9.853145768	9.543444025	9.174311218	9.766129901	9.773872398	9.704767862	9.606116514	10.16892107	9.759854204
ABHD11	7.662484771	7.59320225	7.53992059566667	7.38893630633333	7.58129449466667	7.627171301	7.68936328533333	7.30710448566667	7.851835324	7.57216891633333	7.74378047166667	7.80074964633333	7.36419182033333	7.594749584	7.580762464	7.59042324766667	7.375181023	7.57162487233333	7.503081276	7.50274027766667	7.35932801966667	7.29427597266667	7.33752487033333	7.55123787566667	7.51108285266667	7.67934991766667	7.65903561566667	7.63235102466667	7.476750757	7.36852402633333	7.44588991433333	7.687598557	7.40247011466667	7.547711404	7.64250687933333	8.102801592	7.33034901033333	7.728293918	7.786507669	8.46136868566667	7.70532965833333	8.02223413	7.858287388	7.85112118833333	8.54866522933333	7.94912401866667	7.61493444366667	8.13079232466667	7.609294049
ABHD12	9.01365830066667	8.810573987	9.08395323	8.80408840666667	8.797584735	8.88869064833333	9.02811281866667	8.980151914	8.90046454266667	9.154229502	9.15102875533333	9.20975821566667	8.94968696766667	9.06241673766667	8.914187706	9.23301624733333	9.16335253133333	9.052502709	9.07295431066667	9.122715169	8.82925832466667	8.84424601	8.94532714066667	9.116638208	8.90364018966667	9.24665806733333	9.091214538	8.874949625	8.97873012133333	8.66931008566667	9.12904025966667	8.742749194	9.00098842	9.16415112733333	8.75212150133333	10.1109020636667	9.785455691	9.95128598166667	9.684375264	10.0185972723333	9.141969178	10.3357813546667	8.79218411266667	9.29347352533333	9.65190661533333	9.765124467	9.28974205033333	10.1009082913333	9.93687723833333
ABHD12B	6.586262178	7.190685694	6.84733178433333	7.125172542	6.864803227	6.88124440033333	6.711239195	7.32889498	6.65175704466667	6.642083168	6.910526395	8.158316953	7.01680294866667	6.659403668	6.62203387433333	7.08229461166667	6.68789909533333	6.78447206366667	6.61850868766667	7.455644847	6.95641548433333	6.84596590133333	7.280990986	7.27492639633333	6.76258187033333	6.92446615666667	6.80404499533333	6.78254259133333	6.80718548866667	6.75020733533333	6.70849871933333	7.76424817233333	7.01389307733333	6.660075901	7.332671969	8.894925558	6.65164024866667	6.77943716766667	7.43067107366667	7.21500988133333	9.93311684	6.756853043	6.656019568	6.74333674133333	6.81565742866667	8.62224326333333	6.718655065	6.72752460733333	6.75506575933333
ABHD13	6.7683187895	6.7725699735	6.8660283885	6.873511223	6.91370172	6.824599361	6.9548350715	6.849145635	6.9637378355	6.7861534805	6.76578203	6.884820192	6.8855010745	6.8652029085	6.5891449435	6.849183669	6.7590406665	6.8172239095	6.811106735	6.7383877895	6.8411692015	6.9043183525	6.780355005	6.851328296	6.642082531	6.9458315975	6.8017151045	6.7412436235	6.8026302845	6.8041000915	6.815505464	6.840203588	6.709183942	6.9002497515	6.7372513015	6.757933417	6.728929257	6.8989662045	6.8346163235	6.7907198845	6.7738580075	6.857005873	6.801981923	6.816979588	6.86413664	6.791133764	6.78878335	7.018551295	6.825879395
ABHD14A	8.769249372	8.673842762	8.686091393	8.85637274	8.852418905	8.797284657	8.946583118	8.787878103	8.741455383	8.460839173	9.040626558	8.005946327	8.422633562	8.883742467	8.495137499	8.637301853	8.902967824	8.846769122	8.627795097	8.691991124	8.665656797	8.803008386	8.561837419	8.401263749	8.880637921	8.973161116	8.900503545	8.752934587	8.805446659	8.709161232	8.636538503	8.527392695	8.800781533	8.547837212	8.603844254	9.072086759	7.8745216	8.561837419	8.172472083	8.915354717	8.971109765	9.319907625	9.31437215	9.328988649	9.122801178	8.889999747	8.938264835	8.596524197	9.636686516
ABHD14B	9.262442801	9.055173793	9.156370953	9.192605414	10.01054837	9.388363275	9.255640976	9.465448993	9.535473534	9.539353716	10.01908228	9.713285865	9.848896396	9.619488758	9.694567721	9.548183524	9.442669181	9.64656399	9.673159092	9.292151952	9.745837127	9.292151952	9.540974994	9.600785198	9.542521256	9.293087164	9.25532251	10.08187979	9.648486348	9.374426837	9.496081764	9.339887568	9.604098243	9.528637693	8.920583269	9.80266538	9.359940298	9.458328676	9.801366707	9.822899006	9.569774318	10.00258058	10.18300672	9.973155956	9.885377929	9.717286599	9.450125517	9.65862207	9.980694993
ABHD15	8.179237991	8.320393504	8.448092228	8.146111624	8.081068777	7.961085244	7.988882077	8.114186902	8.324290513	8.401509084	8.174109165	8.565158731	8.322601267	8.449324166	8.161099717	8.168826325	8.360969554	7.899540425	8.307422456	8.107231117	8.39687001	7.885693725	8.670341092	8.261538289	8.021348849	8.335432846	8.201763305	7.971187448	8.353895976	8.17201223	8.198449271	8.037252694	8.237007336	8.217695051	8.174488071	7.506163947	8.685100455	8.184994937	7.197760505	8.442539274	7.714334601	8.174109165	7.675298657	8.370104768	7.698200312	8.158585786	8.64665384	8.547562712	8.242147141
ABHD2	7.225858343	7.12870003933333	7.39261949366667	7.295637038	7.33293966966667	7.42835662533333	7.25071349433333	7.287388488	7.209907542	7.30042461766667	7.31086074766667	7.342041007	7.39267909333333	7.19897492433333	7.46018174633333	7.25765366066667	7.26520974266667	7.35125777633333	7.30457281333333	7.21477320366667	7.424834569	7.23472947166667	7.174100518	7.21261050166667	7.33639866266667	7.17646536433333	7.42690582933333	7.222943954	7.36937977866667	7.134803839	7.27716169066667	7.391934095	7.34571907833333	7.45437543533333	7.42262701566667	7.679229949	7.841244978	7.50549546366667	7.753750383	7.639000504	8.49191796533333	7.824274199	8.97539215233333	7.66041496033333	8.04333246233333	8.51601389833333	7.806902374	7.305128266	8.08345205133333
ABHD3	10.66271685	11.2671398	11.44128014	11.15104194	10.83109865	11.18656	11.1345557	10.99863092	10.61409916	11.86725828	10.76048228	11.75575053	11.43605926	11.03320758	11.57502316	11.46002851	11.04757279	10.96997118	11.25018742	11.25536589	11.12173581	11.32627535	11.05048894	11.1682153	11.3709158	11.34404228	10.98480682	10.50728136	11.18593967	10.92998029	11.27521847	11.36830665	10.89712237	11.28752972	11.06948214	9.558466856	8.18914254	9.007026355	7.738658793	9.648486348	9.630017185	8.52984185	9.692794266	10.48608935	8.35176758	8.91117076	9.594264011	9.673810935	8.663768866
ABHD4	7.30056922	7.563695525	7.805627592	7.457500094	7.259688362	7.441390076	7.38896051	7.540319207	7.369465676	7.777280647	7.729924698	7.638187366	8.103566606	7.460515939	7.843889418	7.762723608	7.428282887	7.561256112	7.789162467	7.952844322	7.791867384	7.58093976	7.643217909	7.797391267	7.719580773	7.723863255	7.676892149	7.2199687	7.670629044	7.521474907	7.556364148	7.640007194	7.682236032	7.595703934	7.274626562	8.045339119	7.150286719	7.024082614	7.498015332	8.052355712	7.332991531	7.713763063	7.377721807	7.654916936	8.091670839	7.809600593	7.952186545	7.506325217	7.94449663
ABHD5	8.147854554	8.754942145	8.852684755	8.419214345	8.034309756	8.404925526	8.031707407	8.113086617	8.190363695	9.11741617	7.747527212	8.968247125	8.840116263	8.169791443	8.700093994	8.693898091	8.391956309	8.033202707	8.487863698	8.604644895	8.804838984	8.201317144	9.034122132	8.785964016	8.18709947	8.430147231	8.625224293	8.25316472	8.402756856	8.459287032	8.18914254	8.787878103	8.653779632	8.597039649	8.16239247	8.107699182	8.92623195	8.142680932	7.66526632	8.214935049	9.021788748	7.982730857	8.410429114	8.603344619	8.042251297	7.971882054	8.595281966	8.303474935	8.350271738
ABHD6	9.667191574	9.756203615	10.26509979	9.553339749	9.571084391	9.644009541	9.308671253	9.684297483	9.593347627	9.730717589	9.682719109	10.05664817	9.985265582	9.855139334	10.05115865	9.755512439	9.922653121	9.175466503	9.998576438	9.72907255	9.784578445	9.403288114	9.743246112	9.78557228	9.829318797	9.98986362	9.711798555	9.389287799	9.80070078	9.39927392	9.632542931	9.446032933	9.912559368	9.99889406	9.679148282	9.440715931	9.137337622	8.628072363	9.217754265	9.434006859	9.735320477	9.457054942	9.43942828	9.293699121	9.235448706	9.585221594	9.718651852	9.602156417	9.68987567
ABHD7	6.920934574	7.476231908	7.064430784	6.995391086	6.928371881	7.131502834	7.254192293	6.963995292	7.048177902	7.080590255	7.124254003	6.868301663	6.887026708	6.877003332	6.940814928	7.012594113	7.128090205	7.004631624	6.913248571	7.096946043	7.036527624	7.082866616	6.937040416	7.101198752	7.053307631	7.007863923	7.11277836	6.939946968	6.755024028	7.067911671	7.0226379	6.93484482	6.862850365	7.217075113	7.073185689	6.982178607	9.767755737	8.36480746	9.146535223	8.004293255	9.19751123	8.813097121	8.463532488	8.291028364	9.823852048	9.503464685	9.309542499	8.481521706	8.61237935
ABHD8	8.042846765	8.542173151	8.122923881	8.155808993	8.067841983	8.129541738	8.114423011	8.27038516	8.059141826	8.499206571	8.135004466	8.265580527	8.47501189	8.070757954	8.227899995	8.165323306	7.99727816	8.049779416	8.130874776	8.072060129	8.344913387	8.202908215	8.583870485	8.141607599	8.302528644	8.136954454	7.93712749	8.258842898	8.407690564	8.424267858	8.004293255	8.276762306	8.277205535	8.118992045	8.22393552	7.487210585	8.017291569	7.582881363	8.181165489	8.653292003	7.498908712	7.988261333	7.308080069	8.318277326	8.27038516	7.487501004	7.86417558	7.918726076	8.593134642
ABHD9	6.832806733	6.50233318	6.57324861	6.811258852	6.765164671	6.652625698	6.800152822	6.892754268	6.41591854	6.603831882	6.664341336	6.519396434	6.814777224	6.843169114	6.722655794	6.830325128	7.048584894	6.8625248	6.788131513	6.679999877	6.930661575	6.783782808	6.862984551	6.702155028	6.870921416	6.785624299	7.109687303	6.690598078	6.966599241	6.531887076	6.684767917	6.869652931	6.779078586	6.696781559	6.671476656	7.211932991	6.601095293	6.77344188	6.711833442	10.07822467	6.707202853	6.869103966	9.696597484	9.367943582	6.915411353	6.881802604	6.919233009	6.521022578	7.009010064
ABI1	8.408855097	8.575388798	8.362885573	8.391134048	8.478221652	8.3749665915	8.369954121	8.329202033	8.428158527	8.397232822	8.170793174	8.5423009235	8.573099813	8.441583483	8.3844696735	8.414440063	8.390078982	8.3495303955	8.4894505025	8.484973328	8.4203743995	8.392160246	8.4995721945	8.5330626305	8.416183522	8.379169991	8.4105776755	8.359584902	8.413116189	8.5762374025	8.511989284	8.542461038	8.3991393475	8.4512309705	8.4902548705	8.2774537295	8.2299161145	8.1526348515	8.30846043	8.2286705505	8.2955992055	8.163338116	8.292760591	8.192502173	8.113707169	8.3020238915	8.233565534	8.3383358705	8.1149041395
ABI2	7.1887630335	7.2756227775	7.0876464865	7.30702496075	6.99721649825	7.1385544085	7.2695537115	7.23787866025	7.106494039	7.1812321955	7.16747324625	7.087853394	7.075149513	7.11556451125	7.150275623	7.1599816655	7.261498712	7.168067844	7.1248522365	7.145605688	7.168527246	7.24298840425	7.14845803425	7.25639003375	7.15045950225	7.2195355495	7.07209402375	7.15845132825	7.11767092125	7.1225284485	7.1660208485	7.15221098875	7.264990663	7.123108458	7.22477929425	7.61279208	7.468465418	7.4422663135	7.28323698325	7.73412262375	7.42048972475	7.55784001425	7.30073364725	7.530929967	7.237023654	7.47343253675	7.46375424825	7.393764161	7.37961847875
ABI3	7.733180774	7.607509484	7.721348071	7.881620971	7.415096127	7.812092865	7.606074072	7.679033656	7.522680618	7.834443258	7.447925425	7.604063624	7.655287163	7.678166367	8.048701661	8.038522732	8.153386521	7.770245985	8.129112601	8.091900946	7.758537968	7.747330855	8.149174492	7.642716275	7.759189671	7.874942748	7.439656563	7.351685837	7.803882345	8.277879716	7.884662465	7.943654379	8.192168642	7.796631199	8.124675869	6.823905083	7.370962486	7.322387638	7.127802586	7.229323873	7.205535615	7.201102714	7.046195019	7.05568359	7.448067952	7.062503137	7.37406094	7.044177536	7.637816204
ABI3BP	10.4148663	10.19729401	9.12974694	10.21131043	9.740868406	10.22167463	10.42167189	10.01649979	10.36153752	9.82027406	9.518014855	9.124970115	9.122553906	10.17303395	8.782655817	8.900799579	9.644644901	10.35608224	10.14306304	9.952100318	10.19381387	9.813943591	10.1564922	9.919139981	10.36415053	9.846502583	9.959705199	10.62837654	9.823525803	10.55174813	10.0743692	9.769727389	9.952752979	9.552782934	9.866055104	7.015132992	6.787148954	7.487501004	7.481383639	7.287220438	7.595882186	7.376597804	6.95528116	7.717638674	7.303850614	6.903097236	7.625482503	6.70980217	7.536202473
ABL1	8.31517084533333	8.48286771566667	8.09209862766667	8.18966975966667	8.319817379	8.29362230233333	8.11926932333333	8.21728151966667	8.37371593966667	8.22026172766667	8.188884218	8.311053645	8.23630426933333	8.46322155466667	8.38542129	8.40319955566667	8.351927131	8.51785944133333	8.37574564233333	8.253874595	8.495043039	8.2267979	8.27570254366667	8.18102851966667	8.24796162066667	8.19769072766667	8.267638668	8.88953268333333	8.33274223233333	8.21726484933333	8.351743035	8.23739044733333	8.28386876966667	8.22419164833333	8.27276958633333	8.35972684266667	8.47988091533333	8.34649387366667	8.21409416266667	8.48390171366667	7.791346017	8.246542904	8.31489356033333	8.649911727	8.26574496266667	8.408877409	8.18199206833333	8.25237276566667	8.39555997533333
ABL2	6.90193098766667	6.837165854	6.80633535466667	6.74063317166667	6.85255301833333	6.96398202166667	7.02462455	6.82742042166667	7.00798099766667	6.62687163133333	6.85226326166667	6.74738071733333	6.781326249	6.852784767	6.86823429433333	6.747281078	6.902467966	6.99051603766667	6.815842684	6.70239882766667	6.73324957433333	6.816159933	6.66357804466667	6.65421110566667	6.86385155433333	6.66104992033333	6.82066292633333	6.775660487	6.843898416	6.674112362	6.77796776166667	6.82966052033333	6.87187750166667	6.646201318	7.08230808633333	6.82198760533333	6.79487245266667	6.86414891066667	6.77183577933333	6.66374046566667	6.92671104566667	6.830453191	6.903960172	6.785646684	6.78715056266667	6.78004850333333	6.708700184	6.945083218	6.82238483233333
ABLIM1	9.2944309905	9.03381513125	9.28609509425	9.27982095925	9.32555884775	9.22808428325	9.3007244785	9.1136844345	9.3680282445	9.043422809	9.1501388475	9.39304923075	9.45445908925	9.003007762	9.048957686	9.101860354	9.10827987025	9.05894931475	9.12744575275	9.13880019225	9.1095384525	9.198159345	9.049645099	9.14706837875	9.13797018425	9.1343629485	9.26052580525	9.3870620935	9.1052208405	9.10027489175	9.18000869675	9.0658804505	9.13369953725	9.27276961	9.15374089425	9.01948978425	8.74491939675	8.9572772375	9.3653930045	9.488671113	9.8998047765	8.70626298975	9.37596728525	9.236721994	8.84751592575	8.935291137	9.1461888295	9.4899668715	9.0556056785
ABLIM2	9.096289923	8.462014028	8.997273482	8.773851174	8.855824794	8.301335529	8.325021691	8.924835281	8.857474428	8.909648508	9.076092177	9.368261299	8.899686752	8.941074758	8.849799088	8.972611772	8.694473956	8.493878902	9.199136823	8.758821975	8.380317993	8.942531428	8.86556456	9.294007293	9.20077571	8.855335222	8.86745788	9.004032665	8.836208229	8.485343767	8.899065922	8.400266698	8.700328071	8.809607143	8.332362925	8.595028724	9.478207209	9.949576542	10.80859427	10.41232666	8.807076723	10.33855345	9.446636827	8.425050014	9.395596731	9.787280069	9.098636801	10.90754013	9.99510469
ABLIM3	7.342958064	6.91505607	6.835609969	7.092203044	7.299693049	6.931137282	7.14798056	7.207406188	7.011593437	7.225976745	6.909269532	6.66513488	6.951012902	7.474206354	7.047480786	7.275373377	7.339693893	7.299338357	7.330945075	7.206341705	7.480288795	7.269724356	7.392329234	7.18321489	7.408516157	7.297611687	7.46863005	7.285395304	7.14640188	7.195613277	7.087839549	7.320696594	7.220404286	7.308500786	7.007714737	6.623287644	6.828355337	6.545339054	6.879386477	6.643356712	8.236380646	6.58194943	8.084893778	6.765565398	6.766688609	6.610623077	7.265183437	6.53517367	7.119048609
ABO	6.407831186	6.453942135	6.403029342	6.395601365	6.54486713	6.703390198	6.415872049	6.586154707	6.62020851	6.614343945	6.627635012	7.134321995	6.781263076	6.689399044	6.770077541	6.583829585	6.324259284	6.528901735	6.645298464	6.635181149	6.512947274	6.775872395	6.4411905	6.678052304	6.570309044	6.260762972	6.465969121	6.598528152	6.213991708	6.407183557	6.673934915	6.706947922	6.466713062	6.640462339	6.662127478	6.76268616	6.507839604	6.487428303	6.457662338	6.682485274	6.688878649	6.51801545	6.339165543	6.652009278	6.620635651	6.586444778	6.622395947	6.571258567	6.642780382
ABP1	12.27038819	12.32855773	12.71244465	12.56252713	12.56708678	12.45942121	12.2372833	12.45786432	12.11588523	12.13472008	12.95001086	12.62825636	12.81665377	12.46840772	12.64352057	12.30645687	12.16472076	12.23376693	12.46725778	12.26076211	12.17110641	12.30408537	12.44872947	12.10489838	12.71552776	12.18482466	12.00428384	12.20993239	12.54548523	11.72708111	12.40798618	12.61054378	12.38244881	12.52624035	11.8699866	11.69714868	9.259478193	10.77062012	11.18406038	11.6752893	9.412897463	11.16211603	11.54290671	11.23477313	11.64357481	10.31310709	11.09918378	11.06034522	10.84660721
ABR	8.550840246	8.60526541833333	8.596592126	8.49644792833333	8.623325748	8.52945292233333	8.46562568966667	8.559537645	8.622321036	8.688771994	8.56441763433333	8.697239653	8.85206704633333	8.63713439366667	8.818283912	8.74257160366667	8.72332598733333	8.63120624433333	8.84643598766667	8.651546136	8.72147534866667	8.443731317	8.693957461	8.671680226	8.53439841533333	8.472487346	8.54085148933333	8.595980673	8.73072864833333	8.62441034833333	8.474042146	8.71860672166667	8.64143089966667	8.666113952	8.50402352033333	8.20263129666667	8.247677882	8.348581997	8.563047581	8.236893054	8.157551032	8.054676684	8.48700524433333	8.36144525966667	8.36152419933333	8.44950158266667	8.54142985133333	8.38903645366667	8.39110775633333
ABRA	6.40884007	6.478746794	6.2938705	6.282779009	6.445255514	6.454297258	6.305929471	6.323288233	6.372494136	6.536008929	6.280404688	6.33447027	6.588575182	6.471730399	6.432832751	6.495398457	6.324032118	6.345505336	6.44565367	6.261498515	6.462424821	6.294746598	6.539077606	6.409916484	6.456537282	6.411447271	6.353259795	6.183573342	6.421275931	6.345747088	6.241119582	6.640791926	6.467034606	6.245072896	6.255363724	6.420080805	6.316629386	6.554165132	6.447066207	6.358728337	6.357401283	6.459810665	6.331127416	6.547933602	6.413270096	6.348361504	6.364720366	6.322920953	6.340242986
ABT1	7.952413508	8.010809211	7.801953861	7.795167728	7.849521859	8.092321797	7.959207075	8.075599349	7.929844777	7.949658462	8.026376736	7.829378577	7.549865059	7.91315635	7.743841024	7.901393228	7.904141336	7.963852394	7.805046652	7.915857547	8.094218516	7.927153143	7.803092208	8.097475247	8.023317604	8.019350989	8.190590345	7.75260859	7.941363528	7.898680277	7.977658876	7.90581086	7.852694411	8.109421155	8.190590345	7.846090782	7.708190899	8.111276668	7.90821147	7.685338532	8.373561577	8.040435167	7.614343863	7.880092628	7.673125171	7.873507041	7.936292429	8.090786411	8.145223074
ABTB1	7.7901323	7.777556307	7.6500854105	7.6614359845	7.849559892	7.5532138195	7.8505060725	7.7617451695	7.873391522	7.9150157915	7.99439965	7.8042856495	8.140722456	8.048566154	7.764944652	7.766491648	7.978971838	7.8229282595	8.0357925255	7.7653168105	8.0663414805	7.6844134485	8.2611155935	7.883896765	8.0189448715	7.63910206	7.556863416	8.0409040065	7.785071619	8.038143899	8.051492638	7.885735336	7.784240044	7.671313555	7.659642939	7.4775453165	7.417061944	7.153266347	8.2045027855	7.422345028	8.3126193065	7.567773781	8.303185915	7.9404817135	8.270801632	7.734825673	7.4255926945	7.3641154215	7.9611164665
ABTB2	7.363050852	7.359502607	8.029151377	7.791220215	8.096570799	8.019799336	8.228848279	7.956816154	7.870266181	7.895000464	8.131330264	7.921262325	8.021348849	8.222302758	7.691282082	7.927805994	8.131592518	8.430879829	7.550169733	7.672402687	7.422663894	7.556833884	7.680631406	7.803092208	7.873507041	7.922092029	7.941363528	7.637134681	7.490320834	7.626454584	8.033651934	7.524999928	7.779334373	8.366002659	7.876909308	8.069620294	7.644882729	7.77381847	7.37209572	7.937952466	7.238153124	8.643663209	8.000025531	7.292925477	8.215646979	8.113744005	7.782010178	6.735503865	8.013261513
ACAA1	10.56096173	11.14467758	11.28365046	10.95851438	11.23290061	10.76582017	10.77114574	10.95750072	10.96997118	11.54375902	11.72536187	11.53865275	11.13232759	11.10378979	11.13348821	11.16991004	10.7505868	10.76522336	11.12173581	11.03607379	10.97660268	11.28439159	10.97427709	11.13399412	11.38135089	11.42216654	10.95354516	11.16761097	11.34606348	10.91632561	10.89863947	11.09918378	10.87986838	11.0265414	10.74909593	10.12689116	9.883919557	10.02674698	10.00577211	10.26546535	10.65704075	10.62443925	10.20052063	10.55870381	10.76522336	10.19685918	10.60005976	10.28261188	10.78530857
ACAA2	11.38065997	12.51615835	12.44991238	11.95501847	11.69079817	11.9092638	11.27452145	11.50259879	11.13754809	13.17428355	11.37952377	12.72558508	13.26012725	11.30533027	13.31840663	12.71244465	11.81140055	11.76377509	11.96909322	12.87281992	12.62671582	12.20785948	12.68301916	12.68440634	11.96358511	12.16074318	12.12204536	11.69871399	12.70492678	12.3684229	12.02576952	12.76944581	12.10818487	12.39348287	11.29436308	10.51553904	9.837664502	10.86253644	9.997162322	10.46148423	9.874130733	10.6358486	12.61344646	9.888802983	10.48312101	11.1646484	11.4867256	10.69050915	10.74954605
ACACA	8.51432012733333	8.66445737766667	9.03066046233334	8.78290293533333	8.777284591	8.78864598933333	8.61591831	8.87706686566667	8.88104258633333	8.46952566866667	8.674769119	8.51111871	8.569989483	8.72837000666667	8.84050023433333	8.78680465833333	8.87411100666667	8.78137547133333	8.739972099	8.54014228366667	8.44588671733333	8.51245818433333	8.26379658566667	8.65704391566667	8.678801774	8.93150779666667	8.865830398	8.53977952933333	8.89451322266667	8.52063098233333	8.41117627066667	8.74670380666667	8.702027667	8.540239913	9.01833066733333	9.43136452733333	9.19486276533333	9.23095251833333	8.98017071166667	9.61934245266667	9.147774782	9.370364836	9.69556768966667	9.295363427	8.78636541433333	9.29932786166667	9.430256975	9.56967732166667	9.219556331
ACACB	9.808989343	10.83959794	9.466050366	9.785962819	10.40486152	9.409131059	10.02600318	10.06677504	10.14906417	10.3761655	10.17571893	10.79324936	10.80859427	10.13958767	10.05818653	9.940990367	10.08493572	9.731017519	10.53452476	10.03091559	10.62531161	9.438210437	10.30837202	10.18461319	10.16191918	9.601106376	9.699834978	10.3971669	10.49370311	10.07001862	9.912906076	9.911132291	10.08777795	9.87795528	9.419829059	8.608126093	9.231627255	8.658185983	9.528637693	8.913733106	7.702774262	7.872927926	9.116217656	8.212436224	8.876257887	8.386928353	7.922868488	9.061361059	8.969112873
ACAD10	8.826666346	8.966310022	8.821038072	8.780263793	9.137882442	8.689857846	8.752363072	9.006118927	9.102660037	9.19751123	8.757227795	9.244586214	9.533864131	9.218652389	9.463334129	9.366403655	9.093703459	9.010270391	9.214254814	9.029163281	9.437897032	8.585418273	8.938560406	9.000229011	8.673842762	8.558430945	8.744943184	9.185522441	9.203680875	9.139114752	8.954824718	8.953463306	8.930284674	8.882396624	8.550414292	8.276974441	8.856949472	8.323080081	8.574443554	8.512532489	7.750381521	8.735198072	8.594515518	8.415932725	8.652783185	8.862033292	8.992046886	8.831078387	8.648196258
ACAD11	9.042730084	9.563952538	8.901606026	9.167949626	9.365466102	8.880907201	9.262442801	8.916203329	9.31252036	9.331665959	8.500203757	9.371700662	9.408163441	9.302334261	9.473849876	9.441700491	9.343095492	9.300159881	9.510674181	9.286030093	9.422575714	9.111187309	9.406935265	9.445047006	9.180099353	9.124659314	8.782400469	9.463645757	9.597585096	9.784900008	8.844914766	9.334452521	9.428342743	9.125788631	9.117075016	8.086653652	8.55619523	8.168063711	9.19751123	8.252218632	8.875988871	8.702105016	8.486577159	8.807076723	8.034939005	9.175196259	8.332121229	9.278342481	9.099818564
ACAD8	8.464603803	8.507468778	8.377283048	8.415278154	8.5244844345	8.4858324605	8.5933292055	8.3708419185	8.499525208	8.5877919815	8.350870008	8.660558581	8.4047882065	8.39197119	8.5654005875	8.6712020475	8.6869747145	8.528419035	8.6650401075	8.4849158345	8.618128242	8.5299349845	8.4953670175	8.5379501465	8.525580472	8.5701228935	8.507240162	8.390526373	8.502781	8.6739255825	8.4411545765	8.5277171585	8.340256508	8.425081283	8.485647768	7.980786252	8.061805185	8.0827657475	8.010422578	8.308591806	8.47888872	8.0146479615	7.8643182345	8.609739966	7.8829577705	8.188870447	8.682357615	8.3622786145	8.096923821
ACAD9	9.782913885	10.18064757	9.644644901	9.768418268	10.57050129	9.950995996	9.777724608	10.26132902	10.02274038	9.892640066	9.823852048	9.977182551	10.0634242	9.885707039	10.00609029	10.07296364	10.04283897	10.05221467	10.05891788	9.966037935	9.848179029	9.883919557	9.629056419	9.908959258	9.908197534	9.95346052	10.01022215	10.06966858	10.07588986	9.774213384	9.697495964	9.803953547	9.901913863	9.720400449	10.19421613	10.09735437	10.02636373	9.796694	10.64427371	10.01092711	10.13521134	10.22210935	10.17495583	10.27094506	10.81972012	10.57005081	9.655211753	10.07476504	10.78978342
ACADL	6.663329415	6.80506252	6.714502257	6.882421137	6.388339089	6.719774741	6.987441927	6.561088739	6.610095184	6.602430971	6.861622934	6.707572961	6.758221299	6.831377077	6.626659231	6.613545009	6.678961175	6.725322818	6.736693824	6.802266643	6.8145523	6.784868913	6.423232868	6.73465822	6.470649442	6.672757874	6.670001209	6.923026084	6.691993228	6.813786035	6.734152427	6.780095025	6.545181549	6.822236925	6.757211323	6.587888372	6.720397023	6.819583434	6.879981536	6.64462349	6.795408955	6.51524135	6.706870156	6.737766639	6.638863101	6.626659231	6.631425159	6.669089249	6.568629959
ACADM	11.230647235	11.388409045	11.060173385	11.021132765	10.83100465	10.822551735	10.92693299	10.65726276	10.752646645	11.3208533	10.41859139	10.96409806	11.050809705	10.771590025	11.191089535	10.97166717	10.926644045	10.301341854	11.15297885	11.18709271	11.02874998	10.96878614	11.377555325	11.48951756	10.790698575	11.006701235	11.051879495	10.813385215	11.16631906	11.10602389	11.046271135	11.0844384	10.84647257	11.227733895	11.077141705	9.060289203	9.651985536	9.548532137	9.1920087605	10.32594395	10.0602725715	9.6568301485	8.8879884255	10.44316986	9.1489778615	9.496994438	10.212998338	10.116023725	9.2175617045
ACADS	9.324600325	9.784578445	9.695892322	9.713428202	9.851713341	9.664193267	9.148655062	9.529275973	9.633503827	10.32054863	10.17766476	10.40112261	10.11826058	9.450760489	10.07998519	10.24248633	9.589548084	9.37414478	10.10344329	9.935153854	10.30345355	9.644644901	10.11336715	10.16390412	10.01758253	9.659614068	9.957535744	9.998275892	9.950995996	9.462115348	9.729696171	9.711116305	9.949576542	10.24374903	8.773581481	7.969215085	7.397221638	7.939247444	7.694608482	8.665964098	7.995197392	8.012856115	8.975448844	7.844328167	8.741161511	8.839634127	9.167016442	8.907211124	8.644419598
ACADSB	7.5192736	7.234435341	7.492648982	7.423210729	7.594895298	7.429124074	7.692329149	7.285802499	7.609605501	7.42307819	7.594381562	7.201532768	7.307637889	7.549865059	7.475338279	7.528654958	7.431465033	7.407287162	7.4521563	7.233176076	7.35424587	7.210438165	7.187596416	7.541110994	7.540175061	7.494918006	7.509998945	7.633786371	7.48855435	7.37259632	7.474206354	7.457363065	7.334146796	7.31155644	7.183568645	6.807063757	6.986602208	7.058600041	6.974950666	6.976154919	7.53008773	7.057371249	6.682569826	7.019300524	6.804376995	7.001203191	7.222948494	7.394541386	6.981154125
ACADVL	10.5816982473333	11.008256272	10.951062958	10.686168054	11.0426746513333	10.7796578783333	10.6116304986667	10.4754065976667	10.9970919036667	11.0738298426667	10.8741205836667	11.1949781766667	11.2227626773333	10.4856366043333	11.046885085	10.7701041546667	10.5385523733333	10.7344095373333	10.7384866183333	10.9134796786667	10.9689474966667	10.6824350273333	10.5584328803333	11.0166122153333	10.68401033	10.8337766796667	10.6969583826667	10.701708462	10.9959097793333	10.8143296733333	10.7088325263333	10.861690461	10.5857794433333	10.8679633116667	10.602827881	9.682914983	9.088664425	9.53601936333333	9.72640737866667	9.52639579466667	9.50034135066667	9.62172461233333	9.77197418	9.725555819	9.90784241866667	9.77303492333333	10.4736629026667	9.78718086033333	9.85563831233333
ACAN	6.037234811	6.359778831	6.200723658	6.242194328	6.462101535	6.408798214	6.372823873	6.27976636	6.230162878	6.202539168	6.197949921	6.290286626	6.402118927	6.304998989	6.277990808	6.340604044	6.313163578	6.196689161	6.068904303	6.071285076	6.260762972	6.170901834	6.211538036	6.384813743	6.353147684	6.259237102	6.253787007	6.149957434	6.308890792	6.175343105	6.218799843	6.203390628	6.026010182	6.353080714	6.198601981	6.412583446	6.487907604	6.30072187	6.288137743	6.253044074	6.418856496	6.222010504	6.120773792	6.38024626	6.514545842	6.318288894	6.287943935	6.448732413	6.192770477
ACAP1	7.686633943	8.008094584	7.684614899	7.962741084	8.854830361	7.776199347	8.364547594	8.488821296	8.099102769	8.391748383	8.535716299	8.580955059	8.814947023	8.079112452	8.528088701	8.278437524	8.543230515	8.590576575	8.351289271	8.258842898	8.361197525	8.083704944	8.723619602	8.025788514	8.199157363	7.799833216	7.855453551	8.462251967	8.080661298	9.388037705	8.110099273	8.363599922	8.209184097	7.757816392	8.710755997	8.303474935	6.795594106	6.922637746	7.150885537	6.828603507	7.076177511	6.720376835	7.03429496	6.750960557	6.947194568	6.73107405	7.536847403	6.946290012	7.529921651
ACAP2	9.503464685	9.578122179	9.661590185	9.521390977	9.291303102	9.552157152	9.505390494	9.422575714	9.298900689	9.731688274	8.919439565	9.539643047	9.529926556	9.551443929	9.823525803	9.586863229	9.290084985	9.285747102	9.622348219	9.629337896	9.426801318	9.377219689	9.419829059	9.856847684	9.581360717	9.406935265	9.25416135	8.96603124	9.583666676	9.612393303	9.265392849	9.798731353	9.478500714	9.478207209	9.622040493	8.491855359	7.506325217	8.86745788	8.116209417	8.051272596	9.033286972	8.104651405	8.042846765	9.331095756	8.229657182	9.051986526	8.491311794	8.948233161	8.147411471
ACAP3	6.316399147	6.311169443	6.133725185	6.063689646	6.346524346	6.216667509	6.373653021	6.282403027	6.188442908	6.249520427	6.218324921	6.347044505	6.397148616	5.898355222	6.314136027	6.095429473	6.403798442	6.093803132	6.21717653	6.13546858	6.175343105	6.125357373	6.379170061	6.214380776	6.258362854	6.258989266	6.330012788	6.23282315	6.201717337	6.196030842	6.150702736	6.350611405	6.242882154	6.148461267	6.117351237	6.146946684	6.306476413	6.231735105	6.342301602	6.485743328	6.188950559	6.233421261	6.274095945	6.424623963	6.281912422	6.296295918	6.298356084	6.09699242	6.208964529
ACAT1	12.53155453	12.57594064	12.85843924	12.52166912	12.56252713	12.24949791	12.49106614	12.50940966	12.50485226	12.72199942	12.22458164	12.65583009	12.16372785	12.6511165	12.59304882	12.89092057	12.41646137	12.30408537	12.65281708	12.55405791	12.37453595	12.63745756	12.48980452	12.58038676	12.58182073	12.5190285	12.52624035	12.37218563	12.50940966	12.42957464	12.29731794	12.32478848	12.40441784	12.45942121	12.06724653	10.97811698	10.99766293	11.31665564	11.17985264	10.47417246	11.44067503	11.09454925	10.31974292	9.750092339	10.51597566	11.52259498	11.52327909	11.47999507	10.59282649
ACAT2	8.5645537535	8.7218580415	9.041206309	8.982656501	8.7589906015	8.561967867	8.577660095	8.7710737335	8.750873553	8.7262088725	8.7230660325	8.8075272405	8.764782334	8.608144893	8.944032968	9.0415644185	8.706324172	8.7184798325	8.7022295065	8.788293749	8.706010655	8.891498478	8.618949737	8.6438280735	8.818956257	9.077369372	9.0845745195	8.729192714	9.044454406	8.8944188925	8.49583167	8.7517029165	8.787703372	8.6044273905	9.085820416	9.05566687	8.973678842	8.961637201	8.863186577	9.035359384	9.273113199	8.77188804	8.90283888	8.99157046	8.483151994	9.225088655	9.3423560615	9.251507999	9.0583584795
ACBD3	10.73906632	10.29272285	10.58707543	10.66471647	10.29553011	10.40278759	10.35008505	10.23892235	10.37390566	10.26808938	10.61191826	9.976172473	10.04890126	10.42591032	10.08963728	10.24374903	10.16969795	10.2673528	9.935545217	10.02783726	9.901573839	10.3904344	10.15950448	10.31774747	10.02091307	10.41187553	10.52875688	9.924824208	9.973479329	10.31269226	10.35608224	10.46664549	10.25516237	10.20941562	10.51128047	10.95197447	10.46838999	10.41447261	9.950665184	9.969394775	10.706639	9.846502583	10.61745709	11.07948076	9.98173388	9.885049397	11.13118113	10.81209609	9.929907325
ACBD4	6.959643243	7.396835468	7.363810403	7.128801711	7.417256935	7.092261647	7.021636531	7.322865206	6.933044073	7.370721563	7.428691086	7.676189768	7.676722182	7.257365112	7.520242293	7.312342616	7.158553672	7.190813365	7.590487973	7.344524328	7.58107311	7.518050367	7.494036186	7.484892122	7.255845695	7.334026008	7.139972574	7.4521563	7.587700225	7.50137252	7.341216915	7.182035551	7.318334465	7.445372065	7.140752145	7.100604771	7.076417121	7.092894111	7.343315529	7.271167735	6.996728404	7.203861918	7.399294915	7.069920493	7.161958466	7.160982541	7.171789072	7.141891493	7.223148927
ACBD5	6.99159443933333	6.87828237066667	7.08889192233333	7.030861405	6.97290203866667	6.998107178	6.88465149466667	6.766227298	6.894113923	6.94307587433333	6.86256395566667	7.003455209	6.939849651	6.865028127	6.987054672	6.846444869	6.91110900633333	6.73050257166667	6.89430543633333	6.874365909	6.75624175033333	6.97374229866667	6.952058468	7.04734774666667	7.05065317866667	6.882561346	7.01618398866667	6.83653555233333	6.93467835833333	6.90436606	6.95003674266667	7.147329512	6.74162248533333	6.89355915266667	6.90770946566667	6.97421010966667	6.68098411433333	6.79795697833333	6.73240707666667	6.771059831	7.26784938	6.985653316	7.13234926933333	7.16411212566667	6.70152441266667	7.157700199	7.24173124033333	7.048979392	6.84772693033333
ACBD6	8.270638873	8.144993078	7.848519755	8.068953796	8.2144235	8.215163479	8.240490229	8.357771131	8.346575082	8.133031106	8.464007268	7.88244557	7.820223728	8.196337586	8.290117949	8.467617516	8.274620982	8.65059069	8.332121229	8.329063898	8.374281442	8.094625699	8.153146185	8.026844371	8.260612169	8.247505497	8.379617332	8.160998044	8.14115719	8.263726518	8.106988417	8.114886134	8.157449164	8.112190237	7.80881182	9.797378702	9.446636827	9.026748241	9.335924933	8.639455008	9.126043144	8.756128055	9.376298695	9.018566802	9.417860301	9.203069474	8.565398552	9.396202037	8.793165046
ACBD7	6.597962283	6.4439313525	6.668273281	6.708729844	6.6298586375	6.553761937	6.62567562	6.665104993	6.5428242045	6.5691506055	6.555192944	6.643105669	6.681218648	6.631813312	6.7544597765	6.712490056	6.6597320265	6.5923201405	6.6970659545	6.5794591055	6.624584995	6.623027983	6.5018997295	6.699869658	6.799936536	6.51420293	6.625813334	6.6674355645	6.5860444365	6.548636617	6.677136341	6.6962623445	6.669977806	6.617837744	6.7047976965	7.050468086	7.427216404	6.6133439685	6.887031237	7.1621576525	6.5015341495	7.404741936	6.813704373	7.1320007995	6.8263081155	7.26480482	6.488009741	6.9340640715	7.110421679
ACCN1	7.2144006515	6.5989189885	6.853093764	6.857530914	6.588258809	6.9936079575	6.9845692475	7.029747729	6.892733632	6.645242148	6.505615741	6.5412296675	6.4696589495	6.618443295	6.665643465	6.690005151	7.089214966	6.684448285	6.6226969805	6.5232524715	6.59929272	6.8865101055	6.596184211	6.6033471985	6.9671496475	6.9964099225	7.0875307135	7.244637897	6.8176524845	6.621973424	7.246832142	6.6789066265	6.7086972015	6.704023294	6.983256182	6.595523339	7.4525387555	6.9884751525	7.008018899	6.5265409755	6.654806814	6.5262423795	6.3484650815	6.5185135355	6.4745016705	6.560779125	6.5833104805	6.6036711775	6.4687315525
ACCN2	6.80412626	7.116268759	6.68061657	6.6771088295	6.6767218025	6.741380543	6.7310958115	6.900693158	6.8228126665	6.840429159	6.626931848	6.610229221	6.660091193	6.774809303	6.6837949485	6.932621163	6.8017438035	6.7232830175	6.8652135155	6.7457604345	6.899890103	6.7255953165	6.8684237785	6.667186958	6.7473612505	6.797486774	6.798137336	6.8952823105	6.931383759	6.8759396735	6.6237467135	6.699149732	6.7870868985	6.543179956	6.523473539	7.278899928	7.8123201475	7.2910620685	7.3913591975	7.313783178	7.6187967675	6.8357743745	7.015125445	6.722629111	7.281758207	7.2401185275	6.9922693175	6.9331107535	7.4742060565
ACCN3	6.561861109	6.4537946915	6.5270868415	6.502711245	6.6433512315	6.4992250005	6.446575711	6.5427555095	6.485089671	6.7338585975	6.623347514	6.6617705315	6.711500488	6.6530556445	6.52758322	6.5672518345	6.7023446025	6.6871728605	6.6865840915	6.530314589	6.6307434	6.570594127	6.6641980275	6.597441568	6.5986626065	6.5435363155	6.6067139355	6.4793599205	6.6979615145	6.5005191655	6.555299607	6.6363208665	6.5570271195	6.582661092	6.5950431155	6.597011381	6.648121917	6.595526714	6.595055007	6.550596562	6.5711763305	6.614121208	6.636632262	6.482148874	6.386948969	6.6228322655	6.771359772	6.7870842395	6.5796282095
ACCN4	6.51851481933333	6.62586280833333	6.47998894466667	6.53400894533333	6.52831723133333	6.48042439266667	6.51061750066667	6.60204041233333	6.56068487933333	6.665279244	6.57701178	6.593104994	6.74149708633333	6.647095304	6.637308854	6.665045747	6.595897485	6.53978235633333	6.622241069	6.751521646	6.66277875266667	6.56377912066667	6.66615074333333	6.536126928	6.629799594	6.709389746	6.67538298733333	6.611000921	6.56678154533333	6.60505026133333	6.47991851333333	6.624794078	6.66101951533333	6.52171903966667	6.59607439833333	6.59454433066667	6.589755892	6.55628702433333	6.67475246433333	6.52835927833333	6.52567283766667	6.59218801166667	6.673994469	6.59617541566667	6.58944101066667	6.62222985066667	6.59440849666667	6.61533460266667	6.65633044
ACCN5	6.641770941	6.694283604	6.514777453	6.734329529	6.690674225	6.357932912	6.825627868	6.431383365	6.583390809	6.697464661	6.563834549	6.618980328	6.324111593	6.679814901	6.547171021	6.564532968	6.502963785	6.717929125	6.756590182	6.458140529	6.594599478	6.691174814	6.512582698	6.566268283	6.640215125	6.599312442	6.447706524	6.603533774	6.583909141	6.461178652	6.617326099	6.526134046	6.596877978	6.520320495	6.6472908	6.714319668	6.587166993	6.754524614	6.538435992	6.663507963	6.587249853	6.58311942	6.487285888	6.466521897	6.689019107	6.6150563	6.525351007	6.574122027	6.657226858
ACCS	9.31252036	9.443229629	8.930568883	9.082933388	10.942793	10.31067569	10.62275736	10.5265535	9.935153854	10.76919635	9.924441488	10.47417246	10.27628952	9.993616906	10.76335096	9.788341362	9.43335409	10.87681027	11.04003762	9.564879312	10.78924698	10.40401626	10.72948873	10.04960276	9.440372278	9.102383552	9.100950514	10.19810502	9.700146457	10.08703368	10.8046062	9.455521219	9.534532557	10.69511974	8.856097894	8.680828236	9.29719136	8.596524197	9.96214955	8.536944174	7.549289133	9.022062576	7.877655369	8.361653369	8.244610045	9.505041229	9.453704998	9.350411525	9.973787978
ACCSL	6.354458042	6.427025831	6.494497662	6.299948402	6.517448348	6.413383707	6.445612381	6.4883101895	6.3913087105	6.4342653535	6.3319840545	6.4215489435	6.6114070855	6.402193628	6.4130458345	6.423754472	6.439734701	6.412787578	6.38266596	6.4449972355	6.397676491	6.473161191	6.6105278455	6.394877593	6.475975871	6.391174373	6.390613003	6.474944371	6.50253501	6.3959990525	6.3972812155	6.5592075695	6.551490925	6.3965722335	6.3616550195	6.3811828995	6.457075766	6.3857865205	6.5877932845	6.4172056315	6.4522193815	6.376905682	6.632518801	6.522460187	6.480872085	6.4551167625	6.6358095175	6.4234209725	6.6095283675
ACD	8.752363072	8.74689375	8.684833765	8.725468777	8.7441736	8.641535552	8.802236291	8.71629124	8.753818878	8.84350394	8.882671792	8.648699711	8.772565173	8.671673297	8.808756598	8.709893235	8.942204401	8.92115159	8.848190276	8.880131611	8.721621234	8.648956762	8.846231515	8.659795222	8.6194183	8.758280804	8.727677063	8.837627575	8.916738034	8.944525948	8.78138099	8.707780095	8.889700642	8.621465585	8.788166479	9.372810947	9.970019353	10.16306081	9.721057514	9.58655327	10.08703368	9.824840566	9.423184866	9.675721234	9.763781165	9.923419306	8.959311305	9.352334193	9.493798184
ACE	6.57921462433333	6.543615594	6.58013913433333	6.58199381333333	6.45446592633333	6.61863840333333	6.49810005833333	6.577000299	6.59086315866667	6.485791527	6.57401293166667	6.575468341	6.47158062133333	6.55474048766667	6.518114697	6.65857297133333	6.48354820266667	6.46126661633333	6.42411645033333	6.55474639233333	6.46595956833333	6.44307146933333	6.512280417	6.52672470166667	6.49184601966667	6.48577778233333	6.552005473	6.54008173933333	6.488041712	6.55623226033333	6.54707048733333	6.49569819033333	6.55490578933333	6.60979779466667	6.392093246	6.45369445633333	6.54024243233333	6.584281552	6.59265088133333	6.618981117	6.54785903733333	6.46818282533333	6.60905723566667	6.60023882833333	6.62706070433333	6.5429048	6.557953429	6.56039812366667	6.537264674
ACE2	8.462251967	9.442669181	9.939608072	9.495457304	8.500957729	9.696597484	8.384734903	9.637028522	8.197266651	9.489493248	9.131248103	10.55221174	10.53860845	8.99553764	10.17268041	9.593668646	9.55016566	8.949427017	9.48070372	10.40978472	9.440715931	9.422004886	9.602156417	10.09808091	9.320228342	9.16373386	9.151629466	9.369476282	8.970262785	9.931606985	10.82434702	9.702754521	10.40486152	10.12050837	8.806239892	8.689063404	9.634758835	11.64277122	10.34149718	9.045428134	7.560983601	12.70641729	11.85871396	7.40664463	9.203069474	9.629337896	10.43902466	11.76934083	11.49904216
ACER1	6.55824294	6.4559030395	6.487079909	6.5063189835	6.4858016295	6.462577609	6.352487667	6.5306934075	6.3533211545	6.5504888315	6.4419065395	6.5285857095	6.548610413	6.5939400695	6.474285964	6.472783701	6.5164851	6.445062075	6.568629507	6.5290689705	6.4297376615	6.4907109525	6.4828859735	6.529527005	6.5116328235	6.4335963085	6.248316185	6.4274917425	6.3229728325	6.52597987	6.536873552	6.568244356	6.522576681	6.465724026	6.438240707	6.5047542695	6.4609852665	6.5016018405	6.521791036	6.44144993	6.4594437675	6.323469852	6.508960011	6.557972066	6.4118522185	6.466928921	6.4264741275	6.526851434	6.384660941
ACER2	7.08238697	6.962804007	6.9442747175	7.0796307415	6.8714866185	7.142404567	6.9672687395	7.1109843395	6.9747765345	7.0083839925	7.017726311	7.134877234	6.932331886	7.0757490025	7.0291766895	7.0389167075	7.026165697	7.0851151975	6.996879084	7.016651034	7.0809679285	7.2030096755	6.947694605	7.102075954	6.9797943695	7.1128095255	7.133361135	7.104614929	6.957765307	6.964069963	7.2223591495	7.012315022	6.967693919	7.1074709775	7.092579856	7.36838202	7.1936899705	7.302719486	7.013948047	7.3913332015	7.18579584	7.194592427	7.2652836685	7.497677309	7.1944398015	7.288567012	7.313022155	7.316025054	7.24099693
ACER3	8.796499996	7.961282449	8.292688988	7.583668498	8.013892738	7.643997748	8.006370774	7.372488494	8.070053497	7.818475623	8.100429132	8.136307843	8.373561577	7.842107973	7.722042037	7.296423263	7.251000647	7.421975247	7.270248062	7.264063768	7.556364148	7.390282849	7.539440623	7.620960249	7.786262357	7.680287893	7.469642786	7.680780731	7.244792407	7.273911617	7.344752893	8.132339036	7.430756411	7.470470183	8.658423627	8.228589241	8.493878902	8.108353128	7.676892149	8.451066619	8.730935432	8.075373683	8.636264752	8.252218632	7.965900947	7.377207613	7.53354167	8.544728643	8.295272265
ACHE	6.786347819	6.87044974966667	6.892356324	6.937282079	6.81951911766667	7.01359713033333	6.971156027	6.816866279	6.86756835566667	6.82581436	6.98419721633333	6.772425133	6.92458000666667	7.08628822566667	6.95789126033333	6.77219330266667	6.95897693333333	7.14107807033333	6.81128607766667	6.76889758866667	6.80512883933333	6.76939014333333	6.79290767333333	6.81884786066667	6.89234156333333	7.03260413166667	6.79160482133333	6.94678673933333	6.870694557	6.908111109	6.818679672	6.82656866533333	6.88221672933333	6.83826365466667	6.91500059433333	6.64320986866667	6.697565106	6.76103662866667	6.92341445633333	6.76418408466667	6.73675763466667	6.950589212	6.61926647766667	6.610154137	6.624567716	6.70650822	6.768503245	6.77439196333333	6.643690642
ACIN1	9.886066793	9.907042514	9.722413137	9.738619428	10.04709174	9.854139752	9.860746363	9.861103222	9.99889406	9.881857965	10.09957756	9.963231057	10.40605512	10.00106665	10.06071039	9.87759194	10.00035622	10.12928171	9.959351076	9.86830508	9.803953547	9.674707715	9.787280069	9.997162322	9.853145768	9.763118911	9.851346798	10.03164352	9.907810182	9.791371014	9.762149216	9.757214696	9.832330462	10.02167561	9.865382318	10.0464105	9.954433668	9.480979046	9.974790524	9.915669724	9.773135074	10.07703976	10.17086384	9.734313099	10.37523898	10.00609029	10.27414988	9.512459823	10.35522944
ACLY	10.990613205	10.891159605	11.07565688	11.040338365	10.88292558	11.12182295	10.7585329	11.04230994	11.083882255	10.637982755	10.624691775	10.611469222	10.71218928	10.81175373	10.690439219	10.70029529	10.557330921	10.79313637	10.800372435	10.714891325	10.63200574	11.096281705	10.291051217	10.619438585	10.845422245	11.044424405	11.046343465	10.622446775	10.7199035075	10.82258754	10.836157275	10.989953595	10.554946528	10.790882975	11.281248425	11.748216895	11.348351485	11.551345235	10.91298962	11.562232655	11.540460975	11.539297575	11.113742185	11.399398805	10.531808171	11.34469491	11.350220935	11.977026365	11.26684042
ACMSD	6.582515435	6.686619969	6.606391301	6.607055477	6.485562777	6.570326473	6.51299932	6.682658486	6.602157085	6.591992902	6.416427848	6.596798894	6.699569364	6.582497966	6.613204684	6.766473921	6.389558281	6.545786825	6.594676732	6.542139633	6.75625553	6.603694993	6.596958759	6.618262641	6.61719153	6.400424899	6.476080413	6.65917128	6.529467739	6.591455933	6.572061264	6.421200466	6.544371328	6.654583531	6.533310634	6.484850856	6.459317816	6.691746316	6.552436518	6.427681445	6.773133092	6.946579244	6.64757863	6.466379981	6.618681015	6.391966854	6.45295568	6.635734139	6.528878242
ACN9	9.4978933555	9.0977814505	9.190364743	9.614486532	9.0510147565	9.400312988	9.187832846	9.044030936	9.102993095	9.0465519325	8.9619782075	8.812325555	8.932611727	9.1110433945	9.412362003	9.298646594	9.2906152355	8.848439893	9.178908073	9.2899171945	9.408924857	9.425839496	9.4212768445	9.620986149	9.438171957	9.8816016705	9.7722332435	9.187955631	9.491830782	9.423687172	9.459357959	9.6091132895	9.3200385125	9.353800118	9.2804600725	10.021653951	8.629256865	9.017711126	8.817145627	9.530487952	10.40374292	9.2472606645	9.063838165	10.05712166	8.9549987025	9.3712420895	9.8310412285	10.1578540735	9.5534511075
ACO1	11.54788302	11.79332239	11.9663976	11.81140055	11.9663976	11.71824636	11.56373563	11.85786638	11.92385921	11.89732038	11.44274605	11.80407083	11.74791064	11.61580098	11.99304815	11.69079817	11.68774255	11.52057109	11.68928722	11.58536358	12.02104702	11.90632843	11.73100848	11.62079256	11.61303238	11.80962351	11.78915851	11.75723115	12.0033109	11.51160457	11.46072022	11.72055525	11.5925507	11.75502748	11.60051908	11.40586309	11.48797125	11.64715671	11.49833377	11.72221706	11.4704847	11.11980964	12.07245366	12.0015301	11.5123393	11.76124894	12.08477591	11.86047773	11.82955981
ACO2	10.7217386	10.62100969	11.19583706	10.69842154	10.78829159	10.67457795	10.74954605	10.71805991	10.92027738	10.7217386	11.236085	10.93901751	10.82643746	10.60340393	11.11520348	10.80119239	10.58139939	10.39594846	10.66861801	10.76187523	10.80710749	10.68513514	10.62233576	10.75199155	10.59510885	10.96480902	10.78924698	10.37033044	10.49648969	10.55579463	10.66956886	10.66622231	10.50595272	10.77856519	10.6520564	9.660224648	9.922653121	9.876215804	9.257729305	10.23651835	10.00362048	10.17691935	10.26022906	9.570109921	9.42960883	9.593347627	10.57005081	10.15054253	10.19729401
ACOT1	7.5729408255	7.4275018805	7.46050425	7.691765942	7.475847163	7.4447647055	7.476769403	7.479183263	7.528906398	7.564612239	7.743165162	7.649310488	7.6181727225	7.5641931835	7.480089177	7.64568525	7.4725663495	7.4052279695	7.5527508415	7.394312383	7.634985275	7.72616135	7.5096122075	7.648874771	7.4372681625	7.5882125105	7.558109101	7.5153912775	7.443496181	7.4520361105	7.5661290895	7.498635869	7.537240044	7.6862088385	7.2936133545	7.2784525695	6.9435806445	7.245892582	7.2919662975	7.110052386	7.1605657815	7.7010228125	7.267558971	7.238608752	7.152482854	7.329874281	7.5362407735	7.159063547	7.50163968
ACOT11	8.9602724885	9.1262621485	9.4432593645	9.027314426	9.3538951345	9.103348922	9.063689518	9.197742227	9.2733705425	9.3579764815	9.1373794435	9.499459607	9.282945749	9.0926556025	9.402484126	9.1857626335	8.967410036	8.8562504855	9.40932079	9.1474307715	9.3946743665	9.137900058	8.9131170365	9.327099563	9.079758369	9.1016912785	9.4614063615	8.736026454	9.189780459	9.0249314175	8.7048565865	9.140402846	9.151627041	9.253529823	8.982160066	8.5667035405	8.4815031745	8.676060205	8.4767531565	8.511856268	8.5694575535	8.6885336855	8.65105739	8.8023048595	9.0221297225	8.5209333825	9.1300880625	8.823385184	9.289456505
ACOT12	6.473975744	6.455333253	6.382458931	6.546692234	6.597619986	6.632475093	6.450675142	6.511500538	6.552457518	6.414249549	6.281717843	6.361581679	6.401400952	6.426884693	6.459451847	6.428565332	6.71124036	6.360453306	6.505818453	6.227995676	6.445360609	6.355551313	6.344883308	6.353498493	6.500946521	6.301970089	6.433138083	6.429889396	6.502938737	6.444475994	6.41906304	6.506917948	6.601147991	6.361075625	6.526742667	6.351171251	6.494262966	6.235304162	6.357104423	6.409248545	6.321177937	6.342032614	6.549974071	6.35884729	6.399263317	6.536944723	6.4830477	6.350675734	6.540301133
ACOT2	6.7055966275	6.6736474345	6.563393753	6.710147868	6.6580822845	6.700001136	6.758773398	6.6782124355	6.6713340055	6.624762901	6.737261735	6.753854167	6.859305497	6.648473812	6.6908025985	6.6524777685	6.6446203395	6.6762878675	6.8229158185	6.7210792215	6.7177640775	6.7457446545	6.731907759	6.7602966445	6.603068153	6.705224788	6.748144904	6.6394673025	6.7759353095	6.6563362795	6.7049999745	6.658405519	6.804586583	6.640414233	6.6493896945	6.7251348345	6.6554148835	6.7352757705	6.659278182	6.667903853	6.627758647	6.7474809695	6.635173159	6.7098342625	6.543583513	6.749214453	6.645339856	6.7335140075	6.7043702765
ACOT4	8.715182318	8.851073506	8.794902705	8.734654764	8.623861986	8.880395037	8.550879867	8.891390253	8.77512136	9.522727771	9.056298826	9.946631728	9.642035971	9.108307155	9.241390594	9.651619376	9.090413977	8.382320119	9.388695679	9.487150788	9.473210825	8.858309019	9.329853943	9.494434596	8.944525948	9.067949687	9.270007734	8.978037516	8.686858923	8.490551691	9.003453195	8.635743437	9.452770154	9.376938816	8.33143386	9.179601919	8.584407071	8.928787914	8.567462946	9.802341792	7.592363407	8.909131004	8.985537605	8.477469851	9.636385611	8.999022845	9.035806479	8.274620982	8.818220904
ACOT6	6.732270967	6.708884442	6.708764909	6.46536986	6.757718258	6.615485527	6.638619729	6.496947128	6.681602429	6.678567336	6.689525083	6.59448228	6.71171702	6.645607482	6.602374287	6.72051242	6.59721723	6.739593434	6.500998558	6.643093412	6.519491856	6.679601515	6.738612621	6.789184016	6.245774957	6.666888073	6.629192168	6.720065763	6.94577666	6.675936018	6.66259968	6.694394661	6.682438237	6.827193544	6.656832653	6.770686018	6.880133488	6.664701909	6.836360224	6.666871086	6.605849536	6.69347412	6.567196598	6.612331181	6.64535608	6.639279124	6.565496526	6.810053637	6.700580871
ACOT7	7.78888887028571	7.74721194628571	7.73416722042857	7.835986202	7.75211038514286	7.81175522414286	7.56439520442857	7.70259474557143	7.69587383228571	7.84401846014286	7.60856984471429	7.77414415528571	7.68164207228571	7.56249839671429	7.918496542	7.84253803228571	7.68842893214286	7.60650379071429	7.73404674485714	7.79522558671429	7.81626355285714	7.79164228985714	7.74089696042857	7.66078516542857	7.89193862671429	7.874861965	7.89251585614286	7.66534556285714	7.83991637157143	7.68709713114286	7.67164944014286	7.934104224	7.71670313014286	7.72133421385714	7.73744994842857	7.91546637014286	7.97428542285714	7.98240281142857	7.70171881285714	7.81615507371429	7.95418350142857	7.93808103814286	7.733129084	7.76588134042857	7.948494384	7.97551151414286	8.01543001614286	7.71697336042857	7.87662299185714
ACOT8	7.394662579	7.33055084	7.790319735	7.561435022	7.561256112	7.329838643	7.370721563	7.558227285	7.475620673	7.561593123	7.623805111	8.070292713	7.417119973	7.629625934	7.526834277	7.442236743	7.242003239	7.214681754	7.459436399	7.558376541	7.467328971	7.600286548	7.351820967	7.571689337	7.395805117	7.404273604	7.606573641	7.306205743	7.431884856	7.423758504	7.479654316	7.727118315	7.279786031	7.175668786	7.348086158	7.514633315	7.782788051	7.872725202	8.016066463	7.87103695	7.424148772	7.743841024	7.532408201	7.533838685	7.783881166	8.210366217	7.645588208	7.780100778	7.480929483
ACOT9	8.563667449	8.7516427295	8.718679431	8.6103574725	8.675452235	8.780820891	8.7527259095	8.5493924045	8.6572688405	8.4672570075	8.4887445735	8.49877115	8.621545148	8.3960588665	8.5061314905	8.4793373425	8.596384945	8.686264478	8.619945221	8.65884981	8.6708477185	8.5608784075	8.6139398815	8.5650376665	8.4514655865	8.892783812	8.8885757275	8.4861069365	8.5067172335	8.5050680565	8.433420364	8.8340483605	8.4854274105	8.510711846	8.824185056	9.1547162745	9.6089121565	9.224481534	9.239889624	9.209440311	9.364464324	9.299684426	9.4243127975	8.747815611	9.3005176055	9.4027495685	9.5902564805	9.0476328135	9.342578998
ACOX1	7.94576439233333	8.58789009333333	8.35642869433333	8.195266466	7.85587461133333	8.02027385733333	7.889701877	7.83177594633333	7.842970364	8.80026718833333	7.84949529866667	8.75486431333333	8.533076155	7.92520789033333	8.711064962	8.55235001466667	7.863892701	7.718726104	8.26650313633333	8.52266669733333	8.365889634	8.045289988	8.173112105	8.511381365	8.161838311	8.01500079933333	7.90427352066667	7.80645093266667	8.34593311433333	8.12868883933333	7.93689486966667	8.67647918033333	8.185947448	8.21459831533333	7.91193856566667	7.26768103533333	7.217323728	7.647643769	7.320580514	7.83163992466667	7.66643034266667	7.59522384	7.534039788	7.940107571	7.20882003866667	7.668296109	7.657451467	7.390543825	7.409668233
ACOX2	9.859652356	10.27173118	10.09045591	9.615604608	9.778452259	9.366746323	9.755231827	9.917069716	9.968423191	9.699149269	9.954433668	10.33528332	10.12166732	10.01758253	10.19187373	9.938920958	9.61398295	9.108868413	10.55579463	9.933376496	10.20631843	9.695522133	9.848545074	10.29155811	10.19965936	10.16347965	9.793739781	10.0131517	10.6621828	10.08416921	10.13958767	9.5097609	9.767113702	10.10523775	9.287912559	8.86556456	9.532252683	9.982850204	10.85624509	7.77099976	7.735127167	10.42423798	8.058708753	8.441093511	10.17651651	10.97540541	10.59963921	8.880907201	9.901215981
ACOX3	8.437592878	8.707506126	8.760978566	8.626265655	8.768187726	8.462251967	8.624167146	9.014067497	8.553332557	8.707780095	8.941074758	9.302602887	9.460932829	8.544208228	9.291621479	8.93585609	8.729261324	8.754096127	9.149316004	8.664057399	9.042161053	8.819371316	8.804595799	8.71462239	8.830262932	8.513322797	8.544728643	8.443310261	8.720584824	8.28987359	8.679198791	8.799181643	9.002884961	8.837366345	8.184367889	8.329708034	8.732308164	8.557188893	9.012339886	8.887516742	8.846231515	9.48309138	8.565876627	8.469598208	8.30835708	9.04625672	8.736267731	8.796235312	8.769014512
ACOXL	6.357822868	6.509898199	6.421319518	6.469419885	6.39968539	6.454503496	6.469871837	6.612331181	6.448109998	6.534740296	6.422881513	6.420913351	6.478416062	6.346583398	6.687251152	6.593678002	6.812530753	6.511888923	6.396187241	6.440483209	6.390545917	6.404377953	6.31753442	6.682119766	6.517128886	6.51060114	6.648672381	6.518492187	6.384474649	6.445360609	6.537561492	6.296636962	6.705149518	6.457730826	6.429513524	6.541311991	6.506638746	6.446810534	6.610990737	6.638935328	6.486828513	6.393325473	6.550997055	6.64594127	6.50621555	6.411399776	6.467974496	6.537896169	6.625510132
ACP1	11.2278253	11.137391575	11.31926222	11.2425667	10.952671765	11.253870815	11.19117939	11.04618247	10.94057075	11.158455775	10.54515367	10.763212275	10.68959458	10.983873405	11.11414458	11.226747945	11.11792966	11.01521532	11.16068232	11.221285	11.05908103	11.279855125	10.973449735	11.297119585	11.186399075	11.34966756	11.36920822	10.90864479	11.239251495	11.302985345	11.003694635	11.256604945	11.1146449	11.03321804	11.156288975	11.460756355	11.010390415	11.809205325	10.849174095	11.256644655	11.950733915	11.11238586	10.880696515	11.1620331	10.91431029	11.50144494	11.33778607	11.789576515	10.95877841
ACP2	9.481873739	9.77909299	9.725408001	9.763118911	9.639458592	9.872435336	9.70737452	9.812576611	9.782198384	10.1965371	9.742585951	9.987738467	10.06747849	9.834701311	9.733288907	10.04144901	9.457360446	9.649253132	9.84458183	9.725408001	9.858269337	9.664193267	10.00106665	9.646919693	9.590188627	10.01351521	9.742290271	9.816643743	9.709396654	9.659898962	9.754861499	9.956813398	9.890864667	9.887536586	9.651619376	9.088158917	8.7213599	8.511238417	9.635732534	9.771118144	9.267861901	9.518601059	9.632224023	9.500918263	9.704112072	8.996418819	9.1572631	9.102932337	9.972456438
ACP5	9.390236805	8.501427444	9.53093303	9.310737654	8.410954073	9.504394453	9.701089984	9.363333314	8.734385351	9.506644745	8.87372287	8.186862749	8.347040385	9.035202129	9.153443518	9.465777962	9.395596731	9.124022752	9.225281662	9.511516171	9.31437215	9.667191574	9.293425425	9.299213306	9.315632514	9.760245605	9.443868982	8.433160778	8.620208647	9.122265051	9.321152141	9.366052818	8.825842858	9.119371953	9.452770154	7.853491737	7.259899194	8.72818504	8.781907853	8.606541347	8.507646972	8.39128598	8.366002659	7.677076756	8.752934587	8.999324482	7.757292309	7.730420718	9.590188627
ACP6	8.740905425	8.797778369	8.470328942	8.628072363	8.907211124	8.830534717	8.565650103	8.706466832	8.927337246	9.143695831	9.335924933	8.922538123	9.096923015	8.534186829	9.021510499	8.860320119	9.072602646	8.772000516	8.553092182	8.847616973	8.926786591	8.291261106	8.336343476	8.772565173	9.254511598	9.018264384	9.156670867	9.216803575	9.056298826	8.677286666	8.988065386	8.8005288	9.094201464	8.752934587	8.36673174	10.22721263	9.738301887	9.576822299	9.595437604	10.97427709	9.340141716	9.560779349	9.532252683	10.15235704	9.761181661	9.689219853	9.691515009	9.927806412	9.951731693
ACPL2	8.697766937	8.7441840155	8.5448108995	8.63723207	8.590455067	8.8430272315	8.5787409205	8.572973732	8.7513711555	8.6268513225	8.1015371285	8.4565862375	8.3970180555	8.5514273335	8.728081227	8.599051238	8.789264374	8.5340214365	8.715883732	8.4978719145	8.9504235125	8.404956144	8.618425306	8.810172562	8.628144287	8.7475589515	8.67526457	8.654391184	8.966106497	8.5537561295	8.5048965635	8.6426920125	8.694039491	8.6155459475	8.7979276355	9.3177842045	8.600910162	8.9608314225	9.309747666	8.7618666925	9.3196603075	9.4097625135	8.6278861495	8.7787791135	9.059479841	9.402401838	8.8831700675	9.765767323	9.49594822
ACPP	7.170187763	7.159305962	7.609284512	7.762880142	7.435277376	7.713235545	7.805250659	8.046320477	7.619391191	7.0617336	7.488999337	6.856262509	6.834606048	7.139896419	7.433989626	7.633955189	7.427614071	7.372246543	7.49571615	7.284846189	7.29879815	7.877252449	7.089766426	7.077326572	7.301783326	7.648749199	7.314086467	6.963871239	7.050494547	7.188844048	7.342135797	7.327238803	7.133188393	7.19785019	7.216403881	7.99920973	7.17692621	7.054378562	6.849388594	6.91706856	7.26779083	6.780115372	7.598498253	9.482172331	7.491459262	7.596746987	7.741786324	7.858657452	7.333921418
ACPT	6.8836829725	6.814213948	6.8401961885	6.940361584	6.975849254	6.6962182245	6.7709182605	7.0277059405	6.9232889205	6.871463586	6.9152112735	7.114104748	7.00002894	6.8642736665	6.88907168	6.963708706	6.8621703415	6.8516913055	7.0164916945	6.7421348035	6.91772898	6.85239155	6.81408373	6.7396492085	6.711637344	7.0210737495	6.857522919	6.9723034635	6.803297408	6.8057504375	6.9439589	6.9339897625	6.854891212	6.896874531	6.7961975395	6.995769791	7.1494562795	7.1367183015	6.969918473	6.933813433	7.046302605	6.857316619	7.2855015725	6.8279551925	7.059932379	7.0617372695	6.9451191085	6.8948387085	6.9258045755
ACR	6.226508127	6.410131858	6.55828817	6.616500884	6.499643634	6.454226837	6.493934902	6.695803255	6.387690376	6.343749315	6.460485432	6.33336894	6.499174262	6.526982365	6.56138558	6.56989777	6.601850231	6.709060558	6.601347618	6.326573236	6.573089855	6.540232822	6.694394661	6.396814033	6.320509348	6.508139428	6.356352024	6.383348952	6.400554874	6.421120634	6.437542654	6.655369417	6.541190615	6.454189033	6.417871717	6.523696305	6.462330233	6.468475058	6.398472501	6.64959646	6.339559212	6.445140994	6.554938708	6.555340531	6.49328221	6.638378882	6.731586719	6.514135414	6.338569583
ACRBP	6.594087245	6.696520979	6.743619216	6.656268125	6.484683019	6.600638055	6.8059157	6.761381425	6.704973686	6.743556977	6.456761735	6.932212578	6.69405468	6.696387755	6.652101252	6.673253273	6.874204372	6.566670654	6.758203789	6.760110083	6.699264269	6.776867203	6.922755488	6.716294391	6.729420786	6.749442577	6.528695081	6.642815743	6.753707186	6.722591639	6.783563257	6.851678237	6.839717375	6.792995353	6.828900517	7.486916515	6.478837717	6.729053031	6.367192741	6.380855946	6.503883433	6.472486855	6.462684563	6.421080139	6.515645563	6.738808419	6.700779283	6.549809371	6.519695057
ACRC	6.652798029	6.574573219	6.530591221	6.525678862	6.634204526	6.656626576	6.791909734	6.938629676	6.906190062	6.564511019	6.705259203	6.475592704	6.954069075	6.901462988	6.734901343	7.082026523	7.01466974	6.966519272	6.912410315	6.570846705	6.815899973	6.603416905	7.200692678	6.36460712	6.968731103	6.798218944	6.509381703	6.662162683	6.791887604	6.839770532	6.666211261	6.834401654	7.123835541	6.56079003	6.771911602	6.548833432	7.214958235	6.588490907	6.829972971	6.433938567	6.831227454	6.535336281	6.690717355	6.733764865	6.553598475	6.79449806	7.180952171	6.578394776	6.562907943
ACRV1	6.437645341	6.6293013295	6.4501575985	6.5377457965	6.590365174	6.4015478345	6.522486556	6.5731561325	6.466105508	6.457750948	6.4652274785	6.3599241745	6.5902761715	6.6858754965	6.757445477	6.5885192475	6.5522729175	6.589899957	6.601914178	6.5525939455	6.481527895	6.4315390595	6.5323434235	6.5034177155	6.620763949	6.5381783175	6.5924327565	6.4159239965	6.540833867	6.528436885	6.618187013	6.737468106	6.497701591	6.539421882	6.3831346585	6.4657547405	6.541696548	6.637504489	6.547028435	6.5744855015	6.528597648	6.562470767	6.624812954	6.580450956	6.639664669	6.5104339205	6.5884716525	6.5789590205	6.4713682795
ACSBG1	6.90247376	7.252164638	6.944520812	6.858740544	6.798941877	6.904953215	7.132171168	6.996316822	6.764000914	6.960971837	6.84060727	6.925943891	6.767590613	6.770341517	6.76750278	6.937704105	7.005499485	6.76270386	6.914263109	6.971499355	6.995830992	6.98773738	7.139052385	6.761116075	6.522558982	6.936313687	6.925769888	7.216403881	7.104198037	6.745518233	7.048232158	6.912852268	6.94566498	6.761682189	6.873758218	6.81961194	6.72897671	6.83539471	6.753728498	6.846199582	6.777854855	6.666100118	6.72497045	6.86997722	6.752229209	6.785416131	6.931925766	6.903364234	6.779218848
ACSBG2	6.446742706	6.490311034	6.363519025	6.453491846	6.501928122	6.301452607	6.330577038	6.413704171	6.630183552	6.468379131	6.508547444	6.503883433	6.782448744	6.585391239	6.534624917	6.549091656	6.370155265	6.302565587	6.516585471	6.506844051	6.557247635	6.504911707	6.48230922	6.339899614	6.336331402	6.5036037	6.528414687	6.593324792	6.4116226	6.444936731	6.476254058	6.695111464	6.360553057	6.458541889	6.432688981	6.528494115	6.896660188	6.424374338	6.592328127	6.426218096	6.568629959	6.409291	6.584722947	6.430584158	6.374297505	7.160468988	6.502689876	6.622851359	6.474689022
ACSF2	8.807623102	9.28224355	9.087250557	8.847303604	9.016323494	8.813314791	8.70962089	9.012923515	9.341934186	10.14270629	9.533226546	10.0743692	10.22050553	9.343685846	9.971073093	9.879774903	9.130051958	9.131830843	9.68987567	9.476105673	9.806657163	9.048041712	9.946631728	9.775844628	9.081065114	9.035506095	9.158680511	9.38145013	9.675721234	8.899686752	8.931460852	9.613046404	9.179000441	9.64557685	8.592880765	8.668113504	8.392193488	8.241404553	9.834701311	9.2666106	6.766162778	9.26152033	7.569403991	7.92383948	8.561562364	9.729374665	7.44861577	8.85346988	8.533926719
ACSF3	6.740478732	6.957038028	8.227628633	6.951596879	8.421590187	6.94599081	6.941414678	6.888917667	6.820440799	6.980431118	6.84292037	6.837386878	6.841054712	6.843617998	6.750754546	7.088335783	6.816332958	6.856046884	6.703061878	6.800106954	6.876744277	6.974704198	8.501220484	6.7357429	8.393895127	8.323080081	6.918995253	8.428199735	6.920258347	6.929279254	6.969237384	6.928477794	6.78557663	6.91579412	6.905199733	6.768187684	6.706251526	6.67720944	6.89675336	6.794147116	6.782121214	8.364547594	8.527392695	8.038522732	9.096289923	6.738621566	6.854462954	8.946324945	8.839880724
ACSL1	7.538912728	7.681874697	8.133675993	7.857487548	7.460636622	7.623617555	8.258398607	7.889215028	7.592049899	7.721710408	7.275373377	7.500436994	7.903267844	7.526688021	7.883219492	7.891217695	7.93046624	7.687191503	7.798715317	7.539354611	8.198925129	7.558539042	7.6971416	7.438385959	7.375953009	7.937557482	8.211739498	7.367738933	7.53354167	7.653754927	7.568304012	7.839928158	7.188757001	7.235704352	8.124002039	9.005521139	7.429544817	7.885693725	8.28235178	8.642582212	7.946663341	8.539947407	8.827728588	7.793564869	8.052580511	8.701115412	9.558829242	8.978037516	8.517547841
ACSL3	9.41740076666667	9.182105961	9.67133957766667	9.695137476	9.61769210766667	9.26601668766667	9.294985711	9.062545211	9.332656729	8.96963964466667	9.408139989	9.05036403733333	9.08181053633333	9.293169872	9.043401996	8.54814505466667	8.83755810333333	8.962214226	9.00267311466667	9.04654394466667	8.689582333	9.401448192	8.67978744033333	9.226653638	9.191023336	9.35871454433333	9.40520744333333	9.07449760433333	8.92728208133333	9.17026021833333	9.075772687	9.21402275033333	9.05340877566667	8.869016802	9.543751983	9.92372213866667	8.76530873666667	9.565041301	9.155965925	9.486279514	10.3227264343333	9.03660319833333	9.25449107866667	10.31002577	9.017970526	9.32657688933333	9.62122738833333	9.868659191	9.18902894533333
ACSL4	7.30408538225	7.11765573725	7.14516254075	7.16422913125	6.97967481825	7.09870032225	7.15744123175	7.20039299925	7.17099594825	7.1386023375	7.01566115625	7.08963525225	7.007412599	7.05163266875	7.12474249875	7.137971549	7.24072533225	7.119074617	7.0883017545	7.2132479115	7.0004415025	7.343373825	7.32926112075	7.1920974635	7.06894746925	7.23425315075	7.3208887425	6.97781516525	6.9493584995	7.1857977415	7.169216098	7.196223122	7.12874413875	7.3148197215	7.45465545825	7.676372642	7.444603229	7.62635333025	7.45786626175	7.508366886	7.569932859	7.3051873925	7.44618637575	7.066162389	7.1895345715	7.18969762175	7.80151842775	7.81228420125	7.44664489375
ACSL5	8.8389133278	9.0622725988	8.9617219554	8.8824192844	9.0539235724	9.0120130194	8.9173462538	8.707142403	8.9302769294	9.2743157972	8.8211484408	9.0407281786	9.207208299	8.9544157534	9.2192139602	8.9132463056	8.8305487822	8.7765750814	8.959636922	8.9629586468	8.917361946	8.7330695302	8.86485	9.108060219	8.818970643	8.892960694	8.76967116	8.8630276846	9.0455925908	8.8112578438	8.9315898194	9.1296660584	8.9503406828	8.9919628096	8.8011460272	8.1328793578	8.8376228428	8.628299289	8.9590674684	8.740802463	8.7229498892	8.9764248564	8.3271402678	8.4771639494	8.2380916108	8.8327701208	8.6345456276	8.9639263818	8.4464119272
ACSL6	6.58715753975	6.5252441695	6.40120004	6.60301294375	6.57664300925	6.61807996625	6.58622866075	6.418039802	6.59142538125	6.48288431675	6.5783233505	6.4154436055	6.654546592	6.465666756	6.581022073	6.500219248	6.4554629825	6.54773770725	6.521923244	6.6535878635	6.60218370325	6.624410972	6.50930797275	6.51226139225	6.50748223125	6.50079195575	6.5926547585	6.54927183125	6.4711381	6.65283959375	6.58421503525	6.57545981275	6.513783983	6.465913326	6.57150150525	6.568800866	7.10096780825	6.881735318	6.89855805	6.745464049	6.5546456965	6.57077219475	6.47708358275	6.58706488225	7.1275469195	7.0820201545	6.5519951045	6.9313656935	6.442419688
ACSM1	6.420038283	6.457216635	6.296636962	6.293136817	6.443426527	6.302240613	6.371166393	6.458371149	6.347776911	6.359088066	6.197494535	6.227505447	6.397288644	6.377128314	6.407055106	6.303670525	6.54066663	6.367084324	6.329082013	6.546206595	6.403982356	6.47438125	6.332025452	6.285186029	6.538087641	6.255238084	6.374471877	6.262218037	6.592479656	6.411220579	6.397473188	6.478176701	6.297158237	6.33258223	6.329652229	6.251220292	6.270407663	6.071285076	6.307583582	6.43458467	6.347442572	6.241942895	6.379594578	6.43823768	6.450070519	6.25044769	6.372110938	6.35147979	6.448982404
ACSM2A	6.634525998	6.655877952	6.545315021	6.550793382	6.775607228	6.382835278	6.644322007	6.629395939	6.629935037	6.601601292	6.42433086	6.439217399	6.34329263	6.367940953	6.553515181	6.634793319	6.486565011	6.388144916	6.498382187	6.564029881	6.418816892	6.575238783	6.692675641	6.456277626	6.498441451	6.576538449	6.491290799	6.560937606	6.619058193	6.469456242	6.695882603	6.422032392	6.614326948	6.600746131	6.387388492	6.476442642	6.739995393	6.873435576	6.523219258	6.623191669	6.676750101	6.440111255	6.618661544	6.410947257	6.677720765	6.514057773	6.512258259	6.683034418	6.707470931
ACSM2B	6.57840531466667	6.71136415433333	6.651848039	6.60522215233333	6.571978315	6.528650591	6.55470169233333	6.53611528533333	6.54202261133333	6.54342846966667	6.67159712933333	6.588460434	6.62398956233333	6.74880447033333	6.56376305033333	6.52832917233333	6.64327360933333	6.67705016866667	6.557147923	6.62316139433333	6.52170621833333	6.62115688666667	6.54121202933333	6.64468128566667	6.66590663833333	6.725759324	6.69004487133333	6.61119841	6.66784511033333	6.49339402533333	6.59807948133333	6.588552532	6.70682935433333	6.552417785	6.649383686	6.60962112433333	6.681696964	6.635317027	6.51536376433333	6.690932274	6.64612769033333	6.651423826	6.55682375266667	6.58817390733333	6.58327174933333	6.55021920466667	6.66542285466667	6.64904527133333	6.735720186
ACSM3	8.89449960266667	8.55834172733333	8.61807557233333	8.982307289	9.612512005	8.98743507633333	8.65473489533333	8.700463043	8.71844378366667	8.61322118266667	8.646295633	8.681298131	8.702484437	8.859570464	8.84570119933333	9.12947609166667	8.84952525533333	8.86013288633333	8.86011423433333	8.80387808566667	8.870474606	9.046869187	8.89488506966667	8.94039787733333	9.05187463666667	8.68962205133333	9.17189509733333	8.92674915266667	8.95375917533333	8.80432638133333	8.97206316033333	8.942840394	8.857623344	8.84649881	8.50506930133333	8.24493627866667	7.42417870733333	7.59640682166667	7.851663979	8.60467243966667	8.31682515133333	7.998464118	8.76018546566667	8.63474162733333	8.16695326333333	8.32506183233333	8.63665022133333	8.77058566833333	8.21052357333333
ACSM4	6.536143518	6.754835961	6.566796765	6.507890328	6.501725191	6.573189959	6.666392033	6.658070154	6.610402869	6.604451721	6.631362629	6.590653794	6.716352506	6.71404201	6.697018295	6.622417587	6.741304157	6.6976898	6.677006173	6.766889348	6.635431052	6.56991896	6.626695368	6.601547501	6.845114989	6.52924498	6.810129402	6.700262906	6.723977789	6.64862168	6.691580022	6.730884265	6.574716831	6.521495996	6.505396439	6.630414035	6.585333923	6.867310567	6.546575395	6.595015877	6.583565927	6.747038267	6.487317497	6.77344188	6.522286563	6.501901183	6.642223875	6.506472032	6.60506477
ACSM5	6.976113744	6.921117977	6.61601959666667	6.64777782966667	6.641772758	6.71096454366667	6.70815781133333	6.795425716	6.73604688633333	6.72571620933333	6.71149110133333	6.617057251	6.705828186	6.64636089266667	6.61531997233333	6.61459265233333	6.73973359433333	6.57465045266667	6.81923613066667	6.86429334966667	6.81121956133333	6.65174098733333	6.80566429433333	6.888193512	6.72265275833333	6.81201411766667	6.749950325	6.770579141	6.70083553	6.783824452	6.82543203833333	6.854883662	6.73414935833333	6.73604545266667	6.65494261266667	6.574587125	6.85759949933333	6.61711807033333	6.68611401233333	6.72548556066667	6.602001797	6.56573175133333	6.58186006533333	6.58347755533333	6.727020111	6.53110059	6.65303884633333	6.58743848133333	6.55980012533333
ACSS1	9.923759679	10.08963728	10.18342206	9.99510469	10.40859192	10.07261928	10.24408933	10.47339935	10.49693504	10.47216618	10.58707543	10.2947751	10.42932175	10.17887469	10.07075664	10.09311214	10.17651651	10.2040085	10.43650532	10.22323862	9.948420964	10.40605512	10.68927639	10.38513993	10.61603118	10.07860172	9.89119296	10.67502095	10.65465652	10.17010449	10.40445597	10.43650532	10.41964304	10.22515547	10.13776019	11.56513208	11.06200811	10.30345355	11.004888	10.85375894	8.972611772	11.40586309	9.615926362	10.77163113	11.00147699	10.92547679	10.47718083	11.10442782	10.13662568
ACSS2	9.4431960872	9.5519389748	9.7274595082	9.6864278864	9.5957332684	9.4637042444	9.1786128924	9.5950545194	9.550242662	9.63537462	9.3963023876	9.8532028604	9.6695063836	9.5303625364	9.8978634234	9.6952588324	9.5283132566	9.5723289034	9.7458687232	9.460018784	9.798488305	9.4997547132	9.5425697588	9.6355358176	9.544954167	9.5189800234	9.5412620174	9.543237758	9.5766361754	9.4736044366	9.4681182522	9.6777211168	9.4797867758	9.4972243428	9.3590210634	9.6057560996	8.9357639816	9.1843368462	9.5074772308	9.6115967184	8.853262024	9.3158959406	9.0989718034	9.44111965	9.3287044544	9.5647199158	9.2707532796	9.3210451498	9.3299804434
ACSS3	7.098923655	6.989006795	7.122897902	7.021593838	7.109368821	7.151411039	7.204038882	7.118841664	7.406907473	6.997658996	7.182035551	7.2207855	7.372367605	7.268018888	7.2468374	7.309399764	7.164579229	7.139319772	7.248555434	7.048488385	7.263270268	7.223533893	7.405588238	7.144436251	7.274735541	7.23299291	7.119637336	7.226353697	7.159950196	7.140534271	6.960161858	7.285395304	7.321820016	7.170187763	7.019743012	7.11022141	7.432316015	7.177950871	7.214958235	7.169326045	6.96780259	7.300020786	7.036990174	7.053484668	7.482129234	7.238993952	7.212722797	6.992544796	7.197485372
ACTA1	6.465776458	6.692390187	6.502788587	6.580415087	6.483719025	6.488437657	6.45049909	6.620730271	6.496332525	6.526387081	6.314706519	6.349263985	6.326647201	6.615352584	6.668356105	6.840866633	6.794734436	6.624837971	6.699774437	6.482454797	6.524909814	6.416857447	6.507677945	6.344739524	6.602165597	6.365061658	6.552390244	6.33882889	6.42433086	6.417624108	6.388197793	6.51128482	6.306252149	6.348031701	6.428151588	6.396279668	6.469551038	6.513749788	6.427171161	6.227005577	6.618795484	6.378687209	6.54401149	6.534492235	6.332244721	6.494633367	6.2374204	6.436364159	6.487733415
ACTA2	14.21111752	15.07708144	13.76177115	14.11389119	13.67197567	13.86168902	14.19435734	14.22874226	14.05519654	13.87539549	13.90509935	13.38961261	13.17890071	13.88842026	12.99994266	13.7116987	14.26929155	13.92904109	14.03974543	14.05855768	14.17783206	13.98980838	13.70532299	13.91190122	13.82463984	13.92904109	14.12556234	14.12556234	13.96822514	13.98980838	13.63143524	13.58043243	14.17380839	13.44407208	13.76826005	11.97466315	12.51339969	12.39348287	14.05519654	13.11745653	12.03197836	14.00543844	13.30629881	13.4629337	13.38461683	13.23217825	13.38007327	11.40856506	14.3692584
ACTB	14.8440280866667	15.1389628833333	14.89861905	14.96679292	14.79298505	14.9785755133333	14.9960382466667	14.5957236933333	14.9323801533333	14.7076244633333	15.09500498	14.79524971	14.7841417466667	14.5136790066667	14.9141799766667	14.65185795	14.7567222633333	14.7827124266667	14.67474739	14.8061103966667	14.6413960333333	14.6022539766667	14.4187191833333	14.6956491566667	14.7013025066667	14.8042082566667	14.9555066733333	14.63622559	14.74774674	14.87444968	14.5042689166667	14.97057535	14.6075966833333	14.7020566966667	15.0652311	14.7474953733333	14.78396338	14.7643308166667	14.57186334	14.58406498	14.8800512666667	15.1834019266667	14.6680735166667	15.01055799	15.09641981	14.7425946733333	15.16953241	14.3572107433333	15.03575204
ACTBL2	6.608703087	6.616132436	6.698857869	6.705259203	6.57274926	6.934770691	6.55192588	6.542877679	6.737230512	6.632340508	6.67743763	6.581014373	6.764417018	6.569797903	6.653698709	6.776089222	6.666501429	6.604313203	6.707146066	6.389348717	6.72059128	6.492355879	6.590966408	6.766800967	6.448910824	6.847636489	6.770791662	6.592305926	6.812580963	6.601710335	6.472605653	6.710451426	6.777736169	6.688618067	6.569777086	6.533506546	6.740534298	6.67282905	6.491750618	6.64952798	6.600638055	6.519199426	6.736112738	6.715560986	6.795594106	6.557281461	6.65564798	6.668150503	6.717375239
ACTC1	6.5884485945	6.8761146345	6.687445802	6.6499796495	6.746595255	6.582233943	7.045247537	6.4913395935	6.5502593455	6.643680464	6.630677967	6.697821508	6.786113286	6.6723476675	6.6994988355	6.7537527645	6.636391498	6.611384412	6.600614777	6.6366653825	6.6175242645	6.635812988	6.603198215	6.6194590945	6.5760695555	6.661972375	6.7375140645	6.543628519	6.6978502965	6.611720855	6.4860383375	6.4749065755	6.5981171585	6.5468264065	6.6354583045	6.6292069595	6.620874892	6.6599580635	6.7919997265	7.043349663	6.7642292335	7.123744964	6.667630249	6.9155104035	6.6595353275	7.0700575685	6.472265944	6.6793858635	6.861824533
ACTG1	14.06575428	14.03975737	13.85859041	14.21037057	13.935335265	13.98868059	14.210881325	13.25539186	13.864333835	13.69772964	13.41097774	13.83795199	13.710706055	13.580928675	13.88704629	13.38398307	13.27145642	13.48748738	13.06626618	13.912809295	13.00895576	13.570664255	12.726877715	13.80889841	13.2899751	13.672494865	14.056619215	13.56617639	13.45189434	13.81662083	13.54393481	14.1373306	13.292664145	13.685489505	14.142164875	13.56165291	12.97275364	13.911101515	13.291995135	13.980104815	14.47434413	13.97568911	13.875135135	13.946980495	13.60683152	13.810798495	14.02760455	13.778759945	13.737868075
ACTG2	13.33299155	15.6282063	12.38599357	12.90749869	13.80141545	13.10017875	13.57163333	13.54205302	13.22139311	12.23376693	13.17220327	12.48446506	12.40315748	13.19250225	11.88990725	12.43489419	13.61878212	13.24990455	12.62671582	12.72717696	12.43620247	13.02013487	12.16372785	12.69223505	12.74348271	12.71095984	13.3775448	13.27181231	12.46591777	12.44991238	12.83693333	12.07245366	13.22775986	12.84059412	13.02013487	10.40319729	10.43984533	11.16761097	14.44629914	13.01212469	10.97714694	12.41646137	11.91253118	12.78293394	12.48039128	11.53865275	11.81140055	10.48435342	12.84419712
ACTL6A	10.7162295	10.507179874	10.68988388	10.55083118	10.3075927095	10.553866	10.598258485	10.5110012215	10.58423984	10.3746271075	10.59329453	10.1830774885	9.9934159525	10.3541552655	10.3722453525	10.663782595	10.305815988	10.398340261	10.3688921705	10.56130809	10.4384765065	10.65216958	10.308109789	10.657471315	10.4851707505	10.855859305	10.84296513	10.3562883635	10.484530285	10.62984351	10.4312882325	10.58919159	10.3054131475	10.2718447745	10.791161175	11.36101284	11.23875353	11.638506315	11.269315815	10.612275275	11.59099884	10.940337125	10.4963302405	11.74799781	11.37299946	11.57134928	10.904922295	11.227162755	10.94553747
ACTL6B	6.553070707	6.687673335	6.648004037	6.711141125	6.842075903	6.691213789	6.650899604	6.782679773	6.574163411	6.726337776	6.712433133	6.535969823	6.722613166	6.673279216	6.571830624	6.675660283	6.565135159	6.585982046	6.615196972	6.669572786	6.736653193	6.60437373	6.701863807	6.653698709	6.810380716	6.563986707	6.584722947	6.510654253	6.671683001	6.697550767	6.557387035	6.664684983	6.862684116	6.533287328	6.55827733	6.534306358	6.73534289	6.848941305	6.566307468	6.704315749	6.514601314	6.590313643	6.782879018	6.753877631	6.825479981	6.812699094	6.559099768	6.67994124	6.567218463
ACTL7A	6.429031736	6.359195644	6.420169042	6.301532089	6.245492569	6.209819195	6.118617888	6.2710574	6.381579984	6.368730946	6.324111593	6.420169042	6.453900887	6.393427042	6.441081251	6.476539943	6.37718334	6.386383781	6.320006625	6.49171873	6.332649058	6.323872348	6.297936528	6.241942895	6.321177937	6.236974511	6.393560658	6.123018134	6.438005679	6.183253106	6.375562935	6.56576112	6.345572958	6.331822366	6.35640848	6.410816678	6.165179737	6.300561043	6.419140711	6.14307342	6.398843099	6.210002326	6.313654976	6.377016449	6.126411677	6.260062202	6.41668963	6.370892301	6.215122604
ACTL7B	6.44159744	6.680888282	6.681642461	6.648413047	6.61556132	6.568158221	6.658724794	6.597909099	6.57630559	6.463895053	6.538524051	6.495591914	6.507078563	6.464329968	6.453020739	6.51596722	6.488194164	6.439411945	6.521940615	6.525107475	6.496762371	6.534173215	6.59416691	6.682981229	6.409740456	6.500184792	6.593025206	6.67362995	6.472605653	6.559059124	6.423690898	6.527615213	6.588810747	6.786311008	6.641643402	6.550451702	6.496473458	6.473353485	6.504941269	6.769844272	6.537943192	6.596898778	6.540099771	6.499752044	6.52304819	6.742708663	6.533942408	6.522312276	6.785757182
ACTL8	6.909269532	6.629468196	6.784533906	6.533748484	6.801976096	6.700304038	6.852603779	6.976698048	6.842786191	6.650229251	6.672283091	6.775631662	6.730901771	6.825308972	6.767323815	6.774491889	6.997345198	6.878113181	6.777427674	6.695505223	6.748235802	6.602933396	6.851513924	6.810700462	6.723530604	6.69963975	6.615867293	6.581439947	6.694940268	6.845304136	6.632940045	6.86754899	6.841248356	6.811425474	6.817990592	8.999912596	6.865244285	6.964476873	6.605975625	6.794398673	7.522680618	6.67075364	6.846765831	6.778857736	6.739400528	7.112913097	7.272340057	6.792831328	7.709622065
ACTN1	11.49415969	12.63269912	11.41950973	11.52687923	11.65787718	11.5371563	11.46917991	11.75723115	11.56087332	11.32627535	11.37837853	11.51160457	11.65497494	11.62079256	11.5254018	11.4474576	11.53360471	11.50387287	11.38482264	11.31346058	11.59390842	11.51985629	11.29800659	11.25780805	11.20668912	11.23172667	11.48265773	11.88308467	11.37577601	11.2042007	11.44614874	11.08226969	11.53360471	11.29551482	11.52188852	12.26173839	11.54375902	11.92119408	12.56404483	12.66640819	12.57895486	12.73330981	13.24990455	12.58490475	13.09588414	12.53155453	12.2263022	11.4474576	13.16364166
ACTN2	6.625285786	6.310021235	6.746439563	6.472589773	6.450840924	6.47567977	6.445255514	6.557566521	6.523938983	6.616912358	6.626789984	6.559316396	6.52924498	6.707183945	6.614361506	6.500350445	6.562861505	6.532386225	6.596995034	6.530043447	6.461048838	6.353727943	6.461211341	6.593122279	6.219135245	6.588388114	6.629829796	6.546692234	6.581220236	6.641753575	6.617517495	6.429181414	6.595169301	6.553770576	6.758558475	6.46739343	6.443497458	6.787310856	6.658129902	6.353677419	6.690933075	6.57587729	6.505265717	6.778636551	6.705929546	6.494749445	6.503226171	6.585595435	6.376427077
ACTN3	6.615114375	6.553473168	6.878861541	6.820542239	6.667753721	6.560054984	6.53291708	6.43659183	6.652423427	6.81585828	6.737270607	6.429272279	6.700061684	6.671067503	6.663804189	6.751205928	6.883241954	6.774039721	6.831426664	6.830350984	6.737890026	6.40557698	6.706571234	6.418675513	6.626880139	6.527361514	6.697330424	6.503774059	6.603043083	6.618570999	6.598857418	6.781906072	6.733660661	6.664851889	6.662145736	6.649816506	6.718723854	6.535065917	6.612171375	6.444120657	6.477390511	6.441415958	6.528901735	6.766840848	6.718763258	6.538228691	6.638697739	6.742473687	6.475167744
ACTN4	11.09454925	11.33590457	11.51160457	11.07649135	11.42874705	11.39069493	11.25018742	11.31407069	11.61446072	11.34998677	11.7287436	11.74468523	11.76053674	11.32490557	11.7229402	11.36239627	11.41057479	11.6752893	11.47325896	11.27452145	11.38954362	11.36175716	10.99088622	11.19835647	11.04544751	11.35059049	11.37952377	11.26658783	11.24901583	11.00432351	11.21651609	11.17498263	11.10213958	11.53430086	11.41000289	10.91222957	11.9772003	11.30597754	11.93528368	12.04172644	10.98318166	12.39208046	12.02192624	11.27597465	12.44500649	11.91169744	11.83360203	10.72129601	11.75502748
ACTR10	10.76968051	10.69936867	10.80761276	10.85827719	10.60727792	10.85924974	10.80064161	10.69096485	10.62934855	10.759405	10.58889685	10.50325024	10.46059156	10.63864507	10.73665916	10.91632561	10.70851299	10.54127007	10.75007792	10.81779219	10.942793	10.92778934	10.65417728	10.84660721	10.94694435	10.83811318	10.93043839	10.69980049	10.74624309	10.61191826	10.7663104	10.94489296	10.81315925	10.8046062	10.72895722	10.59240718	9.123105442	10.24729717	9.961402541	10.09957756	10.8366212	10.18496468	10.03680993	10.88756533	9.750427518	10.44026983	10.36029436	10.20707429	10.0131517
ACTR1A	11.12345805	11.49560175	11.36830665	11.43415012	11.34331875	11.40125399	11.20060944	11.43011411	11.29800659	11.42622151	11.26275047	11.24649932	11.44006727	11.44402371	11.45856166	11.33533047	11.46304307	11.31267941	11.27223221	11.37707528	11.18716413	11.17985264	11.22556313	11.0743309	11.37273766	11.3801199	11.39797291	11.0743309	11.58466552	11.12519516	11.31665564	11.22622369	11.54212839	11.32952881	11.24649932	10.5655686	11.32758144	10.62190426	11.4474576	11.02486807	11.34192596	11.49268391	11.81634106	11.14274355	11.1471634	11.63172764	11.13860024	11.10958004	11.58887074
ACTR1B	9.8895263	9.964972611	10.13628837	9.981422137	10.04925787	9.975127718	10.03928374	10.15500399	10.15538347	10.07075664	10.36327801	10.13340609	10.03428887	10.09311214	10.07037453	10.16503802	10.10488156	10.05552809	10.22721263	9.912559368	10.11599413	10.04709174	10.17803533	10.16191918	10.27338287	10.26707139	10.05410057	10.06168946	10.18379685	9.981422137	10.18988986	9.938548685	10.19610681	10.156121	9.871085661	10.65844806	9.431200138	10.46752526	9.843373152	9.791026506	10.22012544	9.971773334	10.6257846	10.33855345	10.5403614	10.40978472	10.49370311	10.32770735	10.43604186
ACTR2	12.75120193	12.59035194	13.04022919	12.60908817	12.56126602	12.75984414	12.69387586	12.62825636	12.43979276	12.71552776	12.73009786	12.85843924	12.54404984	12.80636552	12.8489844	12.74669792	12.67503163	12.38849206	12.59456259	12.71095984	12.63581707	12.76607098	12.57759915	12.73673805	12.75120193	12.67969364	12.67503163	12.47243234	12.85501193	12.73509474	12.60228651	12.85680103	12.5962359	12.68301916	12.8658107	12.42824682	12.258484	12.97278561	12.40894174	12.05940939	12.53297315	12.08477591	12.43097863	12.71400158	12.65870121	12.54002673	12.68150379	12.50485226	12.34077793
ACTR3	9.073820949	8.536944174	9.279270733	9.112126853	8.804838984	8.902678285	8.761207255	9.248278408	8.653292003	9.080786124	8.441818231	8.910250694	8.920283105	8.98175928	9.22586754	9.24590004	9.221679648	9.151921277	8.908048408	8.980348169	9.113534143	8.920879887	8.940795665	9.043270003	8.665144464	9.23371611	9.042995059	8.541160489	8.705947835	9.244909589	8.784811904	9.188771177	9.077247238	8.895445481	9.23687765	8.902159719	10.34110951	9.206588544	9.013491208	8.909406191	9.020954466	8.832942656	8.885517408	9.089239004	9.284862096	8.896298133	10.5107879	8.892567225	8.87739719
ACTR3B	6.876121815	6.89041658725	6.9593289745	6.90107264225	6.860734084	6.9349012905	6.89115613925	6.78933027525	6.86586791475	6.82518658825	6.92602927675	6.9015443545	6.87928143825	6.8122150425	6.77497331275	6.8472839235	6.8752990285	6.77937753625	6.819974948	6.95656304075	6.77898720625	6.85560697225	6.80288112475	6.97136882925	6.9120011235	6.841871544	6.95855300925	6.8698381815	6.820587382	6.894564037	6.81853406125	6.886234655	6.855968418	6.77559053875	6.901802006	7.31397951825	6.95067554375	7.153989794	6.98852658	7.05334135675	7.14574763475	7.07063335925	6.79271705	7.06060134275	6.95735388675	7.05040033075	6.88836053675	7.1494805105	6.85665474225
ACTR5	8.180426797	8.13347544	7.849317492	8.107231117	8.398358529	8.110568231	8.041521805	8.289198207	8.566977724	8.281847915	8.76788526	8.487863698	8.509262822	8.278148269	8.318741138	8.237525687	8.342856294	8.376034675	8.526892895	8.312813828	8.457293064	8.115091534	8.314770086	8.231316977	8.321568783	8.342856294	8.219803639	8.223711341	8.216279519	8.320393504	8.276762306	8.191464387	8.291261106	8.348313845	8.360016687	9.37010473	8.995243985	8.819371316	9.592753688	9.051711204	8.787639795	9.155479146	8.653542836	8.691437925	9.390523811	8.945184995	8.283524132	9.010270391	9.069020777
ACTR6	9.132991358	8.676176926	8.921707272	9.230420363	8.667817839	8.696883314	8.542699831	8.774106122	8.626510226	8.779392594	8.569018125	8.763642899	8.702105016	8.770070091	8.6318423	8.865839893	8.548093483	8.813581219	8.880637921	8.930284674	8.992860612	9.027954662	9.328663378	9.058393323	8.930568883	9.263429636	9.157852587	8.725235181	8.844579073	9.195692456	8.782400469	9.086049697	9.015804884	8.87372287	8.838226065	8.635743437	9.207180443	8.809607143	8.602762305	8.774106122	9.349235573	8.459518946	8.458014894	9.203069474	8.745456812	8.942531428	9.548811001	9.137882442	8.361904776
ACTR8	8.211058998	8.21935989	8.087082859	8.220037934	7.921665692	8.255523957	8.405394741	7.951353079	8.122739542	8.070053497	7.910916559	8.342642999	8.006810637	8.225593425	8.008312788	8.078445192	8.007238384	7.963184851	8.100641494	8.02114334	7.752078641	8.313334276	8.020510906	8.026002549	8.111734511	7.736196943	7.617311266	8.003191682	7.899784541	7.979587871	8.079354491	8.098623545	7.974957381	8.242147141	8.01241611	8.029394542	7.907787814	8.397604537	7.931522626	7.941775326	8.413259265	8.119719621	7.373816368	8.08325206	8.158835658	8.040242478	7.795714781	8.466438723	8.235059678
ACTRT1	7.547685168	7.544524796	7.491038533	7.719944111	7.474764562	7.576652266	7.581595327	7.553420888	7.46140808	7.49571615	7.493899057	8.102414181	7.845146388	7.591123637	7.630122259	7.634436488	7.516631382	7.477525971	7.509712548	7.631888185	7.412519412	7.626641901	7.51756157	7.395193914	7.39142971	7.340954984	7.568136979	7.944944455	7.458621906	7.375585246	7.590961883	7.308937697	7.460636622	7.765062289	7.674393525	7.915645683	8.001718648	7.652097472	7.601966119	7.828071613	7.523922457	7.863542858	8.001305802	7.633608447	7.92383948	7.496996982	7.720655922	7.653580513	7.880861083
ACTRT2	6.579605869	6.397521983	6.555511265	6.28151247	6.372110938	6.408577449	6.538912272	6.457695643	6.449304614	6.36153081	6.391741529	6.419649062	6.336331402	6.350537787	6.415872049	6.378150532	6.258247542	6.275811225	6.313328759	6.464056946	6.489933922	6.331822366	6.448366853	6.42405488	6.488897733	6.419567032	6.417158794	6.475347617	6.329224335	6.475002914	6.559316396	6.250194968	6.273564462	6.370485833	6.351917274	6.468639629	6.542943276	6.333922262	6.684502813	6.464158695	6.529308497	6.295558277	6.468602241	6.354033269	6.579257014	6.461641314	6.39115376	6.486268904	6.567848173
ACVR1	10.03498983	9.747486824	9.822899006	9.937843704	9.296577276	9.846149491	9.851346798	9.706407164	9.733647319	9.529275973	9.503124538	9.393297132	9.421361511	9.762149216	9.645957944	9.652905253	9.779414643	9.448505252	9.643098515	9.671201645	9.639116509	9.471649041	9.770076845	9.720062185	9.375654771	9.516482939	9.656847473	9.490701175	9.409131059	9.704767862	9.45432464	9.751727574	9.522373543	9.576165533	9.767113702	10.01351521	9.926501646	9.661902656	10.04532995	9.769727389	10.12091332	9.811343928	9.920210537	10.34609214	9.860746363	9.70737452	10.19421613	9.734646776	10.2519457
ACVR1B	7.983619266	8.0394240635	8.04783595075	7.955323707	8.2411021825	8.01387249025	7.93791451775	8.05692038925	8.04271499525	8.12698638325	7.97896271875	8.0775481225	8.34282922975	8.12146328025	8.1170769205	7.95836225625	8.0020204205	8.01616505525	8.155071919	7.98158789225	8.01258831675	7.984050684	8.05722660225	8.10287587825	8.1301781135	8.0285191975	7.8755765465	8.040015917	8.16014088675	8.03511834825	8.0313987115	8.00878556025	8.069322347	8.11977024675	7.91012166725	7.920845984	7.774946695	8.05875150825	7.959113696	7.818378182	7.4091098855	8.05632095325	7.82035491375	7.89292332075	7.99455823875	7.93532565775	7.70897335775	7.998117064	7.819692071
ACVR1C	6.859618418	6.966474439	6.960361401	7.004763974	6.959727555	7.01669348	6.71600111	6.77090628	7.067390345	7.068405531	6.742172463	7.174126932	7.117482441	7.005499485	6.95862968	7.028619816	6.56030435	6.536788749	6.920836264	6.828032364	6.818060234	6.760110083	7.109561938	7.033016502	6.793403182	6.832043638	6.743658327	6.74431927	6.933285509	6.911502446	6.824087951	6.767020696	6.936353659	6.980111334	6.718583441	6.686197977	6.647498534	6.81751639	6.961251922	6.853386727	6.973244824	6.616620224	6.834136214	6.706606966	6.918092567	6.621258271	6.853250017	7.111631904	6.865694348
ACVR2A	7.8630769225	7.8006682855	7.948246825	7.903237297	7.7501526545	7.655605069	7.510222344	7.7636134235	7.61823911	7.84953441	8.0203269115	8.094709741	8.2432814115	8.0308824435	7.9969703575	7.977291747	7.795777601	7.731902908	7.9734940505	7.744662413	7.928143314	7.7336568355	7.8942471495	7.9529166215	7.844701653	7.789450446	7.5290823625	7.6830060115	7.9524776375	7.862628731	7.794144246	7.902343887	7.7996166185	7.977660078	7.796937881	7.3536766685	7.4325417725	7.559196291	7.7995062705	7.2750335315	7.5350048285	7.2952006275	7.405267415	8.2170006395	7.1827985065	7.8486444565	7.834916678	7.583692937	7.212914801
ACVR2B	6.5392311775	6.457326886	6.450038042	6.526697092	6.553897527	6.423341833	6.6103751535	6.517926057	6.4275780085	6.631759917	6.535838277	6.7576960475	6.7043371205	6.7117597495	6.607254805	6.6849366445	6.4331096805	6.6029403415	6.6519252925	6.6080669205	6.558479935	6.5558203145	6.578726649	6.5026351445	6.5542056425	6.436128864	6.5263428975	6.562927308	6.663264099	6.4645201015	6.602821404	6.6883971545	6.5811563575	6.709107542	6.538482708	6.88660769	6.5704645555	6.798070152	7.0373192065	6.645239193	6.6582250935	6.9032139055	7.102637535	6.721750909	6.8215596015	7.020127216	6.593512615	6.8453659935	6.9067432745
ACVRL1	10.169006666	10.0691253125	10.2991808485	10.1622289115	10.3828563655	10.8505316035	10.258266493	10.9135184875	10.587814137	10.5912549225	10.597674219	10.494462634	10.805229587	11.0586427415	10.6985428915	10.6217593265	10.8614813515	10.722835069	10.5821783315	9.9908118185	10.479615595	10.3359037	10.6131535255	10.2988365375	10.5239190095	10.6159785795	10.389974433	10.69481964	10.2545927295	10.106401192	10.799794114	10.232084697	10.792334719	10.4570641635	10.4820259275	8.355165034	9.580952101	9.551542977	8.524840949	10.1138587465	8.42430951	8.4859746	10.327657165	9.4372954385	10.206420987	8.365818195	8.8158355375	10.40891442	9.4255242065
ACY1	10.10488156	10.32521267	10.706639	10.25601439	10.29708233	10.368663	10.10037635	10.44811876	10.45721467	10.73521395	10.57495246	10.65791057	10.59240718	10.46617935	10.81262539	10.83417346	10.23376819	10.12654277	10.60200303	10.50239896	10.55263912	10.21935808	10.3971669	10.78139802	10.79121704	10.78286186	10.5308955	10.39339291	10.5933102	10.03393677	10.51597566	10.19109533	10.53452476	10.69197037	10.00953544	10.74182682	9.372810947	10.61924911	9.458328676	10.43446318	10.65567019	10.33903635	11.26909203	10.63724309	10.52475842	10.97590494	11.83120463	10.62752621	11.12580504
ACY3	7.204816116	6.654306388	7.37259632	7.616960749	7.117782064	7.085285913	7.03031865	7.788585563	7.236271263	7.182792416	7.297059221	7.22389331	7.534155603	7.140320333	7.533838685	7.505562892	7.38268404	7.080422822	7.337119858	7.103813426	7.305533962	7.340147832	7.137957338	7.113317517	7.576799263	7.460515939	7.144196175	7.089144056	7.318771719	7.157644853	7.354951171	7.620776197	7.268830118	7.139547696	7.404009151	8.048701661	7.648911793	7.343315529	7.203761815	6.644588204	7.441658429	7.846714432	8.771200619	6.948982513	7.688483703	7.91278144	8.59135175	7.259790541	8.168298599
ACYP1	8.06174958233333	8.12457486733333	8.53669033566667	8.156694545	8.37511963733333	8.36796211033333	7.95365106766667	8.25470035666667	8.15835806233333	8.361634543	8.027036354	8.42337713533333	8.45307844266667	8.09427308433333	8.44106485733333	8.272976742	8.396734506	8.24654641133333	8.45077340866666	8.43835410533333	8.432585914	8.435600177	8.45809756666667	8.30295723466667	8.31461560733333	8.436360461	8.03452413233333	8.55712798233333	8.47945736366667	8.484503201	8.37757827633333	8.40539815166667	8.34432968766667	8.41884696466667	8.27032627633333	8.28713047633333	8.73880417633333	8.805018596	8.255292912	8.72411391066667	8.788877576	8.38581272	8.40095455133333	8.89646913966667	8.40883963533333	8.68578234833333	8.299997365	8.806023571	8.513435974
ACYP2	8.074833435	7.8293925295	7.95695578	7.9326772895	7.881811028	7.9932344255	8.0811780645	7.9346278655	7.6880983835	7.8335975965	7.8936524115	7.641966522	7.7469945325	7.855284091	7.6304654815	7.7143952215	8.015942221	7.73667474	7.9441190375	8.054741392	7.8407560235	8.1643223405	8.0050090965	7.934027055	8.01730318	7.881558898	8.077212806	7.810409854	7.808964435	7.985875118	8.277182907	8.056232522	7.960088364	7.9052474	7.905992511	7.683616293	8.464806089	7.991888835	7.9252258175	7.714768594	8.303592342	7.9696473985	8.025605285	7.8762749785	7.8367222805	8.040281494	8.154010614	7.3048743235	7.453052305
ADA	8.04063895	8.510202296	8.487863698	8.963622573	8.544208228	8.691726376	8.874574537	8.770335648	8.414477439	9.128681116	8.910872439	8.387685915	8.675912575	8.438649278	8.644419598	8.653292003	8.815512156	8.587774669	9.02295067	8.974861388	8.764148755	9.049770537	8.879341218	8.389238941	8.683512234	8.385464309	8.514557595	8.670039973	8.561562364	9.464535265	8.632856756	9.444748884	8.872046342	8.459026725	9.512149304	10.56050133	8.462769097	9.563952538	9.302023166	8.391507125	9.055745742	8.641277089	8.380082924	7.304767612	8.15119892	7.523066774	9.774556934	9.855538328	9.916046566
ADAD1	6.503441144	6.631060355	6.697521164	6.649568526	6.487579391	6.480200625	6.610695827	6.509898199	6.65643707	6.565868547	6.541659281	6.671683001	6.233893707	6.423034342	6.463023173	6.395497669	6.668171074	6.638766972	6.491025417	6.276465425	6.490161769	6.491376399	6.497195513	6.632957804	6.490133449	6.665829382	6.539699448	6.650675396	6.538320905	6.419822655	6.695185296	6.397707042	6.462718703	6.624953543	6.789114018	6.661414438	6.509649559	6.603756971	6.605821005	6.702211838	6.62038672	6.625742072	6.59865979	6.661222738	6.697948722	6.475230775	6.484683019	6.572410157	6.508701401
ADAD2	6.562991043	6.374076619	6.211926806	6.390505407	6.62468695	6.266342243	6.300561043	6.74253457	6.52006223	6.5411073	6.404851832	6.158507055	6.255618687	6.675773795	6.293698465	6.31250872	6.268203582	6.430414963	6.61966297	6.28151247	6.6404433	6.419649062	6.790120235	6.37032458	6.472169099	6.424925496	6.43484584	6.55729185	6.631548077	6.612371001	6.35264345	6.576538449	6.457326753	6.224212661	6.298268221	6.532696337	6.342032614	6.657476188	6.375947949	6.299678492	6.383504928	6.30856799	6.380658278	6.138232449	6.140112513	6.608070161	6.547282926	6.272145401	6.228475255
ADAL	7.228455244	7.184874695	7.251646123	7.33909292	7.799833216	7.179830635	7.658649121	7.335699695	7.330206532	7.514796998	7.396306322	7.288260467	7.387610237	7.205621577	7.372850592	7.401704187	7.604063624	7.247127919	7.460000816	7.455358043	7.31978396	7.748861383	7.183793576	7.441516847	7.168563755	7.479837387	7.428151575	7.576172479	7.14576776	7.395438895	7.475056725	7.434730793	7.464271287	7.179235647	7.494918006	7.291066983	7.509101967	6.969391965	7.186750146	7.450144585	7.153348593	7.360145446	7.327919676	7.38932471	7.890838486	7.048339741	7.302224913	7.111503797	7.192236899
ADAM10	8.425291338	8.1865993685	8.189866525	8.5404497535	7.890660234	8.002147736	8.1641848325	7.8738516	8.0817420135	8.1388957355	8.0275825545	8.0610106365	8.0928588415	8.3133021005	8.2674543495	8.0735334735	7.816211241	7.957664083	7.951794896	8.132244398	7.8862346515	8.163185227	7.9186622925	8.323338214	8.024266383	8.1907559895	8.2147973105	7.80257821	7.9005418935	8.202989634	8.142783374	8.4405534175	7.873876502	7.9772618355	8.2628171705	7.8527280695	7.7248869115	8.0877009395	7.463437764	7.586453508	8.8547229015	7.730714298	7.5363160715	8.006481378	7.210769612	7.9489293925	8.352698952	7.725084373	7.7976892255
ADAM11	6.53248956	6.70136807	6.68632997	6.690387543	6.521046912	6.784242283	6.324404282	6.483719025	6.762575815	6.582610808	6.509049607	6.736872036	6.586944142	6.65236692	6.583004587	6.632259494	6.690134298	6.750369127	6.616132436	6.503306347	6.46914255	6.56129672	6.63804826	6.611661403	6.541290237	6.578483172	6.767062584	6.671349346	6.411974373	6.745274401	6.617930192	6.353909923	6.606409094	6.622925291	6.669844959	6.483804958	6.505818453	6.498842145	6.723799016	6.566968801	6.632319371	6.4735672	6.577708525	6.51299932	6.696980587	6.737976053	6.659389235	6.66055528	6.594778555
ADAM12	6.81473594066667	6.72040447733333	6.87588000166667	6.853166715	6.81359678166667	6.69667770566667	6.84821732333333	6.82180517333333	6.80448655333333	6.795479414	6.863253167	6.85333199833333	6.701692521	6.81728847066667	6.77676568466667	6.73107500966667	6.86298193366667	6.692028437	6.691563389	6.73653251533333	6.770680579	6.86872021233333	6.769763067	6.77623846533333	6.839906074	6.81366735566667	6.82099644666667	6.86985761833333	6.79083356133333	6.81349622466667	6.753335302	6.729309587	6.79877514933333	6.77197924266667	6.78914073266667	6.901728723	6.868368647	6.75721159133333	6.902776089	6.93959963633333	6.80886543566667	6.81855192633333	7.008866052	6.87836766933333	6.767736501	6.84768181633333	6.93186126433333	6.713264396	6.93139366166667
ADAM15	9.14199206575	9.14400379525	9.21509823775	9.30400214375	9.4180455965	9.33087291825	9.08300252	9.2585887115	9.38615754	9.12266170625	9.54131342325	9.0475275565	9.42032329025	9.1915684685	9.282451087	9.25881088875	9.220493506	9.17780288025	8.9704027235	9.11225742225	9.09627155325	9.21456551825	8.986723113	9.0325179295	9.153001969	9.43631260575	9.31602152175	9.173835519	9.285909618	9.0234421755	8.97337216675	9.269125229	9.1873238005	9.019010173	9.19474810775	10.22378881275	9.7805680205	9.514473486	9.6878693835	10.2805291585	9.535367752	9.75008380925	10.2968808495	9.72316219	10.23617133975	9.6402697275	9.7867974985	9.59260919225	9.5325358825
ADAM17	8.0810531545	7.7950391255	7.7232502095	7.862579118	8.190465561	7.9327358285	8.0693809445	7.745165184	8.0909208595	7.9135171875	8.1856552765	8.079073772	8.4060408585	8.027757532	7.9848332395	7.7338750085	7.738637543	8.0561958565	7.7709529585	7.7196970865	7.820805632	7.7200785775	7.8378369885	7.8143967575	7.913387584	7.690525497	7.759965981	8.302279998	7.7604601825	8.10590556	7.784081933	7.9857865445	7.8297818005	7.849549586	8.0022825625	8.5603620765	8.150440913	8.493776939	8.3447545545	8.667952198	8.2630826245	7.8913606765	8.0799980245	7.7186177345	8.4629617625	8.2616249325	7.6376952085	8.146403258	8.3981205765
ADAM18	6.591853761	6.448290001	6.394874443	6.358267118	6.673032128	6.530662881	6.494377478	6.333790545	6.420957193	6.577395787	6.59183486	6.50721449	6.674100734	6.586154707	6.689150679	6.642780382	6.676045791	6.3648354	6.450990835	6.6404433	6.485121713	6.49777189	6.540483808	6.554832986	6.536743544	6.46524557	6.425778528	6.522068735	6.519223291	6.605045707	6.365969448	6.829522065	6.50649809	6.380129646	6.394094154	6.376846706	6.489683482	6.473844595	6.432536349	6.651898369	6.472605653	6.55278622	6.495398457	6.268203582	6.428528801	6.553409492	6.401065103	6.404699076	6.668493065
ADAM19	7.74270489333333	7.846306096	7.56356417866667	7.75116699666667	7.88463783333333	7.75106701866667	7.814417335	7.88321169933333	7.78698710033333	7.806995338	7.82444231566667	7.63354243033333	7.91463920566667	7.722646349	7.80027257166667	7.786015519	7.806712669	7.84239332133333	7.69045454966667	7.74847858233333	7.81599324733333	7.712730021	8.02708531333333	7.70211121266667	7.83941900766667	7.63351622466667	7.72694399533333	7.788792279	7.95654151066667	8.18060278233333	7.696278499	7.77515864633333	8.02196735766667	7.79115854733333	7.976831881	7.06563656666667	7.57954587066667	7.74295518466667	7.91786803133333	7.38569165433333	7.20968066933333	7.88824933666667	7.82991501833333	7.420455666	7.69727228433333	7.622050733	7.61368923966667	7.58823449933333	8.131935177
ADAM2	7.043802911	6.88415029	7.074110829	7.19766669	7.1800877	7.249147084	7.137818569	7.113248704	7.032091733	7.04162628	7.035466981	7.112250336	7.106712979	7.104070056	6.907880374	6.911813764	6.984724879	7.110765996	7.047375885	6.821679467	7.121938639	7.16411261	6.997566228	7.084791045	6.839592057	6.914343747	7.098142283	7.012884489	6.878700456	6.849161392	6.917525137	7.131717673	7.091005225	6.969911698	7.091969179	7.172317964	7.098176993	7.310505502	6.81961194	7.482415894	7.291066983	7.050597451	7.145983801	6.977402503	6.841496704	7.063324679	6.893330748	7.053840606	6.948343703
ADAM20	6.596605113	6.257985569	6.094576611	6.121317386	6.429757675	6.23358546	6.371703838	6.445005577	6.302322725	6.332025452	6.217489805	6.237293284	6.33613156	6.253528908	6.126411677	6.269149777	6.225490192	6.147680777	6.400597494	6.282507635	6.182533557	6.153231876	6.053530389	6.282590857	6.247047931	6.179295424	6.265315356	6.387040473	6.369497895	6.296636962	6.161779737	6.173710245	6.262456177	6.243033419	6.314853415	6.457234305	6.347044505	6.306857607	6.137720787	6.241797018	6.27677176	6.306988692	6.414249549	6.084203296	6.084203296	6.490844004	6.263831272	6.232340725	6.374892991
ADAM21	6.374412216	6.339235701	6.49593949	6.451516401	6.53592169	6.562387583	6.437926843	6.68740289	6.527987612	6.614226515	6.462162137	6.51452103	6.696149685	6.453624616	6.601016541	6.678980187	6.517356927	6.559506284	6.600433641	6.525276077	6.656797051	6.37733543	6.598837061	6.39623183	6.723841956	6.400886045	6.404557038	6.326786584	6.698742143	6.574820914	6.404377953	6.585509414	6.576450425	6.588873281	6.470581466	6.466975625	6.285769426	6.355551313	6.505425695	6.542139633	6.421275931	6.499286641	6.668493065	6.509706276	6.375779808	6.705450586	6.521396245	6.4375807	6.320157133
ADAM21P	6.581576208	6.473776063	6.491317925	6.575799944	6.720803154	6.554723233	6.501485967	6.494043635	6.533628749	6.586000551	6.47832646	6.444896562	6.639077982	6.610584853	6.546601247	6.464747158	6.549539359	6.694720339	6.640309717	6.527429532	6.683669163	6.501928122	6.541382122	6.565601616	6.44471854	6.539297649	6.530253002	6.539077606	6.269462611	6.55685652	6.623120494	6.582840073	6.639039916	6.622395947	6.531674618	6.762448219	6.697747787	6.816712614	6.581970378	6.882202855	6.750458205	6.538185587	6.841496704	6.728801603	6.873282523	6.668884033	6.620077814	6.764518178	6.560201578
ADAM22	6.56629602866667	6.50942774766667	6.59627656866667	6.52519800866667	6.517958531	6.64515230333333	6.55883852766667	6.48162369433333	6.574999134	6.58321501766667	6.55157870133333	6.55725784566667	6.65119507966667	6.66177127566667	6.54982280566667	6.58201292433333	6.45274947766667	6.50274625566667	6.55263541	6.453570536	6.56061774633333	6.51520055633333	6.47488352733333	6.51518337733333	6.602571097	6.437408342	6.456579342	6.58820575766667	6.502039413	6.51794597966667	6.531626165	6.55856104766667	6.63052601166667	6.57369602266667	6.52999881366667	6.55145866	6.61678634666667	6.77518859166667	6.757968136	6.71986737666667	6.522380481	6.584885332	6.61749167633333	6.518924293	6.44648961533333	6.54344348866667	6.64216089966667	6.646726151	6.405012243
ADAM23	6.657000695	6.867917038	6.482454797	6.527866638	6.713770797	6.578665211	6.822548425	7.000802833	6.784057614	6.768086624	6.756423436	6.502715393	6.51801545	6.911488565	6.774684533	6.659647695	6.754815356	6.906379329	6.872187884	6.659006739	6.906472595	6.598901451	6.91198456	6.660962353	6.80231024	6.734130731	6.414346182	6.561193105	6.82365483	7.008834997	6.89001742	6.766016214	6.821601472	6.705929546	6.813333561	6.326494057	6.565930823	6.455008059	6.850351633	6.507078563	6.553881068	6.547037951	6.672072893	6.60403036	6.573189959	6.354758229	6.454876658	6.433640151	6.634637768
ADAM28	7.467687628	7.438527891	7.430580726	7.33643813033333	6.79796435133333	7.41587960233333	7.53231582833333	7.55639671733333	7.408969619	7.203929069	7.471587466	6.957478527	7.15192838366667	7.25412354166667	7.45340890033333	7.38849882	7.50965296666667	7.42298237033333	7.83700702133333	7.31405485166667	7.48995728866667	7.254685593	7.53828130766667	7.400018768	7.22757321333333	7.22195167166667	7.219207677	7.02300185366667	7.33980318733333	7.60686355466667	7.31577200833333	7.41919851233333	7.28829610033333	7.32351070366667	7.42340361433333	6.50789646366667	6.488489174	6.47429620133333	6.45169473733333	6.54549133533333	6.97921876333333	6.475048733	6.55072719666667	6.82023411966667	6.43315671333333	6.482275417	6.708789155	6.50141861933333	6.647703762
ADAM29	6.859367184	6.754494906	6.841653492	6.849523458	6.63651092	6.924871636	6.895067971	6.661854024	6.740062439	6.833816529	6.855414182	6.588910704	6.442075423	6.620096844	6.772002913	6.67803502	6.794783422	6.783630895	6.806153663	6.554701464	6.813258592	6.750344534	6.819435341	6.729899699	6.75009507	6.850976571	6.831908978	7.032595134	6.523266645	6.896190646	7.136062547	6.834024425	6.796297641	6.958865373	6.670493714	6.880201618	6.883368466	6.798008699	6.775517873	6.941639819	6.890138423	6.747968516	6.519587588	6.779150832	6.950854964	6.66188706	6.720923101	6.818012629	6.705948876
ADAM30	6.661663345	6.517771821	6.619639009	6.61968269	6.431975148	6.531259445	6.645607482	6.508496019	6.612790071	6.303745781	6.647668362	6.518511971	6.739026419	6.532772816	6.300896656	6.370542603	6.592365367	6.429757675	6.564960414	6.664969979	6.457287737	6.598996263	6.56048203	6.596262601	6.267572411	6.393325473	6.52007527	6.583595756	6.50308919	6.502361981	6.504262767	6.573678989	6.625653962	6.516971871	6.60024686	6.574739115	6.656531895	6.64739554	6.670394886	6.628915955	6.60311886	6.605471995	6.635638475	6.619738428	6.448846104	6.667483332	6.700133708	6.798126596	6.566529087
ADAM32	7.0363792075	6.9127626925	6.834459386	6.9124076325	6.92275172475	6.903691437	6.940169553	6.965443912	6.83559568925	6.89431721075	7.039959635	6.78923457325	6.99480976175	6.924807584	6.981050498	6.9321371135	7.008723067	6.956912526	7.0704049195	6.83715120825	7.06592495225	6.86527553725	7.02771653175	6.94812859925	6.9149125445	6.931100394	7.0203918305	7.087892853	6.913524051	6.8832798965	7.00993252825	6.84962158275	6.81482899425	7.12695118825	6.8223208775	6.9286894055	7.110828773	7.500601746	7.593711135	7.0053848655	7.17448760475	6.91685342675	7.4810927435	6.827724031	6.835685471	7.38551629325	7.16554525575	6.979702004	6.81066727825
ADAM33	6.6965469605	6.909834311	6.701619562	6.63973933	6.714295026	6.754605517	6.67047718	6.7397005795	6.734810025	6.8023074985	6.6989730235	6.6191998665	6.7797221635	6.736664794	6.883356138	6.8794492395	6.8023008385	6.7260155405	6.742255526	6.815972648	6.775849167	6.716629087	6.7039240305	6.606755069	6.800812497	6.680141556	6.5887092795	6.653886669	6.6962998275	6.7408905305	6.7763046955	6.793208282	6.8482586505	6.7059132355	6.6629454575	6.782041229	6.6804373865	6.6227002905	6.633198505	6.7409759785	6.5372230525	6.585198043	6.7713670405	6.6657478135	6.556383913	6.623386676	6.735488908	6.582163258	6.598983754
ADAM3A	6.59911862266667	6.62439435733333	6.69415934166667	6.627544869	6.649846857	6.681842472	6.61647961166667	6.63407581866667	6.591032725	6.64284919866667	6.62424794933333	6.67937361966667	6.68905501	6.64051170666667	6.50576112066667	6.61070573433333	6.39049586733333	6.574316849	6.61469905566667	6.66836370066667	6.60076633833333	6.54131256333333	6.46048016866667	6.579549214	6.58954840933333	6.597427075	6.60908370333333	6.567059294	6.68177476166667	6.57930126866667	6.66229299833333	6.439887777	6.537471203	6.63448177066667	6.573541915	6.55848048433333	6.57274774766667	6.585171454	6.66563418433333	6.66942303333333	6.74154790166667	6.61341458766667	6.61509248166667	6.637545963	6.58718290333333	6.63445710066667	6.517588736	6.73616041966667	6.63927574766667
ADAM5	6.53802467	6.6412398685	6.71846861	6.675869967	6.4847293375	6.5761670965	6.697747441	6.3372661075	6.5350409855	6.620937869	6.5526515345	6.5061820465	6.457406226	6.446379903	6.6550745305	6.648965548	6.593894075	6.6115366795	6.483210663	6.5271437085	6.5653011715	6.546425607	6.493191735	6.581326059	6.409054492	6.5656551605	6.5523461415	6.489876683	6.6541535995	6.5900976255	6.802957769	6.5503690695	6.5598425685	6.638444225	6.523761635	6.5492042595	6.4269708795	6.6816333455	6.630130292	6.6181443365	6.6508982875	6.38659985	6.541849217	6.5405792165	6.765681201	6.493928844	6.4942084695	6.5733766195	6.6912972315
ADAM5P	6.346788809	6.266800803	6.272819571	6.253397403	6.298970209	6.32891909	6.186771781	6.423893956	6.30483449	6.370375291	6.083129738	6.324323397	6.429681346	6.415059982	6.508813871	6.240568421	6.357279028	6.421120634	6.494207795	6.339356546	6.293698465	6.345246134	6.430455878	6.308809446	6.396381289	6.173980495	6.35640848	6.471340877	6.372823873	6.412662563	6.29888921	6.444596874	6.295558277	6.324404282	6.386592958	6.298016233	6.274213508	6.31138122	6.317623185	6.273043075	6.093803132	6.296558284	6.230452751	6.376641583	6.389769319	6.388970098	6.294574569	6.424925496	6.290985885
ADAM6	6.9836885475	6.8274810645	6.7804982295	6.8829503045	6.753254067	6.7791807355	6.666988406	6.825248802	6.7151830785	6.9100970035	6.9083003905	6.7254659675	6.9197017385	6.877470198	6.751303565	6.825351253	6.8705647265	6.761792603	6.710943956	6.8114533165	6.8568527845	6.9030884615	6.843101919	6.8318057985	6.795138742	6.8406254235	6.8466534145	6.853734442	6.9555335135	6.9174988505	6.9086120195	6.8713949395	6.8346710855	6.930423042	6.697317558	6.9508916515	6.733923026	6.748614635	6.7508884135	6.9046003895	6.9597761605	6.86700814	6.850343689	6.92397882	6.880839726	6.9051772045	6.812557915	6.9422699285	6.8629540865
ADAM7	6.479587971	6.37927186	6.559594997	6.630749141	6.546848905	6.462197968	6.657639173	6.663329415	6.579145353	6.569184874	6.557338748	6.536166832	6.654306388	6.594917743	6.601111808	6.724605736	6.66773589	6.588407543	6.799161073	6.571502125	6.753131794	6.622759576	6.749482928	6.461474733	6.569819132	6.613893438	6.50957045	6.656960615	6.590905888	6.453455536	6.630163495	6.574246564	6.629522028	6.606891968	6.514363894	6.736492091	6.470764333	6.562560324	6.522045973	6.511608543	6.693963497	6.547902941	6.482600878	6.780772875	6.502547277	6.650806409	6.66515427	6.268665502	6.594619588
ADAM8	7.505562892	7.489136462	7.308618487	7.571689337	7.862799796	7.557298617	7.343416274	8.111973575	7.632755576	7.624284139	7.849521859	7.40414705	7.540319207	7.496015922	7.562869307	7.659497344	7.883642205	7.93462994	7.799251458	7.804640985	8.026376736	7.771186469	8.377909011	7.618907856	7.742743002	7.423758504	7.278971012	7.806210045	7.688661331	8.233894315	7.850468331	7.977225014	7.839534706	7.632755576	7.974046364	8.213404722	6.673016036	7.425307545	7.284846189	7.957640848	8.257180741	6.664663368	8.255252898	8.102647548	7.421314874	6.998348753	7.172017821	7.490599498	8.00493334
ADAM9	8.732549914	8.603598839	8.711309483	9.566133171	8.619957579	8.692798756	9.196639048	8.406129963	8.844579073	8.188926287	8.764148755	7.782597781	8.474248858	8.572790561	8.305655933	8.243907874	8.416650885	8.242662062	8.300322053	8.248904817	8.057664443	8.346575082	7.976022516	8.460233199	8.139660656	8.340258714	8.268525813	8.536944174	8.308600843	8.423378608	8.459732285	9.083219216	7.988362175	8.297860835	8.670039973	7.971432481	7.604568931	8.951343531	7.70417035	7.243679328	9.241121146	7.071287163	9.552782934	10.19930133	7.710683311	8.481521706	8.798330519	8.183904469	7.651369417
ADAMDEC1	13.296787315	13.48312096	13.659802065	12.7748972	10.969310995	13.12054515	13.02923346	12.57154967	13.23111969	13.208060535	12.716750645	11.3322569	10.931233505	13.376021785	12.93041711	13.031210315	13.512334725	12.59582152	13.643974655	13.082105675	13.579765965	12.814842715	13.543495085	13.783042425	13.04951551	13.029939255	13.16176217	11.642447195	12.9628104	12.989297535	12.84022069	13.35618509	13.18747269	12.987231395	12.90219113	6.506751125	6.7669728695	8.7839833095	7.582515835	7.697206169	9.1431851045	7.7779486795	8.129467539	8.072353702	9.894036998	7.9271972325	9.687405904	7.324942715	8.956882178
ADAMTS1	10.97762618	9.465448993	8.524995201	10.32844715	8.756128055	9.698138859	10.64342843	10.6730905	11.53580752	8.918946861	10.5884431	8.318741138	7.67494503	9.216147513	7.537172591	8.288533671	10.76818589	9.81590855	8.647199712	9.698469896	9.018264384	8.826910696	8.607032342	8.546034024	8.556447493	8.592368037	8.939972118	8.990247598	8.344913387	8.686602353	8.771200619	8.530581732	9.004939692	8.34219898	8.933661656	7.486772007	7.246156787	7.614652093	7.878454134	8.241185083	7.234802624	7.453714904	7.414704605	7.348468956	7.617953758	7.136357471	7.347354962	7.622097277	7.490025007
ADAMTS10	6.633420636	6.509952163	6.738228961	6.562560324	6.660246645	6.782359351	6.539790997	6.53355791	6.688225786	6.697112966	6.487907604	6.486415677	6.66783044	6.714397822	6.495017079	6.567280906	6.573910506	6.740173962	6.687115823	6.524009863	6.649825375	6.537583784	6.771889728	6.566037595	6.585694801	6.561797284	6.412747304	6.698227604	6.501160147	6.472993608	6.522362076	6.567516702	6.738247144	6.67646904	6.513343527	6.696387755	6.552569068	6.474973903	6.744759211	6.587605032	6.55851301	6.503742742	6.856693016	6.537583784	6.575216299	6.543901165	6.687986852	6.568902071	6.659408685
ADAMTS12	6.422195232	6.282590857	6.310840352	6.407414373	6.400653344	6.266465167	6.364776594	6.351231275	6.431816974	6.498268031	6.302746193	6.415148072	6.486540288	6.225303327	6.402294556	6.296295918	6.355551313	6.349141904	6.427085738	6.168320238	6.205449352	6.36346798	6.367084324	6.523669452	6.522429969	6.366675121	6.276877874	6.511160874	6.246923044	6.363636445	6.331261875	6.291245128	6.25741002	6.405799017	6.478236904	6.382237367	6.352465731	6.363165584	6.320509348	6.411268188	6.468244399	6.546874095	6.588730717	6.282779009	6.393705877	6.500920913	6.374680656	6.454400055	6.386083861
ADAMTS13	6.49000236933333	6.608336282	6.37069655666667	6.593150823	6.632382344	6.60416802566667	6.52860613366667	6.48458677166667	6.52775293	6.59357435033333	6.607976849	6.60839329333333	6.598179639	6.63413268	6.48845667166667	6.64973600133333	6.60986923033333	6.67668220666667	6.55507968266667	6.56362433433333	6.689908742	6.601604096	6.62109606333333	6.54447872866667	6.44615657033333	6.52493805566667	6.47078438566667	6.476070061	6.65514583966667	6.55219970833333	6.59611308733333	6.62466659366667	6.60802832066667	6.64831068633333	6.59998790866667	6.56121257133333	6.57341399433333	6.65553918633333	6.509234523	6.64228181033333	6.42869947233333	6.74746873666667	6.53152668766667	6.60511342933333	6.62453281066667	6.69118134533333	6.467682927	6.619421544	6.509871647
ADAMTS14	6.58301343633333	6.51938996566667	6.566954807	6.53027558533333	6.60059724	6.54085205766667	6.49370215333333	6.60462124933333	6.47132316366667	6.612845365	6.58943218933333	6.56196139466667	6.675320628	6.59237478233333	6.545840294	6.599386159	6.68858379533333	6.708177456	6.56783757766667	6.48543359233333	6.663936498	6.46775636966667	6.55309112966667	6.54125778566667	6.717149119	6.51609335666667	6.644491316	6.618137404	6.619435583	6.606205912	6.453648878	6.613049164	6.67284977433333	6.53552417366667	6.50803579766667	6.53903350666667	6.49053373	6.50466853466667	6.578095108	6.51911637533333	6.52488237033333	6.60214967233333	6.66252661266667	6.47116326133333	6.56155241166667	6.695993786	6.56023493733333	6.46787942533333	6.610575608
ADAMTS15	6.897936698	7.003454148	6.966166101	7.16128813	6.684068882	7.135506607	6.857162675	6.90240683	7.040809717	6.998253883	6.94976435	6.96830193	7.136206388	6.893673137	6.710395007	6.781643711	6.904409252	6.937223819	7.023044229	6.831201925	6.957115215	6.934330905	6.762940291	7.05181934	6.825967123	6.95738934	6.981492038	6.899452031	6.810509153	6.873961935	6.811358348	6.858218819	7.054700415	7.067565727	6.86628416	7.096215319	7.140113437	7.079538934	7.06505437	6.851487253	6.988615725	6.931660932	6.991625957	6.954163216	7.05704075	6.936890308	6.911324809	6.796879193	7.006409319
ADAMTS16	6.45017382	6.496739378	6.267024656	6.428267446	6.36020751	6.389244596	6.346324122	6.322389643	6.458170667	6.473623777	6.592968402	6.467785022	6.462814468	6.490283787	6.617480586	6.619602026	6.532958152	6.568695483	6.641977988	6.32321339	6.448581452	6.357822868	6.591131065	6.35147979	6.370942761	6.454909152	6.384813743	6.397102488	6.510757478	6.300122567	6.310021235	6.555885661	6.427799651	6.489390592	6.468379131	6.524243258	6.29304491	6.405616757	6.433788373	6.316244518	6.1915644	6.520049191	6.48149708	6.740690703	6.431816974	6.528467894	6.421990006	6.341557808	6.463264487
ADAMTS17	6.714576169	6.785438239	6.720299446	6.692390187	6.947789136	6.758900473	6.712199554	6.85166359	6.857351705	6.669535428	6.731729253	6.737230512	6.778190021	6.467458038	6.789471413	6.80231024	6.502093711	6.747094144	6.712088364	6.777538305	6.763070702	6.527891704	6.844529175	6.712961279	6.924767041	6.698993146	6.867884425	6.816786036	6.748944197	6.875589026	6.749755745	6.799909514	6.756668958	6.55225286	6.658275237	6.838767308	6.838273167	6.771754327	6.79278717	6.716836147	6.844105671	6.591148862	6.821205644	6.810603304	6.746521998	6.675773795	6.908979925	6.537707932	6.865181883
ADAMTS18	6.476514639	6.6965389855	6.5536870445	6.606116365	6.6158932625	6.6611530005	6.5554324885	6.52173735	6.5307330135	6.499918236	6.5160106415	6.574481599	6.419656677	6.5761782325	6.5991464755	6.7091257135	6.476233623	6.5508456795	6.5914450595	6.541869615	6.674309579	6.644283443	6.571609958	6.646281994	6.6481628055	6.6116808115	6.45736946	6.581638562	6.659465154	6.514608739	6.558560484	6.6438882575	6.682477178	6.708243097	6.5594964435	6.5125246765	6.685253521	6.611422582	6.47605558	6.5535029415	6.6246881675	6.536441807	6.5986958665	6.5437840855	6.6184335925	6.68257212	6.600142166	6.5721522195	6.55920834
ADAMTS19	6.596494382	6.740029372	6.735904234	6.565086936	6.494718048	6.638565876	6.321967976	6.62644408	6.678695488	6.681704935	6.697103727	6.507453593	6.693142447	6.653915534	6.571544082	6.774470166	6.673709118	6.592110911	6.619485596	6.594323525	6.773188427	6.395311329	6.662354189	6.536411534	6.611026084	6.421365928	6.391260382	6.524656942	6.59678078	6.622700911	6.513263233	6.625439884	6.518132019	6.429390537	6.649358349	7.429282586	6.502093711	6.373107464	6.340808984	6.493907029	6.825308972	6.519322295	6.407183557	6.241119582	6.476109453	6.576450425	6.538368165	6.399122519	6.509898199
ADAMTS2	6.6827075155	6.760264826	6.794886625	6.9005953205	6.58561283	6.573991227	6.889458614	6.747952308	6.61608127	6.8936416665	6.718795754	6.670961462	6.589015851	6.6892830825	6.6938138635	6.6809668285	6.857977739	6.6691417575	6.7228815775	6.778446553	6.8328486825	6.77667438	6.7969934755	6.5717393125	6.8767221705	6.8107240305	6.6684434615	6.711095435	6.5938856285	6.6676643605	6.846548984	6.817908041	6.8815866705	6.7701923835	6.6977122595	6.65970563	6.7035933665	6.7387675835	6.7673555755	6.866508986	6.8431771385	6.7935939185	6.972626213	6.5631161205	6.790460114	6.6603071955	6.6644495725	6.717680289	7.3194313705
ADAMTS20	6.46942961233333	6.57694625733333	6.52341829533333	6.57070203633333	6.48864824033333	6.67004462266667	6.50141501166667	6.478272807	6.598852861	6.34851862033333	6.514588299	6.513444693	6.650574325	6.55076041933333	6.53844615133333	6.572879873	6.49090343533333	6.68019334933333	6.44062116133333	6.60767379	6.540236548	6.42099070233333	6.52555253766667	6.53772350333333	6.461831283	6.55434191166667	6.59718617833333	6.57385395266667	6.565666478	6.55277542266667	6.42961119233333	6.568198513	6.41832367	6.53925327533333	6.54814170066667	6.601048087	6.63941388766667	6.51984059633333	6.62183860733333	6.611497383	6.49865055566667	6.625428291	6.492509059	6.63339222633333	6.573107519	6.50978476833333	6.483322218	6.65904776133333	6.49266428233333
ADAMTS3	6.675430113	6.699030191	6.709450432	6.840522798	6.388144916	6.767834251	6.721298924	6.405842217	6.728064139	6.500840016	6.755145122	6.701963382	6.580468085	6.426715867	6.417463036	6.533892184	6.553722959	6.520918988	6.651339507	6.552010579	6.603200891	6.648091433	6.533678732	6.641904038	6.56423123	6.752777732	6.637521971	6.567009442	6.704747643	6.591916004	6.762620777	6.513572456	6.461775292	6.526617846	6.696781559	6.582534455	6.699166366	6.873252723	6.948593289	6.681110431	6.848878776	6.481040664	6.487823699	6.747053903	6.988753106	6.731095387	6.663273416	6.556485256	6.729602731
ADAMTS4	6.267340291	6.366386907	6.375895234	6.322185142	6.422273083	6.621181405	6.382406888	6.497413234	6.418547969	6.562091836	6.326414814	6.270846188	6.419485082	6.37359533	6.385450151	6.173149014	6.385283492	6.304588646	6.295026893	6.439926924	6.403533314	6.375056793	6.466036131	6.350675734	6.426355268	6.346916069	6.522068735	6.454844814	6.207395645	6.439781194	6.411974373	6.702544318	6.322319349	6.190128169	6.527691399	6.428682073	6.494880589	6.519003488	6.700563037	6.663490223	6.601249874	6.506844051	6.901682308	6.721620609	6.459882298	6.765817953	6.652819024	6.387534063	6.504503584
ADAMTS5	6.831727651	7.072608001	6.708668231	6.8328858	6.576836741	6.620577977	6.809145403	6.81058245	6.815539248	6.725522017	6.546692234	6.606661131	6.541533505	6.758479585	6.5217856	6.762766593	6.86953398	6.624897595	6.973442264	6.598487371	7.055528967	6.685246027	7.059401642	6.818511524	6.747696225	6.686112871	6.901988509	6.519587588	6.897520258	6.724504664	6.472456615	6.840466996	6.811258852	6.644113882	6.72051242	6.569105365	6.670230023	6.777083842	6.567597924	6.5883326	6.752968541	6.606571224	6.590766407	6.722930469	6.528319121	6.907434364	6.654192276	6.527820651	6.514210939
ADAMTS6	7.072496111	7.031024345	6.872457527	6.914059384	6.769515508	6.829418874	7.097962854	7.044487758	7.028177262	6.860696814	7.102065769	6.8646899	6.830194534	7.048093774	6.90948376	6.932569401	6.732251361	7.048538719	6.854088101	6.856430439	7.147457008	7.185623162	7.001283302	6.960818402	6.869714141	6.941063822	6.905233529	6.860209736	6.885306504	6.983709677	6.997803957	6.911862891	7.084479718	6.654100823	6.71523405	7.185700145	7.183019474	7.163639465	7.88588877	6.97400654	7.087660558	7.389877906	7.255745092	7.265865343	6.954793661	7.154517361	6.779870391	7.40005731	7.323880964
ADAMTS7	6.737146282	6.794726028	6.6728914305	6.6870847385	6.669835017	6.742483045	6.724042145	6.5380697095	6.5742296485	6.623466364	6.7671033945	6.756867239	6.851998788	6.6589379725	6.5788222845	6.710835759	6.518861924	6.661084244	6.6671079255	6.747445331	6.663998018	6.665482773	6.684034927	6.60938091	6.67729389	6.5525071285	6.597637773	6.7645395445	6.6116707705	6.7200834625	6.731143723	6.642550511	6.6340236245	6.683776592	6.6390487985	6.6934703975	6.591880147	6.674693914	6.7390153795	6.73516745	6.619636214	6.89449095	6.8134692085	6.6394507945	6.7216443755	6.749567068	6.742676072	6.7271564185	6.8617187665
ADAMTS8	7.319248187	7.521639402	7.035154753	7.090644065	6.989804114	7.163253866	7.439930689	7.21735663	7.380737361	6.845304136	7.097139503	7.179318055	6.898552443	7.011694825	7.064099243	6.822469878	7.134807938	7.166191104	6.912713519	7.052067543	7.06325803	7.126743597	6.883030157	6.887210597	6.855904745	7.108851021	7.105341231	7.158728672	7.037877914	7.195180368	7.059401642	6.910134526	7.076592949	7.152540692	7.089887694	6.901316323	7.006409319	6.940194903	7.073546025	7.164259946	6.81451744	7.202713536	6.888782552	6.922143704	7.000717236	6.898484733	7.100039514	7.059170935	7.132171168
ADAMTS9	7.998390446	7.884434899	7.323436728	7.480288795	7.4521563	8.242147141	7.7211896	7.93046624	7.709447523	7.593200078	7.648235125	7.011738982	8.116209417	7.658828522	7.577270491	7.844534359	7.829192377	8.304410839	7.463129452	7.787418889	7.903267844	7.219138475	7.903478822	7.159215673	7.404397447	7.184617866	8.144053006	7.657443328	8.02726406	7.671519044	7.92383948	7.701683978	8.36286778	7.94449663	7.598640463	7.434580391	7.568468586	8.157910919	7.819095178	8.433384262	8.154523403	8.286583333	9.167623013	8.817313787	8.100429132	7.223611601	8.069157826	8.019799336	7.944944455
ADAMTSL1	6.6255641538	6.6432627528	6.5889634734	6.5908853826	6.7004419266	6.6143333416	6.5249276654	6.6359658826	6.6963570764	6.6523419744	6.5624589718	6.6627508844	6.6840768936	6.6811148576	6.5867381538	6.6331082228	6.7500339222	6.6871553824	6.7820790666	6.5875042284	6.7856103142	6.64167842	6.7786961428	6.6397519172	6.6698107098	6.6065806692	6.5931144552	6.6951025394	6.6352651076	6.6272455064	6.668304588	6.7175387768	6.7053513364	6.6598454034	6.5686969532	6.5949656454	6.6078247836	6.5356693248	6.5283032772	6.5854578868	6.5426901302	6.5926279362	6.5613126902	6.5228136544	6.581602231	6.5805455604	6.5380530258	6.5192500494	6.6312459732
ADAMTSL2	7.76895928	7.715075785	7.172098239	7.389205323	7.596415756	7.402747049	7.713577324	8.025377493	8.080445408	7.791316597	7.727834657	7.321376033	8.813581219	7.526085077	7.121874996	7.685338532	7.91523509	7.816627723	7.800959938	7.624643734	7.621295339	7.338875355	7.565300742	7.392457461	7.657650965	7.636611552	7.767267411	8.255023657	7.786262357	7.602312096	7.251124819	7.362194991	7.620960249	7.679360049	7.557748934	8.297630198	8.602426323	7.944718919	8.810677012	8.769249372	6.997566228	9.386154551	8.643127203	7.600491	7.99666128	8.166478427	7.717638674	7.164035057	8.612104362
ADAMTSL3	8.007876496	8.589885181	7.427094911	7.73828736	7.603755783	7.684794922	8.12424487	7.489575157	7.679714747	7.417514374	7.373816368	7.336510876	6.997123616	7.649639076	7.094951593	7.197310814	7.56607953	7.547080658	7.526834277	7.620960249	7.599466656	7.684794922	7.427868297	7.528201016	7.50525327	7.644882729	7.928849105	7.526409684	7.2199687	7.384830667	7.362441965	7.344385291	7.344010563	7.380596758	7.590643396	7.130858451	7.078396539	7.039920133	7.261622666	7.456768021	7.522831391	7.025223087	7.180569168	7.108972862	7.159617321	7.250315496	7.198697194	6.926626228	6.95670207
ADAMTSL4	6.95047173533333	7.206513381	6.91538898066667	7.05600316166667	6.87981534366667	6.95312567733333	7.12434529433333	6.942929358	7.18619275233333	6.98869114366667	6.84999709	6.72699142233333	6.77377021566667	7.055563101	6.74379012433333	7.00353694866667	7.05754103266667	7.016594545	7.126032521	7.060500741	7.24738122466667	6.93265586666667	7.06172337333333	6.869533302	6.95103831833333	7.01701724833333	7.10371193	6.826753027	6.90143004366667	7.00679870433333	6.86609241166667	7.047484627	7.03658436833333	6.89118233	6.9347837	6.55456790166667	6.58840011166667	6.69084256366667	6.66993158433333	6.82225846333333	6.89683483333333	6.628608279	6.850467921	6.70306703266667	6.74873310533333	6.65934484233333	6.641635584	6.83283487833333	7.123889936
ADAMTSL5	7.252759896	7.446709452	7.374709973	7.210174001	7.144885355	7.216504075	7.397487543	7.27557215	7.27845032	7.387102837	7.43823788	7.320356925	7.356406482	7.173412957	7.300683578	7.269816028	7.236163314	7.110905115	7.340381485	7.41646907	7.709622065	7.315475501	7.277903224	7.278861451	7.109100977	7.280966175	7.49673007	7.388554734	6.908409821	7.077449105	7.463736325	7.206962034	7.382567328	7.380355322	7.160913606	8.217029008	7.628121568	7.344639572	7.416332952	7.004079498	7.447638953	7.566525207	7.795885593	7.780539815	7.722224986	8.203942208	8.051272596	7.273254219	8.286348792
ADAP1	8.703819111	8.721099509	9.043890052	8.628377594	8.521531761	8.720335721	8.139238195	8.925393095	8.924568552	8.907776789	8.965253279	9.43052127	9.187848404	8.836751864	8.850343113	8.75020586	8.832697027	8.920283105	8.941942783	8.795164124	8.905841863	8.373334716	8.951343531	8.759869771	8.828576721	9.259167938	9.212476123	8.62471113	8.947147486	8.359511704	8.81230501	8.725468777	8.923136015	8.956467908	8.574681282	9.511813433	10.08077518	9.164828462	9.795111111	10.44565704	8.741455383	9.59051843	10.22639164	9.371415222	10.77856519	9.357473521	9.303164894	9.473849876	8.9521489
ADAP2	9.547850838	9.494111809	9.80462469	9.601106376	8.462523022	9.645234873	9.425907737	9.930563414	9.126665015	9.68955196	8.748619569	8.855581804	9.259478193	9.089239004	9.830551738	10.02491979	9.684576355	9.152850495	10.03393677	9.977858795	9.703432875	9.777724608	10.26022906	9.762149216	9.534850653	9.649933191	9.276874794	9.073191964	10.05552809	9.523290485	9.443229629	10.17165218	10.13340609	9.561703588	9.870065742	7.500931801	7.855054399	8.43613454	8.420814638	8.89571321	9.031191142	8.221785529	8.732308164	7.98146115	8.323080081	8.428199735	8.831644219	8.214690474	8.935038198
ADAR	9.697122312	9.82046856066667	9.60921205	9.630256624	9.711202107	9.75665441433333	9.736483647	9.778730228	9.82497338966667	9.783363853	9.89502186866667	9.79275393566667	9.92767042	9.73110868466667	9.903341322	9.74646734133333	9.81165788666667	9.80576253633333	9.84032322366667	9.77728222333333	9.768127268	9.75835024166667	9.77905740666667	9.608489226	9.78963007633333	9.72018835933333	9.528567835	9.67734822733333	9.858355534	9.79785831266667	9.747760929	9.90825249866667	10.1358315983333	9.789344447	9.813347587	9.771630455	9.37174309766667	9.904175381	10.0409260496667	10.2622665966667	9.92919238233333	9.828444511	10.1197194596667	9.76540465	9.638009962	9.59876315533333	9.943744899	9.985727493	9.857617806
ADARB1	7.50809692175	8.06273177875	7.443483465	7.556403233	7.7262582615	7.5410147305	7.78296402925	7.65007509525	7.561266345	7.64542498825	7.67435557375	7.4494458975	7.5027422155	7.47720943675	7.29941816525	7.41499180125	7.64603072475	7.6462871485	7.563904948	7.43280681175	7.59448918	7.4914874465	7.71268780825	7.4891804625	7.614574819	7.569803715	7.351719418	7.716506661	7.63872323525	7.8235865515	7.4906269135	7.6263855365	7.58444223525	7.4240818395	7.66099729675	7.53161850325	7.29008915675	7.710669264	7.50003988525	7.21016431575	7.36625667775	7.29582769425	7.45926820425	6.826515381	7.298498234	7.447944484	7.34507955025	6.9603343595	7.3107020145
ADARB2	6.607364989	6.676674727	6.77053157	6.705986154	6.714215905	6.648202815	7.096586104	6.776214419	6.859101574	6.633719823	6.778461234	6.780584094	6.825865148	6.700470381	6.646782587	6.556965008	6.835771229	7.076116132	6.737347423	6.773508596	6.736572198	6.594807891	7.016268356	6.65540515	6.845798003	6.889643865	6.701501408	6.849288409	6.7235911	6.936816356	6.818487562	6.8428377	6.792974762	7.122569338	6.847552879	6.5840996	6.845663188	6.905790961	6.591677639	6.895231564	6.84273428	6.671086905	6.942227508	6.629045125	6.826042275	6.621578588	6.658330479	6.660134921	6.703574738
ADAT1	9.239562911	9.054017006	9.13700864	8.976927488	8.953463306	9.211272517	9.234314683	8.918390599	8.840683261	8.740348677	9.244586214	8.967683406	8.855335222	8.964204196	9.07895073	8.899373198	9.051437866	8.927076883	8.659000072	9.048310748	8.915641691	8.863170871	8.849799088	8.842069151	9.029431678	8.869141785	8.976018679	8.820751293	9.040626558	8.882071117	8.966310022	9.002302041	8.95703515	9.074717552	9.092500545	8.838788674	8.656384149	9.575224506	8.695823443	8.701115412	9.004939692	9.102383552	9.231052071	9.893677151	9.017707492	9.243398663	8.831934947	9.309871831	8.786852288
ADAT2	7.351342026	7.253138348	7.089711647	7.019501039	6.984558224	7.318334465	7.218540262	7.144593531	7.199716755	7.356780705	7.298601956	7.320696594	7.216504075	7.302108461	7.353386028	7.191451981	7.293134091	7.253224952	7.353487316	7.472728482	7.451718528	7.025973411	7.18512566	7.406246987	7.182792416	7.244579659	7.228749125	7.339693893	7.495864946	7.380235154	7.380596758	7.339339009	7.207644402	7.678346087	7.274849056	7.65031458	7.004356853	7.450320225	7.710494546	7.416183478	7.430067625	7.422110436	6.948901176	6.893364503	7.223718022	7.4521563	7.088083028	7.631013634	7.190637061
ADAT3	8.038760336	8.012609251	8.481521706	7.997719872	8.390047415	8.176756776	7.928635645	8.21935989	8.074965758	8.376994937	8.459956935	8.61835341	8.807358468	8.368374675	8.785964016	8.422633562	8.590120333	8.240490229	8.231316977	8.286348792	7.936882806	8.439153493	8.046320477	8.270638873	8.132099968	8.204162439	8.152481212	8.005153521	8.37577038	7.992457666	8.431643903	8.393135347	8.130874776	8.554595714	7.839722513	8.089461129	8.924835281	8.038522732	8.991111992	8.446305956	7.751892187	8.737343165	8.300081912	8.208720136	9.149898404	8.850835273	8.739309721	8.408426394	8.64665384
ADC	7.299816751	7.757640211	7.795541246	7.519836945	7.58107311	7.35518748	7.209267257	7.424783076	7.215687103	8.356538688	7.294107559	8.01147393	8.772805115	7.889215028	8.978037516	8.670039973	7.677997642	7.960188692	8.489555853	8.128658996	8.393135347	7.907368736	8.555659378	8.099590458	7.881832187	7.588347537	7.460636622	7.744033537	8.713827612	8.031707407	7.733926833	8.191037764	8.090336592	7.896406769	7.222384804	6.605339284	6.782399672	6.657421608	7.655097264	10.13447528	6.642223875	7.257365112	8.679479448	7.118769114	7.310208788	7.828990254	6.869089507	8.439863211	7.197310814
ADCK1	8.030442003	8.061838329	8.29057123	8.126479934	8.542977783	8.496377063	8.02262238	8.268740031	8.440335196	8.134137078	8.608885449	8.638139992	8.730391595	8.071362202	8.625494975	8.431643903	8.394377256	8.400988516	8.39594957	8.229657182	8.413996565	8.21749856	8.009716947	8.285127611	8.238670057	8.183460197	8.109663945	8.194929035	8.190813766	8.16181006	8.064907599	8.042623439	8.197266651	8.28735818	8.077338677	8.784514966	8.13743804	7.930057885	8.52637873	8.587774669	8.084157207	8.770070091	8.672535345	7.936499077	9.238968078	8.532863439	8.261306149	8.460465433	8.074433436
ADCK2	10.66178753	10.20707429	10.52168379	10.64753394	10.83207976	10.3527606	10.47910135	10.70565171	10.5403614	10.47339935	10.72373019	10.50502566	10.4298073	10.73281219	10.46882295	10.49240609	10.50595272	10.37436402	10.47297242	10.56140288	10.5544988	10.72895722	10.55131938	10.33943486	10.79226657	10.60955082	10.60863287	10.43446318	10.55131938	10.25437258	10.53816405	10.51344556	10.6621828	10.33203661	10.42167189	11.36560777	10.89712237	10.81470129	10.28538966	11.04111911	10.11371453	11.28939121	10.73521395	10.69050915	10.62190426	10.91974809	10.17845379	10.99922137	10.55627102
ADCK4	7.91912724	7.746356235	7.934421565	7.770791672	8.287594306	8.110802885	7.91912724	7.971882054	8.09213064	8.117407041	8.059763632	8.174715306	8.562284906	8.059763632	8.11782147	8.042251297	7.796082482	7.914192658	7.901604194	7.93668385	8.011714192	7.93227621	8.034736555	7.935462191	7.948960626	8.059141826	7.792788394	8.36286778	8.14873532	7.781075683	8.114641809	7.819437816	7.93227621	7.655097264	7.813084352	8.674130349	8.42775419	8.224172759	8.244378609	8.043284538	8.281329993	8.619171999	8.669225821	7.767805179	8.671158795	8.334757462	8.145661668	8.456801972	8.324546326
ADCK5	7.811324417	7.900185563	8.11692357	7.91523509	8.343086404	8.000652878	7.868638005	8.257180741	8.115351481	8.325021691	8.351031157	8.464845335	8.626012849	8.240490229	8.421590187	8.456547997	7.990586006	8.286583333	8.470091251	8.123791967	8.559357664	8.029610487	8.073205808	8.32836165	8.257918263	8.127975955	8.02726406	8.474756506	8.506062318	7.967981997	8.076934908	8.15119892	8.264166852	8.185228093	7.833843909	8.923726574	8.142458544	8.525872029	8.882071117	7.754290397	7.753155045	8.623861986	8.507121269	8.065849023	8.94388319	9.159539976	8.279165961	8.190813766	8.590576575
ADCY1	6.9760466695	6.7822749905	6.876586179	6.879054259	6.7976442165	6.931820689	7.125002431	6.8963625115	7.0696245695	6.8580100295	7.02258739	6.795096855	6.5993166485	6.8752904085	6.630235224	6.672617871	7.046743078	7.0375052235	6.824081536	6.783626835	6.7198069495	6.906086383	6.754840563	6.8302052275	7.0562405285	7.0849102995	6.8700210595	6.884068127	7.19734075	7.0401475265	6.8787141315	6.6842291905	6.782741746	6.822268023	7.02118549	6.601350054	6.818895902	6.580328669	7.394296206	6.7881900925	6.6331064355	6.8215152735	6.5107538155	6.6666375465	6.67340638	6.6603149245	7.185835336	6.686631784	6.805671763
ADCY10	6.362709926	6.555406488	6.7202015	6.54100911	6.544505845	6.718840907	6.60725988	6.297399273	6.538937581	6.697976645	6.635487991	6.683896294	6.751052197	6.641145534	6.493737172	6.765441279	6.81544084	6.508813871	6.598996263	6.57274926	6.636159681	6.636417082	6.601347618	6.537707932	6.597580053	6.636966954	6.565699979	6.602952828	6.514929179	6.542139633	6.623658411	6.33245598	6.537657322	6.672227422	6.527963998	6.585509414	6.606891968	6.58790883	6.557734813	6.524439644	6.77149987	6.744822359	6.700580871	6.292725589	6.611467118	6.547807613	6.460983771	6.638657488	6.801838052
ADCY2	6.592128939	6.796652979	6.615094347	6.791937474	6.573289879	6.582174725	6.634774301	6.642850714	6.62521012	6.575257043	6.706623868	6.583068318	6.468475058	6.674726447	6.649853887	6.617571969	6.787421636	6.818561903	6.684446276	6.463591779	6.529492381	6.623901398	6.590094608	6.78032572	6.657387922	6.549067946	6.739937432	6.695366173	6.46706662	6.666315537	6.676158045	6.56644628	6.560632564	6.623504679	6.630183552	6.791258239	6.71003204	6.771587576	6.570050446	6.685994039	6.522338282	6.614306425	6.555162584	6.586863771	6.851914388	6.624329612	6.666634306	6.757606768	6.546296398
ADCY3	11.52122153	11.24219126	11.02382742	10.87200018	11.19648838	10.92664941	11.34125999	10.98705062	10.80314409	10.74527233	10.60249845	10.93288238	10.90604817	10.4758411	11.0666149	11.21030684	11.11980964	11.58676879	11.27854384	11.0265414	10.74771575	10.71374498	10.70406387	11.1101889	11.02166736	11.10553062	10.63354422	11.51020694	11.09048816	10.95497828	11.03381337	10.49281914	10.81972012	10.94746577	11.02166736	11.9844241	12.06724653	11.63531205	12.258484	11.4698135	11.06426288	11.88912413	11.90097765	10.42423798	12.21211728	12.04759617	11.40246098	10.99491886	11.47389847
ADCY4	8.545805683	8.872046342	8.335432846	8.29169537	9.118227523	8.674130349	8.501427444	9.119371953	8.992046886	8.825067363	8.814692587	8.74912658	9.070176809	8.852684755	8.692493815	8.446055148	8.555659378	9.002302041	8.761985627	8.499206571	9.228938156	8.398584444	8.761711183	8.577252269	8.737343165	8.568769846	8.325999615	9.416900123	9.304900072	8.691726376	8.697153165	8.921707272	8.828886074	8.441818231	8.725468777	7.795541246	7.279882435	8.13675277	8.505539964	8.329270024	7.926940299	7.819437816	8.328610346	7.728605575	8.037834542	7.793564869	7.820223728	7.832087388	8.126685203
ADCY5	6.76780971	6.963746025	7.017275077	6.724564391	7.047763457	7.006456871	7.168125295	6.993268951	7.016180025	6.873695947	7.343904509	6.847171644	6.879162788	6.897043374	6.600328423	6.87944832	7.125625567	7.136787165	6.793403182	6.903639334	6.827858139	6.754108825	6.91383708	7.000572782	6.94319453	6.941598491	6.890851456	6.611467118	6.860557106	6.908979925	6.808541012	7.040708027	6.966561055	6.975604179	6.962999199	6.992771255	6.633645683	6.656247443	6.777717286	7.264765314	6.659040161	6.824700683	6.940708184	6.778812285	7.301677651	6.73566348	6.69176508	6.939404514	7.150286719
ADCY6	9.945746782	9.9509655625	10.0082322495	9.820944861	10.198918442	9.829158086	9.669680553	9.9142451235	10.0909811295	10.0058252345	10.352498813	10.204553578	10.0505684705	9.9705613465	10.2158312585	9.8943199805	10.018376018	9.774489505	10.059302808	9.7773567405	10.035325437	9.8748136465	9.8935873935	9.9190482955	10.296017654	9.869410994	9.794647263	9.7063885305	10.2504583325	9.713543799	10.121077298	9.858929869	10.107637253	10.0257775585	9.700375536	9.2926382635	9.1487780335	8.999894453	9.5343915955	10.039339106	8.8606879135	9.2563417245	9.445317586	9.22228426	9.4054306495	9.518021035	9.0283918405	9.4610126455	9.3241710185
ADCY7	8.491311794	8.285399572	8.258604532	8.496377063	8.16239247	8.074097401	8.327878683	8.422633562	8.522803973	8.398103999	8.47903073	7.770061034	8.045092275	8.221034066	8.106584852	8.138999689	8.487096071	8.256681957	8.467128662	8.354845073	8.271097504	8.531536087	8.471314945	8.341029883	8.501427444	8.434927076	8.212663796	8.31580614	8.258604532	8.654044496	8.07097127	8.483763136	8.177880785	8.260373554	8.792645308	8.455524888	7.632415385	8.282829599	7.758981809	7.357136704	8.128428536	7.93227621	7.807974134	7.392329234	8.111276668	7.824898525	8.31039612	7.491320126	8.238670057
ADCY8	6.883933016	6.856705551	6.7143768	6.692768671	6.764902958	6.805379712	6.642223875	6.715940623	6.656797051	6.74759143	6.718427834	6.685082455	6.948553051	6.789681282	6.82578468	6.71404201	6.558148723	6.840118812	6.769729562	6.793816188	6.681170126	6.790308697	6.734194228	6.953779577	6.72897671	6.813611224	6.624329612	6.828008688	6.639296996	6.875471848	6.855714201	6.899278135	6.807514222	6.692372797	6.7235911	6.620656951	6.840061528	6.592968402	6.77149987	6.755615393	6.605548913	6.716020596	6.696980587	6.956391019	6.853011616	6.791063089	6.746558537	6.774619606	6.601169285
ADCY9	8.47903073	8.084893778	8.63970399	8.421590187	8.165769855	8.27038516	7.944718919	8.279642241	8.308600843	8.667061278	8.501880368	8.551585111	8.404142795	8.714115498	8.848190276	8.714385571	8.562284906	8.456547997	8.73790289	8.344913387	8.583127455	8.265351485	8.733114084	8.509262822	8.485580466	8.526892895	8.104013063	7.953897319	8.788166479	8.07097127	8.224891183	8.551122316	8.811221299	8.455774534	8.033849109	7.791867384	7.959005849	6.963474817	8.323597822	7.979137153	6.92854233	8.069620294	8.367671911	8.451308924	7.779535907	8.116209417	7.461566613	7.502624936	7.482896579
ADCYAP1	7.015089119	6.821888813	6.457662338	6.742669576	6.33713263	6.657244937	6.46452769	6.604524934	6.403072045	6.809216997	6.546552548	6.288319374	6.638545438	6.591303232	6.397473188	6.767200206	8.190363695	6.838924529	6.277500933	6.530447408	6.66200468	6.812461068	7.140113437	6.451199608	6.748347194	6.589520901	6.455504693	6.545738936	6.714121867	6.800523235	6.410646767	6.663655806	6.865951773	6.263608689	6.744570981	6.282779009	6.375056793	6.25083432	7.097406696	6.348610919	6.366261895	6.357460293	6.496862774	7.099309702	7.037145441	6.344940728	6.422922803	6.314706519	6.524909814
ADCYAP1R1	6.256105876	6.331609541	6.401400952	6.136842158	6.52808434	6.467363453	6.36200347	6.407095661	6.257159047	6.527544338	6.30028845	6.469171122	6.474509052	6.354527881	6.540966772	6.344233252	6.388339089	6.390913726	6.355491494	6.381167147	6.435934825	6.314220013	6.353626922	6.357460293	6.615075394	6.26799117	6.276137056	6.469516454	6.494464539	6.31717041	6.317694395	6.316716541	6.251094673	6.387093589	6.248370209	6.354093661	6.237293284	6.222552324	6.465073925	6.390686639	6.39423479	6.287293251	6.25874705	6.344426826	6.327276437	6.395405742	6.340808984	6.330151311	6.381824404
ADD1	10.740498421	11.205549795	10.9095781545	10.785408309	10.8138981635	10.6135289015	10.8776028065	10.6863770215	10.9412614795	11.022406747	10.701929501	10.9897306045	10.8315124185	10.851709174	10.8593136105	10.8565326705	10.7279062845	10.9288493465	10.859351913	11.009133353	10.9724987745	10.788804625	10.6933741125	10.8176101	10.6414698105	10.693636334	10.739689759	10.6323964755	10.9182137735	10.9143611315	10.8173176665	10.913922283	10.904825223	10.837191623	10.6718302805	9.959151726	10.407324679	9.989640062	10.5742149185	10.1837802875	10.6210137975	10.857363763	9.837288791	10.5364297375	10.153334273	10.5056283605	10.6570555235	10.01584769	10.533838673
ADD2	6.5097024995	6.4036616245	6.40941020225	6.5296884795	6.6056243855	6.47847794275	6.5216876525	6.3703637665	6.499089628	6.50722314	6.4719062335	6.453871764	6.63534791	6.4874643715	6.42560011925	6.5716931595	6.593740149	6.4559676045	6.53476435525	6.434664357	6.41547933	6.48332483525	6.516123226	6.4877199625	6.52984720525	6.44393417525	6.447502556	6.42653539825	6.54618303	6.492724661	6.42097545325	6.50297376275	6.35182464375	6.50835986575	6.36798038775	6.565453695	6.5025015235	6.47734526975	6.53730070125	6.48345281425	6.5173089955	6.5565188145	6.41261355775	6.49668386	6.448731878	6.47788476525	6.420799226	6.4717255575	6.42096139025
ADD3	9.4708006715	9.27606905	9.51087246	9.55797205575	9.5115374795	9.1497299655	9.226425252	9.01578779925	9.28361601075	9.499881341	9.488544779	9.61316498525	9.48104256875	9.38115773375	9.01924180075	9.11404802075	8.8840500025	8.82727781825	9.164638592	9.37198989075	9.14015517075	9.49562609575	9.28593641625	9.43024494475	9.0459662505	9.24401141175	9.18917086775	9.49570776125	9.02529530225	9.3631120045	9.391092758	9.1806485935	8.912988785	9.30321268725	9.28204173375	9.31222184725	9.18076533925	9.47269459375	9.26922373775	8.23614811425	9.31272018425	9.50658265375	8.7341355225	8.91663761775	8.82993863625	9.32773477825	10.049136455	9.4079283695	9.05951022575
ADH1A	13.08939189	13.24108258	12.55847537	12.7385269	12.76440823	12.65583009	12.54830195	12.64811341	12.61621029	13.11504218	12.85501193	13.0730968	12.37719757	12.8424142	12.73009786	13.46860291	12.6237865	12.57010981	13.19029415	13.18130091	13.46562162	13.00827363	13.40254341	13.29621299	12.65870121	13.07517624	13.31840663	12.79647223	12.87281992	13.1023317	12.89441159	13.07094761	13.12360268	13.19475489	12.4791413	6.90582635	7.230136801	8.129774866	9.996468493	11.02806924	7.421721304	9.513064965	11.07649135	7.387865401	9.208767752	9.265392849	9.982107101	9.158107554	8.514770483
ADH1B	8.870890949	9.422575714	8.37292933	8.907211124	7.733732184	8.075599349	9.043890052	9.134478541	9.104355888	9.139114752	7.628918858	8.158835658	7.174721371	8.693325208	7.684237729	7.740477032	8.458262888	8.359266872	8.65059069	8.804346969	8.936955876	8.441818231	8.669225821	8.685344388	8.413259265	8.92623195	8.642824668	8.764399576	8.738472804	8.772565173	8.468889852	8.192168642	8.480271115	7.895803097	8.277205535	6.612503899	6.549290813	6.549929054	6.672463895	6.530232375	6.594106977	6.4935452	6.530184867	6.525878933	6.622759576	6.421080139	6.531312662	6.430788237	6.787870766
ADH1C	13.51222852	13.8207673	13.15464892	13.21039199	13.59512995	13.43838316	13.04844248	13.02971128	12.9918111	13.79209302	13.78201672	13.76826005	13.10868247	13.24990455	13.56642164	14.05519654	13.17220327	13.31088667	13.89849263	13.77839345	14.1209244	13.59783916	14.03570378	13.93892775	13.55283494	13.5552395	13.96444501	13.38461683	13.79851355	13.6605975	13.43052225	13.77839345	13.75917667	13.87539549	13.00387489	6.80601015	6.780095025	8.739565511	10.96741204	11.93712607	7.459436399	10.37573127	11.78822269	7.752247798	9.773135074	10.11635029	10.21167819	9.928199199	9.108868413
ADH4	6.5027689495	6.66228142	6.5262562725	6.434967794	6.565397204	6.49420149	6.625751954	6.951537408	6.526418789	6.7504231565	6.6286694125	6.746184617	7.2238594735	6.6198966135	6.6928420145	6.633057116	7.0035439425	6.5527115325	6.675213226	6.530129341	7.0604852945	6.52490202	6.7283077605	6.8284266355	6.599958086	6.6778348975	6.6568215775	6.4828268635	6.711639202	6.9575108035	6.6340208015	6.5371420105	6.6251173165	6.5884291185	6.500990146	6.561896424	6.452692923	6.520616296	6.8814840635	6.5942069105	6.7198553615	6.5791326235	6.2382054645	6.603659454	6.5551682405	6.5938348845	6.66115402	6.868992719	6.5483541465
ADH5	8.402247346	8.77719793	8.399515074	8.263230534	8.13456417	8.199157363	8.339746022	8.300816742	8.117171071	8.576164763	8.301577568	8.329063898	8.064484545	8.174287373	8.296451405	8.318987735	8.276974441	7.826330028	8.391055592	8.431643903	8.54681205	8.367417676	8.248246815	8.881166428	8.273653418	8.635506288	8.635992724	8.333065896	8.528858404	8.304174521	8.329708034	8.435187657	8.422383462	8.277446214	8.099102769	7.817959478	7.732993428	7.769338543	7.992277576	8.146761405	8.304174521	7.5095529	7.586822608	8.593963194	7.824538802	8.17386696	7.925440135	8.377686901	7.844738028
ADH6	7.429946936	7.431739729	7.875514726	7.829378577	7.156154803	7.648235125	6.91045492	7.382024373	7.29879815	7.490743676	7.08105998	7.652577438	7.637816204	7.468487271	7.782597781	7.667546971	7.460636622	7.266150217	7.453438231	7.590643396	7.730420718	7.532258435	7.529921651	7.98362841	7.597593974	7.799251458	7.624985753	7.371972517	7.964020326	7.803092208	7.355422478	7.557748934	7.743479528	7.403506631	7.335936559	6.71714932	6.786375192	6.652532042	6.8145523	6.744071541	7.221717193	7.529121509	7.396306322	6.924506214	6.637408923	6.952890081	7.805831542	8.406916716	6.873758218
ADH7	6.763613728	6.767020696	6.903226206	6.687765036	6.744048061	6.883368466	6.667715288	6.722339596	6.500322082	6.590232267	6.698517337	6.770188794	6.760679631	6.794398673	6.460758732	6.644534263	6.739419022	6.716836147	6.699927212	6.671535743	6.566650361	6.804969259	6.621530626	6.799417398	6.665364132	6.664731053	6.951976009	6.495998019	6.69205281	6.673328354	6.692431537	6.757363455	6.59746287	6.527172003	6.726077405	6.952618584	6.610736548	6.779397611	6.872932541	6.891358423	6.928713304	6.740789879	6.697967055	6.74253457	6.811741107	6.660021576	6.659509421	6.822846005	6.988961622
ADHFE1	8.3943974185	8.4155037535	7.9478475955	7.7258171515	8.087384949	7.9414021935	8.234968197	8.1119671175	8.135069082	8.5266032795	8.569663482	8.402269183	8.2281006665	8.4692410445	8.019762573	7.9180988315	8.1359526205	8.1440940875	8.749796216	8.1482250935	8.330433421	7.666372681	8.286709262	8.172328269	8.24891879	7.8893175995	8.033997453	8.0494437825	7.958928797	8.3193869885	8.330250288	7.995736257	7.8815119385	8.118556092	7.875792609	6.789763906	6.76852041	6.9540479485	7.032902101	6.9241070785	6.8659190745	6.7873882685	6.776861088	6.8464864525	6.880504864	6.773952443	6.8477392	6.870192591	7.0910534285
ADI1	7.179924201	7.041776485	7.260712619	7.086512097	6.987044516	7.080112496	7.113444813	7.095090922	7.027071492	7.28711049	7.058662011	7.129251579	7.120786553	7.209717071	7.191878623	7.273159449	7.159862907	6.83291018	7.095286325	7.169712618	7.132553976	7.192989775	7.117782064	7.082686521	6.986602208	7.128437811	7.065277935	7.258795013	6.809841797	7.115803381	7.301347728	7.173333435	6.872030809	7.144885355	6.969506461	7.277686214	8.845945133	7.537329115	7.476668511	6.896570737	7.220926522	7.508635583	7.851892744	7.46892508	7.661612495	7.609965768	8.41521957	7.447638953	7.098852506
ADIG	6.432094128	5.950907693	6.257033901	6.342224452	6.23190951	6.336003047	6.233748804	6.444859085	6.245214117	6.297936528	6.279561617	6.196030842	6.328104487	6.147322227	6.223223326	6.187014382	6.346524346	6.250597119	6.271819267	6.172578989	6.336658415	6.238534221	6.412055678	6.276574645	6.400653344	6.19132395	6.162733846	6.348610919	6.330492557	6.262692948	6.13507002	6.068904303	6.370892301	6.209407154	6.277990808	6.266223739	6.158189597	6.04493793	6.316069451	6.292830959	6.258862193	6.253787007	6.469909623	6.391211973	6.319712162	6.473172292	6.359674025	6.334062044	6.305590943
ADIPOQ	6.780205278	7.080881175	6.656684419	6.851792172	6.515495038	6.73989518	7.079701902	6.984342342	6.639760044	6.931391728	6.81998531	7.066706683	6.477840301	6.540301133	6.813832582	6.901895595	6.794572282	6.889952176	6.794592711	6.761361596	7.439792283	6.802052941	6.797745262	6.665481649	6.962039842	6.817394059	6.828955574	6.850103821	6.918698754	6.730197715	6.942227508	6.619157602	6.632009204	6.847048381	6.69341958	6.834556352	6.791488442	6.841086365	6.656760933	6.702174775	6.912477111	6.900845668	6.735180411	6.856235711	6.989629313	6.775441749	7.070808676	6.717509537	6.858218819
ADIPOR1	10.72182085	10.32572142	10.649764995	10.71781958	10.2690570175	10.46968534	10.664332195	10.63825692	10.473961725	10.432341863	10.759190731	10.260298624	10.410598065	10.57830066	10.444501855	10.462668335	10.533260965	10.4446672265	10.528427905	10.5099606	10.357327637	10.541063098	10.59306502	10.573972395	10.670092032	10.551974445	10.63827317	10.1882622345	10.2744818285	10.385483612	10.643303555	10.69960938	10.438927659	10.466567345	10.4432099895	11.464122515	10.634483415	10.62247869	10.313746086	10.31215318	10.864723895	10.51299956	11.17919819	11.526317115	10.994351805	10.68118155	10.938424205	10.878589285	10.449808385
ADIPOR2	11.14274355	11.31407069	11.41203748	11.44128014	11.61997015	11.54139543	11.30726872	11.50873376	11.75204832	11.62800001	11.54212839	11.68150093	11.64209665	11.41329288	11.72221706	11.43605926	11.44339904	11.64277122	11.38954362	11.34606348	11.37509444	11.16094141	11.21709049	11.27668428	11.41329288	11.44274605	11.56590246	11.12580504	11.59032842	11.21162604	11.21162604	11.60348715	11.40715504	11.52122153	11.37707528	12.05655758	10.72420079	11.71824636	11.49073727	11.27912378	11.3078907	11.26596523	11.23912144	11.48265773	11.15795917	11.88912413	11.0265414	11.60348715	11.52394124
ADK	7.6046487385	7.56866934575	7.66278539225	7.831055129	7.634157995	7.68374201275	7.7764886955	7.62365546175	7.7702102065	7.54051049775	7.397687893	7.45815654325	7.475966196	7.6156569155	7.62288869375	7.6621368435	7.53172333475	7.5145562665	7.583597321	7.604283499	7.79369959775	7.77359768825	7.573392577	7.68317066175	7.6779678295	7.878164748	7.81020769425	7.5664740245	7.7294983835	7.76481442275	7.56974786225	7.687628594	7.6356311605	7.6131218005	7.637587037	8.42054792825	7.8036798045	8.12227093325	7.95714265475	7.81606403925	8.360322998	7.991679505	8.10923794425	7.57556437775	7.96611064875	8.11765319075	7.907238507	8.51844118925	7.8491614705
ADM	11.08226969	11.50321146	11.45010562	11.84643112	12.53027434	12.14608798	11.98826458	12.24396851	12.38363019	11.66683579	11.95330813	10.96538823	12.09083431	11.96820436	11.78993884	11.46374676	12.08983371	12.74348271	11.31474916	11.42622151	11.17247623	11.49766855	11.14769205	10.81918253	11.2863131	11.22806732	11.6722446	13.88842026	11.36618523	11.84918562	12.13472008	11.48207157	11.98247804	11.94719531	11.81556433	12.07044876	10.75451406	9.935971136	9.561703588	12.43226506	11.90553464	11.27165623	12.05554565	11.25351925	10.63266778	11.0666149	12.21982723	10.55356134	11.23115146
ADM2	7.593200078	7.363683328	8.36810089	8.501880368	8.011930512	8.072060129	8.111276668	8.590576575	7.742153756	8.371381851	7.807019948	7.149774803	8.061838329	7.90081891	8.313815734	8.283303902	8.200401518	8.442293899	8.068953796	8.117615589	7.784043126	7.917536193	8.443310261	7.891566675	8.197266651	8.738472804	7.940336098	7.825523845	8.25928112	8.367671911	8.285399572	8.59342189	8.539450362	7.957207949	8.388955228	9.054910201	9.608504785	8.762542478	8.650855855	9.238968078	8.175392909	9.502487779	9.558829242	9.477283714	9.154934557	8.955905807	8.270879729	7.194946056	9.377872633
ADNP	8.7535408345	8.8572474265	8.2890687755	8.5636794555	8.610597183	8.508037197	8.7228984625	8.248251187	8.585069752	8.731717291	8.157495421	8.841419707	8.634293425	8.619880864	8.468926317	8.4653753095	8.383661244	8.333486166	8.522726899	8.5717109625	8.609298919	8.612639719	8.5721361275	8.648283619	8.375599726	8.307783178	8.5032797895	8.4693763755	8.4146056475	8.6875750455	8.6655847755	8.7112547755	8.311362336	8.753489064	8.838647513	9.6524980465	9.558194573	9.489901599	9.5228450055	9.032321014	8.7665184365	9.5567277145	8.695587204	8.949318479	9.2876227565	9.0173554955	9.1391158025	9.299961955	9.216592915
ADNP2	9.477920951	9.373138271	9.201346348	9.30289221	9.444748884	9.59893439	9.469446367	9.45176054	9.688944726	9.449470979	9.632862539	9.239562911	9.072602646	9.48309138	9.687252108	9.510968953	9.420495362	9.742939626	9.318679605	9.195402737	9.622960052	9.135057919	9.345877341	9.324231571	9.322719527	9.219888175	9.631906703	9.093421294	9.271752603	9.190515418	9.464222166	9.542221847	9.215826654	9.25592317	9.267188074	10.32133636	9.117684372	9.169811278	8.608126093	8.895976757	9.949576542	8.76788526	8.867182155	8.792645308	8.762258639	9.1572631	9.421714423	9.325230802	8.66349302
ADO	9.824209075	9.212476123	9.262442801	9.537303612	9.379701829	9.145413972	9.350124305	9.574616852	9.555608737	9.189977746	8.187553046	9.416316084	9.284007108	9.790321029	9.354141654	9.654556844	9.786919156	9.824840566	9.558112568	9.371965593	9.514290338	9.195094936	9.520368997	9.457054942	8.984688589	9.349520172	9.950665184	9.191374333	9.431786536	9.270007734	9.40948158	9.268180975	9.539643047	9.560143465	9.594527076	10.04033939	9.93228882	9.585221594	9.924824208	9.563294224	10.16650923	9.829318797	9.683029207	9.568824079	10.01797922	9.897817473	9.841375126	9.818945949	9.966699071
ADORA1	6.80475424766667	6.840062807	6.86897226733333	6.696719208	6.73460634933333	6.90757288733333	6.71246928433333	6.744436134	6.74017801933333	6.83443436433333	6.804305137	6.835138056	6.811853998	6.68112317866667	6.88262946133333	6.81464714233333	6.69942376066667	6.72641760033333	6.81030136733333	6.74813413966667	6.84267717333333	6.71680405566667	6.92845590066667	6.91467806966667	6.85702925533333	6.83347241766667	6.816187522	6.84721044833333	6.90831038066667	6.73963723766667	6.74112358366667	6.81959700833333	6.836707418	6.744032722	6.803454911	6.890272899	6.89214908733333	6.80169577666667	7.092554216	6.940310052	6.79209280666667	6.85290967633333	7.096930221	6.72621410633333	7.003227013	6.838751844	6.80915528566667	6.73731727266667	7.02032781966667
ADORA2A	8.00193949	7.671166857	7.866411597	7.851491376	7.854660928	7.677269666	8.023760194	8.195404543	7.903713919	8.107459375	8.094824652	7.716530802	7.889215028	7.792599954	8.085973114	7.996262653	8.220279427	8.197522847	7.961716983	8.026376736	7.727653288	7.936499077	8.288788849	7.925017526	8.209671951	7.828612184	7.859824548	7.594051031	8.198925129	8.203435442	7.845495602	7.938634508	8.267185979	7.933343928	8.36404617	6.936203365	7.164259946	7.208657547	7.889435905	7.382425283	7.782195187	7.3382806	7.647118157	7.064315666	7.155545664	7.041940937	7.289782362	7.169550333	7.366279015
ADORA2B	9.828592919	10.73327293	9.832673335	8.913733106	9.756856185	10.62752621	9.863569352	9.347370771	10.15797789	11.20915875	9.659898962	11.05326067	10.95899264	10.01022215	10.82741604	10.75989329	9.827929652	10.88961199	10.52039649	10.6308756	11.21892147	9.405682716	10.93043839	10.69750379	9.252688932	10.05296666	11.35720505	9.834008554	10.9319349	10.19421613	10.91483016	10.93807807	11.20013528	11.39665515	9.842667158	10.96894307	9.228665878	9.868985919	8.682711301	10.35351095	10.25842084	9.757214696	10.07513161	10.2908437	10.10344329	8.62197638	10.63181902	10.15727699	10.28377638
ADORA3	7.9189515085	8.1955358925	8.433192716	7.686463231	7.0494957315	8.82476559	9.4159938715	8.1196954705	7.655932288	8.129641589	7.518382015	7.5907602555	7.2121686265	7.8725236605	7.767390833	8.1832184145	8.5948366425	7.057751032	8.2482556625	8.5837000215	7.7915838325	8.742882854	9.057720805	8.428560764	8.51818452	9.015304398	7.637240519	7.0235703985	8.5703261165	7.467913162	7.7732993505	8.14364256	8.0674153215	7.8502713765	7.9965949935	6.7223489345	6.9589015175	7.052906783	7.099375978	7.2194438375	7.310987277	6.910194805	6.701169477	7.154723108	6.7745495005	7.183542941	6.929058279	6.9599217335	7.0038165115
ADPGK	10.10596152	9.855538328	9.94882372	9.958639573	10.00217538	10.11180111	10.18609868	10.08850385	10.16650923	9.993240666	10.33203661	10.05552809	10.09663377	10.0640581	10.07296364	10.12128173	10.16932891	10.26104058	10.16269952	10.00609029	10.08301935	10.00217538	10.00503793	9.9905534	10.03244755	9.804970462	9.973155956	9.923419306	9.855874424	10.11902009	9.983534312	10.08892112	10.09957756	9.955780289	9.810631712	10.16031209	9.798416937	10.18569208	9.901913863	9.742939626	10.13374341	9.621097055	9.62389842	9.234314683	9.42433463	9.863569352	9.660224648	9.775844628	10.08892112
ADPRH	7.38268404	7.546095039	7.399165231	7.686809773	7.532855517	7.68957232	7.742526051	7.786682732	7.513247864	7.556989667	7.554669096	7.152540692	7.238153124	7.498171741	7.604238712	7.448985765	7.835253993	7.575818754	7.50816036	7.480139498	7.518366612	7.486179911	7.613652925	7.483751399	7.585333929	7.384965627	7.54569322	7.333697461	7.604063624	7.634960338	7.558539042	7.652764346	7.757816392	7.444373989	7.633955189	7.025651898	7.460784432	7.563041357	7.2606096	7.440825176	7.618721613	7.467185324	7.308937697	7.341792747	7.323086359	7.195516471	7.328389464	7.573134882	7.583497128
ADPRHL1	7.08731290333333	6.91852630066667	7.19547900066667	7.19968249533333	7.13461209433333	7.08230272133333	7.13257528333333	7.20708137166667	7.162255969	7.20105798066667	7.09087760733333	7.25662915033333	7.22110214433333	7.286087492	7.158805294	7.08905189966667	7.00818430766667	7.14370458166667	7.07714064566667	7.30013710166667	7.209969872	7.05311990633333	7.162235134	7.24507166966667	7.332709638	7.14543020266667	7.142911687	7.18061238566667	7.09567421966667	7.01458675333333	7.330511976	7.06518179333333	7.24712801866667	7.30709805	6.93841682733333	7.09501123766667	7.025710982	7.181755444	6.61575913433333	6.70814141366667	6.84526232533333	7.11240790033333	6.98689286933333	6.73098935766667	7.20875758166667	7.159434299	7.32070404133333	7.12930959333333	6.663527283
ADPRHL2	9.895835687	9.633176994	9.945548763	9.750715681	9.89951905	9.994009946	9.778778748	9.865725376	9.78188066	9.603060588	9.998275892	9.710044658	9.717614416	10.02930994	9.694862952	9.673159092	10.03393677	10.02243278	9.699149269	9.801674425	9.886808317	9.723386759	9.690220528	9.530247677	9.757516836	9.76909798	9.983210988	9.357473521	9.450453694	9.436427458	9.972456438	9.741579351	9.890523741	9.694862952	9.72444118	10.19024504	10.3971669	9.873811563	9.743929351	10.24293155	10.40740963	10.38146795	10.65417728	10.26625376	10.54080765	10.41917204	10.16155287	9.551443929	10.43733942
ADRA1A	6.4821951906	6.5564760622	6.4853119484	6.4761793814	6.5342564128	6.4857825778	6.434162564	6.5120906868	6.503750049	6.4972158196	6.4882422526	6.4819286672	6.5700780496	6.5691205336	6.5039212358	6.585776927	6.6240100928	6.57374525	6.589114995	6.4206815654	6.5724287136	6.4709105412	6.5109216396	6.4573095846	6.5843053296	6.5128940062	6.4573787466	6.4502977518	6.549539971	6.4409793344	6.379300119	6.5732523316	6.4669133104	6.4755273518	6.4274177062	6.5173670406	6.4366171398	6.5378628738	6.4496518224	6.5134440158	6.533737945	6.5356379182	6.5645312218	6.4323809858	6.4964649924	6.5503193014	6.5896009724	6.5166868644	6.4993686192
ADRA1B	7.039426512	6.980695763	6.793516868	6.882390656	7.080644509	6.878794536	6.997607653	7.177826199	7.166048918	6.957228624	6.854870322	6.742200731	6.737566066	7.119320095	6.961082588	6.77527465	7.116073206	7.162947839	6.995746362	6.900317806	6.870399682	6.817070635	6.94588341	6.685164587	7.057371249	6.883520654	6.866375463	6.930317532	6.805403683	6.806706689	6.833816529	6.882356816	7.005223321	6.828453075	6.960704855	6.752756565	6.941081016	6.705168027	6.600840193	6.712182382	6.607520238	7.075831222	6.673214143	6.8211056	6.421365928	6.725361644	6.758006996	6.543573943	7.296423263
ADRA1D	6.255886654	6.357167529	6.394924575	6.513726851	6.405041225	6.316478127	6.430541269	6.142189432	6.312757998	6.489903153	6.331052099	6.477901925	6.588470725	6.677457661	6.645190264	6.496163543	6.327064715	6.491862966	6.405799017	6.541739432	6.489551365	6.444405843	6.469806812	6.401352443	6.562626652	6.562778343	6.508341534	6.447895696	6.272712827	6.465876429	6.551572223	6.636548755	6.406585623	6.422722926	6.370942761	6.43500625	6.373486365	6.271284188	6.395897883	6.269576165	6.439596886	6.550362207	6.487935417	6.454330245	6.442518384	6.458922195	6.436516479	6.569954878	6.547828248
ADRA2A	8.105121058	8.828886074	8.275159569	8.584407071	7.778396561	8.091900946	8.230598404	8.028714591	8.202691307	9.0648246	9.051105862	9.913215936	9.284597188	8.038522732	9.383779305	8.940795665	8.135690961	8.281847915	8.300081912	8.732015957	9.663564422	7.961913227	9.214843156	9.177878196	8.37577038	7.910713104	7.813668011	8.051059183	8.664880818	8.30691532	8.067841983	8.732549914	9.201944181	9.032959568	8.232131739	6.874451088	7.247127919	7.184109926	9.048041712	8.338060886	10.31733744	8.212663796	8.94419148	7.075146184	7.347242951	8.504782909	9.765115643	6.815685929	7.613652925
ADRA2B	7.381523443	7.107780657	7.354592406	7.348086158	7.042320575	7.513844303	7.398258056	7.20349259	7.160542066	7.428831282	7.503652349	7.444103838	7.308937697	7.474764562	7.272950312	7.363936338	7.287838827	7.556214532	7.351820967	7.429544817	7.232642762	7.438818637	7.391308632	7.436625524	7.278218867	7.361711278	7.194946056	7.400559904	7.223611601	7.224955119	7.351084271	7.325058104	7.428831282	7.530832437	7.272219816	7.28200063	7.360145446	7.355313114	7.388426752	7.77381847	7.532855517	7.429693139	7.458757018	7.514463915	7.347615126	7.188757001	7.152609656	7.782195187	7.351820967
ADRA2C	6.616529378	6.563812992	6.6109418495	6.6185584545	6.6323362645	6.6595726005	6.579763753	6.768592946	6.473757802	6.6567136445	6.5811849245	6.514164477	6.6685356495	6.6881657415	6.665306493	6.7103114075	6.562267128	6.5784885025	6.627864707	6.5113508245	6.7229886625	6.5643119625	6.69518189	6.556929203	6.707435698	6.646009162	6.560425428	6.6617804925	6.523255076	6.67745411	6.610487071	6.649947694	6.6835368045	6.6361573755	6.6199491155	6.675929852	6.567370719	6.592074351	6.6437047025	6.551428684	6.4935328715	6.5256724795	6.707955116	6.728585025	6.466821621	6.710200017	6.590349476	6.622093694	6.6404172205
ADRB1	6.783923507	6.92511351	6.768010121	6.719596041	6.648377744	6.610304899	6.831176358	6.714003418	6.936577495	6.7808763	6.632626515	6.826274934	6.60780722	6.942468251	6.744340871	6.720841731	6.830818933	6.505868671	6.860074447	6.951865165	6.654116815	6.866582961	6.51122317	6.929034511	6.95276027	6.921041236	6.958128978	6.776149071	6.647438742	6.68908278	6.762316888	6.621870234	6.724096815	6.798564602	6.84304414	6.687584683	6.798869273	6.809119308	6.902592128	6.774558027	6.826813835	6.835478422	6.857437679	7.274849056	7.039626261	6.588006777	6.808666114	6.714079507	6.696241134
ADRB2	8.673610674	8.071831698	8.201763305	8.288282385	8.109009567	8.237007336	8.250524663	8.907211124	8.418060218	8.353229602	8.485580466	7.476231908	7.843089639	8.080215672	7.518050367	8.063399287	8.476972028	8.311370976	8.466683761	8.453867383	8.368374675	8.533403203	8.665656797	8.418330245	8.580659594	8.339746022	8.775633769	8.195148651	8.461751094	8.662443788	8.44434889	8.272026662	8.517804667	8.448850207	8.115091534	6.855714201	6.996096478	7.346760694	7.407559977	9.468824666	7.584624474	7.051491546	7.498015332	7.307637889	7.399679456	6.878861541	7.43413246	7.147140809	7.244318763
ADRB3	6.578351042	6.819926631	6.57882698	6.679563504	6.68421694	6.581322486	6.715887179	6.721095876	6.785331003	6.632046807	6.56211455	6.54325558	6.767569739	6.662376046	6.604451721	6.753301005	6.847745166	6.687584683	6.607713461	6.592365367	6.689459887	6.685339432	6.673234386	6.7808763	6.719754405	6.674983593	6.616243257	6.750792595	6.875258309	6.766952917	6.660570406	6.658163771	6.559423761	6.749069357	6.752229209	6.527667794	6.724036128	6.641850987	6.686648006	6.723937241	6.716701195	6.600957083	6.889063276	6.678628587	6.606495562	6.527891704	6.693885182	6.780253608	6.812862721
ADRBK1	8.981806692	8.938030305	9.0528501505	8.9348087795	8.898262864	8.986662498	8.9216708535	8.8984493525	9.052984259	8.795963841	8.844753752	8.954256159	8.967219091	9.062815818	9.0823457945	8.8831532595	9.0218993505	9.1363976605	9.074806323	8.958515841	8.9531702235	8.926856286	9.0226531865	8.8303136025	8.7596301185	8.903758366	8.979373955	8.9244352315	8.958500987	9.1026165485	8.951423195	8.804820964	8.951122288	8.8985220895	9.020475681	9.2470223865	9.313481611	9.2234031035	9.093219672	9.1775217635	9.026881659	8.975124552	9.087554141	9.247160901	9.6120400635	8.987899796	9.045650284	8.9080988865	8.8852058025
ADRBK2	6.705525961	6.792768365	6.711151681	6.731891199	6.873374839	6.751870292	6.846928841	6.638960676	6.749777522	6.882999948	6.968283818	6.664193839	6.704147822	6.6362146	6.603631954	6.574289294	6.47106741	6.742473687	6.654488813	6.509518254	6.614066118	6.917462682	6.781948629	6.620887015	6.456439471	6.578706345	6.740029372	6.705661178	6.670915928	6.790730091	6.85201247	6.637204254	6.873160567	6.739299187	6.918262306	7.073125648	6.986515378	7.055948303	6.962468953	6.553598475	6.980562372	7.388426752	7.185365749	6.694658923	7.446450315	6.78557663	6.896507103	7.24663173	6.834531418
ADRM1	10.3144363035	10.279862079	10.2763791185	10.19679103	10.447629569	10.3666111645	10.3888816305	10.5307914955	10.449706031	10.261382901	10.7580473145	10.3489355255	10.4210725005	10.4956812075	10.554771927	10.467719898	10.676500126	10.836991205	10.332259702	10.244556316	10.354651152	10.170826046	10.142931066	10.084413008	10.3237964745	10.5212642085	10.5867804795	10.1813312075	10.1640324795	10.126728761	10.293756886	10.2751320395	10.342699464	10.3376488615	10.334151193	11.706013455	12.30915363	11.45107914	11.699810975	11.30259939	11.29216897	11.822480535	11.76974872	10.904354065	12.15999246	12.010519735	10.870376428	11.143178365	11.581315215
ADSL	11.49497382	11.62379749	11.39599003	11.51917733	11.66457694	11.71020983	11.69946421	11.74055152	11.57803581	11.47257691	11.70621123	11.41950973	11.40653851	11.48068424	11.43605926	11.74966683	11.63022982	11.52616083	11.73026743	11.76377509	11.46151651	11.59755572	11.5594044	11.65787718	11.6783322	11.80887153	11.82731086	11.62452099	11.61000125	11.69222539	11.59829887	11.55437291	11.73419353	11.62163607	11.67677344	12.04759617	12.4791413	12.53027434	12.13894702	11.62509462	12.37093393	12.08983371	12.09996368	12.00428384	11.48332874	12.2505838	11.91169744	12.42572112	12.49106614
ADSS	9.825356305	9.658508738	9.789038555	9.7515603645	9.3140851705	9.70824412	9.5657748465	9.644495095	9.508018851	9.5015973765	9.1877932795	9.4839237375	9.515724688	9.619541733	9.573043678	9.5472710795	9.5588451085	9.75321661	9.655098582	9.6527753765	9.558063544	9.611679554	9.520764197	9.758975983	9.4854482845	9.529617634	9.853415794	9.361841824	9.399997328	9.7737241255	9.703347006	9.729787156	9.5050921565	9.524944766	9.742179834	9.7759702315	9.504138225	10.035017653	9.559761505	10.3215421545	9.950795981	9.304162476	9.752532943	10.1285000105	9.1979230445	9.6472585475	10.1891502865	10.436679122	9.5206019545
ADSSL1	7.511627516	7.28054057333333	7.342374594	7.41473807366667	7.47799113666667	7.304039309	7.35395204333333	7.328649722	7.35273770733333	7.29867038866667	7.22797900166667	7.35443284366667	7.143142646	7.24562317666667	7.24959545633333	7.21803972333333	7.31976788466667	7.17099313133333	7.27093174866667	7.38455427366667	7.25582994433333	7.283943392	7.343827552	7.31028530933333	7.36352578633333	7.29828934966667	7.36846116566667	7.02706784566667	7.31859796533333	7.297712602	7.19539498166667	7.288050853	7.100756936	7.22143064266667	7.252830027	8.099942909	6.843067643	6.961223944	6.84972261933333	8.117488863	6.924419753	6.878786472	7.32860499	7.41076724566667	6.91263377733333	6.87339158933333	7.20278436966667	7.02589553333333	6.99296095166667
AEBP1	10.35935192	10.90225201	9.977182551	10.25679393	9.548492884	10.04600728	10.56380967	10.17495583	10.35312534	10.2393002	10.6506552	9.588444783	9.674126716	10.07703976	9.540258691	9.8176006	10.15835449	10.17421195	10.15797789	10.32430081	10.37390566	10.31813397	9.938205843	9.917399774	10.02857999	9.961791577	10.11864091	10.64011629	10.13851687	10.09004104	10.0570816	9.780846128	10.24694553	9.929599769	9.724086459	9.601106376	9.545407751	9.939255517	11.46002851	11.08451064	9.980349311	10.78480571	11.16632289	9.796310619	10.72321051	10.18461319	8.901860154	8.419214345	12.25512198
AEBP2	8.977485127	8.933427715	8.705664681	8.761207255	8.784011609	8.743089954	8.856097894	8.518079237	8.882671792	8.788166479	8.654044496	8.918707879	8.558869914	8.736267731	8.342642999	8.469598208	8.507646972	8.740348677	8.465105335	8.840968663	8.625725395	8.70888052	8.629184367	8.737062454	8.524509875	8.670628452	8.774349033	9.004295446	8.584648476	8.597534695	8.889209812	8.319695269	8.597039649	8.823233243	8.866910209	9.263095536	8.966574891	8.855824794	9.319615419	8.343770693	9.011732438	8.936651534	8.228124485	9.097531435	9.18969575	8.778018827	8.614631404	9.308671253	8.881763227
AEN	8.137205752	8.208720136	8.407931844	8.240257376	8.728493166	8.737343165	8.571728111	8.455281279	8.708358237	8.204626948	8.49945322	8.071831698	8.480517178	8.588540062	8.603047175	7.970026582	8.801104218	8.73681001	8.048701661	7.98673469	7.969612518	7.962741084	7.947059124	7.936882806	8.37292933	8.516746989	8.888650329	8.224407362	8.015219389	8.078195039	8.569515092	8.065366668	8.487375045	8.32204916	8.45703726	9.290670218	9.641045462	7.857866956	8.647199712	8.82744659	9.303164894	8.871744298	9.239850247	8.407690564	8.711609149	8.930568883	8.609951109	9.265131533	8.985265931
AES	8.98233594066667	9.208403882	9.160583226	9.14201499066667	9.00296918533333	9.08041869366667	9.081940787	9.07769601366667	9.16599762666667	9.146763195	9.39513319	9.32697083233333	9.11930030466667	9.033783749	8.904142126	9.22796075833333	8.95549948866667	9.07826056766667	9.168239649	8.93674268533333	9.22913892566667	9.13851334733334	9.229421924	9.18439478966667	9.205845894	9.26378387533333	9.28931273533333	9.127537537	9.14154966066667	9.08793821666667	9.13224502466667	9.03506884366667	8.98514423366667	9.120004411	9.087722272	8.81178194566667	9.244062801	8.59011768566667	9.09085623933333	9.06942679033333	8.81355907666667	9.21701050366667	9.342630827	9.330150362	9.38045505866667	9.12419756833333	9.370366935	8.862103318	9.05999936466667
AFAP1	7.924609549	7.64123931166667	7.62340695	7.89339352233333	7.854801514	7.80986050766667	7.649878422	7.87208696433333	7.84843675633333	7.71041885766667	7.933934646	7.75196961833333	7.76766638666667	7.696738289	7.68296082566667	7.553848744	7.743969811	7.71016545466667	7.727286119	7.803402297	7.61574318266667	7.718485151	7.58737091666667	7.678723735	7.76637741833333	7.64634059333333	7.83430147233333	7.72774482233333	7.945776332	7.758073972	7.799581252	7.777144654	7.67769138266667	7.60829114133333	7.79039627133333	7.67976797233333	7.416980051	7.78841203133333	8.03385414766667	8.02097654966667	7.53855539733333	8.14322581066667	7.78948087333333	7.98320564333333	7.7808115	7.72345519466667	7.49391494566667	7.95465587033333	8.064991498
AFAP1L1	7.213832466	7.374439062	7.136787165	6.905790961	7.210970979	7.319351045	7.554514186	7.365259765	7.318012927	7.274528146	7.227955592	6.935747493	7.185772971	7.202893644	7.04650041	7.356780705	7.255540716	7.280431813	7.161582487	7.382294034	7.432024651	7.204392618	7.413096818	7.251539606	7.212907504	7.214033406	7.421975247	7.100810566	7.350750041	7.143946585	7.426525906	6.940987387	7.412124472	7.156480699	7.147688727	7.110833811	6.884298093	7.480785624	7.019300524	7.310208788	7.690436924	7.006122842	7.430477732	7.105926993	7.022583458	7.270743105	6.994459845	7.326750675	7.412280454
AFAP1L2	9.310668183	8.742854063	8.680947958	8.999282536	8.743157419	8.5716849385	8.7383040605	8.3838123085	8.7932558385	8.8248423685	8.870329758	8.7283247905	8.6231283895	8.7840582975	8.2384006895	8.669914618	8.8350326345	9.3183531425	8.3605466885	9.2700419705	9.08416552	8.6883580655	8.586030247	9.280533202	8.5144672835	8.8442438305	8.6895529045	8.6051189235	9.0285759845	8.856774216	8.182994335	9.1644671635	8.4940022175	8.811256482	9.121146108	8.04422683	8.0157614605	7.839235107	8.290685718	7.9292342655	9.192812361	7.8959605175	8.931823627	8.8388961265	7.969014786	8.0818794925	9.738602884	8.5707953535	9.1230583785
AFAR3	7.959387752	8.198925129	7.938415484	7.788978111	7.917728789	7.85827443	7.828799921	8.174109165	8.044629026	8.190121015	7.771745454	8.485064381	8.470572238	8.298893864	8.820169128	8.478497102	8.140522431	7.893869057	8.595281966	8.236568205	8.229916909	7.791687301	8.545262071	8.334034547	8.066080536	8.135478018	8.029820113	7.99205459	8.536181511	8.03661856	7.94625388	8.377245848	8.436860677	8.621740754	7.694271692	8.118758991	7.385094554	7.97643984	8.325243631	6.848257888	7.423887612	7.778554677	8.190590345	7.828071613	7.382956861	8.286114783	8.706466832	8.033000327	7.438539786
AFARP1	6.613322436	6.6763512395	6.7165125775	6.82980692	6.6617085505	6.6967930875	6.7064845725	6.669121697	6.763439447	6.7564787355	6.6366164995	6.637024883	6.830625301	6.667104064	6.5751301375	6.629586524	6.727073987	6.5496472155	6.6744063065	6.719811043	6.6236430865	6.787872185	6.602916639	6.6533756025	6.643639346	6.560950712	6.7004616005	6.686787201	6.6375450425	6.573819573	6.6866044035	6.648583561	6.6371711605	6.7355587245	6.5909428585	6.6882300595	6.723673043	6.750407965	6.7355160515	6.623288032	6.584053041	6.704588463	6.850981302	6.610753897	6.641916207	6.8309696985	6.552963899	6.720373647	6.6324572565
AFF1	8.453137564	8.533939025	8.436209451	8.494421965	8.3920169245	8.361519353	8.5424052425	8.18617588	8.4599644345	8.5001778525	8.4831036565	8.3880646045	8.2381933625	8.1070971145	8.315343752	8.0716790035	8.1137429255	8.0049599215	8.3093126365	8.250657796	8.175747824	8.4328490205	8.132377988	8.5599084805	8.362900536	8.284381261	8.116600169	8.07638399	8.485677789	8.23742018	8.281204552	8.609587607	8.1509461165	8.2438108595	8.4250991955	7.690315683	7.5207136755	7.7021296775	7.837224998	7.5506563945	7.684179951	8.2744923565	7.767261102	8.259442816	7.463111434	8.235558085	7.9035838945	7.758623853	7.6756779185
AFF2	6.645549403	6.48547987	6.482093243	6.701171569	6.552436518	6.70668328	6.859779915	6.715903568	6.541290237	6.733311647	6.578729355	6.676692919	6.678020225	6.694559753	6.542163797	6.56661135	6.601969262	6.531847683	6.6382312	6.61666074	6.435826397	6.77675195	6.572410157	6.486356243	6.466283011	6.663387887	6.654065651	6.733247688	6.649091347	6.945814356	6.592032079	6.431975148	6.566037595	6.52687864	6.999953013	6.569712373	6.492120507	6.750116789	6.529196413	6.427125789	6.437887263	6.484336851	6.637069211	6.601210349	6.4922122	6.546918949	6.683088512	6.550039975	6.472960739
AFF3	6.726240477	6.880083931	6.6173589895	6.699351263	6.9576871825	6.4743196465	6.752423044	6.903377223	6.781553525	6.8165467875	6.5953300355	6.674323073	6.811221967	6.736754324	6.760626543	6.8480471775	6.8549080765	6.8691909275	6.8095493645	6.732240837	6.889365173	6.589395922	7.085972471	6.609356764	6.6786944665	6.776237438	6.784711201	6.6515176975	6.5799572235	7.051759888	6.6338566	6.7640905185	6.67207396	6.4511926255	6.8989143215	6.3172937365	6.3222230465	6.4067808585	6.392451089	6.3603453685	6.278659992	6.477669055	6.3842250195	6.3793932435	6.3475420815	6.2993354715	6.398430812	6.265209347	6.349516149
AFF4	9.910088681	10.20052063	9.743929351	9.930563414	9.967377713	9.96462212	10.33129166	10.05664817	10.03571094	9.987738467	9.892640066	9.711798555	9.732315441	10.00503793	9.836647673	9.912559368	10.02973395	10.08187979	9.998275892	9.747814495	9.973479329	9.78323169	9.904641352	9.765432963	9.831292849	9.696859387	9.792773198	9.408835756	10.03164352	9.770076845	9.867024448	9.846149491	10.02750968	9.825919886	9.684900988	8.770626183	8.840403255	8.931192341	9.105738496	9.330138943	9.079517143	9.146275597	9.043890052	9.556224047	8.659795222	9.30703452	9.25416135	9.461511644	8.761466307
AFG3L1	7.32226785575	7.42780431075	7.34937198625	7.1783700345	7.435013469	7.24406606375	7.3016933535	7.4013874555	7.49031454875	7.3017597615	7.303561418	7.37246222775	7.3629490435	7.4077958895	7.44266331725	7.3364138755	7.411191206	7.35041408075	7.40087394175	7.36081202725	7.340775832	7.178986011	7.2524727285	7.335760776	7.33740669875	7.244815485	7.168662023	7.27321035375	7.3682712715	7.3190859375	7.29060910825	7.37496226875	7.29534217275	7.32569787775	7.33367715075	7.06445244075	7.09948805125	7.1455831665	7.270371602	7.04930589875	7.223964016	7.31248497825	7.005119498	7.13382889425	6.8661506765	7.23154337275	7.16254476875	7.267332043	7.1795008425
AFG3L2	12.17546753	12.29489038	12.16472076	12.20890407	12.44872947	12.29251372	12.24949791	12.28787361	12.40894174	12.40067457	12.31314346	12.55540444	12.55692714	12.52741387	12.58608899	12.48735474	12.3759382	12.43620247	12.3626408	12.46449741	12.36982856	12.19889927	12.28303182	12.45493798	12.12204536	12.37330036	12.58338265	12.27150647	12.39574893	12.17843493	12.15765884	12.27729082	12.3099166	12.47243234	11.90353172	12.01500654	11.31972818	11.86535195	10.85877912	12.07477243	12.06320725	11.54788302	11.61649666	11.03551984	11.73419353	12.23508388	12.06041273	12.07797886	12.47667681
AFM	6.281015178	6.358728337	6.519271864	6.358728337	6.473807959	6.529099524	6.320226877	6.159121015	6.288319374	6.267788161	6.468475058	6.349969971	6.46031702	6.56553827	6.343088935	6.486565011	6.338889075	6.458580913	6.633738519	6.531356173	6.405522655	6.475200791	6.709613302	6.444896562	6.364444112	6.517968133	6.490391804	6.235752652	6.430670887	6.276352368	6.284403295	6.595807639	6.447132653	6.414114591	6.295558277	6.289802026	6.408577449	6.20855822	6.361581679	6.497580207	6.543142821	6.26500359	6.386844473	6.432380068	6.367361854	6.529518224	6.392921585	6.243734287	6.213469153
AFMID	6.9571835425	7.0003199555	7.3050865135	7.4755042765	7.32685222	7.3642337825	7.1726780675	7.387142809	7.0144184045	7.2060835385	7.095656835	7.2162320545	7.34883298	7.7322064235	7.3407937125	7.2822738545	7.2517661325	7.5952454875	7.157567767	7.1011348315	7.099501499	7.4638584895	7.119116873	7.3555638015	7.281307639	7.470077502	7.6665309045	7.022772955	7.47654143	6.979914737	7.4351451205	7.516966171	7.284424419	7.138225003	7.210272004	8.1269767445	7.8724782615	7.3651527365	7.97461451	7.22965417	8.14274039	7.3869614805	8.5342974225	8.6105677335	8.007237119	7.993778996	8.054181309	7.9231980435	7.756993372
AFP	6.600542297	6.645076583	6.523726214	6.773997011	6.430945598	6.44760416	6.601074976	6.548272164	6.640422759	6.484614369	6.502988465	6.612243558	6.568385261	6.59224708	6.674194296	6.493934902	6.383653831	6.617266707	6.544238429	6.612582089	6.544437827	6.759816168	6.517128886	6.548411492	6.588490907	6.518272862	6.571118668	6.723234111	6.936405663	6.51130742	6.498297474	6.637666269	6.595253581	6.684634394	6.499480137	6.764290852	6.550429362	6.939868148	6.733888401	6.652009278	6.601675393	6.871238886	6.672865844	6.713250181	6.705128356	6.730980454	6.759231216	7.000436102	6.775170866
AFTPH	9.340551326	8.90015027733333	9.335580283	9.31053242966667	9.31602514666667	9.272040337	9.05734886133333	9.225556387	9.11075490566667	9.40044212033333	9.33483141033333	9.37181403666666	9.329202378	9.38524022466667	9.32684013433333	9.29463364933333	9.24988919033333	9.36073768466667	9.14881790766667	9.27580835633333	9.11712268166667	9.36532840333333	9.311097992	9.34546149866667	9.36403696766667	9.44129194466667	9.337231276	9.15342693766667	9.27419862433334	9.23215290633333	9.34920725233333	9.37437167966667	9.35552099533333	9.309360496	9.27614065766667	9.03785663266667	9.35832792766667	9.407493876	9.537122306	9.12051716933333	9.25639905	9.258331348	9.067745978	9.462426878	9.36863043566667	9.38243650966667	9.32118748433333	9.38196976633333	9.06003318766667
AGA	8.95874644	8.845652707	9.070712982	9.014959537	8.927942814	9.117684372	8.817035541	9.383471565	8.889999747	8.95563263	8.723838377	8.371887841	8.565158731	8.685344388	9.078100817	8.964733006	9.309871831	8.850835273	8.727964574	8.893680138	8.877623176	9.271436653	8.875988871	8.952397764	8.647425976	8.847920793	9.202463004	8.78345701	8.763345544	9.188440195	8.78656373	9.063399028	8.829455502	9.241992707	9.042995059	8.95899888	9.001992539	8.850343113	9.072086759	8.998191119	8.067394758	9.227428199	8.520274362	9.874843972	9.489828563	9.476105673	8.924835281	9.073820949	8.762258639
AGAP1	6.6138192545	6.674128403	6.6869630255	6.6575794595	6.778370223	6.7306442915	6.6726657735	6.734813553	6.6347325265	6.6497836975	6.709962735	6.678296972	6.6063805755	6.6336721625	6.6429136915	6.612292225	6.627695785	6.588989824	6.63348647	6.631235514	6.6727765065	6.732304418	6.6310692855	6.6884531845	6.748181626	6.705649039	6.6985788165	6.8007600155	6.6451941695	6.571867961	6.642893709	6.684856337	6.711144455	6.568659695	6.730449219	6.673544181	6.528129707	6.6701062825	6.55803961	6.660261553	6.637948253	6.6396090305	6.7420084535	6.6002420575	6.7034199165	6.6618192555	6.6782734905	6.7156472715	6.65377187
AGAP11	6.487317497	6.440560745	6.394430542	6.470297027	6.536719795	6.252121423	6.5712251	6.469387557	6.313568204	6.499671021	6.339490103	6.603533774	6.660021576	6.60799628	6.486828513	6.337277474	6.294653052	6.468602241	6.457730826	6.543787751	6.625930835	6.519396434	6.449773023	6.564712577	6.521119364	6.59440143	6.587996078	6.568610831	6.670787432	6.484975918	6.423530916	6.598146413	6.520722711	6.46504022	6.510257179	6.388197793	6.341159469	6.533429706	6.382783765	6.477781779	6.563227619	6.528544871	6.49774895	6.649378457	6.573538478	6.577354399	6.435826397	6.560917047	6.489683482
AGAP2	6.405041225	6.497932733	6.43500625	6.406497581	6.591718137	6.618140697	6.551770696	6.701116608	6.543209696	6.588614209	6.552342851	6.401735347	6.601810626	6.678020225	6.590173489	6.516971871	6.525325904	6.736592151	6.600045963	6.567280906	6.696484886	6.428953534	6.630805548	6.514471652	6.575048587	6.774039721	6.384525452	6.555233586	6.580459426	6.528389821	6.498036941	6.636812232	6.758425522	6.548676901	6.450882098	6.530971115	6.575779863	6.444120657	6.467751605	6.624329612	6.391211973	6.515370133	6.758286791	6.610934965	6.589503559	6.542525346	6.440410492	6.490628681	6.466713062
AGAP3	7.071847922	7.3053055225	7.0916820525	7.1379847515	7.1686233375	7.348820064	7.203831915	7.3362166585	7.368689602	7.186163155	7.095225158	7.1583396865	7.2631505545	7.481846751	7.3056080535	7.2593021055	7.2619723555	7.277719027	7.184129388	7.1871294195	7.171280974	7.1951044965	7.3799669075	7.204281604	7.2359050125	7.2704149805	7.2070875645	7.2604874325	7.37052279	7.0270171265	7.2621659455	7.1368120325	7.300185834	7.313472953	7.21243315	8.2983875925	7.99544756	7.5599900375	7.4452127125	7.669406605	7.4289612775	7.6817959765	8.0522784965	7.8654768385	7.919230017	7.51643525	7.37913291	7.3148902	7.7375064955
AGAP6	8.310147266	8.598564449	8.113086617	8.197266651	8.71272658	8.198199283	8.05065813	8.102414181	8.483763136	8.464572165	8.782157487	8.568271559	8.674914708	8.240738465	8.435644286	8.140330269	8.520535413	8.284683008	8.377686901	8.226045016	8.384991239	7.936882806	8.089080832	8.20016551	8.419454224	7.926258725	7.892170147	8.785672763	8.32180059	8.282096687	8.110568231	8.197266651	8.110321881	8.268306558	8.172472083	8.112636318	7.607509484	7.861007126	8.778292335	7.372726575	8.060912385	7.684427733	7.858868788	7.645923385	7.897609319	7.820025738	7.831140656	8.654547902	8.128872935
AGAP7	6.779825088	6.91341137	6.72105668	6.82020743	7.035368989	6.862575846	6.792107958	6.764793447	6.859642617	6.997938883	6.820928194	6.827128271	6.758703857	6.867142986	6.829211241	6.907491723	6.852985678	6.674342397	6.783080272	6.696048039	6.921592038	6.914161111	6.734416094	6.957546838	6.734626063	7.049587811	6.809772149	6.876420958	6.844607466	6.821828026	7.009010064	6.897398452	6.686909375	6.858218819	6.939946968	6.734297239	6.850409525	6.766141735	6.717918717	6.864555615	6.833422557	6.853038951	6.727529189	7.048388886	6.751184625	6.728939252	6.778900573	6.929926975	6.97212339
AGAP8	10.51304527	10.95448202	10.03016241	10.13628837	10.89108376	10.40021463	10.4352226	10.71656242	10.74815869	10.94229127	10.58537542	11.0743309	11.23226166	10.7395141	11.09224991	10.82385304	10.99549532	10.99040176	11.0439025	10.62987763	11.14586865	10.31854819	10.79028249	10.67787617	10.4298073	9.973479329	9.847872579	10.93093401	10.94862085	10.74182682	10.47168976	10.45812554	10.43358249	10.67872633	10.53535448	10.01989484	10.00798162	9.695892322	11.09862654	9.094201464	10.00258058	9.37414478	9.913215936	9.70375941	9.882221429	9.792412259	9.81858943	10.65974016	10.05995904
AGBL1	6.4039910085	6.524358734	6.537263144	6.4163966375	6.31497668	6.296238344	6.3578640085	6.420885024	6.364245594	6.370376721	6.321993877	6.4583102625	6.2118273145	6.3824129315	6.4108923255	6.4594054355	6.5396397155	6.575332025	6.443525613	6.384383688	6.4510404205	6.4686228285	6.4112177375	6.566149721	6.581937706	6.3887646495	6.411323205	6.3709900915	6.405937494	6.3115226935	6.319266235	6.528107278	6.5321739925	6.3864841265	6.4701004515	6.450603222	6.495924286	6.3551147745	6.3323825535	6.482029419	6.3939708515	6.4260964585	6.6178964595	6.507870694	6.596308167	6.3779546945	6.500889326	6.492326318	6.3837236695
AGBL2	6.678800314	6.815243454	6.796811346	6.907751769	6.806895789	6.564676834	6.857491063	6.827608391	6.764570556	6.815899973	6.773774566	6.790520005	6.840035977	6.807750161	6.755722428	6.814970788	6.766380572	6.587790218	6.895989348	6.986155646	6.836843649	6.676559308	6.931493509	6.982487016	6.769132067	6.709060558	6.776658021	6.67739862	6.959019075	6.816663526	6.943048146	6.864744438	6.952580885	6.845011707	6.664499634	6.683725159	6.769160129	6.635372101	6.647622827	6.59092455	6.595598681	6.774875647	6.666409133	6.682228812	6.743640024	6.716701195	6.68800434	6.82906851	6.768145294
AGBL3	6.535947998	6.463929227	6.712531107	6.524935958	6.462885083	6.529392926	6.577800103	6.587185872	6.54569564	6.695295825	6.5217856	6.58275596	6.42331452	6.321817585	6.691138167	6.490793178	6.507398706	6.374297505	6.590016275	6.463093843	6.336588299	6.630244362	6.573170447	6.681917324	6.381478143	6.380410745	6.496557672	6.576201259	6.368905473	6.618681015	6.51452103	6.609182263	6.275613977	6.477542681	6.495203564	6.590594236	6.556142259	6.566347891	6.834024425	6.651356925	6.668171074	6.591027436	6.524060891	6.486742309	6.46536986	6.54432845	6.664159896	6.653214357	6.601675393
AGBL4	6.53211498	6.525034859	6.468668695	6.398421183	6.580810978	6.468865904	6.454226837	6.548812634	6.613106977	6.518061719	6.520722711	6.230786873	6.315404429	6.622628534	6.32475089	6.613967826	6.573109055	6.552054556	6.629006775	6.408489475	6.399029526	6.398237667	6.683485133	6.540645246	6.489766556	6.546320549	6.51710431	6.504966851	6.518899032	6.581035509	6.335155361	6.531356173	6.503802433	6.393612048	6.336063784	6.453421513	6.484309864	6.486268904	6.460658316	6.659389235	6.649926382	6.44379005	6.488633492	6.58020863	6.507647467	6.631178681	6.596223557	6.504446802	6.531991845
AGBL5	8.39167256	8.351538964	8.288349497	8.417889333	8.5397962675	8.4941513865	8.4031064225	8.3066237985	8.422467045	8.4223797175	8.5314445075	8.4904152695	8.3389078485	8.350874693	8.404504101	8.4574477965	8.396874613	8.387909241	8.4498735605	8.6667175795	8.423236017	8.5003375485	8.401788105	8.5446024135	8.5786760115	8.399186244	8.4232890535	8.6190531645	8.42453285	8.3739912395	8.5603807865	8.394221733	8.301438139	8.356594535	8.174746147	9.1691134155	8.826622174	9.0072065995	8.6432837555	8.637426519	8.550757308	8.7861330545	8.2264087445	8.82467848	9.0296149975	8.644785115	8.357933626	8.9355099225	8.824529426
AGC1	6.498468579	6.509823353	6.439068034	6.341299891	6.478685469	6.549331173	6.479535786	6.379870378	6.415531855	6.101415426	6.336730826	6.291716119	6.287195666	6.564635227	6.426218096	6.331328028	6.338636525	6.393517707	6.338431132	6.294933983	6.306089881	6.356868711	6.584239588	6.363752326	6.655702114	6.412018439	6.512076841	6.490710258	6.584465657	6.346855573	6.385987642	6.515866583	6.584646792	6.433098081	6.355196738	6.415663974	6.478386817	6.324607569	6.291979459	6.57170836	6.542254765	6.144386171	6.362241972	6.530662881	6.422319794	6.459618749	6.633533674	6.46521158	6.359452126
AGER	6.87677962533333	6.7706537	6.76778463066667	6.72271148533333	6.93777403233333	6.698320532	6.878715313	6.78723919333333	6.88600919166667	6.802485416	6.854281605	6.78564996633333	6.72786055866667	6.68990529466667	6.87769531533333	6.818475588	6.818677985	6.742367406	6.79779147766667	6.79097143966667	6.778013539	6.810933742	6.74344313833333	6.927113342	6.72813198233333	6.76042478033333	6.81573634666667	7.01469996633333	6.840536365	6.84276815766667	6.82700175966667	6.79023477566667	6.824566309	6.67476393566667	6.88325251066667	6.77617973	6.76630308	6.741290688	6.718471413	6.949736641	6.71428742066667	6.87102526633333	6.749488327	6.75710856133333	6.917999899	6.72490143033333	6.71893148433333	6.700724526	6.858788951
AGFG1	8.368569074	8.0653324845	7.8233996255	7.893308574	7.977501061	7.8910292825	7.9188322915	7.7237792795	8.08111355	7.8057100475	7.898608145	7.8397100075	7.763130741	8.0436317605	8.044653209	7.9177861525	7.9047019965	8.089598017	7.996316413	7.7564521715	7.7310428785	7.7137652785	7.852173797	7.9756743965	7.6326135445	7.8862615145	8.1171140085	7.594385888	7.808268265	7.9782547035	7.9126752645	7.9349324255	7.850632101	7.8814835845	7.9098600385	7.8578602745	8.4032415665	7.9805183955	7.47900067	8.1358603835	7.481298238	7.589632048	7.424703943	8.5707654085	7.818063789	7.875484603	8.302673579	7.80405148	7.498631823
AGFG2	7.69362274	7.842232061	8.037915708	7.616212821	7.540076038	7.5405476635	7.6220582035	7.5254999765	7.6700397025	7.939913918	7.81827061	8.342271378	7.8294558985	7.4578880665	7.7540341085	7.881878571	7.590139835	7.4109438615	7.7614066155	7.8104712955	7.85405409	7.8944266975	7.5487313395	7.911435546	7.699962457	7.8373819955	7.6889212935	7.613434675	7.7828417585	7.6967143325	7.6410218625	7.702881615	7.6258109285	7.733524631	7.69651589	7.7748067325	7.4822688445	7.2775155935	7.785707288	7.6958168145	7.3136566645	7.84429484	7.7948346775	7.582822919	8.0861397515	7.4103145125	7.4878787175	7.663159023	7.4598112585
AGGF1	8.966796361	8.8482969095	8.903276821	8.9101379715	8.6897923295	8.718710639	8.9986515235	8.7769100015	8.7269858735	8.904357987	8.543232762	8.895394173	8.68399099	8.9034350595	9.085093081	9.1027809455	8.8225097965	8.7974962985	8.9816410885	8.8771919155	8.98701845	8.7690612455	8.967229728	9.032970445	8.8719308875	8.83303833	9.0253875955	8.756368457	9.015399967	8.758275258	8.801060537	8.883616001	8.9439978575	8.671523025	8.742701466	8.415772049	8.2487054445	8.8626075685	8.6179236965	8.335438871	8.3921317815	8.7604001495	8.467921084	8.8603042205	8.2019783895	8.906787863	8.6161467555	8.9415556375	8.3293765645
AGK	9.126043144	9.044207222	8.961867341	9.224637191	9.228665878	9.094201464	9.298246318	9.223809205	9.171021574	8.964204196	8.875988871	8.954288291	8.952663261	9.10012917	9.129211417	9.257396306	9.185821781	9.21925909	9.262775484	9.050612056	9.197234443	9.154034384	9.015534997	9.149316004	9.006696851	8.95730744	9.25592317	9.259167938	9.177878196	9.275103387	9.043594449	9.090992536	9.176380927	9.027076948	9.168252427	10.28538966	9.423743462	9.414130112	9.544731842	9.749143555	9.77909299	10.06532025	9.110923875	9.572673291	9.785962819	9.782913885	9.351685795	9.8544377	9.5664802
AGL	7.38423841325	7.181494967625	7.343168107625	7.306701295	7.343646373375	7.20442357875	7.162185836375	7.2468144965	7.2765406215	7.333007023625	7.298401322625	7.442614750875	7.364502592375	7.305196195	7.33894199025	7.3810778505	7.290493027375	7.292306297125	7.315949559375	7.394784717875	7.242368003	7.262600834	7.3349440115	7.355678997125	7.181485098	7.35470888925	7.456532343	7.3695776975	7.34224750725	7.37706053175	7.32740963125	7.315954831	7.274148623875	7.33236876825	7.251534818375	7.144612727375	7.304296545125	7.252051665625	7.141433493375	7.255693730875	7.386695681625	7.139728659625	7.093770812375	7.2257206765	7.16430438675	7.1975814455	7.321487553	7.16513105775	7.211629056
AGMAT	8.370104768	8.456547997	8.818507165	7.790946872	7.893681335	8.284228443	7.720655922	7.559929144	8.499928494	7.83266828	7.938634508	8.939972118	8.743338966	7.871437149	8.430879829	8.208945465	7.603230392	7.572005126	7.636125242	7.956637965	8.158835658	7.433721595	7.716198146	8.166939953	8.121155762	8.046765587	8.170033944	8.36404617	8.041077339	7.916953906	7.326409343	8.189396184	7.883031105	7.840529581	8.636768814	10.58889685	10.40319729	9.788980191	8.224642785	9.709396654	8.994080697	10.79379527	9.064539888	8.137660892	9.840707077	9.269369271	9.234314683	9.378809089	10.30423926
AGPAT1	7.19071866	7.315873169	7.27996433033333	7.341972224	7.205258807	7.274068809	7.177437721	7.27543023233333	7.212539737	7.23295238566667	7.33124535166667	7.35825213766667	7.27582232966667	7.26813598366667	7.26101823633333	7.126942057	7.331463835	7.26052232566667	7.35560517266667	7.321988804	7.365868994	7.29702853833333	7.286836206	7.35182734	7.29261139466667	7.40780386233333	7.22026477166667	7.29652247533333	7.25784447866667	7.17360331533333	7.26741619866667	7.273072767	7.31581835766667	7.24006002733333	7.17745527333333	7.27463038933333	7.38641189533333	7.20183734	7.449928852	7.41566238866667	7.30925729733333	7.526099457	7.43305684066667	7.486964352	7.43803882766667	7.325756397	7.47856839533333	7.31594984733333	7.50854348066667
AGPAT2	8.873063875	9.53162900566667	9.44093264233333	8.958905021	9.09508544833333	9.157302386	8.84841050933333	8.82795289	9.51668785133333	9.87920462	9.64109269266667	9.92851468266667	9.68798106066667	9.23958949666667	9.47694925333333	9.713822167	9.118075513	9.39799527733333	9.689031764	9.51498047433333	9.91155156833334	9.45034161166667	9.51604253433333	9.391201228	9.23647118266667	9.43754540333333	9.59719694333333	9.276243642	9.57534103933333	8.84408563766667	9.25298049633333	9.409292093	9.330660678	9.86243171066667	9.266696915	9.994768068	9.950011349	9.68488122833333	10.108206875	9.871991192	8.53066433366667	9.92488467033333	9.770211285	9.628841271	10.2060627756667	10.10280306	9.69449275633333	9.88312764833333	9.91099778166667
AGPAT3	6.65292425266667	6.82153997366667	6.70845537466667	6.697903774	6.68691616866667	6.86666085066667	6.640139132	6.629437833	6.832028438	6.84986319466667	6.73769053366667	6.987215871	6.76405476966667	6.763920194	6.737081421	6.867128983	6.758113131	6.67934478633333	6.807436927	6.80383239133333	6.722567041	6.743721268	6.71684215566667	6.72967439666667	6.74145601633333	6.75021062466667	6.71700230966667	6.507217913	6.67567449466667	6.65212819266667	6.746485589	6.802480722	6.786343421	6.75981036833333	6.69200863966667	7.208485081	6.75810938966667	6.82157449433333	6.50265115033333	6.622898845	6.42384572666667	6.82683273766667	6.695172855	6.788168324	6.92487343366667	6.95235366433333	6.827833272	6.608364824	6.78280651133333
AGPAT4	7.1133424965	7.175313818	7.014452796	7.1812452165	6.923326189	7.00249385	7.0888688845	6.8849611085	7.321159326	6.9369635215	6.824717218	6.6828488055	6.911145533	7.277150189	7.0675999345	7.0822755225	7.2455763045	7.174950494	7.1749072355	6.870923456	7.2175114505	6.8305072575	6.949088515	6.9915526915	6.708618539	6.9348459075	6.9110948105	7.069829825	6.900970732	6.8796788815	7.1146722035	7.143646473	6.952825937	7.2107442955	7.0276652905	6.654435344	6.6132630835	6.775922921	7.0031611815	7.2688127035	6.9606638005	6.6277663745	7.530063424	7.058115556	6.860702213	6.6517155795	7.0468335055	6.5615287335	7.0692638775
AGPAT5	9.606775112	9.693891677	10.0039567	9.726034368	9.559538191	9.677424148	9.53189574	9.11741617	9.518315216	9.550820271	9.692794266	9.598295025	9.173741121	9.499336452	9.704112072	9.643098515	9.440715931	9.481873739	9.704767862	9.786299105	9.494434596	9.774213384	9.405083513	9.640000671	9.663197426	9.812941093	9.930229766	9.009356026	9.969394775	9.758490584	9.27989633	10.05630862	9.717967563	9.648880248	9.75204015	8.877927661	8.071604097	9.487462778	8.930284674	7.464129145	9.985962992	8.811780909	8.252914658	9.068767619	7.997969572	8.851370889	9.949922999	9.920928717	8.421355232
AGPAT6	7.481383639	7.558376541	7.540653253	7.409074718	7.702403672	7.580770937	7.682571785	7.577455122	7.605747184	7.58107311	8.279421655	7.797391267	7.913329816	7.572173567	7.482896579	7.632929241	7.526085077	7.580136639	7.480001211	7.425829186	7.40571934	7.355556905	7.686633943	7.551560882	7.861380784	7.502624936	7.702594246	7.658148208	7.570348265	7.549727912	7.563517105	7.592125685	7.651189691	7.692329149	7.466728143	8.336786629	7.71976894	7.854447643	7.840118696	8.442059023	7.824350829	9.346787278	9.201660048	7.82397266	8.347308897	8.344449999	7.946663341	7.754290397	7.643065158
AGPAT9	10.20473284	10.54915232	10.76475993	10.4015668	10.49020421	10.69750379	10.2504289	10.54491542	10.30253945	10.82537095	9.825148326	10.98645453	10.41999672	10.55500435	10.62443925	10.61924911	10.62531161	10.96645687	10.91376281	10.45030137	10.5843477	10.49606942	10.1327147	10.29272285	10.32885348	10.55724836	10.77358907	9.887890637	10.4298073	9.972456438	10.64252381	10.36029436	10.40068076	11.53134871	10.59963921	8.281847915	8.13675277	8.215646979	8.161589371	8.387431835	10.02783726	9.494111809	9.390523811	9.379968388	9.383779305	8.70962089	9.110608641	8.653292003	8.620684508
AGPS	9.633503827	9.603425369	9.912173806	10.14906417	9.324925703	9.686308209	9.64557685	9.568824079	9.522373543	9.520724454	9.234036729	9.748137108	9.621097055	9.419163384	9.578986751	9.685248246	9.124022752	9.114110088	9.592408183	9.516482939	9.508587779	9.938548685	8.852418905	9.657569414	9.347667296	9.751727574	9.499336452	9.378809089	9.501518569	9.711798555	9.249171083	9.945159361	9.243398663	9.381708666	9.726034368	9.694862952	9.617156708	10.03783749	9.692794266	9.122265051	10.59871331	9.765761447	10.31113325	10.71893965	10.00503793	9.830551738	10.07075664	9.755231827	10.00842386
AGR2	12.78186508	11.556047015	13.37831059	12.712951165	13.03484575	13.04115197	12.20577126	12.87473286	12.792262055	11.41754722	12.886615605	11.588644715	11.027003	12.364293325	12.072866195	12.15829911	12.409666325	12.513632315	12.2009239	12.153407585	11.7861027	13.36329886	11.7030237	11.39069262	12.340425775	13.478750165	13.11153715	11.911769875	11.878940455	12.42824593	12.46527717	12.21236521	12.26984378	11.559431235	13.38644385	12.64841626	10.891852917	11.661282785	10.26570435	11.591803525	12.19636285	11.45051773	12.498847235	14.48335313	11.161211095	10.614052599	13.561749945	12.034815095	10.771857889
AGR3	10.7149635585	9.5835732265	10.5937779675	10.7683306	10.68471174	10.8260967145	10.552496455	10.685633437	10.4837429785	10.038361924	10.49749719	10.1241976165	9.9479863025	10.8782017265	10.1723081395	10.249780442	10.631949497	10.5694259355	10.421220125	10.223780304	10.0957165175	10.703170624	10.553261186	10.3865037805	10.7005194355	10.8490554595	11.047554829	10.423991195	10.268880407	10.369311473	10.9521324275	10.329275612	10.422299765	10.6392648325	10.547129852	9.4662948555	7.187860096	7.8324973755	7.1120618725	9.7480057255	9.485132177	9.2687748695	9.832959208	11.4991069745	9.154555226	8.2002624875	10.5243694275	9.5868076535	8.7865058725
AGRN	7.5885731985	7.5895985085	7.807893381	7.903579554	7.832750664	7.794787826	7.8516032695	7.705452486	7.8617683695	7.687410808	8.0069548715	7.766143303	7.819761871	7.7576342685	7.778355704	7.7753885	7.6763628495	7.7207264185	7.5749258305	7.6467027865	7.6262067465	7.68893902	7.5830796305	7.8318758225	7.7043206535	7.727658294	7.5920188585	7.776369475	7.6276291495	7.7410788425	7.690460901	7.597040523	7.714668332	7.7073329695	7.562236422	8.2558767485	7.945142935	7.792262107	7.8888481195	8.154465857	7.796029963	8.245950014	8.390707537	8.148825825	8.485399124	7.836186975	8.376586544	7.804295731	8.3479372985
AGRP	6.680565197	6.511827964	6.7580782205	6.5426837095	6.668862261	6.595252654	6.6295428685	6.759202282	6.5971989525	6.5814610095	6.604988597	6.56839393	6.658629933	6.7065624515	6.679779339	6.6190608595	6.659149449	6.623224567	6.7367381935	6.702888956	6.689372171	6.677608487	6.764818287	6.6800776015	6.7542730365	6.6891706605	6.5841731945	6.5716067525	6.6333933175	6.654777369	6.5821859205	6.581810036	6.725028126	6.5744851535	6.561394865	6.7479303635	6.588744576	6.558336267	6.7627011665	6.6994961155	6.463582845	6.6552514585	6.585604176	6.894135338	6.6370259205	6.7965113015	6.6399423845	6.5581515975	6.8135824675
AGT	7.435277376	7.265568596	7.407156241	7.777833275	7.075774748	7.847536883	7.736014466	7.731863387	7.662350978	7.817420674	7.817420674	7.884872429	7.255441812	7.349041206	7.133258934	8.305163333	7.788585563	7.599802592	7.822024622	8.075163334	7.721867582	7.344010563	7.965279859	7.515109649	7.335232874	7.698200312	7.822024622	7.489427884	7.866411597	7.796631199	7.548019009	7.429124074	7.698905551	8.122321669	7.21503812	8.266768421	9.795415921	9.278966138	9.223162332	8.471838694	8.934207501	8.980632681	8.207550411	7.94791456	9.126362798	7.559929144	8.513834837	10.82290008	8.891960053
AGTPBP1	8.0395615635	8.0184802535	7.9186137075	8.022611093	7.9521898285	8.017884636	7.918649191	8.043721894	8.104201645	8.093596211	7.816520005	8.073509213	8.0220067785	7.939934177	8.0885357655	8.1723800135	8.0205015345	8.0109739115	8.1106890185	8.069094063	8.176132214	7.92693318	8.1888311595	8.0434074125	8.0387707125	7.987771389	8.0657640875	7.9650937605	8.0138074505	8.231895747	7.9466936655	8.143554445	8.0291749895	8.093806319	8.0189791625	8.121882216	8.17187792	8.2613329905	8.2456083175	8.1663099675	8.1004829795	7.728334098	8.1213833235	8.4138746945	8.266679207	8.448412835	8.1384282925	8.0387273725	7.9522257275
AGTR1	7.1113126645	7.952967458	6.991373477	7.1302322545	7.0707879185	7.0430514045	7.625270173	7.290416296	7.3492400735	7.1672759165	7.151904245	6.999577609	6.7113444905	7.1914101385	6.8111411905	6.960025792	7.135253998	7.270993371	7.2127662015	7.117073236	7.2037672185	7.138640832	7.026956743	6.923328444	7.1691622395	7.2189081605	7.1328999575	7.010837572	7.149024521	7.0506773825	7.1648692905	6.998501865	7.0990382985	6.9486511185	6.9936302235	6.767357404	6.9064678975	6.880575889	7.005679261	6.8520856375	6.6719607355	6.8737083185	6.727682171	6.7411809435	6.726230139	6.8370630145	6.646267358	6.837506929	6.8183364525
AGTR2	6.946106159	6.608888955	6.820490724	6.750217397	6.890749364	6.959448755	6.796532673	6.789343429	6.863503529	6.828829612	6.877318989	6.707088149	7.102512571	6.739552503	6.93013954	6.796745288	7.00827843	6.885206604	6.954776622	6.658598235	6.835609969	6.874057858	6.863982331	6.830430609	6.881830848	6.807623517	6.892293061	6.697294108	6.833816529	6.846956424	6.633219252	6.956041563	6.705204594	6.982271284	6.594302846	6.962196242	6.691231006	6.643929402	6.977596453	6.705087889	6.698868339	7.035312549	6.867310567	6.741140475	6.853116228	6.808104003	7.072896674	6.95526105	7.069855899
AGTRAP	7.4350291485	7.1769212245	7.4878805315	7.493553126	7.266104223	7.654595199	7.6592062665	7.751915211	7.431795466	7.423344216	7.8470679995	7.02852709	7.4699865665	7.4425707145	7.6336006305	7.718199537	7.7145810275	7.522187856	7.756062908	7.7700954285	7.706074603	7.638362692	7.7878576925	7.410704684	7.6933611945	7.9516404335	7.5657382155	7.4204046465	7.786016065	7.5287159825	7.6307903795	7.675854739	7.7879640645	7.296070902	7.4134356525	9.006818414	8.8069019795	8.477771754	7.951033665	8.740144876	8.383527403	8.359430947	9.199361931	8.9549081155	9.0881889305	8.9854335275	8.317377063	8.1033874935	8.7598349945
AGXT	7.184874695	7.037927467	7.396691922	7.225498293	7.324435588	7.098984651	7.235347332	7.475470954	7.397487543	7.161432921	7.419720754	7.311786629	6.973927413	7.488256676	7.02027986	7.191377707	7.358782026	7.550357571	7.328513284	7.282197108	7.253041705	7.518676638	7.348807602	7.359502607	7.522382934	7.322166694	7.108117686	7.5192736	7.074164423	6.832384003	7.501226278	6.910550144	7.391684241	7.658310412	6.994245892	6.919467964	7.866210298	7.042841021	7.157928434	7.649957122	6.63030071	7.056157922	6.962039842	6.881388772	6.738788346	7.304185512	7.007002939	7.168491732	6.906896526
AGXT2	6.327568263	6.408106957	6.325029788	6.254739772	6.367254299	6.432832751	6.475318032	6.36690343	6.325237895	6.364156369	6.431657995	6.376691917	6.006294078	6.474477222	6.441004647	6.33850429	6.470132873	6.205256245	6.647705388	6.153569512	6.262218037	6.328999687	6.454049572	6.147680777	6.241409341	6.383157605	6.264422728	6.326140622	6.522978946	6.448945005	6.408059321	6.462296931	6.39414614	6.347647959	6.331399908	6.298633597	6.523003839	6.256807336	6.381871761	6.40093321	6.283273026	6.41339824	6.313526475	6.595824819	6.407055106	6.363752326	6.202970725	6.355196738	6.27051601
AGXT2L1	6.360867407	6.3408709215	6.3523831965	6.517712654	6.587366567	6.430602506	6.6524427315	6.489796224	6.4176239075	6.462429036	6.3269993315	6.3028306205	6.4518089865	6.3974116855	6.5729766725	6.369400159	6.5073345385	6.5140725785	6.3666108855	6.417306195	6.4379997115	6.469517273	6.545620192	6.414604267	6.422755911	6.434374984	6.4383799935	6.3615150605	6.428635725	6.2501225125	6.4800029345	6.292191525	6.4769785085	6.483927726	6.416586558	6.342500541	6.603241613	6.576944519	6.4235414795	6.454103931	6.432174481	6.3987142145	6.5105587875	6.422218237	6.493987069	6.593458795	6.4126713345	6.4327801005	6.2838967565
AGXT2L2	8.8994181645	9.0145639345	9.0607415695	8.964593598	8.845605602	9.0632229575	8.952360308	8.7688854045	9.0066042035	9.402968774	9.523371953	9.7443691475	9.6134936775	8.9025412605	9.038140489	9.102355714	8.859197578	8.919986575	9.1091979495	9.0206143055	8.7845782735	9.0567362195	9.374180039	9.259886069	9.322829166	8.8349452565	8.6882418015	9.1994115365	9.1412112535	9.0347796055	9.2577551425	9.1463944805	9.0599432285	9.0929888525	8.324245095	7.653149697	7.9728997585	7.997929258	7.967579838	7.75250433	7.7236639755	7.6277524575	8.5343659585	7.6852360415	7.8335185215	7.9478854655	8.203362812	8.2020333325	7.589269986
AHCTF1	8.69789044566667	8.57874784533333	8.303933582	8.365215729	8.51255870666667	8.49867692466667	8.509241144	8.32721768433333	8.480644565	8.49343552733333	8.53700919	8.43523207466667	8.40832735633333	8.61366346433333	8.41038738133333	8.406199163	8.52110899366667	8.46275522533333	8.513524997	8.524842908	8.414461294	8.22191323866667	8.415065363	8.45394662	8.41642969866667	8.35698137733333	8.559172724	8.50827407433333	8.42659980733333	8.41834202033333	8.55609053333333	8.42166358666667	8.433885075	8.48365951666667	8.390960125	8.917308165	8.59424926266667	8.62367786933333	8.99613934066667	9.00729979966667	8.90008168866667	8.780925102	9.24686190266667	8.63345521266667	8.836052573	8.83989013933333	8.62869336366667	9.13168597466667	8.90808409766667
AHCY	11.7245769	11.672989	11.90272236	11.79980237	11.68774255	12.02286414	11.67006404	11.50053369	11.66535584	11.49338205	11.1562484	11.31407069	11.26035714	11.43672763	11.67006404	11.93528368	11.66160968	11.43814703	11.73493917	12.03596655	11.69305937	11.99007353	11.61800338	11.91484175	11.61800338	12.0495127	11.97282849	11.55367918	11.90353172	11.74132318	11.57949598	11.84918562	11.82069885	11.71399718	11.85786638	13.11745653	13.27981899	13.52523881	13.47948958	12.94007749	13.32545901	13.4496517	12.52879507	12.55986422	12.69387586	13.17653094	12.86371203	13.15257823	13.27422978
AHCYL1	11.51020694	11.51783261	11.39537151	11.38545569	11.53580752	11.39014246	11.49833377	11.47456352	11.51702707	11.45372339	11.1516279	11.26474463	11.53050868	11.70621123	11.44614874	11.57803581	11.35258155	11.24027659	11.49497382	11.42286369	11.42082033	11.40312629	11.44339904	11.45856166	11.16928606	11.27108486	11.26909203	11.43876053	11.46304307	11.24649932	11.40931423	11.46629275	11.18223578	11.53996675	11.47854166	11.236085	11.94083079	10.90012382	11.14874405	11.80804452	11.70391608	11.81984184	10.52346175	11.93528368	11.91253118	11.6405426	11.78409386	11.70949981	11.37641671
AHCYL2	12.04073601	12.3099166	12.79990802	12.32478848	12.48173379	12.10923804	11.98725523	12.22458164	12.20785948	12.60793386	12.7385269	13.07094761	12.74815581	12.30645687	12.81665377	12.31893596	12.02009015	11.84643112	12.18053641	12.44112141	12.59456259	12.34915499	12.12892054	12.57594064	12.42708237	12.45237068	12.10923804	11.6783322	12.47389023	12.2263022	12.17546753	11.96909322	12.12304642	12.76297111	11.92203016	9.176380927	8.110802885	9.808693915	9.704439459	10.936466	10.55174813	11.33670735	12.05749784	10.00537061	9.872435336	9.062881138	10.64011629	9.681485614	9.74121905
AHDC1	7.08694502	6.965701078	6.864918752	7.035368989	7.198616201	7.057311341	6.937775387	6.739235293	7.207146838	7.08759942	7.410897707	7.026479312	7.464398464	7.212195764	7.035979165	6.983371724	7.104768401	7.122635373	7.084791045	7.35156293	7.036887468	7.258795013	6.992953781	6.999463735	7.027378297	7.130930363	7.318462469	7.230136801	6.997166002	6.988925077	7.078396539	7.098211702	7.067160007	6.957351531	6.948751232	7.311034409	7.035768689	6.805456727	7.157412493	6.966129577	6.858384761	7.394662579	7.476379526	7.378575845	7.508941664	7.447240384	7.290853287	6.735203566	7.059511421
AHI1	9.225591557	9.15019882	8.751794195	8.774904979	9.589168594	9.146824604	8.992328242	9.412273446	9.353504805	9.032959568	9.499665053	9.306766633	9.247327094	9.240815928	9.306464046	9.029701709	9.27989633	9.627156003	9.264232877	9.044207222	9.072339987	9.125240931	9.210693211	9.016323494	8.985537605	8.925685666	8.788720682	9.216495923	9.132453217	9.167016442	9.066569364	8.981203761	9.109711038	9.186935448	8.797530609	8.160896372	8.220279427	8.729546056	8.963622573	8.449324166	8.533403203	8.235930254	8.25928112	8.421111668	8.807623102	8.521291635	8.059546421	9.123105442	8.477469851
AHNAK	9.496263671	9.578338032	9.36534826933333	9.76435442433333	9.71516576766667	9.303053911	9.645801508	9.63260612766667	9.68977871166667	9.46397317066667	9.61620437	9.520836431	9.347939967	9.90867768466667	9.43928585466667	9.58572853533333	9.580501012	9.79975333966667	9.527879815	9.42673503766667	9.520402021	9.88711304066667	9.27819994066667	9.202808943	9.64200565766667	9.816097479	9.686271239	9.94850640966667	9.30739518266667	9.389694611	9.67859202766667	9.36020958066667	9.30405641733333	9.50274183733333	9.36662741533333	9.140517175	8.61516876233333	8.56872377433333	8.83814439933333	9.432878734	9.06511972266667	8.58846510966667	9.38642584433333	9.58991718566667	9.473953126	10.0301825536667	9.33549164	8.44582484766667	9.37389319566667
AHNAK2	7.709997204	9.263729116	7.518199567	7.958807736	7.385447858	7.282847259	7.800599191	7.492318887	8.016244438	7.876710637	7.557444771	7.137666468	7.000390172	7.431598717	7.02882145	7.121874996	7.476968183	7.508014619	7.762006422	7.508470205	7.657650965	7.639852891	7.581242186	7.595381679	7.76895928	7.75544275	7.6649167	7.811870768	7.669133672	7.575007942	7.298692261	7.551708577	8.009495838	7.51571328	7.336877478	8.090556946	6.717355019	7.92647942	9.080786124	7.70734654	8.644979234	8.772565173	8.770923303	7.231987801	8.35416031	8.377909011	8.96850681	6.689054438	10.29573414
AHR	10.344605414	10.35325543	10.098829945	10.2970711015	10.5512121635	10.274339943	10.31246695	10.035243606	10.442813667	10.2295862755	10.61237538	10.762554176	10.742820721	10.5344299615	10.430694397	10.0381133755	10.0375759175	10.2862755195	9.98569007	10.1208779155	10.0113255685	10.107318449	9.993287433	10.210442011	10.091187534	9.8130040335	10.0375099345	10.7092654375	9.888821162	10.2590547365	10.2218363215	10.3283162215	10.064610209	10.2291575935	10.5393908565	11.255150313	10.8432652105	10.746594072	10.318154886	10.8577827315	10.9867940035	10.1022207785	11.046784819	10.9736261045	11.068950703	9.4651820885	10.3959284885	10.5251605095	10.7200117875
AHRR	6.488078032	6.323065342	6.352040175	6.572205986	6.347510258	6.495232089	6.325161906	6.474312982	6.391406507	6.516764031	6.389609399	6.39614035	6.371993354	6.56519579	6.445321956	6.580602035	6.41910025	6.483833838	6.356171037	6.497550776	6.468668695	6.269799415	6.5165606	6.320582029	6.511500538	6.365120912	6.405665962	6.415361139	6.53405476	6.433561851	6.332389313	6.616225784	6.630729755	6.395699014	6.394007035	6.416548456	6.493458888	6.370942761	6.324404282	6.508701401	6.475069031	6.544306547	6.575575344	6.602027186	6.379383136	6.324541889	6.294224716	6.487701189	6.377548771
AHSA1	10.53903624	10.41999672	10.70752479	10.44407728	10.71058585	10.87681027	10.52215576	10.39845618	10.50595272	10.5107879	11.03664972	10.26022906	10.4758411	10.45515432	10.20672567	10.30253945	10.5544988	10.53677291	10.44524999	10.42246045	10.36951177	10.67550228	10.4473953	10.65027104	10.72999454	10.96538823	10.63181902	10.46838999	10.48608935	10.3000415	10.66861801	10.44280117	10.58340491	10.53492386	10.9960242	11.1101889	10.70710384	10.88145297	11.18048097	11.12995251	11.47456352	11.56931406	10.60910784	10.64342843	11.20803941	11.47711888	11.1562484	10.56865253	11.48871066
AHSA2	9.075012052	9.759213173	9.080142193	9.156370953	9.939608072	8.753818878	9.4691424	9.368844847	9.132155509	9.736968124	8.852949877	9.847150262	10.40563196	9.609576514	9.619488758	9.53189574	9.754153824	9.820613618	9.952100318	9.261819469	9.872788754	9.422876939	9.670262163	9.734646776	9.093703459	8.963355268	8.836208229	9.913933733	9.371965593	9.8891788	9.273633641	9.384931848	9.0648246	9.513704147	9.708720746	8.510202296	8.95730744	8.74912658	9.411306984	8.135690961	8.285641827	8.112863888	8.326211432	8.920283105	8.264634502	8.554595714	9.115896581	8.894015562	8.325999615
AHSG	6.428759317	6.296295918	6.418415962	6.280200384	6.248221399	6.381269203	6.308809446	6.314546672	6.29671576	6.357932912	6.302240613	6.197085688	6.407966986	6.604835641	6.200136131	6.426561856	6.432380068	6.291512396	6.313163578	6.229234383	6.310593242	6.331538781	6.579378954	6.338569583	6.427873745	6.397909442	6.407560153	6.433753445	6.283362447	6.226337153	6.232500847	6.187493103	6.326066089	6.242074499	6.359088066	6.562821246	6.327276437	6.410816678	6.325392721	6.499174262	6.381824404	6.344544755	6.255238084	6.355551313	6.461943614	6.387690376	6.352336506	6.364949162	6.371768095
AHSP	6.979561319	6.803672642	7.096277501	7.049863283	7.225498293	7.377968667	7.231458862	6.850662895	6.931925766	6.903911615	7.045600699	7.294002469	6.929535885	6.919597922	6.875688704	6.875377537	6.917269997	7.079477938	7.023334756	6.826208082	7.037455108	6.914574891	6.957096151	7.23654654	6.940056194	6.931797695	7.18529413	7.10859545	7.21951357	7.123618703	7.107581481	6.984389533	6.995434334	7.010686099	7.194946056	6.994168202	7.126814216	7.291829787	7.544831597	7.457218846	6.968003022	7.292394104	7.079538934	7.164579229	7.291943086	7.001063878	6.852444248	7.031438987	7.22097262
AICDA	6.854977824	6.852253038	6.870399682	6.920664142	6.896538756	7.026479312	6.767590613	6.884391063	6.951471851	6.964633812	6.910617622	7.058600041	7.11177533	6.715255741	6.788930306	6.70155938	6.823093437	6.808783652	6.878267068	7.035258989	6.985753213	6.832092839	6.917556075	6.966204452	6.894619106	6.947069349	7.035154753	6.786804266	6.845609355	6.90054947	6.787060128	6.922637746	6.715903568	6.921625884	6.901462988	6.888750258	7.050710468	7.038919731	7.061943847	7.199122367	6.935285086	7.025359084	6.82393279	7.005700452	7.27958143	6.804152715	6.653573525	6.994083803	6.834401654
AIDA	10.34848035	10.3666932	10.56823975	10.40234985	10.1720181	10.22800721	10.4298073	10.34684244	10.20555259	10.48569678	10.30213156	10.43318984	10.5731415	10.52570814	10.12050837	10.33488642	10.44524999	10.24053143	10.29051924	10.40319729	10.37703408	10.28736322	10.82385304	10.48085934	10.05221467	10.58239337	10.35608224	10.53994209	10.05221467	10.4758411	10.51857201	10.40780313	10.4207928	10.27948243	10.71511118	10.66421403	11.63531205	10.50373596	11.1101889	11.47325896	10.93245119	10.80314409	11.07270327	11.52616083	11.06426288	10.69797403	11.74389302	10.99766293	10.97660268
AIF1	9.00124958166667	8.71916438133333	8.98315450966667	8.72107894133333	7.87753865133333	9.085920127	9.032412101	9.20456955533333	8.61073104733333	8.39396700033333	8.58361550033333	7.96602890566667	7.79848409166667	8.22787368366667	8.47849476766667	8.66511485533333	9.11777081233333	8.316855791	8.986013339	8.69275372233333	8.69718427966667	9.04736973433333	9.06732717366667	8.983973561	8.965437792	8.864890219	8.76613280133333	8.47931874366667	8.86091663666667	8.82597097433333	9.01477740833333	8.87779576833333	9.044566099	8.84805758433333	9.10452571966667	7.61758669366667	7.39569701066667	8.00205955633333	7.817396221	7.87887982066667	8.50802447833333	7.685319734	7.50902059066667	7.63127785166667	7.75550995266667	7.58262142466667	8.10553921066667	7.748790195	8.15019714533333
AIF1L	8.9920206895	9.0460234315	8.680866586	9.1129185015	8.660187436	8.668703084	9.2460991905	8.973082157	8.971744628	8.857858733	8.703200169	7.8314694	7.859687989	8.789117379	8.475394447	8.6088925295	8.999515487	8.971815213	8.7949642715	9.162239448	8.9438202935	9.2529183875	8.7200948855	8.4095822595	8.583650133	8.9213075685	9.1727515735	9.1603156335	8.724629466	8.878676341	8.6246504165	8.716684208	9.0233284245	8.633518566	8.5634635915	9.79206896	8.079591886	9.1083639585	8.1437166795	7.5576964235	7.418503131	8.5911934055	8.0701882475	7.313866706	7.879927503	7.6157264485	8.3403263545	7.255664865	7.7358087305
AIFM1	8.786629711	8.84719649075	8.91636762775	8.9178288535	9.0804564125	8.8805331365	8.85000120375	8.77953427575	8.84540840275	8.86684111875	8.95887082475	9.06948871825	9.02236695325	8.78027677375	9.09649648575	8.9148223245	8.79888328025	8.55022032575	8.8222260105	8.88271274375	8.935691676	8.95477492625	8.64916822275	8.8534740965	8.86331566325	8.9893144705	9.001243178	8.74318437975	8.91633964	8.88613712875	8.777096441	8.8982709805	8.768934949	8.779162581	8.89369703775	9.78571078675	9.68072489	9.06908816525	9.4258440735	9.3129802545	9.098342135	9.84554614025	9.10949450825	8.22274937525	9.402557605	9.340212236	9.55515898725	9.0766838185	9.13781335825
AIFM2	7.71976894	8.094417893	7.845899853	7.532103473	7.752429753	7.727476365	7.685151712	7.875325984	8.074097401	8.11692357	7.805046652	7.90658471	8.055430645	7.812479837	7.840932115	7.917938049	7.828071613	8.18091674	8.031501744	7.777650997	8.601008016	7.646600068	7.929050352	7.765240188	7.837373566	8.026844371	8.075793462	7.342848572	8.070536402	7.619391191	7.707537425	8.034309756	7.879886402	7.842313272	7.552011073	8.057472816	8.507924126	7.967573304	8.35176758	7.894776971	7.421314874	8.162203286	8.001718648	7.111045987	8.058912108	8.520535413	7.929412427	7.345461346	7.483311325
AIFM3	8.224407362	8.224172759	8.110802885	7.767638684	8.640769663	8.13743804	8.274620982	8.309067368	8.31580614	8.260373554	8.484790081	8.818220904	9.103524589	8.692493815	8.554595714	8.511238417	8.16020151	8.361197525	8.8005288	8.442293899	8.461751094	8.131842412	8.391055592	8.229364814	8.707250746	8.094824652	8.230823993	8.733646921	8.539212236	7.959579363	8.361904776	8.221273705	8.361197525	8.392692472	7.706574218	7.198871131	8.4450592	7.954364629	8.236160148	8.729831135	6.953284473	7.809600593	8.141607599	8.019350989	8.039830075	8.64209022	7.528063005	8.655354218	7.990956696
AIG1	8.826411881	8.574172384	8.868574805	8.880131611	8.782655817	9.114702519	8.729831135	8.86528844	8.835935361	8.750486551	8.824787048	8.592880765	8.399515074	8.678444377	8.643127203	8.816133457	8.976326858	8.706466832	8.890545594	8.718468801	9.051711204	8.874283839	8.881763227	8.807623102	8.881472478	9.120606305	8.87516284	8.549368774	8.833489749	8.901064653	9.008503473	8.959931371	8.857745852	8.668395263	8.778292335	8.249782982	9.717286599	8.633133247	9.875827418	9.301381747	9.585554872	9.761524279	9.626470905	8.321064591	9.386720677	9.187577468	9.063683641	9.224963219	9.39295881
AIM1	8.54705679	8.255523957	8.716861049	8.360515256	8.484038307	8.515238412	8.420555246	8.340258714	8.471040648	8.521778811	8.629951887	8.732549914	8.730935432	8.458262888	8.762809739	9.034938098	8.579077398	8.387431835	8.582328074	8.648456086	8.727677063	8.48811765	8.700093994	8.584136666	8.58038071	8.713308653	8.672245312	8.606541347	8.359266872	8.774349033	8.430363156	8.918126774	8.724398352	8.720076604	8.153386521	7.82825157	9.007941779	8.589885181	8.291927219	8.694473956	8.358784812	8.213143507	7.910916559	7.972742413	8.413013812	8.533926719	9.363653937	8.827728588	8.261063682
AIM1L	6.7684727265	7.33035654175	7.69588743775	6.869478122	7.05904644025	7.53713391825	6.84697115475	7.43092218275	7.165468039	7.5370878185	7.7020369925	7.26083740725	7.0555520775	7.32079476225	7.160434826	7.02603138875	7.3499250065	7.420757186	7.255557574	7.2703750605	7.30817132025	7.151200968	7.3819783275	7.49233396975	7.509251764	7.18334745	7.1535591525	7.5156985055	7.082572694	7.17200335525	7.6608552375	7.28764939725	7.30756741325	7.380652903	7.4549549995	7.35542509975	7.83024517225	7.12080932125	7.10186358425	6.98216819625	7.058717316	7.755972875	7.72853301825	7.13502679	8.06611547675	7.84675635275	7.6423628495	6.93719432675	7.78350471375
AIM2	6.96994894	6.989453446	7.236133791	7.521078711	7.7016340425	7.245540043	7.354246333	7.42834909	7.267003477	7.355701342	7.326191085	7.7950509215	7.678940784	7.136667541	7.4714333065	7.598123936	7.525712691	7.352773195	7.364223759	7.7131289755	7.3204772265	7.9409463675	7.7452090795	7.30019547	7.3124727215	7.4050574255	7.2071244305	7.707580213	7.3851797115	8.070132137	7.387164846	7.4053307315	7.730727206	7.4894985315	8.003391783	6.857678342	6.8498881405	7.118578374	7.778487679	7.087961067	7.2615612845	7.304327741	7.034562188	7.5521446055	8.134675828	6.9183955925	7.042502569	7.145706729	7.4320552625
AIMP2	11.53360471	11.94281388	11.53430086	11.55230496	11.73666434	11.79910054	11.61227664	11.6287636	11.70949981	11.83196391	11.68065138	11.90097765	11.64802674	11.72708111	12.19889927	12.12597689	11.92305724	11.72948989	11.86454437	11.81634106	12.07144342	11.45637172	11.62452099	11.86535195	11.48474012	11.85169446	12.01245581	11.45088176	12.02009015	11.51294533	11.37577601	11.94182186	11.80887153	11.92733766	11.68774255	12.73167347	12.76440823	12.49952546	12.09381182	12.3626408	12.06135506	12.14100317	12.00707242	12.16074318	12.55114065	12.09164957	11.89072627	11.94542165	11.77908082
AIP	9.660865461	9.442968186	10.01054837	9.963231057	9.993616906	9.715280461	9.824840566	9.860415256	9.713428202	10.0039567	10.09511747	9.927431761	10.20592226	9.827929652	9.799393282	9.654877191	9.851346798	9.764432308	9.828592919	10.02091307	9.741929237	9.861435674	10.12890478	9.99433043	10.05336358	9.836647673	9.618225941	10.12890478	9.702754521	9.957191024	9.997162322	9.842667158	10.00177914	9.759213173	9.694567721	10.3805859	10.03998519	10.18300672	10.55001146	11.12403973	9.586222042	10.19965936	10.30046459	9.539956677	10.61409916	10.08627442	9.731987351	10.26509979	10.4352226
AIPL1	6.540284879	6.68602134	6.6304758815	6.6467156875	6.753711208	6.5341906945	6.514498051	6.6341732045	6.658209177	6.739911115	6.6066117185	6.6155396235	6.6264680275	6.7804209385	6.7510227355	6.7094331365	6.6730875535	6.6266957385	6.707016207	6.5944059105	6.6161821565	6.446621666	6.689100011	6.598426566	6.674167863	6.7077387795	6.464795397	6.595555879	6.718800977	6.6850884205	6.564283888	6.720544194	6.711162026	6.6707718925	6.5743388575	6.6651127175	6.651398008	6.4603429105	6.574528762	6.5324799305	6.564956133	6.6163050785	6.587227128	6.793668327	6.5579502645	6.6655306995	6.5135465145	6.476217885	6.670437571
AIRE	8.86326443	8.74630534466667	8.61102306433333	8.558147953	9.01145765333333	8.58720272333333	8.66172849	8.78055616466666	8.723125497	8.69787281633333	8.861271524	9.17761654133333	9.19732105066667	8.83994034466667	8.96792592633333	8.79048507266667	8.80975486	8.796040479	8.741955383	8.60950192866667	8.73745029633333	8.601250688	8.820845259	8.68532137433333	8.72199578966667	8.392129566	8.373381064	9.02828929133333	8.627310288	8.74376952466667	8.679005725	8.61028674066667	8.600294133	8.73076209533333	8.980171829	8.99441936066667	9.20253188866667	8.84467682733333	8.83231935233333	8.89259675933333	8.46026361566667	8.411165047	8.69386755333333	8.54217712333333	8.70114885066667	8.19526356933333	8.74369793233333	8.66585413533333	8.82152357433333
AJAP1	6.787067351	6.70232105766667	6.861875835	6.78035302733333	6.74452856966667	6.864192182	6.745826414	6.68286668133333	6.69906429866667	6.79317474566667	6.935852245	6.81528946166667	6.858373125	6.74688456066667	6.75630944166667	6.97709261033333	6.840889109	6.822503689	6.78731973233333	6.80676607433333	6.86361535566667	6.879119737	6.769398116	6.79205393633333	6.85987179833333	6.84733797166667	6.82468487633333	6.7725865	6.805254677	6.80744506233333	6.83447009066667	6.770853837	6.89339053033333	6.788095501	6.72185230766667	6.715046756	6.71829576366667	6.72819780033333	6.73020033433333	6.88360279966667	6.82516719333333	6.67457174	6.88883091866667	6.59131360666667	6.88546912	6.760531939	6.728434009	6.869847289	6.798255203
AK1	8.912024328	7.860217581	8.644979234	8.611873487	9.351685795	8.03661856	8.712163051	9.249171083	8.975711297	7.902855615	8.844579073	8.481521706	7.972530738	9.29761173	7.805831542	8.013469146	8.633401053	8.926786591	8.02114334	7.741954507	8.062666618	8.779142712	7.619391191	7.321596938	8.55619523	8.529351485	7.827116916	8.540230157	7.546593658	7.677661427	8.938264835	8.06111418	7.632929241	7.727476365	8.816289342	8.571001637	8.820751293	7.83504348	7.854269492	8.237007336	8.122548906	7.384965627	8.211739498	7.993499056	7.747142147	8.335196442	7.907570905	7.946049943	7.934421565
AK2	10.449636093	10.537878179	10.6123037906667	10.3886076526667	10.700514601	10.6805745823333	10.3481559276667	10.552484204	10.6192076316667	10.6433363503333	10.6341751876667	10.7714085906667	10.705901365	10.5028463436667	11.0054536706667	11.045404875	10.6817650646667	10.645363916	10.7106944133333	10.686245655	10.851234787	10.6087162663333	10.5320192473333	10.7240768166667	10.580760984	10.8144052696667	10.7403537673333	10.4956037243333	11.0180123253333	10.620362884	10.482890814	10.738265244	10.676163632	10.7207686896667	10.4686504243333	10.5443101403333	10.9831478173333	10.470694018	10.4136363753333	10.8283506263333	10.711874681	10.4715256336667	10.829504316	11.013171468	10.949745804	10.574890639	10.62818621	10.5490722243333	10.5694541633333
AK2P2	7.48182861	7.694271692	7.603906043	7.236362549	7.7045278	7.591569451	7.739218406	7.449985343	7.692697246	7.742743002	7.645776282	8.128191725	8.122321669	7.614652093	7.678166367	7.572797342	7.622097277	7.634105427	7.609451798	7.407559977	7.550493653	7.476968183	7.662689965	7.774766211	7.508786598	7.401222365	7.47938163	7.968203159	7.392563523	7.61546604	7.693749719	7.508470205	7.467774706	7.855254898	7.906778424	7.435130371	7.865830455	7.304767612	7.785151131	7.410120679	7.939904895	7.259272605	7.355313114	7.109032896	7.624146922	7.11318556	7.363291706	7.56607953	7.284636578
AK3	12.36376882	12.91639349	12.32855773	12.49106614	12.78293394	12.1280483	12.27848783	12.33362405	12.19766237	13.04234909	12.34198854	12.98417795	12.33589586	12.58182073	12.92015505	12.66006544	12.18700942	12.34803068	12.52624035	12.60672878	12.48446506	12.41012798	12.61918451	12.63269912	12.73673805	12.56563507	12.66776957	12.63423125	12.74502211	12.61621029	12.58608899	12.63423125	12.67053082	12.80332906	12.05151924	11.90553464	11.54062966	12.3515586	12.02769298	11.83782023	11.60293385	11.93612287	11.65708691	12.572919	12.02192624	12.42151144	12.33589586	12.51339969	12.53442596
AK3L1	7.41449739025	7.5897683545	7.5535861235	7.6192193255	7.691515333	7.5564989035	7.35939379275	7.54536379975	7.79744932675	7.638537234	7.48482928325	7.670916983	7.223329375	7.46311300825	7.3549239255	7.563605079	7.42249464525	7.38547509975	7.5279266345	7.46203276975	7.57557570025	7.77971067225	7.409898377	7.5831914615	7.49186223925	7.85247888075	7.8501978555	7.6668855915	7.51067461175	7.39930348475	7.73275200775	7.22515105275	7.4663716975	7.73122074275	7.5287340725	8.12709489375	8.340214759	7.98273235575	8.15944638	8.714026647	8.445081359	8.75535461975	8.8032048205	8.36971028475	8.48156582825	8.42570756	8.612596486	8.2233136585	8.61449256525
AK5	6.74724329933333	6.69400562766667	6.605078203	6.802015625	6.54501768766667	6.586001958	6.59091356666667	6.65204682266667	6.62715769566667	6.64017383166667	6.49592700066667	6.433877491	6.580506219	6.55669004466667	6.53081991333333	6.58821829333333	6.70926037833333	6.685773784	6.54123874633333	6.71806981	6.67113803566667	6.63828722266667	6.69798806366667	6.70654378266667	6.624412147	6.57669769233333	6.68775731466667	6.899612079	6.63340174733333	6.66534646133333	6.644469471	6.592594707	6.56253065233333	6.59068675966667	6.586369446	6.48893744233333	6.52440601866667	6.600740805	6.63865146933333	6.51364772	6.51227274233333	6.468703395	6.63485676166667	6.760031018	6.546431523	6.51769767733333	6.45573840466667	6.63280257033333	6.78067596033333
AK7	6.615254248	6.578524968	6.586393195	6.312091359	6.502521886	6.599776088	6.547376599	6.482188586	6.413605241	6.413047819	6.513077418	6.457460686	6.74759143	6.613597264	6.701882302	6.770705236	6.687799594	6.611795557	6.571184062	6.633271248	6.819531592	6.357768661	6.630565217	6.515668267	6.523343394	6.476080413	6.4375807	6.516117538	6.646372938	6.54951546	6.54689588	6.560656258	6.571851817	6.417624108	6.398742229	6.68421694	6.399733578	6.538777055	6.298438432	6.412403816	6.418375259	6.472202089	6.573477271	6.416217916	6.499833158	6.468475058	6.666044205	6.563227619	6.980776789
AKAP1	7.465772459	7.290828407	7.371198666	7.247139721	7.183863931	7.0879573675	7.048873774	7.381020531	7.3211407175	7.473845243	7.2149581435	7.236344739	7.3831029375	7.464562494	7.6008983805	7.4781368345	7.3734057625	7.26105897	7.3231035415	7.2032454485	7.5262390895	7.2192623585	7.348642787	7.4011453825	7.1520147345	7.3335108455	7.296356057	7.0819380525	7.2616052175	7.12122894	7.1712103035	7.4468331035	7.409223876	7.3317202805	7.2811025945	7.264908105	8.0376646045	7.381498175	7.3008703365	7.3277722015	7.0248928805	7.384720064	7.256679652	7.474408903	6.9849003555	7.308662754	7.762008893	7.333949564	7.159147911
AKAP10	8.094625699	8.261063682	8.14873532	8.374041066	8.2094313	8.363369576	8.104013063	8.017291569	7.986293124	8.187553046	8.55135476	8.230598404	8.255523957	8.029820113	8.095067066	8.150048872	8.000885994	7.819437816	8.140714969	8.408178994	8.150740837	8.366483652	8.078669868	8.311847004	8.362349577	8.03211588	7.879280191	7.625315868	8.177880785	8.291481907	8.124675869	8.24509488	8.023533648	8.235296214	8.113304172	8.282567309	7.766713744	7.87863046	7.979809959	7.569246419	8.027046112	7.734734124	7.913329816	7.955598295	7.640889245	7.855254898	7.958243239	8.244610045	7.971882054
AKAP11	8.5091646356	8.4178191306	8.1452972342	8.2013512252	8.2993162956	8.1062176058	8.4566798062	8.2518336772	8.3194145212	8.2004669666	8.1559643386	8.3909874344	8.3053732798	8.2606050836	8.1736962898	8.2084290816	8.1613959066	8.1875258134	8.229205688	8.1978389146	8.2690345808	8.1166347546	8.355467758	8.2107200422	8.0897128918	7.952847803	7.9596257518	8.329004638	8.1424248534	8.361401467	8.1958688398	8.3332915604	7.9862419726	8.3424682106	8.426652074	8.1099056032	8.3559228812	8.4648401922	8.4112362472	8.1085767034	8.0437868286	7.7883245746	7.5623462134	7.947937368	8.114028959	8.0253597934	8.0879255374	8.8276410936	7.8498411256
AKAP12	7.4508291265	7.91411458	7.18555189525	7.1806773595	6.92443448925	7.13412584975	7.31811261025	7.2848395035	7.46573694925	7.176046795	7.0295858925	6.99750162125	6.88294629375	7.19926778125	6.8387771295	6.9545344315	7.18824179375	7.2081549715	7.18935621375	7.174503924	7.32589591525	7.19197292125	7.19992371925	7.139687699	7.158058752	7.094150482	7.30402247225	7.3043821685	7.09366644975	7.082597882	7.376256755	7.1169859315	7.1703477395	7.225945654	7.19530195075	6.7599254315	6.6637295135	6.87020214175	7.09203411125	6.9986669495	7.8307792815	7.40314993225	6.775175046	6.8237044685	6.9377954885	6.9445936105	6.81324290875	6.94933428075	7.133559688
AKAP13	9.66573509933333	9.65102481166667	9.411806615	9.46274005433333	9.980855138	9.72975616933333	10.07721816	9.537123886	9.98908956966667	9.70433074866667	9.951883647	9.691941051	9.773387556	9.737908348	9.387341133	9.35512407333333	9.73360427366667	9.81422345833333	9.831640959	9.79013002	9.33432381166667	9.38989995566667	9.88011649133333	9.76632333533333	9.66010156533333	9.195735095	9.309303399	9.65043635133333	9.48406804233333	9.61142551366667	9.803713342	9.79688330466667	9.682816351	9.66230589333333	9.625139184	8.40368864366667	8.49815977166667	8.64611089733333	8.74164219333333	9.38485441166667	8.759961381	8.779081847	9.236998153	8.93808653266667	8.59130041666667	8.862455219	8.710887319	8.58343261433333	9.28178298266667
AKAP14	6.37417075133333	6.43305559666667	6.417186684	6.52413760566667	6.48690541133333	6.43948627733333	6.49048044866667	6.410984478	6.35430318033333	6.37244028066667	6.39477111933333	6.421844407	6.56532798333333	6.43779954133333	6.57777948033333	6.523064459	6.521117007	6.34587918233333	6.45084742766667	6.46693293733333	6.37112974466667	6.389280616	6.506153155	6.47106244866667	6.36299770566667	6.42059841266667	6.49002073966667	6.43132197833333	6.53872649533333	6.40508732566667	6.46222257566667	6.46005262466667	6.357587308	6.45750852533333	6.424908994	6.39555989066667	6.36632626666667	6.535580945	6.464211049	6.38642409666667	6.357250779	6.419169952	6.448691856	6.45974275233333	6.37733156133333	6.52552045066667	6.43055032766667	6.59890383933333	6.44398266566667
AKAP2	6.97426084633333	7.06774821566667	6.95921114966667	6.90448070766667	6.94135944733333	6.99273129266667	7.050029428	6.82758346766667	6.97451964633333	6.977646568	6.96921647	6.986992265	6.901874788	6.915569875	6.88246773833333	6.91966282833333	6.99217743833333	6.86682426433333	6.95822478666667	6.79440435333333	6.93431896233333	7.06474542666667	6.93835492966667	6.82025035366667	6.95901541966667	6.83969020766667	6.80269697133333	7.06976191633333	6.71160895066667	6.93645475933333	6.93921238933333	6.83656634266667	6.88676171966667	6.86258599333333	7.019484464	7.06682067566667	6.824864534	7.037813683	7.155136053	7.04321131766667	6.795436929	7.074226517	7.034959117	6.812160291	6.829183006	6.8662165	6.944301824	6.85252912033333	6.953498505
AKAP3	6.68800434	6.477006883	6.517848352	6.469081968	6.523422349	6.46409779	6.406915853	6.620501026	6.679440609	6.6210346	6.720179613	6.650621076	6.655476474	6.653664246	6.728643301	6.820362341	6.608142989	6.728103295	6.908478392	6.477135943	6.787623876	6.556211251	6.611962635	6.589796395	6.693885182	6.574057903	6.63396877	6.651660478	6.659112944	6.518794249	6.400747145	6.698974122	6.557361501	6.501928122	6.603894245	6.720923101	6.639846474	6.582414891	6.594261358	6.586116568	6.717488142	6.174520321	6.813638623	6.946989135	6.615485527	6.651952343	6.592709259	6.52331885	6.734152427
AKAP4	6.622818188	6.54265445433333	6.70181266333333	6.57147475433333	6.53972466433333	6.62367688733333	6.618378614	6.640333409	6.59839565	6.67216687233333	6.597978156	6.51868575166667	6.71866490866667	6.72235999733333	6.734923784	6.75306964966667	6.676215409	6.76634254966667	6.736095354	6.64054378266667	6.67505485666667	6.61838430533333	6.72504449833333	6.727865089	6.762783742	6.59421521866667	6.69671434466667	6.69523534833333	6.70838791866667	6.59516314966667	6.60054150633333	6.76414946766667	6.678627963	6.45974352066667	6.596400159	6.71422533866667	6.719553	6.64975345833333	6.60077623266667	6.62372572833333	6.626407776	6.642674835	6.687907534	6.634374663	6.67965011533333	6.580453558	6.65019597633333	6.64075934333333	6.720084632
AKAP5	6.320959996	6.574800058	6.662759875	6.434249582	6.620482791	6.50260774	6.570753314	6.772846888	6.53916642	6.558197988	6.534173215	6.524709095	6.420747821	6.597869263	6.665917743	6.297581007	6.514750364	6.479903425	6.41374685	6.306566717	6.63396877	6.431219842	6.538912272	6.549290813	6.385129752	6.606891968	6.428455721	6.627566776	6.655476474	6.569105365	6.607931758	6.358484192	6.747823821	6.467265301	6.584158785	6.603359683	6.538891824	6.55706863	6.536743544	6.761768415	6.697067927	6.471186837	6.559808463	6.50281267	6.89787421	6.484502665	6.498065326	6.605860004	6.753856919
AKAP6	6.5165606	6.771866764	6.511965675	6.36742332	6.561710707	6.665329026	6.430094025	6.456205412	6.47928763	6.693866528	6.43500625	6.48098175	6.515717582	6.693734811	6.420550728	6.601563626	6.640658131	6.547282926	6.663637862	6.583595756	6.720179613	6.455098507	6.686648006	6.650131206	6.618222363	6.640422759	6.476254058	6.699587334	6.605622937	6.573660951	6.451199608	6.609295214	6.583633912	6.375457195	6.426183277	6.420250307	6.359325619	6.428843447	6.420672744	6.381478143	6.213657856	6.576099951	6.509796377	6.53552866	6.183005994	6.546253288	6.221190617	6.510491477	6.111432361
AKAP7	8.18726275775	7.5518176315	8.451342559	8.0124492145	8.26567147075	7.966073621	7.95745533	7.77511165375	8.0124542545	7.6042861045	8.07019130375	7.50327229175	8.01818386125	8.07328927525	7.5279244035	7.80714824525	7.70806803775	8.132037054	7.8942202955	7.825826249	7.48748251425	8.23340432425	7.60176522325	8.0049080645	7.93567262125	7.93380480925	7.99510489	7.66197866275	7.71232040425	8.00105080475	8.06851771175	7.8340843405	7.5970870375	7.86553262775	8.01908419625	6.43569212475	6.79464832425	7.00380250775	6.78386247975	6.99021697025	7.327074059	7.65231186925	6.9064347015	7.760900111	6.883791392	7.449311867	7.6268962625	7.146735132	7.4353086775
AKAP8	9.315632514	9.398065158	8.963622573	8.881166428	9.560459826	9.31437215	9.3685464	9.397418827	9.524602901	9.430868404	9.375344666	9.458970329	9.429006888	9.358356666	9.494434596	9.356831588	9.402974099	9.702754521	9.391724308	9.193918621	9.411306984	8.975711297	9.304342112	9.19294953	9.377589794	9.182783664	9.173203727	9.201660048	9.391451374	9.229527076	9.108616807	9.093703459	9.260932565	9.400766403	8.98691044	9.13941079	9.477628063	9.351077591	9.784578445	9.167016442	9.24590004	9.130887203	9.40948158	9.048310748	9.259167938	9.595125887	8.950775434	9.615604608	9.450453694
AKAP8L	7.18529413	7.292394104	6.965423027	6.826372288	7.579811591	7.165713338	7.142229965	7.36432746	7.267185971	7.205098742	7.300229165	7.359152705	7.658148208	7.40863207	7.722224986	7.465296881	7.344968158	7.745084433	7.35808694	7.061678986	7.375585246	7.178481545	7.55525172	7.210350903	7.226889614	7.137307532	7.098328786	7.304870161	7.500603186	7.14875457	7.255441812	7.309399764	7.476524564	7.275167992	7.072896674	7.645435736	8.034309756	7.504655372	8.123561873	7.881220998	7.011303342	8.018935717	7.992457666	7.655471091	8.171556338	8.042251297	7.197037919	7.346473971	7.764355737
AKAP9	6.8202901845	6.5673818915	6.920208419	6.913544525	6.761966257	6.8638096275	6.635267654	6.6434934745	6.735788964	6.8642131055	6.840917201	6.887824278	6.6804653175	6.72687226	6.88783356	6.856217556	6.7592769545	6.7602255565	6.7829397205	6.6155343925	6.697727848	6.719124775	6.8342234545	6.6191765455	6.795900898	6.6014868955	6.5581425185	6.7009329975	6.55043275	6.6475571645	6.755831943	6.7389600705	6.586968401	6.549142059	6.7600977015	6.683331951	6.6048169075	6.570530358	6.5448812335	6.6214465315	6.620607287	6.693371757	6.6245761995	6.7495992505	6.7210416235	6.647433914	6.921641652	6.876136991	6.541268048
AKIRIN1	8.423734675	8.31525050566667	8.188877505	8.252485428	8.254925937	8.09331813866667	8.26118182833333	8.12447699866667	8.16322388933333	8.10556942966667	8.11482389133333	8.213032684	7.98552966233333	8.387764678	8.10847461266667	8.02558327166667	8.13694890833333	8.07164837966667	7.818182406	7.75508716333333	7.90201395666667	7.99868174233333	7.87849241866667	7.70991822666667	7.97836853666667	7.968846038	8.13596313466667	7.96065202233333	7.89182988233333	7.71254797066667	8.12693220566667	7.98254594366667	8.097524961	7.89272063866667	8.20633135066667	8.273717363	7.66973288833333	7.686823295	7.50970392233333	8.251536165	8.266247097	7.97756138466667	8.65303463866667	8.62141464566667	8.11894247933333	8.09544891433333	7.96321304866667	8.02732543	8.148756985
AKIRIN2	10.75696639	10.42932175	10.51553904	10.68420274	10.95899264	10.66815719	11.16520384	10.6456281	10.71559174	10.63035265	10.96063133	10.64342843	10.564206	10.38513993	10.59103342	10.66577559	10.82337955	10.98318166	10.35479995	10.64470392	10.70072282	10.6672077	10.51898968	10.44154807	10.6113673	10.39339291	10.86531513	10.43650532	10.56005293	10.69654693	10.64154471	10.72948873	10.79945578	10.46200227	10.78480571	10.75888484	11.34404228	11.24955628	10.49416592	10.02600318	10.82483728	11.08115751	9.530596829	10.04033939	10.79725623	10.73236814	10.3971669	10.0893268	10.68048708
AKNA	9.397418827	9.491676982	9.429278457	9.411025972	9.9810361	9.675721234	9.984506774	9.882221429	9.764099859	9.602156417	10.09232519	9.77909299	9.643445404	9.472306612	9.683949493	9.664817681	9.866686274	9.860057669	9.736348321	9.641045462	9.571411737	9.637349411	9.846801618	9.303459068	9.749484099	9.517745349	9.244001143	9.767113702	9.750092339	10.23777489	9.580660779	9.686935001	9.589168594	9.591159851	9.910766812	8.946054404	9.225281662	8.953463306	9.685954489	9.331976481	8.159323563	8.802495562	9.238019853	9.203680875	9.447247249	9.082038892	8.60073128	9.149898404	9.511813433
AKNAD1	6.759577835	6.823188849	6.840466996	6.960783028	6.567516702	6.685512331	6.750008534	6.796769072	6.777050639	6.802244566	6.501512153	6.643503443	6.796626506	6.720221606	6.744822359	6.864414475	6.652402484	6.698608744	6.604950779	6.829002929	6.80871378	6.782511995	6.765625755	6.672283091	6.567117227	6.608415341	6.770811126	6.721785422	6.823333765	6.667905882	6.654641841	6.62540088	6.656626576	6.664623174	6.871329679	6.889581461	7.028725369	6.768751857	6.704326049	7.00991405	6.722858695	6.789506756	6.87109098	6.94148727	6.789387176	6.84591606	6.875561962	6.755165197	6.743248169
AKR1A1	10.5726093066667	10.4266806423333	10.6784876183333	10.852675166	10.5175347046667	10.662378531	10.5926748943333	10.690680559	10.574060381	10.59453608	10.6483764596667	10.3101964256667	10.4123897003333	10.4967792423333	10.5704146303333	10.5950497986667	10.468202431	10.34433663	10.6553411043333	10.560442611	10.4872874346667	10.696353119	10.4922109806667	10.5279921933333	10.6449277366667	10.679111358	10.6177326513333	10.3807967076667	10.485614029	10.4439613456667	10.649343028	10.644272588	10.6259723416667	10.4633444466667	10.56923816	10.136312566	10.2163371863333	10.4573684473333	10.1418996916667	10.0736780926667	11.360515528	10.680503067	10.9161038103333	10.8022916363333	10.372224341	10.470204222	10.726433294	10.4759616516667	10.7389170336667
AKR1B1	10.95448202	10.95600162	10.97365724	10.90658046	10.00432025	10.84562827	11.54865287	10.96480902	10.57183042	10.706639	10.55174813	9.770076845	9.881857965	10.48177822	10.48516738	10.60291338	10.95750072	10.4302709	11.13803072	11.11704573	10.68472625	11.22556313	11.05150068	11.15104194	10.94168972	11.05376188	10.63768025	10.34388373	11.02382742	11.04643129	10.87421666	11.14274355	10.58481478	10.62058289	11.00762307	8.707250746	9.556893649	9.522373543	10.12999512	9.638702645	9.629684138	9.900160181	9.184882952	8.992328242	9.526184603	10.15199908	10.09350441	9.092188498	9.99161632
AKR1B10	11.73831883	12.83891016	12.5874979	11.9663976	11.37952377	12.24522599	11.21350335	11.87270987	11.99123674	12.88021641	11.43941395	13.13236378	12.54246147	11.73585326	12.89092057	12.94442731	11.98915434	11.73181794	12.6511165	12.9556194	13.21039199	12.29489038	12.33109899	12.71244465	11.9844241	12.52475566	12.74024057	11.66076815	12.70024261	12.77300699	12.07797886	12.94255392	12.46981006	12.71552776	11.63313962	10.64614235	7.022887839	9.348623441	8.73681001	9.836647673	9.250020767	8.863945608	12.33953654	9.695522133	11.3406865	11.33876966	12.66157016	7.780715114	8.067160034
AKR1B15	8.427524108	9.251765916	9.173741121	8.706170819	8.329525654	8.655858575	7.817212171	8.527852507	8.625224293	9.43335409	8.669494333	9.876215804	9.235983041	8.53722467	9.580990225	9.693891677	8.769817416	8.574681282	9.272376891	9.525221524	9.795111111	8.962758696	9.218652389	9.323327203	8.631342865	9.208767752	9.619488758	8.343086404	9.04569526	9.252688932	8.660087976	9.546986127	8.95899888	9.49674129	8.208016943	8.08325206	6.455262918	7.354951171	6.770576831	7.254192293	7.024180726	7.005412307	9.293699121	7.359273041	8.444582305	8.194283232	10.07860172	6.650074553	6.822720667
AKR1C1	6.321967976	6.35837428	6.450134957	6.304752656	6.317315975	6.270961258	6.194216459	6.20581437	6.249281285	6.501901183	6.307326777	6.288420389	6.585333923	6.201530441	6.30136312	6.354467032	6.203999728	6.384077856	6.320670258	6.445437094	6.341960149	6.415828757	6.392270708	6.378039897	6.368107168	6.466779572	6.490133449	6.139177567	6.120773792	6.32225913	6.237994318	6.4145635	6.394046284	6.259695374	6.170570389	6.324323397	6.299396989	6.230307103	6.639004142	6.337934986	6.449703264	6.207604683	6.37132553	6.291979459	6.351536793	6.140112513	6.315471456	6.398604446	6.215792198
AKR1C2	7.17752477033333	7.4006496355	7.05938130483333	7.3439092685	7.184684619	7.210995527	7.2701497015	7.28124503	7.24166981166667	7.268320023	7.18424901	7.376183112	7.21055596766667	7.1935099875	6.94928578633333	7.20695538366667	7.0664148795	7.1125827115	7.32380893583333	7.18323953516667	7.35427741566667	7.233266725	7.2272872505	7.22731233383333	7.24719854016667	7.3005775035	7.34115934083333	7.31550677683333	7.2217083135	7.32723822683333	7.12164273733333	7.27992848616667	7.09500644133333	7.110462323	7.14386496216667	6.87379029333333	6.8441235645	6.99859331083333	6.99010537816667	6.87881882733333	7.07560262183333	7.285165114	6.80187235616667	7.08871716433333	7.46107987933333	6.87351883683333	7.11804163983333	6.83422190216667	6.833750653
AKR1C3	13.15257823	13.76826005	12.51749807	13.38961261	13.6605975	13.55772126	13.24746645	13.22775986	12.97649535	13.64054937	12.66473472	14.03570378	13.56642164	13.52812385	13.0981309	13.81456191	12.89271295	12.8984697	13.8207673	13.75917667	14.05519654	13.34509879	14.01229929	13.81456191	13.47117595	13.54205302	13.48996898	13.01613292	13.87898113	13.67197567	13.05814473	14.15814749	13.45210755	13.87209122	12.54980016	11.22934874	12.75302287	11.31599283	13.11084701	10.48813718	12.99794825	13.56642164	13.15683107	12.13996908	14.08209383	10.99922137	13.67790636	10.21207612	11.26474463
AKR1C4	8.2007925755	8.4983500675	7.9718683625	8.3649755265	8.298600977	8.244930114	8.1710464505	8.1058702005	8.0680381445	8.451828302	7.8654064215	8.6195163065	8.214176131	8.244629132	8.1671286965	8.5235360125	7.9240809155	7.8869165605	8.44143398	8.491664413	8.4488757255	8.3067218835	8.507621919	8.3648868355	8.25802518	8.3881483185	8.3677980185	8.088630579	8.4606248795	8.4402004335	7.991537498	8.7815723595	7.9686966465	8.387233317	7.8347301855	7.955835242	8.1046642025	7.4212258865	8.0681102605	7.001213631	8.4298889305	8.0979099175	7.9711551805	8.014365159	8.3860637485	7.3547734295	8.7561566735	7.292553392	7.424840318
AKR1CL1	6.7026439295	6.6451259535	6.693803476	6.731109496	6.760980104	6.8590499495	6.812493479	6.707717923	6.734747448	6.851188541	6.706383663	6.716584166	6.7005064145	6.7004632715	6.7909738755	6.7408580755	6.837290749	6.7670754205	6.7415654825	6.616675176	6.6433771315	6.779527301	6.7508800365	6.763543917	6.756851976	6.6734994105	6.812915168	6.8265478225	6.6600360485	6.7745712155	6.7267439875	6.6386490725	6.601696052	6.812775094	6.7038176085	6.735102235	6.918749819	6.7831173795	6.734821772	6.6663807625	6.6548751325	6.720639004	6.7280605725	6.7131607705	6.8047477	6.6741119505	6.6672529005	6.7951770505	6.8786425795
AKR1D1	10.5255103785	10.7755845265	10.518873326	10.4327053895	10.8209422175	10.45716344	10.557117352	10.6137889325	10.643264825	10.5941393715	10.7672520675	10.9582965065	11.029394774	10.8209420765	10.73980205	10.495173786	10.4742768225	10.702931543	10.625577375	10.3817916095	10.6414374935	10.4898713695	10.5470495635	10.545781015	10.5305130235	10.2682642235	10.291071147	10.8956998355	10.4992462995	10.5130970285	10.453414736	10.421448895	10.632956074	10.6677588055	10.5739793395	10.7469836725	10.855276775	10.5984414445	10.6318748975	10.5669644515	10.3500246695	10.286538243	10.2990841435	10.3092018665	10.5847698975	10.1134355875	10.287625862	10.6554252065	10.688841376
AKR1E2	6.821128572	6.749257604	6.684276417	6.694658923	6.741061463	6.820796829	6.809841797	6.665864624	6.827207409	6.812580963	6.626144434	6.694734199	6.647125053	6.640402435	6.793816188	6.72419488	6.648202815	6.544596785	6.809695398	6.588224211	6.684975339	6.624532896	6.544596785	6.666797725	6.762448219	6.61968269	6.831607128	6.842159053	6.684786511	6.623595437	6.576221845	6.528927145	6.597791809	6.649737453	6.571258567	7.376089246	7.348585923	6.922299017	6.611887235	6.849052426	6.827586677	6.827440955	7.132553976	6.927916231	7.156399312	6.648164627	6.728381914	6.462923504	6.804494154
AKR7A2	12.17330958	11.90185732	12.1240215	12.20993239	11.79067687	11.88570465	11.91752213	12.04379099	12.02669697	12.15433577	11.88392135	11.88821291	11.81556433	12.20993239	11.77317049	12.22242118	11.84918562	11.75652343	12.21429554	12.06724653	12.01058332	12.05850078	12.09276199	12.08378979	11.79153006	12.09996368	11.90735091	12.12690147	11.56723295	11.78484896	12.11975739	12.12204536	12.1280483	12.02478846	11.80143749	12.41889355	10.58239337	11.47117759	10.90436974	11.30726872	12.29731794	11.95596252	11.61864407	12.50095048	11.78326417	12.33482353	11.92733766	11.86725828	11.89440111
AKR7A3	9.970076059	10.4044448265	10.6516344055	10.526147776	10.0842411745	10.192335047	9.8429444625	10.0761495515	10.34199212	10.1508134155	9.914295299	10.5492067025	10.4866000555	10.1391602085	10.7365710165	10.739409412	9.9265791245	9.8659467785	10.3224033255	10.4535204635	10.4606244595	10.296511489	9.9738945935	10.2175014305	10.0849731455	10.4257540305	10.550071525	10.1696220175	10.2825522165	9.938442452	9.8645268075	10.1448372965	10.6507690625	10.269588404	9.6847090275	10.446882053	8.823089396	9.8064934755	9.65694456	9.3816103615	10.687395826	10.745097303	10.6633777275	10.71781771	10.1485444015	10.1758775965	10.4061971845	9.446980608	9.2058770215
AKR7L	6.858191094	7.05900566	6.59181534	6.712065849	6.607055477	6.746007588	6.75864287	6.774366703	6.759003272	6.656134211	6.6976898	6.859101574	6.876598887	6.719436288	7.115737853	6.863898276	6.653287353	6.747655239	6.840843421	6.763635703	6.951318089	6.653047007	6.69341958	7.000436102	6.648693939	6.86858233	6.966675227	6.58296021	6.745313222	6.75229261	6.647422045	6.71171702	6.882636616	6.845718237	6.687565656	6.607826332	6.813479355	6.71003204	6.613263788	6.583004587	6.519750077	6.635848947	6.738885563	6.681836281	6.711335043	6.770576831	6.710451426	6.577395787	6.472901962
AKT1	10.1726129156667	10.292268448	10.105410665	10.05761058	10.2262321883333	10.1301912396667	10.097945961	10.2553022566667	10.2702621296667	10.1459464893333	10.425654321	10.272205936	10.2179625006667	10.2006940256667	10.1418673366667	10.1558679356667	10.3015945816667	10.2752165236667	10.1188322526667	10.096014069	10.104768918	10.0784176933333	10.066855574	10.0008378166667	10.2061943736667	10.197080046	10.2139084686667	10.2269564166667	10.1625426193333	10.114748817	10.2477704103333	10.1364887166667	10.3198523383333	10.208337859	10.1222435496667	10.2011133066667	10.047619145	10.2072113433333	10.059340701	10.3227711616667	10.1422260146667	10.5260077253333	10.8510734903333	10.3891998806667	11.0219880766667	10.3229933683333	10.4030211696667	9.81635738733333	10.509190342
AKT1S1	6.952155102	7.058802484	7.218446237	7.009779666	6.72172781	7.127031084	7.340954984	7.045766482	7.217628975	7.032742674	7.333112174	7.411718747	7.091134823	7.354592406	7.289541082	7.058944434	7.239402628	7.111244534	7.044650627	7.057371249	6.996014413	7.111567882	7.093271358	7.025554481	7.236083323	7.245597857	7.270743105	7.068317089	7.117411251	7.014717145	7.045186671	7.070183118	7.023534777	7.124254003	7.12773536	7.350367135	8.064681505	7.534155603	7.728043233	7.48182861	7.575818754	7.841336538	7.639038249	7.212907504	7.860217581	7.471157729	7.805046652	7.234802624	7.486916515
AKT2	6.449123575	6.530763889	6.537394618	6.632009204	6.389054449	6.625510132	6.452277327	6.452639793	6.585157455	6.636305589	6.600328423	6.449842943	6.601311394	6.488342481	6.573477271	6.533221618	6.382458931	6.358780777	6.484103193	6.580306998	6.477692908	6.455008059	6.514984746	6.611008275	6.481226358	6.419522676	6.439958184	6.435757627	6.515521681	6.388685248	6.376427077	6.620616228	6.526931638	6.375947949	6.284891711	6.481802732	6.469871837	6.417158794	6.473286339	6.615637436	6.520670022	6.596339913	6.603552537	6.642888261	6.519918604	6.807042532	6.591303232	6.587398706	6.658777777
AKT3	6.80885699	6.913118048	6.8688015225	6.83333348175	6.773683755	6.83977595575	6.91351376725	6.86836129725	6.83984876625	6.71908626775	6.8410793005	6.91336227	6.76450253425	6.9150217895	6.7928928955	6.82186149125	6.79860513025	6.855566256	6.7793367365	6.84567346475	6.789332837	6.7469970675	6.81478084775	6.7861735735	6.7632583885	6.81554302825	6.89231155875	6.81827940375	6.7777250445	6.829557518	6.738406624	6.82925038275	6.720915196	6.75414064975	6.748766521	6.6753300165	6.72800079175	6.8732846815	6.812787903	6.71792066225	6.9382815985	6.82690492675	6.7295436845	6.74650460975	6.8431386015	6.77572765725	6.719410604	6.78892608775	6.820541911
AKTIP	9.456818985	9.4568636795	9.5727843125	9.395675958	9.087042948	9.131266532	9.4296963585	9.2896227885	9.148090743	9.3354910455	9.1310835145	9.195704586	9.288739583	9.328100804	9.259561264	9.457919378	9.274889693	9.283639836	9.453377865	9.440098998	8.980178478	9.2538606785	9.232670236	9.291589985	9.233019974	9.4528396385	9.5844090845	9.272940507	9.41894426	9.2094031945	9.257708238	8.5999143975	9.328654463	9.163882294	9.2003825075	8.6988357275	9.820403428	9.223271517	8.991423769	9.110525546	9.2296661075	9.2553618725	9.061900916	8.957867458	9.133141077	9.175788772	9.457262258	9.076301722	8.894867451
ALAD	7.89910114466667	8.10246014966667	8.206429969	8.03429739266667	8.06870805066667	8.003853839	7.92095415966667	7.94888938066667	7.95526915233333	8.13289138933333	8.180464923	8.18847803633333	8.05307246766667	8.08289524166667	7.945526685	8.028182637	8.009062093	7.86826113833333	8.11621704633333	8.07846350866667	8.03477843033333	8.004746409	8.02046361933333	8.225179594	8.086155895	8.06915447733333	7.83893576066667	8.074223311	8.23311524966667	8.02218702633333	8.014829882	8.06222764333333	8.113538518	7.99081092433333	7.93401405533333	7.773406543	7.67422892166667	7.907855025	7.980052155	7.973965134	7.659109464	8.04918966066667	7.75519093433333	8.025811533	7.87224721633333	8.076652793	7.92706988966667	7.83505665133333	7.953740938
ALAS1	7.16883092066667	7.099843677	7.43735085833333	7.286213904	7.34209513233333	7.28203342133333	7.129168239	7.34414257633333	7.235039947	7.311671719	7.24612465933333	7.44767383066667	7.48046236433333	7.32281034866667	7.871860368	7.52881548	7.441226106	7.45047655	7.33710469233333	7.21284191633333	7.571264734	7.19642487733333	7.38694577633333	7.19882032366667	7.283629636	7.33911922366667	7.375906249	7.168460294	7.44492019233333	7.05416688266667	7.15413856233333	7.25512769033333	7.36251440366667	7.28602362266667	7.122573672	7.22379775966667	7.06942767633333	6.91274157533333	6.944138198	7.380019517	7.297124485	7.30097272966667	7.320863961	7.121756684	7.19292551333333	7.231217135	7.427290625	7.213495777	7.304576995
ALAS2	6.73500328566667	6.73196720233333	6.66321970266667	6.74637947633333	6.800229421	6.71489599566667	6.83116536	6.77639366333333	6.91847593333333	6.90646514333333	6.695214714	6.68590871733333	6.81749826866667	6.69389901366667	6.749410491	6.73128268333333	6.71775920233333	6.642448133	6.69480937733333	6.752495273	6.65144296133333	6.82259892533333	6.777838289	6.79046828266667	6.68981042466667	6.752652371	6.87847462866667	6.70199218633333	6.82583254133333	6.78552931	6.66624191033333	6.761760455	6.71850938766667	6.86367357933333	6.83202613766667	6.65346922266667	6.664397694	6.67517056666667	6.718914396	6.67653700633333	6.59249803633333	6.722056656	6.82745856433333	6.62428595266667	6.792702369	6.64402719433333	6.62719399966667	6.586140258	6.81804640933333
ALB	6.9946925755	6.974430776	6.747660154	7.0273558205	6.903576457	6.7802716865	6.736938667	6.849189222	6.9453309425	6.8200719485	6.9391846945	6.887679019	6.945231024	6.9661406625	6.8943570755	6.9283774615	6.832234595	6.842686005	6.921872846	6.8672118845	6.822508498	6.935691364	6.888355665	6.842603218	6.8659746745	6.705908525	6.814389781	6.993229038	6.7228470735	6.890413513	6.927365423	6.866204403	6.8417228035	7.0402319145	6.871233901	6.992082033	6.9639822085	7.1378001155	6.9354109105	7.40609536	7.212504291	6.938374098	6.863549609	6.874059659	7.215785071	6.8181495235	6.7237260105	6.9480145295	6.7535831705
ALCAM	8.902394829	8.725743585	8.923975849	8.754634923	9.074423385	8.796235312	9.196973832	8.95899888	8.993813254	8.758280804	8.991431599	8.639455008	9.391152889	9.097178166	8.920879887	8.792351205	8.923439893	9.144882821	8.466173246	8.636768814	8.8005288	9.023535762	8.764656568	8.500450411	8.674914708	9.083219216	8.983203059	9.116494888	8.441818231	8.8234735	9.0648246	8.850580259	8.504485401	8.633912773	9.446032933	8.436639898	8.387939084	8.668937532	9.240815928	10.20631843	10.40486152	10.24961419	9.695522133	10.08227259	9.904641352	9.241121146	9.55654992	9.600183614	8.745768034
ALDH16A1	7.91278144	8.092526205	8.113744005	7.964020326	8.279642241	8.269478183	8.094625699	7.942618474	8.250524663	8.08394489	8.393895127	8.126892842	8.394377256	8.121155762	8.284228443	8.217934029	8.136307843	8.10598299	8.207761588	8.229364814	8.189396184	8.354845073	8.111734511	8.023099089	8.320185611	8.144741352	8.111973575	8.038993349	8.478497102	8.065607582	7.927153143	8.143574361	8.25002573	8.147636693	8.141384153	8.429417083	8.627284254	8.470091251	8.81583213	8.381589644	8.759329956	8.541914279	8.60073128	7.812092865	8.526145218	8.538741747	8.511740718	8.255723797	8.538741747
ALDH18A1	10.28574801	10.84301723	10.6706179	10.41232666	10.55770099	10.63354422	10.22762655	10.68472625	10.63354422	11.22497523	10.23611693	11.29436308	11.37028849	10.61319189	11.03494833	11.0558812	10.33569345	10.64104368	11.14769205	10.96011562	11.04111911	10.65246164	10.83566282	11.16582445	10.63181902	10.50024431	10.4207928	10.40195512	11.17433521	10.81060004	10.80859427	10.76380217	11.00975607	11.13173788	10.54872356	11.13508079	10.66319222	10.41272518	11.41536825	11.24219126	10.44692385	11.22497523	11.01881669	9.455794316	10.31392229	11.57949598	10.54622352	11.15912891	11.53865275
ALDH1A1	11.19476276	11.59711626	11.283261135	11.33426987	10.031662072	10.4678654355	10.9713895695	10.946173808	10.671919042	10.9033559065	10.062847501	9.9381999565	9.700760072	10.468712508	10.99688194	10.92728663	10.6465185025	9.6587521685	11.086301115	11.20192958	11.631951335	11.0714242645	11.136402275	11.124602407	10.666674935	11.131366865	11.124085095	10.7293732005	11.139392956	11.255415585	10.8622227745	11.335147745	10.505383299	10.8619153575	10.701483781	11.9078561	8.3327789455	7.7774521075	9.566670419	10.202279853	11.23433824	11.83199778	9.4869501565	11.412568155	8.0205244215	7.920459038	10.3386938645	10.4723697655	11.368840465
ALDH1A2	6.9865555875	7.0575640005	7.173592332	7.4115810775	7.105838863	7.4612467645	7.603694412	7.270548136	6.9637196105	7.0851139215	7.7289004285	6.9944949585	6.893252845	7.4502861945	7.375723481	6.7894721735	6.9859326815	7.458374189	6.7561073675	7.118171237	7.2274685525	7.5145528005	6.93003768	7.0243603625	6.8921267615	7.172739268	7.1399553325	6.9862419165	6.8683098075	7.0016323875	7.1126680545	6.956206766	6.8572920315	6.850033428	7.0880897785	6.8369210915	6.913216739	6.863861983	6.8689407385	6.88754835	7.158938146	6.9748491945	6.86555361	10.652592607	6.748263392	6.804703239	6.864060782	7.0467056365	6.841681184
ALDH1A3	9.817702839	9.233416553	8.8290019205	9.323976185	9.182307675	9.4296357755	10.121731096	9.5042939315	9.664364963	9.077737424	9.241895625	8.414371354	8.460392907	9.7949074745	8.4188207885	8.4558166775	9.2513078285	9.451075344	8.7259547575	9.1373007865	9.225076922	9.009995933	9.417743626	9.079458201	9.09021116	8.9092709125	9.5208999165	9.311485079	9.2531695825	8.8805804455	9.2546960825	8.7438105745	9.275397676	9.22156513	9.3254233195	8.553938818	9.093811342	9.213244894	9.967356662	9.0914788585	8.9051982345	9.5654745285	8.9044043115	8.8345362285	10.391245469	9.895344394	8.989200202	7.9421510125	8.577982018
ALDH1B1	8.26315966	8.194090552	8.0292637395	7.946829449	7.9235511615	7.95052958	7.878532103	7.9277340065	8.0715019595	7.689953175	7.9481932255	7.726170087	8.0981550965	8.196084289	8.1992204165	8.306240381	8.4436920605	7.87415471	8.101911324	8.0990257605	8.268140944	7.809791001	8.2067841825	8.2285803325	7.7776842995	8.004292069	8.3939372485	8.2114153385	8.1248231785	7.8655744755	7.841316666	7.8733816175	7.9179586775	8.090589175	8.2647888095	8.276266857	9.6575345795	8.830717007	8.602403984	9.141639772	8.2590791735	8.58571654	7.9834105175	7.934874047	8.374851573	8.381816258	9.5916042605	9.271419816	8.718902292
ALDH1L1	7.946049943	8.118086171	7.760628347	8.076934908	7.411847867	8.180426797	7.229141631	8.07097127	7.267281315	8.480787605	7.204653336	8.370104768	7.527444179	7.182308049	7.903935491	8.05279505	7.80995174	7.59304236	8.832394266	7.91523509	8.735491809	7.612981408	8.63993961	7.483188048	7.57101082	7.741954507	8.701845302	7.080422822	8.205490498	7.753327507	8.040045305	8.937213883	7.941168845	9.438210437	7.517115916	6.767394628	6.665308134	6.946694869	6.622135909	7.606405976	7.230677355	7.498467969	9.944412325	6.739676063	6.65434335	6.558856568	9.936704172	6.510127972	7.303419685
ALDH1L2	7.035686978	7.154305465	7.070482516	6.984393725	6.8290171605	7.144808944	7.17722634	7.094667007	7.085987319	6.995052327	7.0522857115	6.819669718	6.845414693	6.7820306615	7.028776532	7.0033673195	7.052882575	6.977603277	7.104134609	7.129746658	6.9837457195	6.992649283	6.9436855395	6.8487464135	6.938830404	7.066822854	7.0986510305	7.095019416	6.93632744	7.109872521	7.0104476975	7.1313733245	7.070797705	7.06768112	7.030490477	7.591969983	6.988328916	7.124709863	7.0209781825	6.892046284	6.9638893465	7.0278409245	6.8119802235	6.9194633215	7.131974115	6.9754963495	6.9100386605	7.1123967395	7.0343321815
ALDH2	11.91752213	12.43735176	12.31778206	12.50629227	12.00620294	12.49805817	12.15122577	12.12304642	12.14508137	12.38478923	11.56862119	12.73330981	12.59930381	12.06927909	12.53155453	12.80801142	12.13786259	12.09686896	12.55114065	12.74669792	12.938444	12.60523354	12.35281258	12.52033987	12.16171358	12.07044876	12.30408537	12.26301141	12.56252713	12.37453595	12.22731558	12.60793386	12.40315748	12.25512198	11.81732218	11.46847572	12.78605431	11.50806064	12.34680197	11.94374013	11.41869946	12.59780963	12.3515586	11.96820436	11.98915434	12.22731558	12.88021641	12.37882117	12.06828445
ALDH3A1	10.16155287	9.176926307	9.180401762	9.481288165	9.489828563	9.160981022	9.914309928	9.796310619	10.03316691	9.702754521	9.756203615	9.902589519	9.504394453	9.765432963	9.060719853	9.819273925	9.389596905	9.362416523	9.900520038	9.766817843	10.68420274	9.533226546	9.644644901	9.711798555	9.913215936	9.20077571	9.539016406	9.740198904	9.539353716	9.066881785	9.70375941	9.280206355	9.988820245	9.616548095	9.148077716	10.70163687	9.813265787	9.176682676	9.695522133	9.073500164	10.01239603	9.163387582	9.476691976	9.55367734	10.4352226	8.03127352	11.46629275	8.606266517	8.425544701
ALDH3A2	9.686987064	9.904657818	9.949461178	9.731310008	9.58311792866667	9.53855866533333	9.52514037233333	9.666183507	9.51503884833333	10.1202551166667	9.48382508	10.276724365	10.163471243	9.66425704966667	10.0473174276667	9.97205460133334	9.59100963233333	9.34645030433333	10.0843912033333	9.897745445	10.1415704936667	9.88419506966667	9.99721239166667	9.87953225766667	9.80012044766667	9.860491314	9.89492100433333	9.777338347	10.0516107803333	9.54293152366667	9.70530259333333	9.599027623	10.0757408336667	9.825473561	9.67751551066667	9.784730742	10.0125457816667	8.77045984266667	9.50706780333333	9.17162755833333	9.885088089	9.12064142	9.03270681566667	9.274168303	9.221716488	9.192809121	10.067815819	9.52433793733333	9.01580907033333
ALDH3B1	7.5770302345	7.5724559885	7.841080553	7.761985473	7.674722792	7.7761332545	7.684363265	7.749695408	7.7125273285	7.613542674	7.7354865365	7.5051418085	7.553471266	7.568337797	7.620534281	7.656187021	7.510361305	7.2759912605	7.5411938915	7.6288604245	7.590439593	7.5367556625	7.4240615255	7.511789142	7.6154860145	7.644275202	7.631873926	7.567109447	7.5018437145	7.4105464925	7.5345155425	7.639633565	7.503243302	7.514002517	7.365102081	8.2204287305	7.5133802085	8.217593963	8.0712547855	7.9091196395	8.266558744	7.6111345175	8.5521076275	7.4220516075	8.108128858	7.8144610195	8.3822374855	7.2272123205	7.9601054535
ALDH3B2	6.58256839566667	6.45642411166667	6.481181095	6.61533746066667	6.60328740833333	6.49782392833333	6.545787904	6.518828624	6.56385274766667	6.606600327	6.57200199366667	6.47253117633333	6.61345710866667	6.54054792966667	6.58467372466667	6.611502649	6.578920071	6.54089419533333	6.45418902933333	6.480824724	6.61429647566667	6.60826147633333	6.55607539333333	6.51249344266667	6.54452187066667	6.57957826533333	6.481609136	6.46438014066667	6.51820329866667	6.65392077266667	6.564629708	6.63666882766667	6.43500483766667	6.46767244666667	6.56087116233333	7.21557797633333	6.60715652066667	6.45835238833333	6.477021415	6.836941639	7.143904785	6.744158435	7.08899145633333	6.89044987233333	6.84980326066667	6.83707249566667	7.10266852966667	6.91711056966667	7.35937331533333
ALDH4A1	6.87158226	6.987425999	6.9905561355	7.0742704975	6.96496061325	7.02675185575	7.00116941225	6.9847632345	7.115654537	6.906093895	6.913997412	6.8503282	7.06170702175	6.929976314	7.19605225325	7.1566608465	7.04472047125	6.906072503	7.08016278025	6.99844070975	7.20683849825	7.033110036	6.91597118425	6.9820000005	6.979146298	7.0883701575	7.03011399825	6.90508926425	6.92906068975	6.913077111	7.01537564625	7.092168819	6.98325439075	6.698549674	6.84160199225	8.3651225125	8.06201189525	7.80959652575	7.740508832	7.445067927	7.901951932	7.94001171625	7.27340645525	7.49707502175	8.16186379275	8.76324827525	7.80399468325	7.7071656245	8.20449378525
ALDH5A1	8.560868072	8.205618439	8.288488845	8.4590856135	8.5925546195	8.3245628015	8.296412784	8.423800344	8.6860787565	8.323451387	8.5878142615	8.25734597	8.1651539975	8.5223082375	8.104047681	8.5178576315	8.326837935	8.4542571605	8.6205591455	8.2835560175	8.564654546	8.3559407215	8.576795647	8.720364114	8.4970438685	8.3555538345	8.492741925	8.5925096955	8.4864438335	8.514990633	8.466179198	8.4013533355	8.3476079255	8.6208169975	8.5203761765	8.1501774475	8.388320692	8.869206325	8.86822829	7.263027803	7.8831543275	8.7821097695	8.012057203	7.9642569575	8.243793201	8.742476925	8.48912484	8.2396818205	7.7804132095
ALDH6A1	8.5961098515	8.2856988075	8.7218308715	8.8759070625	8.8175657245	8.459581993	8.542711639	8.3663051675	8.36415444	8.6266694615	8.338556694	8.669910574	8.673736148	8.6790796605	8.591091526	8.54166985	8.214074507	8.2072501945	8.4807809665	8.5564152765	8.587132629	8.612250576	8.3014762755	8.6377736655	8.179093111	8.165545724	8.3229280255	8.785409935	8.0682246065	8.2865798825	8.382751838	8.481566092	8.2994119515	8.321593464	8.510528098	7.2738500875	8.1725962575	7.8814389	7.9187931335	8.2379102915	7.856432589	8.57726177	7.739898898	8.3384300095	8.693116144	8.066364851	9.1591590735	8.098595471	7.614497832
ALDH7A1	10.939021365	11.17269557	11.244899935	11.343414435	11.038394575	11.167438545	11.06603601	11.01400746	11.10875383	11.05762744	11.15373114	11.029476225	10.986785805	10.816886285	11.22113931	11.152678695	10.89246168	10.695880495	11.227670115	11.303743575	11.23491788	10.92902139	10.968474805	11.35200273	11.24267226	10.96462852	11.09474294	11.08484176	11.345486095	11.01625793	11.022027355	11.255379065	11.10706036	11.12489034	10.648027685	11.01591854	11.11833297	11.040732635	10.86905336	10.52533804	10.80774281	11.65881172	11.44425079	11.588358945	11.56769094	11.387664045	11.68835194	11.17581463	10.71480626
ALDH8A1	6.89494899033333	7.071062435	6.78802546633333	6.79316350966667	6.84108534266667	6.90625035833333	6.91490369633333	6.91774952266667	6.91220031833333	6.87138663933333	6.99874585766667	7.037522593	7.06958682133333	6.90759618633333	6.85780069133333	6.871908804	6.909066054	6.86778684233333	6.84860482366667	6.90152140266667	6.93584459766667	6.87647135733333	6.91236918033333	7.034201257	6.86302968566667	6.835133356	7.00647273233333	6.95731801066667	6.79452020266667	6.827569219	7.16969687133333	6.93810115333333	6.86178821533333	7.02789388233333	6.93679389	6.94469404033333	6.95781386433333	6.85148259033333	6.991093597	7.03399498333333	7.207826516	6.882109754	6.84565239533333	6.87055288133333	6.980999786	6.877529946	6.899506353	6.977993887	6.87489329433333
ALDH9A1	13.0730968	13.15895988	13.14566444	13.17890071	13.03207106	13.05020226	13.13895176	13.25250922	13.09168731	13.05624749	12.94255392	13.02584465	12.96688429	13.28216507	13.24990455	13.17025708	13.13895176	13.0981309	13.26244171	13.20800904	13.28216507	13.1837235	13.05215644	13.17890071	13.03412483	13.22775986	13.06866233	13.26958142	13.27699344	13.31336167	12.98993366	12.95924408	13.01613292	13.02013487	12.89271295	12.47667681	12.8113998	13.11084701	13.04022919	13.3775448	12.73673805	12.97278561	12.8837773	13.14566444	13.13453044	12.76607098	13.03207106	13.11275554	12.67503163
ALDOA	8.9571706385	9.094156687	9.248484819	8.997531625	8.9843681375	9.110124163	9.20412689275	8.88064695375	9.1016553425	9.26116771375	9.2052216105	9.06531332	9.28055876675	9.00392435475	9.2752186495	9.08931455925	8.7612085625	8.87034283075	8.994506145	9.2617347925	9.01979655975	9.16843342025	8.88763709425	9.275624398	8.9806971635	9.144434675	9.15559917775	8.850686066	9.08932118825	9.012720823	9.09418287575	9.2193034715	8.89370497625	9.07419429475	9.091928863	9.45217586525	8.85582434575	9.065920032	8.8493516265	9.34552498625	9.42949115025	9.25219529925	9.272680651	9.26230075975	8.9617886275	9.32373796825	9.546319056	8.934773962	9.049577709
ALDOB	6.926158439	7.176766215	7.09178339	7.743841024	7.470199407	7.731126939	6.898453064	7.937557482	7.084536485	8.049779416	6.913767776	8.287110708	8.264411701	7.104632902	7.526245597	7.278553637	6.990101882	7.026479312	7.732617461	8.615397661	8.624983695	6.895352209	9.42806825	9.030300939	7.450144585	6.925363278	6.745454459	7.5346458	7.301582297	7.590007163	8.776650695	8.74442666	9.711798555	9.521390977	7.029242354	7.914826119	9.266888623	9.321152141	11.58951217	9.079517143	8.989255999	10.6672077	11.7949943	9.751123928	9.676088172	7.58107311	11.68065138	6.948245741	7.842898559
ALDOC	9.218368553	9.078100817	11.24219126	10.71374498	9.91464812	10.08416921	9.71278546	10.34149718	9.679148282	10.17165218	9.630017185	9.236258195	9.897126339	10.81470129	10.28736322	9.354437721	9.60049484	9.59893439	9.42960883	9.985607898	9.135342997	10.18756791	9.478500714	9.602756361	11.0743309	9.795716972	9.484038945	10.08151126	9.485863857	9.512459823	10.37390566	9.195402737	9.412897463	9.838272195	10.01351521	13.28461294	9.253892812	10.40278759	11.067219	12.83012067	11.87443038	11.07174071	11.57803581	11.49621109	9.094201464	11.85437128	10.74870762	11.71488535	11.33670735
ALG1	7.188478549	7.022583458	7.328842293	7.513684158	7.482254809	7.479497549	7.360492213	7.389877906	7.372726575	7.353981268	7.266372816	7.05568359	7.093733018	7.340477789	7.15817001	7.323545145	7.203316426	7.277342822	7.355556905	7.390282849	7.230403466	7.263956285	7.109628465	7.264879331	7.391956374	7.363810403	7.590800765	6.941275467	7.300126138	7.111631904	7.068559906	7.521926369	7.352294574	7.117723149	7.37406094	7.975417899	7.252567699	7.699276458	7.6649167	7.313364209	8.018935717	7.62780384	7.887375495	8.233426581	7.318891037	7.767462931	7.453900715	7.786262357	7.500009969
ALG10	7.049970621	7.120714004	7.105591699	7.204993856	7.090342433	7.131433069	6.899712915	7.206341705	7.152305955	6.940630319	7.079006607	6.964339733	7.015609497	7.125896448	7.037724482	7.22032261	7.226807219	7.113879883	7.133258934	6.936160549	7.187991417	6.993863452	6.995344518	6.940194903	7.028472108	7.217075113	7.098722298	7.030371209	7.023747953	7.096399705	7.093395633	7.100743901	7.112843654	7.045766482	7.02460827	7.550357571	7.211661728	7.245597857	6.910715521	6.622608153	7.636611552	7.343681489	6.837753452	7.780100778	7.099443254	7.585803215	7.103758571	7.074799782	7.061511317
ALG10B	7.43721694966667	7.209455428	7.30828838633333	7.32913023766667	7.20594334433333	7.38580431433333	7.230188075	7.31131057233333	7.22264131833333	7.350120127	7.25620768266667	7.19814442766667	7.22887712233333	7.36838715	7.21789083666667	7.33247608766667	7.344414641	7.28095912133333	7.37768804066667	7.45951995533333	7.34106339033333	7.37805343033333	7.20002605866667	7.37971637866667	7.323816006	7.44881057566667	7.17985567166667	7.16529694933333	7.468758315	7.343400116	7.13350850766667	7.32148727666667	7.34333525266667	7.21463918533333	7.403865012	7.35910531233333	7.17171330233333	7.447506261	7.234263178	6.732492997	7.29916276966667	7.24749394	6.724373522	7.69137261	6.90020040466667	7.36115619166667	7.36140034166667	7.542581787	7.159367237
ALG11	7.7864727035	7.517488608	7.754908582	7.603334254	7.396066281	7.775754125	7.259241798	7.8513628025	7.6286441395	7.729051329	7.4337171185	7.741839996	8.010684576	7.527727057	7.831440816	7.4484294215	7.5269187805	7.4024109725	7.4640983265	7.406776316	7.2731942475	7.289155053	7.822033838	7.6229560165	7.526767061	7.4484894555	7.642238182	7.3779452935	7.4366351405	7.3862499635	7.707216508	7.278877399	7.5509917705	7.341457634	7.7123367065	7.995531197	8.283488075	8.483828391	7.4887532165	8.2683530545	7.6316845605	7.376491402	7.66581297	7.974616268	8.0327473165	7.857927735	7.912092068	8.733440799	7.841403055
ALG12	7.497695514	7.462411518	7.579811591	7.274431551	7.56667853	7.419988242	7.469783579	7.4244179	7.542779156	7.519578136	7.6971416	7.748305242	7.561256112	7.58401724	7.397086744	7.597430392	7.404770051	7.491459262	7.454090445	7.375699994	7.406503837	7.469917483	7.426233956	7.421843887	7.619906402	7.604063624	7.454224249	7.69534722	7.419436908	7.327369225	7.648235125	7.430882879	7.604063624	7.591123637	7.435941434	7.701288741	7.792985422	7.498171741	7.643397236	7.757292309	7.370218267	7.761239792	7.642176271	7.524071759	7.518050367	7.385838457	7.443266564	7.575185665	7.696951115
ALG13	9.0533962695	8.472316287	8.9246360955	8.9636137365	8.4615139875	8.822845511	8.70127107	9.091916816	8.621309151	8.8173073515	8.646565246	8.4083621305	8.293868052	8.618640462	8.468638395	8.64616208	8.572960662	8.7122804075	8.666215943	8.577105797	8.787706114	8.852769315	8.6107218315	8.84942831	8.6639480105	8.9234737135	8.833586837	8.53320799	8.4958844545	8.555503499	8.8717294405	8.7803806255	8.638234602	8.7848560215	8.8504068505	9.0303497005	8.9024476295	8.7966759695	8.644561378	8.2588634165	8.773184132	8.5754138	8.5772036175	8.33705475	8.3180570865	8.391824436	8.689463988	8.714069603	8.427366057
ALG14	8.9691572435	8.700781562	9.175361895	9.2046160945	8.821989601	8.9440224405	8.9356627965	8.972662382	8.986437944	8.907472112	9.0966369535	9.087930946	8.589317576	8.9585897295	9.1716832205	9.199309517	8.9234234785	8.8172312015	8.9441653055	8.94913078	9.0011353405	9.163699055	8.5968682195	8.961625639	9.1517080165	9.2352331555	9.2017092115	8.719256193	8.851060292	9.0235702045	8.9492218575	9.0121535905	8.9545699505	8.906613319	8.724361524	8.5820279365	8.565272023	9.0161432545	8.4161103265	8.2873160915	8.8953644365	8.5618758885	8.3927515165	9.5237731875	8.4757768605	9.36699167	8.628337951	9.1034590125	8.3695107815
ALG1L	6.951949876	7.015632734	6.975626778	6.9524059895	6.9129327645	6.85356183	6.785334991	7.2234118055	6.837631692	7.4389566785	6.870010323	6.9767721995	7.1117665895	6.844798926	7.180379011	7.0796166545	6.913887347	7.1160639485	7.117435172	7.143773527	7.129700577	6.7594831425	7.298113517	7.139046388	7.1123254525	6.921762384	7.2024300105	7.053443291	7.5066008525	6.694899539	6.763666566	7.3944328985	7.246163816	7.1962154	7.0475088465	7.92571969	7.7717649405	7.207707829	8.0167207725	7.4652373255	7.969216567	8.093217925	8.8218513795	8.96780422	8.449787884	8.1900081095	8.579650015	7.540525071	8.3622056655
ALG2	7.0961911155	7.0758399365	7.3345545295	7.221839079	7.1076812925	7.151870884	7.2222791325	7.2393829055	7.218292689	7.098670709	7.078109263	7.1761481265	7.020945136	7.254802923	7.0899325195	7.247395815	7.168144198	7.1332722895	7.1796848825	7.065742562	7.136152927	7.1824984615	7.1000607955	7.19458634	7.2478498155	7.3435571225	7.341037147	6.851767606	7.079523094	7.137406475	7.1440782655	7.1839573745	7.227172261	7.082950632	7.20703195	7.6312388715	7.331107364	7.7384213535	7.0413203455	7.340478542	7.486250964	7.066983376	7.301923707	7.55318361	6.962604235	7.6237249385	7.357870421	7.465460157	7.146562734
ALG3	8.7414521345	8.430852442	8.5008733055	8.6605038015	8.7811432175	9.002981256	8.6155991455	8.567918603	8.991555938	8.5748904795	8.713767442	8.5539438565	8.489591411	8.5471616265	8.5602505585	8.6325049445	8.5750987775	8.59416758	8.6189722105	8.583817689	8.5276795255	8.3716838725	8.40129527	8.5894193615	8.5335622055	8.693499288	8.733704852	8.613947818	8.6312388395	8.4239910635	8.517916561	8.543673197	8.618697188	8.4308387945	8.480112789	10.009147231	9.581783976	9.9989367705	9.743492249	9.1296517265	9.35628673	9.8027504745	9.3771581635	9.1362348405	9.4951837395	9.856831238	9.2065289045	9.5953135465	9.751064215
ALG5	9.543785697	9.182783664	9.458328676	9.39927392	9.442317142	9.388037705	9.286327755	9.343685846	9.450760489	9.241727566	9.626470905	9.267188074	8.993187399	9.470451747	9.371965593	9.609576514	9.821863821	9.642035971	9.389287799	9.336850907	9.470762301	9.61273589	9.290937416	9.526497727	9.084039443	9.876215804	9.772815397	9.054910201	9.266315767	9.681485614	9.461813935	9.288237919	9.380592094	9.515872005	9.673159092	10.07961779	11.40125399	10.82130687	9.900520038	9.579650645	9.764432308	9.505390494	9.431786536	9.449768291	9.782582556	9.867980188	10.32927137	10.64294942	9.355659237
ALG6	9.434609513	9.125788631	9.183669603	9.463334129	9.605092983	9.484338902	9.099541296	9.144558855	9.324231571	9.286030093	9.559538191	9.611376218	9.53577791	9.225281662	9.219888175	9.277768669	9.087250557	9.35139154	9.460550011	9.410437698	9.588444783	9.508587779	9.426801318	9.570109921	9.585929114	9.693180389	9.705410446	9.542521256	9.550820271	9.499972279	9.442968186	9.643098515	9.419493236	9.223162332	9.368261299	9.415662111	9.361504005	9.382581948	8.97663736	8.443804187	9.452096356	9.042995059	9.780846128	10.04532995	9.131248103	9.63157965	9.404783646	9.270007734	8.87061385
ALG8	8.56824134333333	8.459232732	8.67389979666667	8.45893435533333	8.68901590166667	8.74662400866667	8.61331118966667	8.54012734033333	8.706696296	8.47504916766667	8.69581501133333	8.356372955	8.39139168233333	8.636862599	8.49175075433333	8.47224221166667	8.734285295	8.57714913733333	8.621094001	8.53542200566667	8.68368876733333	8.58952761266667	8.57344038133333	8.55820336533333	8.56886678366667	8.684438457	8.80716765966667	8.37042524966667	8.791644439	8.622100515	8.45713621266667	8.643090617	8.781055299	8.56197734066667	8.730856126	9.623197179	9.13608924733333	9.438551795	8.79118309133333	9.000757064	8.65153129	9.14059085733333	9.83441398933333	9.10958504433333	9.14757648066667	8.97442060266667	9.13308811833333	9.27313015666667	9.01691392166667
ALG9	9.935153854	10.0722542	9.888483679	10.05782005	10.15579564	10.18300672	10.00327606	9.876578886	10.12425313	9.900160181	10.14720509	9.701089984	9.806354551	9.801674425	9.82027406	9.890864667	9.852038508	10.17730506	9.984506774	9.871085661	10.14073193	9.8447492	9.755231827	10.12425313	9.673159092	10.05664817	9.8447492	9.900160181	10.03715863	9.621097055	9.732315441	9.966037935	9.940990367	9.788611973	9.716238547	10.23532984	10.2975223	10.00760312	10.13374341	10.5138904	10.14791685	11.07534465	10.5544988	10.18795303	10.43694832	10.23611693	10.37703408	9.918803411	9.724086459
ALK	7.053643032	7.057435051	6.586736294	6.730627135	6.987650391	6.885706371	7.000120743	7.099173695	7.006122842	7.089887694	7.034697344	6.866610432	6.840866633	7.130247284	7.077751757	6.972292383	7.003086247	7.023747953	7.065171488	6.661573004	7.124318197	6.692882119	6.916940833	6.861373916	7.085460309	7.05098833	7.194614369	6.957657687	6.783806425	6.956581201	7.014567995	6.82987552	7.012645808	6.870857866	6.94375445	7.15539391	6.687373346	6.687584683	6.954032248	6.965423027	6.905167696	6.599797737	7.377207613	6.842301089	7.089824262	6.812737148	7.091275417	6.815584537	6.707841716
ALKBH1	7.92993637266667	7.93925683	7.91757038733333	7.95155530133333	8.000306225	7.98671161066667	7.796036343	7.79652369166667	7.94295717033333	7.97382843166667	7.96419577233333	7.881372811	7.88051799166667	7.900960202	8.03857053766667	7.97025632533333	7.947964499	7.883817825	8.02405114166667	8.01544406266667	7.9822593	7.98830402933333	7.93327287733333	7.99954626866667	7.97718540933333	7.952666921	7.98708349066667	7.751248911	8.122924955	8.016015214	7.96707234933333	8.13846315633333	7.93636746466667	7.95121091833333	7.88564276033333	8.05770637833333	7.60141838566667	7.82991938466667	7.78147912733333	7.75387657766667	8.265188175	8.01621257366667	7.969328802	8.04228538766667	7.97818421066667	8.16587812866667	8.091952167	7.80421495133333	7.913943551
ALKBH2	8.265788338	8.39461878	7.965900947	8.037463486	8.668113504	8.54681205	8.357509109	8.683512234	8.536399841	8.341029883	8.662443788	8.492834461	8.515735996	8.356053582	8.497352036	8.45703726	8.517294063	8.75437205	8.370329174	8.266971611	8.59342189	8.358258982	8.377245848	8.290786373	8.535446109	8.48250752	8.654806499	8.695552448	8.562061489	8.373561577	8.461509158	8.408426394	8.602762305	8.582328074	8.508998751	9.180401762	10.25679393	9.08462935	9.863185867	9.713428202	10.12270196	9.685248246	9.75818475	8.901606026	9.792063996	9.896480433	8.979817221	9.301069436	9.527124816
ALKBH3	9.060719853	8.981441653	8.855335222	8.951885249	8.857190777	8.836450867	9.028852295	9.062608781	9.137337622	8.982637786	9.070451372	8.987487451	8.851073506	9.022631628	9.371090632	9.203680875	8.962758696	9.148077716	9.331386811	8.980632681	9.277768669	8.951343531	8.964733006	9.081065114	9.070967004	9.039465107	9.231052071	9.003733223	9.052579423	9.05344944	9.030922969	9.205704472	8.976018679	9.124022752	8.864238736	8.915941177	9.401365061	9.243682453	8.930873265	8.248642727	9.168561031	8.814419983	7.250701775	8.501880368	8.648699711	9.338099264	8.807623102	9.262775484	9.249171083
ALKBH4	7.317186804	7.290001649	7.61031724	7.46892508	7.882635038	7.732063033	7.547080658	7.583203333	7.576500162	7.735832602	7.629800457	7.703625665	7.739218406	7.75544275	7.876304481	7.63513584	7.616267476	7.639038249	7.67887013	7.541909834	7.504100131	7.641043901	7.724943777	7.568623044	8.001305802	7.584984017	7.728605575	7.535291439	7.798894926	7.423620081	7.789162467	7.385447858	7.649478468	7.56271916	7.371703816	8.521778811	7.718619566	7.931705505	7.688306456	7.833432955	7.872927926	8.441576059	8.025788514	7.884260989	8.031501744	7.930264815	7.392687107	7.91912724	7.712853928
ALKBH5	13.06449524	13.02584465	13.0219413	13.10017875	12.92938116	12.95924408	13.02584465	12.98417795	12.94255392	12.89441159	13.06004641	12.73673805	12.91639349	13.10462024	12.77300699	12.88021641	13.04428759	13.08121786	12.90376943	12.96688429	12.8424142	12.89441159	12.94007749	12.91832558	12.96868244	12.91437321	12.89645639	12.87639925	12.92015505	12.95191145	13.08742441	13.06866233	13.04234909	12.87469463	12.97649535	13.0981309	12.3872232	12.51615835	12.83012067	12.8489844	13.17653094	12.63423125	12.41127424	12.57445764	12.53442596	12.84419712	12.9707614	12.53861932	13.44671105
ALKBH6	8.402524471	8.129541738	8.463276856	8.313562958	8.743885305	8.419759593	8.384991239	8.536944174	8.517804667	8.358258982	8.322304261	8.657158479	8.683512234	8.389802642	8.686858923	8.431127783	8.532576164	8.759553853	8.555113918	8.370565925	8.769249372	8.512287269	8.537497242	8.477208225	8.301102682	8.291261106	8.40970534	8.840403255	8.657906405	8.506062318	8.556693824	8.321309538	8.37292933	8.422901049	8.191464387	8.366962492	8.7422873	8.826666346	9.057835165	9.05755254	8.698457318	8.804346969	8.965529043	8.747732679	8.818507165	8.752631869	8.470786429	9.083810919	8.769249372
ALKBH7	9.803953547	9.431491137	9.782582556	9.885707039	9.982495287	9.763781165	9.308026113	9.680485033	9.692794266	9.947392236	10.56050133	9.841048412	9.380592094	9.658258674	9.846149491	9.654257431	9.683308587	9.650880704	9.648486348	9.742939626	9.582322495	9.910412482	9.720758068	9.654556844	10.24922375	10.03091559	10.2040085	9.858951003	9.571084391	9.61338036	10.13816375	9.642035971	9.606461756	10.03751997	9.408835756	9.013491208	8.807076723	9.125240931	10.18832523	10.24334356	9.388695679	9.449470979	9.871441321	9.182474682	9.549773809	9.546101559	9.269702912	10.16462195	9.221065042
ALKBH8	7.653754927	7.420926111	7.391172593	7.536202473	7.703459964	7.491173435	7.260194939	7.911549258	7.377832615	7.365146726	7.52344154	8.103353868	7.350237937	7.774766211	7.729541954	7.819828087	7.46748346	7.527921373	7.445101319	7.42026911	7.65031458	7.548656023	7.337918219	7.492486679	7.365259765	7.231556395	7.327369225	7.717276916	7.132171168	7.377591552	7.527293071	7.255540716	7.153876657	7.706029918	7.706769047	8.179469353	7.694120617	7.976629437	8.135478018	8.03086328	8.071140762	7.473146984	8.058482697	8.19169477	8.168826325	8.036192947	7.97476369	8.074965758	7.757292309
ALLC	6.522896584	6.516398087	6.58156198366667	6.683514034	6.51425628833333	6.41065431866667	6.56927131966667	6.54728636266667	6.47067008566667	6.50856937733333	6.40275595433333	6.50292123933333	6.49061056433333	6.38230052733333	6.50527227033333	6.51136092866667	6.57743319333333	6.59169823633333	6.56831129533333	6.50934024333333	6.574196092	6.504234645	6.59938807966667	6.453618453	6.51349901166667	6.40522204566667	6.48568013233333	6.47034065166667	6.64722719733333	6.46756978066667	6.40447490266667	6.52539659066667	6.44602969266667	6.51302378966667	6.513533	6.55741292266667	6.55679666466667	6.50251711133333	6.49679389966667	6.42869786933333	6.483452298	6.53172838666667	6.48239258066667	6.47841596566667	6.63861456866667	6.57028535766667	6.45407874866667	6.589617364	6.44931619166667
ALMS1	7.918726076	7.661451301	8.148953668	7.942618474	7.899784541	7.777096638	7.814442111	7.891566675	7.887375495	7.776199347	8.048046055	7.875903413	7.794163105	7.892367303	7.699659531	7.992883655	7.778755694	7.884434899	7.85827443	7.812092865	7.764879212	7.762006422	7.472309715	7.790527017	7.907787814	7.805427514	7.825299025	7.968618808	7.908806929	7.787059305	7.751005192	7.731674553	7.765612036	7.74579726	7.822785798	7.840529581	7.891566675	7.77991134	8.399515074	8.009251072	7.838529182	8.192878021	8.299139518	7.802133323	8.328119261	8.469842488	7.547685168	8.166261647	8.0789041
ALMS1P	6.982041714	6.894194994	7.085096197	6.691835827	7.105152381	6.8211056	7.024396382	6.905858477	6.843119102	6.992020568	6.830538815	6.922466602	6.786471683	6.93832922	6.955961468	6.845249737	6.940594778	6.882421137	6.946401075	6.961742554	6.985529071	7.149517445	6.981191892	7.057311341	6.870740867	6.821276175	6.965038246	7.002902064	7.161803162	6.878861541	7.072382496	6.947026657	7.008684039	6.950854964	6.966356045	7.02130354	6.92755942	6.838532319	7.194446867	6.905072061	6.928185951	7.110765996	7.035204454	7.029826147	6.770188794	7.029582268	7.015047952	7.075146184	6.833733441
ALOX12	6.633821267	6.749461298	6.746337937	6.892362685	6.759951692	6.676488792	6.761223192	6.673878591	6.91646886	6.790661262	6.905105527	6.761743289	6.754815356	6.665420364	6.606891968	6.400700028	6.841395935	6.575431219	6.644769864	6.768833473	6.594778555	6.66275017	6.733025957	6.781796978	6.575193945	6.657988384	6.828829612	6.53099639	6.57792032	6.712821668	6.533079775	6.747527016	6.540923394	6.772252722	6.766291434	7.514156763	6.749419151	6.699870977	6.564315719	6.860907423	6.728321951	6.548812634	7.599802592	6.299947185	6.609746082	6.699697087	6.63705134	6.51268537	6.621145657
ALOX12B	6.976030286	6.594840648	6.626304147	6.513572456	6.72224529	6.542943276	6.610756235	6.584321439	6.697669291	6.728140348	6.765290415	6.623366934	6.593209039	6.682063302	6.931277705	6.966675227	7.077326572	6.733524884	6.592206254	6.552879799	6.740730805	6.62247046	6.782679773	7.144746895	6.726594099	6.780694487	6.444264846	6.528855006	6.809040332	6.76270386	6.30483449	6.804400259	6.734626063	6.596504376	6.573639015	8.733395033	6.499643634	7.312110514	6.409481077	6.461444687	6.41733629	6.459451847	6.497165098	6.5599143	6.406359769	6.641753575	6.537294258	6.561575651	6.466486087
ALOX12P2	6.78011425	6.646999671	6.6587214945	6.5608233315	6.5901157005	6.6596933215	6.548064444	6.5992209955	6.664965709	6.602036752	6.677357543	6.706042941	6.6074399465	6.561824176	6.73226813	6.653759308	6.644728529	6.575113168	6.608850564	6.612244437	6.6047513925	6.5555302335	6.542599762	6.5955318475	6.513984565	6.66440632	6.666625326	6.527241121	6.4933336615	6.58861391	6.674415577	6.5571850745	6.601829794	6.67926071	6.6549677425	6.524872466	6.7922523645	6.7759612225	6.8359700605	6.618292599	6.5182216605	6.673615965	6.7206322045	6.8051951025	6.7743064255	6.611578113	6.526180746	6.6332673535	6.6749391705
ALOX15	6.8698493335	6.8993922385	6.9662999245	6.915502096	6.8510047955	7.01408138225	6.98194929325	6.951442663	6.78064046125	6.82295588275	6.88462093925	6.79495724975	6.807240618	6.760470738	6.7778877615	6.83567236025	6.8258802405	6.78820677025	6.885179078	6.8929752295	6.9746083785	6.86432120275	6.93706962375	7.06269195575	6.90507227775	7.0133179895	6.794171928	6.77052332825	6.7714808325	6.84864885125	6.8651363305	6.93998509375	6.9019730105	6.9483267715	6.92964735	6.94487979675	6.88420932975	6.87730168675	6.747241668	6.9394173585	6.84933820725	6.91092411775	6.808556596	6.814396767	6.91949249	6.80435675275	6.8228937665	6.815310689	6.782168604
ALOX15B	6.808734539	6.748891206	6.89068775833333	6.67947074733333	6.667440648	6.81024559833333	7.52655036133333	6.72004612666667	6.732882162	6.83082770933333	6.742317409	6.788923045	6.72000744166667	6.87405863166667	6.65389729733333	6.80717851366667	6.62943435133333	6.62605716933333	6.749165005	6.76332432266667	6.667258542	6.76888112733333	6.6799764	6.73338550733333	6.64664798733333	6.95531848033333	6.800082787	6.841688463	6.612305249	6.677982057	6.74034599833333	6.78863744	6.734919873	6.81839608566667	6.74530055266667	6.81781177866667	6.577664884	6.670598058	6.65518292166667	6.789891291	6.67310441733333	6.89055152566667	6.87038358766667	6.66039875566667	6.79773358033333	6.76395678066667	6.72627840766667	6.83919065166667	6.77690734433333
ALOX5	8.13358079566667	8.08265789466667	7.671186811	7.93600920766667	7.82732923133333	7.98029771466667	8.15910467266667	8.11733150833333	8.088709765	7.97688942566667	7.96895515333333	7.84851546866667	7.82556256266667	7.869633123	7.91708572266667	8.12496856433333	8.12558459666667	8.057197243	8.043619842	8.09228014233333	7.88864839066667	7.973211825	8.228801425	8.24828086633333	8.020290483	7.98965430633333	7.991123061	7.86327216066667	8.21479127466667	8.41468796666667	7.92466309833333	8.08630867866667	8.19161768	7.862754808	8.07412827	7.90683002	7.182298935	7.64057044666667	7.52524356133333	7.658701552	7.80036865833333	7.45509694466667	7.97390387266667	8.16273581933333	7.453482425	7.28067084733333	8.349388519	7.80970738766667	8.04145384266667
ALOX5AP	11.6844256	10.86643903	11.17682833	11.10264814	10.31190318	10.86643903	11.37446088	11.37028849	11.10607604	10.70903077	9.948420964	10.17803533	9.968728992	10.29190818	10.99709097	10.71753813	11.32889203	10.3527606	11.32558537	11.57803581	11.05760994	11.45504725	11.83281242	11.87073698	11.03841046	11.21030684	10.75497944	10.05221467	10.88553312	11.59895027	10.75348491	11.22987198	11.04877915	10.7280508	11.41950973	8.903288127	7.84532577	9.923030427	9.302334261	10.06677504	10.47216618	9.032374751	10.41741969	9.959351076	9.051437866	8.776650695	10.52875688	9.290367559	10.78098794
ALOXE3	6.676692919	6.781459621	6.968320043	6.91660069	6.948780471	6.941308814	6.913704356	6.834531418	6.816983447	6.93773822	6.995071804	6.572977142	6.759213319	6.774717858	6.885268467	6.670511483	6.745235288	6.801018055	6.876420958	6.877646747	6.81766037	6.739697377	6.872806829	6.631603943	6.791063089	6.975853811	6.798080242	6.843020306	6.728723875	6.907719829	6.910584201	6.870801714	6.879473139	6.922860958	6.771519369	7.108909278	6.878671667	6.863870777	6.935763953	7.001717494	6.922503703	6.836546775	6.783389663	6.905199733	6.736492091	6.920523865	6.848205057	6.797628184	6.75338781
ALPI	7.746356235	7.548019009	7.966125683	8.238009586	7.679201658	7.849742977	7.436754568	8.344698291	7.833040505	8.032773788	8.074736784	7.983410196	7.881428745	7.86417558	7.90180342	7.891990022	7.54126974	7.709622065	7.863542858	7.76143507	8.105537059	7.657811996	7.857487548	7.742343556	8.112636318	7.921477612	7.721710408	7.857487548	8.129112601	7.426525906	7.775176287	7.367987003	7.958807736	8.137890947	7.277575688	7.13195241	7.067735496	7.00513816	6.989499591	7.009962577	6.755331058	6.92844293	7.487803439	6.878527469	6.767438622	6.890228047	7.102322137	6.895542628	6.708745561
ALPK1	8.612104362	9.022631628	8.898565721	8.921969171	9.227428199	9.250330165	9.072853341	9.147424916	9.046540606	9.119988708	8.962758696	9.415353898	9.473529183	9.116794779	9.381151659	9.318999028	9.119988708	9.217122901	9.235983041	9.257396306	9.288237919	9.052579423	9.3890198	9.061056042	9.10942396	8.576424454	8.640769663	9.053175632	9.331386811	9.281658845	9.048903822	9.404449233	9.235983041	8.949427017	8.926506598	8.486845397	8.787110276	8.251524929	9.169526034	9.233411292	8.54090914	8.962758696	9.024171158	9.646919693	8.376742715	8.776398687	8.382320119	9.564879312	8.649204288
ALPK2	6.79845193	6.786375192	6.641820942	7.77043032	8.060448492	7.147611142	7.212722797	8.131082857	7.152013408	7.155545664	6.810428228	7.489575157	7.604403114	6.984766142	7.40935151	7.18321489	7.390413975	7.594051031	6.855470312	7.490461748	7.481383639	7.638540164	8.109421155	6.91505607	7.074566555	6.809911309	6.762092461	7.098076878	7.232818176	8.840116263	6.722494389	6.920773182	7.921262325	6.736892191	8.581205868	7.280912056	6.799327281	8.083438656	8.090127885	6.719321027	7.513395629	6.915934138	8.28899958	6.942120114	7.493624513	7.156013891	6.715903568	7.795167728	9.299857706
ALPK3	6.62444196	6.713694407	6.749088949	6.661166508	6.530566705	6.810053637	6.688956118	6.65470202	6.73987447	6.561640873	6.820060334	6.725590388	6.725223303	6.545830304	6.704576297	6.73167236	6.509849724	6.501901183	6.590555572	6.670769368	6.628853225	6.600209943	6.471730399	6.607637957	6.767656188	6.575923103	6.737954929	6.486479717	6.716020596	6.477934349	6.640675772	6.536439998	6.573089855	6.50572367	6.830846729	6.724782064	6.893050399	6.472573894	6.715431009	7.216703867	6.598602603	6.943646872	6.95875882	6.809425392	6.803419662	6.6306729	6.9562769	6.537138245	6.295639147
ALPL	7.836241934	8.140522431	8.270129228	8.330930952	8.240257376	8.513059858	8.475480835	8.066080536	8.378423555	8.094625699	7.883862211	7.567172224	7.728605575	7.844738028	8.339983082	8.349765299	8.751016955	8.023317604	8.149584276	7.791495333	8.190590345	8.061641301	8.348036299	7.577642925	7.809600593	8.286348792	8.86260801	7.996868739	7.963184851	8.599050886	7.572797342	8.001305802	8.594515518	8.034093854	8.247995019	7.107519575	7.430067625	7.633608447	7.820415328	8.927337246	7.960872321	8.429178346	9.018005845	8.749967778	8.561837419	8.326681824	7.785151131	8.125390066	8.672245312
ALPP	11.68774255	11.92985941	11.19895284	10.86479543	12.11240163	11.19950859	11.63460774	11.41257388	11.93712607	11.45167091	11.9663976	12.68150379	12.80161337	11.86725828	11.83699073	11.30662383	11.40653851	11.74300052	11.44614874	10.96427992	11.38818436	11.14874405	11.70783641	11.37209814	11.21591919	10.48854247	10.27252337	12.44617328	11.26160273	11.47325896	11.14046756	11.18593967	11.1682153	11.69460294	11.66076815	11.63022982	12.19254007	11.36889037	11.50806064	11.09224991	10.92277473	10.46200227	10.7663104	10.58481478	11.37509444	9.993240666	10.88194105	11.43473154	11.39869298
ALPPL2	6.747094144	6.867222902	6.824731217	6.839002945	6.741098843	6.692219404	6.800175815	6.65885274	6.872093382	6.659528892	6.840061528	7.024396382	6.617137583	6.832936335	6.542002094	6.912140841	6.722434802	6.768493127	6.655549339	6.764793447	6.838353329	6.850263201	6.85233656	6.735704932	6.707628573	6.785550472	6.902784799	6.775209635	6.701599457	6.710994045	6.712971258	6.750070422	7.025702868	6.649793749	6.593133264	8.366483652	6.761016987	6.74882609	6.791582092	6.905627691	6.964554514	6.910166697	7.889215028	6.923064372	6.946290012	6.774086568	6.953886884	6.837099317	6.947398395
ALS2	9.161304393	9.0766371	9.071795418	9.17463627	9.136477781	9.030922969	9.343095492	9.123420672	8.819371316	8.911460704	8.803008386	8.726298481	8.946854665	9.189358404	8.771477819	8.948524541	9.204252149	9.24886879	9.352639489	8.866910209	9.124333766	9.014067497	9.000229011	9.080142193	9.233411292	9.129492229	8.874283839	9.072086759	9.215826654	9.133913026	9.060427837	9.082038892	9.100415049	9.116794779	9.072086759	9.154934557	8.972308284	9.179601919	9.048310748	8.499928494	9.603060588	8.723048803	8.757493099	9.570413939	8.584407071	9.042730084	9.599574226	9.171021574	8.56463369
ALS2CL	6.963964301	6.83898530466667	6.867182273	6.85908876233333	7.027642901	6.828791673	6.769022455	7.08401459566667	6.92747721733333	7.00433788366667	7.13074874633333	7.036540366	7.09639338633333	6.913651151	6.94262408733333	6.85141933233333	7.08136139	7.04655520466667	6.94014221866667	6.83154617966667	6.972879412	6.78035477166667	6.84148947533333	6.89438077166667	7.06494337933333	6.77080479366667	6.790782681	7.03565879366667	6.94913635466667	6.85786445433333	6.94948169	6.88784484833333	6.86343039166667	6.87439411233333	6.90333473033333	6.604744442	6.56767918	6.75607699433333	6.99066655466667	6.77767418833333	6.835957016	6.58193350466667	6.891379683	6.66713958866667	6.53275632866667	6.824545296	6.91223752366667	6.95149817766667	6.967773679
ALS2CR11	6.472303429	6.520997196	6.405129398	6.333007102	6.411577863	6.391013675	6.394381045	6.39077246	6.433938567	6.376056433	6.31862341	6.441228793	6.452670065	6.407139789	6.357697121	6.483777643	6.388725774	6.382406888	6.379652393	6.547083998	6.51846764	6.423690898	6.516094793	6.378687209	6.367361854	6.509205464	6.583585885	6.516689948	6.642371166	6.58279787	6.416044378	6.508571498	6.505533256	6.360153778	6.493172803	6.395551126	6.548202993	6.456471776	6.217489805	6.575734574	6.417581053	6.364662461	6.547694074	6.281107103	6.242324975	6.386933016	6.460916422	6.476080413	6.308336082
ALS2CR12	7.018746286	6.861154025	6.572890996	6.770188794	7.067911671	6.893211099	6.766635842	6.663368797	6.901742222	6.811449936	6.702105177	6.812106025	6.802446601	6.455365963	6.389101144	6.571479415	6.617591759	6.619446457	6.773997011	6.724855095	6.709673754	6.803788111	6.582272354	6.862767074	6.37718334	6.621126678	6.901864682	6.60762105	6.581095391	6.759511511	6.700150938	6.79435541	6.805653131	6.812485925	6.724386781	6.788456646	6.957778583	6.800612521	6.806435846	7.121998842	6.951012902	6.899519831	6.48644709	6.795689498	6.891074371	6.842759784	6.780373447	7.025015968	6.995344518
ALS2CR14	8.296228332	8.528311887	7.980820861	8.041310214	9.002884961	8.262727269	8.247295277	7.957837517	8.748619569	8.352943452	8.919177912	9.361190153	9.892307106	8.747181017	8.793461492	8.383494101	8.237525687	8.728493166	8.44277695	8.316494114	8.333526497	8.045516128	8.488594448	8.368374675	8.421355232	8.296965056	7.982730857	9.401365061	8.651666088	8.508998751	8.18709947	8.152905119	8.453356826	8.420275906	8.384493182	9.027076948	9.443229629	8.734955896	8.736003626	8.816133457	8.332362925	8.285641827	8.400520593	7.895397112	8.760703691	7.942817364	8.093340402	8.60861602	8.540230157
ALS2CR16	7.287220438	7.428025217	7.072724497	7.075653701	7.361443088	7.059347508	7.155626698	7.313960472	7.072668431	7.401455724	7.330310174	7.324119106	7.395438895	7.398766225	7.333246182	7.276571957	7.20211692	7.071815432	7.390540767	7.412519412	7.410644462	7.156154803	7.399419563	7.558721467	7.288599539	7.094452113	7.041776485	7.51184373	7.68646462	7.564512176	7.220404286	7.262559073	7.333585798	7.299139189	7.083737327	6.95862968	6.982932648	6.765465155	7.039976796	6.745454459	6.715191365	6.668823323	6.623428018	6.843195368	7.012069533	6.729870287	6.931892869	7.322989424	7.029724636
ALS2CR4	8.931460852	8.899065922	8.956467908	9.040327461	8.599050886	8.932582726	8.727964574	8.810407514	8.697443865	8.604357875	8.327596847	8.194929035	8.147636693	8.476749719	8.806834149	8.839634127	8.799181643	8.810407514	8.847920793	8.952663261	8.717433698	8.908048408	8.336601358	8.664880818	8.879842743	9.179601919	9.052579423	8.585418273	8.928787914	8.759553853	8.589030933	8.748904998	8.676754002	8.353475148	9.067949687	9.42433463	8.971109765	9.710751779	8.980091849	9.13700864	10.77658018	9.190515418	9.015534997	10.65658196	9.522991946	9.616548095	9.795985703	9.144882821	8.888938002
ALS2CR8	7.088273997	6.943680069	6.715560986	7.077149339	7.183469285	6.878408482	6.96952534	6.98834377	6.848801642	7.066770241	6.711035561	7.076530698	6.869147452	6.883874514	7.018035159	7.072608001	6.819738105	6.93484482	7.019688546	7.080179065	6.850324803	6.887550469	7.001019914	6.900514883	6.980602177	6.771146787	6.8903489	7.002142751	6.880041724	7.003454148	7.015554081	7.100160097	6.826042275	6.754856607	6.967224635	6.787763518	6.29888921	6.78431215	6.373381778	6.505048666	6.473143889	6.49777189	6.478837717	7.114053465	6.419485082	7.131877262	6.754773123	6.896856778	6.555210478
ALX1	7.580770937	7.186422378	7.434730793	7.62780384	7.412965672	7.563114875	7.371440507	7.137589757	7.459302101	7.49205327	7.442236743	7.584462696	7.460000816	7.366044638	7.35218055	7.401222365	7.313495003	7.370721563	7.348693892	7.309399764	7.211740821	7.572173567	7.348227806	7.274626562	7.388142474	7.38932471	7.464701482	7.427729524	7.246333115	7.379470156	7.628121568	7.432885953	7.362931944	7.615941186	7.338875355	7.865004045	7.645588208	7.506325217	7.891378636	7.53574257	8.919439565	7.518514219	7.343542046	8.184791553	7.725699044	7.355794108	7.32760918	7.715631596	7.194946056
ALX3	6.577490226	6.696360358	6.7557399235	6.6855748495	6.7543263205	6.6857325855	6.7488831605	6.753537371	6.6966043335	6.756997976	6.7171668155	6.898800809	6.7345152495	6.782200273	6.6432217965	6.7760650085	6.566698179	6.709650119	6.75818808	6.7281720225	6.7434072005	6.7706386585	6.674083642	6.780059963	6.6312374445	6.7689584025	6.7310257875	6.632623054	6.647837838	6.7042960755	6.7381180075	6.715964486	6.6468401925	6.756179058	6.8372065215	6.7841143755	6.881884782	6.6530555385	6.7241329445	6.7701362705	6.610872621	6.94044403	6.963866889	6.759652092	6.591518017	6.8031291855	6.6611354225	6.8456877585	6.6608057275
ALX4	6.670679344	6.578706345	6.557673852	6.508523363	6.454049572	6.486415677	6.596646286	6.624743673	6.462684563	6.422881513	6.447270936	6.49387836	6.553070707	6.474345438	6.555593534	6.457934408	6.417581053	6.413980153	6.458199962	6.582515435	6.440967998	6.469909623	6.332796809	6.623595437	6.52659625	6.610798005	6.5607256	6.394924575	6.517049391	6.584279218	6.511258892	6.358215728	6.608812912	6.603924589	6.464158695	6.419182623	6.465776458	6.641123549	6.523422349	6.633144015	6.577755037	6.52924498	6.593541944	6.426355268	6.492482463	6.441972889	6.290738564	6.507107717	6.515114726
AMAC1	6.796041841	6.608315655	6.619885207	6.693232281	6.72279657	6.51905654	6.49641642	6.575713456	6.892467956	6.774217359	6.647212683	6.283867841	6.616602663	6.612212842	6.654684382	6.597580053	6.812080425	6.494464539	6.650400557	6.676859483	6.606274377	6.564208918	6.559404508	6.638697739	6.730940049	6.632417534	6.60012657	6.49938795	6.51382794	6.670843282	6.708884442	6.734830225	6.607579993	6.502307432	6.581669411	6.643874871	6.680066764	6.589758813	6.648862862	6.376691917	6.669643293	6.512206702	6.600462545	6.757234476	6.459191507	6.626604506	6.357104423	6.587688478	6.351978436
AMAC1L1	6.698403299	6.682194117	6.821327521	6.612916601	6.831150202	6.648394046	6.548067948	6.461775292	6.577196056	6.573189959	6.634793319	6.439553111	6.666315537	6.537919776	6.606592197	6.414689993	6.536766512	6.351231275	6.657494041	6.520543044	6.641792366	6.538368165	6.573869467	6.731944645	6.669038907	6.687565656	6.648774693	6.619774804	6.502307432	6.669089249	6.669302077	6.537201849	6.668190115	6.691562159	6.628396107	6.728321951	6.759065453	6.604505949	6.449123575	6.62760543	6.588312141	6.62955582	6.272030493	6.540503957	6.911199808	6.495622003	6.720670948	6.627859468	6.50548154
AMAC1L2	6.75445241333333	6.780923518	6.74714462333333	6.815555465	6.94641943666667	6.843463415	6.78255819	6.77621274933333	6.766161546	6.81459041133333	6.89166284166667	6.86602851766667	6.73482691666667	6.69988060433333	6.63079010533333	6.71131470866667	6.85266484933333	6.79993435766667	6.80350278	6.7221511	6.76569245866667	6.857159433	6.824789398	6.880297996	6.76448211266667	6.824763645	6.84833657833333	6.780658055	6.79394682133333	6.77040224633333	6.838091277	6.78928448833333	6.87003313333333	6.790096088	6.81675660033333	6.95017361966667	6.76340630633333	6.794255631	6.939784711	6.87458997333333	6.858975251	6.84519633366667	6.97530834366667	6.84192506	6.80380324233333	6.77738390866667	6.886053053	6.904191257	6.78033944933333
AMAC1L3	7.156708154	7.311664974	7.172242665	7.439792283	7.325956305	7.279988425	6.951088898	7.291829787	7.240446352	7.222666584	7.242100795	7.414944606	7.396187555	7.273159449	7.380117326	7.410257007	7.100100678	7.336877478	7.196069137	7.242100795	7.19802347	7.001963616	7.063022478	7.228956656	7.294412015	7.239760793	7.486349554	7.606074072	7.202285969	7.302224913	7.23299291	7.198871131	7.223243021	7.354479861	7.132171168	7.497268999	7.638187366	7.360376496	7.457647321	7.548344018	7.332070418	7.504655372	7.386857607	7.201185047	8.002148489	7.305997844	7.186335806	7.253992652	7.105412113
AMACR	8.32598855833333	9.41568151133333	9.50319873066667	9.013626759	8.518690288	8.76929759833333	8.93661807266667	8.66784511366667	8.23475860433333	9.64618182666667	9.28926901066667	10.4610663366667	10.1991336873333	9.09202375566667	9.92702572866667	8.908480801	8.52612899166667	8.287074442	8.978303999	9.41036012666667	8.607014359	9.46602098966667	8.92451751833333	9.76034300733333	9.34526098533333	9.02764328866667	8.80442511433333	8.912974915	9.30643479033333	8.743591344	9.434604484	9.05204170966667	8.99564214166667	9.32977052166667	8.90733384366666	7.72838496633333	9.00903143533333	10.3849234666667	9.04393939533333	8.97114957533333	8.27646785233333	9.71266696433333	7.75340407766667	8.895310355	8.360120303	9.26385069366667	8.20771428133333	9.08781368233333	8.17058973866667
AMBN	6.62244124875	6.5666510875	6.655984021	6.63820719825	6.69202695825	6.70310842525	6.653957146	6.6293877295	6.694538973	6.66540829925	6.6333242275	6.68537850525	6.657487491	6.69145164525	6.68671971525	6.6490687125	6.69816996625	6.72671535275	6.6024147995	6.61243537775	6.66174443275	6.67980986775	6.6438584565	6.69048335	6.62546717825	6.60684327125	6.679458186	6.68409279875	6.67631014125	6.65896562725	6.64576217725	6.6534165485	6.705063562	6.65905980725	6.66982977825	6.7503025125	6.5829199975	6.62633219575	6.68552812675	6.676471633	6.62133245125	6.61840068325	6.62339723125	6.653245106	6.6453483455	6.6831746625	6.614010849	6.55182103475	6.75748513175
AMBP	6.371650331	6.514777453	6.535507565	6.505324665	6.445005577	6.64464344	6.674965572	6.498572915	6.461908885	6.471372761	6.506663397	6.446054708	6.61314418	6.770490064	6.48736908	6.64505775	6.749863735	6.654360242	6.752250444	6.604950779	6.533985826	6.361829116	6.569954878	6.452389117	6.524034168	6.418976057	6.438437782	6.470359918	6.537752204	6.646324638	6.369228015	6.755228307	6.831752554	6.516453987	6.382091738	6.581075669	6.475200791	6.434967829	6.357932912	6.601583088	6.443240041	6.573660951	6.497105622	6.578524968	6.493934902	6.43260798	6.700490758	6.490192464	6.534283248
AMBRA1	6.98606181	7.142307724	7.256768906	7.294755064	7.466728143	7.304520405	7.080756136	6.954844053	7.282413037	7.410897707	7.489427884	7.538607981	7.587556983	7.256668592	7.346760694	7.19938924	7.093271358	7.414425575	7.22032261	7.572005126	7.375332436	7.308841118	7.316971412	7.530236319	7.322045906	7.814828089	7.375953009	7.135926638	7.426105752	7.234435341	7.360376496	7.300126138	7.490599498	7.273159449	7.419720754	7.401455724	7.797779869	7.46863005	7.551265653	7.763061802	7.194256624	7.72047201	7.499083954	7.308618487	7.991612328	7.496015922	7.35156293	7.238717338	7.455637397
AMD1	10.310495858	9.9188761945	9.5943313785	10.085337853	9.657923203	10.0740271885	9.8057918085	9.500789991	9.899215491	9.961821797	9.318813836	9.734878393	9.3608594405	9.818128191	9.6132255485	9.7855922525	9.709638364	9.95343695	9.386342703	9.7895677655	9.4484577495	9.6910870575	9.3537632935	9.7662068255	9.3189642245	9.8448507385	10.1762599815	9.268332516	9.470691593	9.774114838	9.786122421	10.051268502	9.6183583455	9.7626916895	10.1400285405	9.6749451585	9.7617777645	10.327414948	9.6720716435	8.812136255	10.67744982	9.5501809585	9.150518025	9.6811092875	9.305333104	10.019353707	10.4603873825	9.748919262	9.542206498
AMDHD1	6.599516713	6.873789314	6.956663226	6.771754327	7.032640442	7.037877914	6.741089241	6.833628835	6.982090142	6.980518107	6.766580544	6.763867685	6.990673313	7.107046232	7.00991405	6.721340881	7.049640019	6.946545006	7.043104549	6.857080036	7.014761282	6.665689815	6.919597922	6.817172972	7.001324557	6.901204452	6.619885207	6.773578149	6.82010975	6.953926889	6.877118012	6.975686792	7.129743706	6.897043374	6.914195946	6.8386849	7.223061303	6.715522131	7.148604608	6.657207115	8.018253487	6.495885204	6.891811173	6.792223083	6.821351028	7.264262477	6.790843126	7.118298841	7.058719102
AMDHD2	7.349618971	7.619080426	7.420134313	7.697844942	7.499220373	7.669490046	8.054516613	7.7399168	7.526085077	7.855877879	7.872248398	7.854269492	7.849742977	7.369582275	7.906990669	7.804437879	7.399942248	7.681112682	7.798312161	7.673300374	7.592201471	7.597103103	7.57800662	7.641043901	7.391172593	7.458891356	7.778198983	7.58566133	7.683833342	7.512793899	7.52344154	7.570668504	7.657443328	7.636611552	7.328389464	7.901023017	7.062733217	7.580273882	7.912993686	7.822603332	7.780539815	7.975172873	8.568271559	7.516631382	7.932707326	7.722042037	7.525605046	7.558721467	7.94539537
AMELX	6.554210543	6.509025468	6.737828029	6.731513825	6.558039264	6.593859217	6.622228175	6.519515511	6.51780178	6.461242924	6.538777055	6.72273883	6.407656678	6.701045479	6.616987807	6.559463382	6.410084167	6.362241972	6.526832723	6.613716827	6.318789522	6.73852377	6.663904607	6.560892782	6.409866142	6.564315719	6.626526479	6.551245961	6.550636078	6.62943433	6.482961291	6.228794613	6.464056946	6.62841729	6.492762781	6.602430971	6.550107163	6.589072544	6.922503703	6.655349985	6.657761453	6.905790961	6.706213227	6.623676073	6.683427885	6.642594745	6.564612836	6.582210353	6.725658916
AMELY	6.710875027	6.540458919	6.510518762	6.67326109	6.650507714	6.647858485	6.722531211	6.52408851	6.696703773	6.632998913	6.656227633	6.810129402	6.498441451	6.596439487	6.720903874	6.718178631	6.63271444	6.621475912	6.794712067	6.611905676	6.749217031	6.653434374	6.795756581	6.615282325	6.753511482	6.8287494	6.767791077	6.889091352	6.50621555	6.743479643	6.522925579	6.789162317	6.743640024	6.668884033	6.63393046	6.712374178	6.819531592	6.760110083	6.645024256	6.587020856	6.667182052	6.729378878	6.678261499	6.591047722	6.859338515	6.638530759	6.647798959	6.507158863	6.848468121
AMFR	7.101677683	7.823463064	8.763986035	7.3528356245	8.959931335	9.262981674	9.094224876	8.871545468	8.839434016	8.237570665	8.9685655945	9.007165248	8.922426613	9.1700583315	8.838998159	7.649544774	8.577629018	8.388917603	9.2087701895	8.856935031	8.678059614	8.970837408	8.52315374	8.9268420795	8.8085778145	8.3058384735	9.143686482	8.68035158	8.753896238	8.941682343	9.2992931325	8.771242577	7.459096932	7.522817677	8.391028165	8.9327056495	8.665109805	7.472779381	9.1929793535	9.1138374145	8.021698029	9.431215492	8.527674467	8.8226033925	8.015243728	8.71671317	8.5750427565	9.2720534155	7.7849942325
AMH	6.554489365	6.499752044	6.427301533	6.453865994	6.536898233	6.63385915	6.311238286	6.513445606	6.589251619	6.557202043	6.485801467	6.381980397	6.677534505	7.045600699	6.591435803	6.538684913	6.508757006	6.487400244	6.536324713	6.616132436	6.513905693	6.27170988	6.175963113	6.297320632	6.50420817	6.617554889	6.518566284	6.395264428	6.443158744	6.226009384	6.386801688	6.59738496	6.403203473	6.382943473	6.392921585	6.439329387	6.771689055	6.480228783	6.475832701	6.387534063	6.509354219	6.393070913	6.527615213	6.471534924	6.360153778	6.419733508	6.644304012	6.30483449	6.453156856
AMHR2	6.964870324	6.816458373	6.48479381	6.698345329	6.844957564	6.8015073	6.817006208	7.251413812	6.879330382	6.919807986	6.534923994	6.479587971	6.378039897	6.805777567	6.338956973	6.629210805	7.263759348	6.874322129	7.119320095	7.010058042	6.968855814	7.017516766	7.079592353	6.995297978	7.194614369	6.931354003	6.936353659	6.602705476	7.128238764	7.092084427	6.825627868	6.948245741	7.048122483	7.249908123	6.957585156	6.127836583	6.596646286	6.472075985	6.481197412	6.342902289	6.678904905	6.363752326	6.470101549	6.420999934	6.36690343	6.64594127	6.292177944	6.099937119	6.369995934
AMICA1	9.244298955	9.425907737	9.56202911	9.429006888	8.748333922	9.445387033	9.63033416	9.53577791	8.930873265	9.234036729	9.744848737	8.439153493	8.941074758	8.863666469	8.98175928	9.212159774	9.935971136	8.991111992	9.633503827	9.718324639	9.62389842	9.608839097	9.858580308	9.506644745	9.934840388	9.686625233	9.205704472	8.946324945	9.331665959	9.700431238	9.476392882	9.923030427	9.626470905	9.031191142	9.277206008	6.855739601	6.52603023	7.278553637	7.420801063	7.643217909	7.59455986	6.962999199	8.096570799	7.290104922	7.498171741	7.041008897	8.059141826	7.651189691	8.128658996
AMIGO1	6.990474566	7.079641328	6.895051269	7.0984489	6.88619566	7.011785389	7.141891493	6.929350107	6.891811173	7.038810377	7.116006044	6.953814601	7.074972749	6.916766842	7.024490564	7.058268764	7.055422285	6.900030314	6.914925779	7.159950196	7.024816668	6.892362685	7.079364897	7.125272665	7.029079308	7.187338912	6.943680069	7.019300524	7.033641042	6.969697624	7.034131617	6.999372478	6.968694156	6.893673137	7.053427063	7.064161223	7.254091541	6.745313222	7.056503245	7.088909241	7.152395621	7.087125101	6.925769888	6.918536462	7.085714947	6.918230084	7.020961809	7.207406188	7.018082621
AMIGO2	6.640346602	6.77946451	6.645703927	6.615216274	6.901301369	6.518061719	6.622781216	6.781391873	6.714418628	6.748163585	6.659229111	6.529971182	6.881112519	6.808395116	6.848995555	6.779849888	6.704362519	6.776394806	6.952054371	6.522192069	6.906125476	6.476412752	6.700451853	6.599238717	6.761636561	6.582610808	6.536190697	6.484975918	6.694720339	6.64865485	6.667753721	6.746744707	6.833628835	6.612463862	6.649627042	6.660211529	6.628373294	6.577733929	6.700751929	6.565621602	6.589091088	6.588694398	6.689438167	6.564049491	6.750436579	6.766654986	6.812029738	6.4442338	6.689900337
AMIGO3	6.546552548	6.476657553	6.638677707	6.804184402	6.613223478	6.501046984	6.654324237	6.615272619	6.650056231	6.412449812	6.715037289	6.704147822	6.528297551	6.191802009	6.578621963	6.424214967	6.774918294	6.555183901	6.683539705	6.550154349	6.615945787	6.648110515	6.690230484	6.44565367	6.378475608	6.619960103	6.52876858	6.616414357	6.514625636	6.431383365	6.562778343	6.631078886	6.597482352	6.46533846	6.544042498	6.520621093	6.533795262	6.563535072	6.417782646	6.53634838	6.739026419	6.643858328	6.652778912	6.456038266	6.602892251	6.534010858	6.787977458	6.455008059	6.71720904
AMMECR1	8.08140349133333	7.907470104	8.10669055033333	8.24809530966667	8.09113959833333	8.13707441733333	7.98546862566667	8.03646818533333	7.941301625	7.912194561	8.052335102	8.18607664566667	8.10767835033333	7.975474881	8.08812326533333	8.07577619	7.92288887133333	7.878817114	7.89545569833333	8.026863833	7.91465463766667	8.13440483333333	7.71498738866667	7.91291237166667	8.01191744733333	8.24731441733333	7.99061901733333	7.71072671966667	7.84279982466667	7.94563182733333	7.84255303633333	8.051607482	7.82324848733333	7.86248149333333	7.902653471	9.19264338466667	9.191470805	8.84329037833333	8.78249310666667	8.34456268	8.10482734833333	8.47000594666667	8.75432954633333	8.29970257266667	8.63517962266667	8.29060588433333	8.71007723366667	8.92245210133333	8.57433977466667
AMMECR1L	8.534653873	8.016066463	8.044629026	8.270129228	8.471566712	8.126685203	8.023099089	8.432691385	8.489300625	7.97476369	8.046995347	8.086209769	8.365325078	8.582036504	8.226494331	8.236160148	8.678444377	8.603344619	8.335196442	8.075793462	8.400520593	7.800776849	8.504485401	8.096167888	8.120908199	8.10485608	8.400520593	7.81425923	8.263230534	8.188926287	8.641535552	8.245588963	8.353676236	8.330426063	8.296701502	8.537956129	9.203930589	8.629184367	8.349765299	8.464572165	8.348772366	8.37452563	8.426541872	8.644687039	8.25766227	8.406664293	9.017707492	8.864723409	8.392193488
AMN	6.569875655	6.783149196	6.774151035	6.751122077	6.815713993	6.747905061	6.597637879	6.912544015	6.739048869	6.678925822	6.759646007	6.961776312	6.831752554	6.704464911	6.751141581	6.856484733	6.719310546	6.496584608	6.675882367	6.723077984	6.838897637	6.894102294	6.831682587	6.816606382	6.693048417	6.684238127	6.699889748	6.688188965	6.658777777	6.746377241	6.676342634	6.667715288	6.753056453	6.659371848	6.622067425	6.606330053	6.724952607	6.710956644	6.728103295	6.834786606	6.632185905	6.674474768	6.760110083	6.991190375	6.940438376	6.728103295	6.690521801	6.600996136	6.903876318
AMN1	6.874813435	6.926302081	6.695185296	6.984471373	6.803742532	6.898807629	6.769624951	6.796226994	6.920155295	6.996982304	6.958515211	6.862575846	6.919597922	6.77619312	6.840495215	6.85084982	6.975437425	7.005270243	6.853880659	6.878177805	7.004227032	6.782058271	7.085767326	6.850976571	6.958793735	7.038868146	7.007002939	6.841218342	6.729816641	6.946437315	7.071581662	7.150071877	6.873789314	6.756213844	7.028378306	6.726517275	7.019992395	6.894388259	6.80506252	6.907687706	6.750941607	6.830168812	6.787907895	6.863350139	6.80535303	6.692898987	6.943048146	7.177159636	6.706947922
AMOT	9.514290338	9.523290485	9.8891788	9.847872579	9.386154551	9.548183524	9.48070372	9.761833188	9.521059922	9.355350755	9.376938816	8.978665005	9.792773198	9.301714975	9.270007734	9.312790649	9.152850495	9.241727566	9.486506451	9.572347393	9.828268715	9.758490584	9.341589883	9.360553273	9.437566445	9.626150153	9.237730468	9.592408183	9.849993237	9.305218962	9.559821348	9.3685464	9.760532478	9.205704472	9.210966277	11.46436754	10.6621828	10.72661887	10.70072282	8.394886836	9.317857499	10.1906689	9.804970462	9.747486824	10.00327606	10.82290008	9.561084281	10.61745709	10.06786344
AMOTL1	6.811358348	6.703294295	6.673067646	6.864661757	6.617571969	6.675954905	6.830969099	6.880471848	6.783563257	6.698608744	6.693788895	6.963557644	6.599312442	6.807947409	6.736712101	6.738463152	6.774346569	6.735562273	6.599856618	6.477749384	6.730627135	6.75101638	6.871949403	6.709933569	6.655976478	6.650940291	6.554856981	6.819687012	6.684634394	6.717417343	6.749419151	6.707884675	6.699853136	6.692408447	6.680368444	6.847798928	6.993482332	6.588873281	6.701171569	6.65540515	6.8539395	6.739299187	6.922503703	6.664893181	6.678433612	6.720690017	6.698068531	6.917401613	6.549696973
AMOTL2	7.46748346	7.77381847	7.429544817	7.571508835	7.44207577	7.369214676	7.414557567	7.348227806	7.544524796	7.477783718	7.605247939	7.63083597	7.854660928	7.606230949	7.433853746	7.328946669	7.558721467	7.702594246	7.486642256	7.28200063	7.441923708	7.39220329	7.628278022	7.131794422	7.496996982	7.438667068	7.384830667	7.653417506	7.429124074	7.282732158	7.607509484	7.409995451	7.242616442	7.577109785	7.446057525	8.067626642	8.056802211	7.88588877	7.533029292	7.736196943	7.537816911	7.618907856	7.922666814	7.349139425	7.43413246	7.449301403	7.464550163	7.794972416	7.662133925
AMPD1	8.700610463	9.069600138	8.559087959	8.759329956	8.424063857	8.395154218	9.434006859	8.904140605	9.798731353	9.400766403	9.285747102	8.775863252	8.391748383	9.669202475	9.259167938	8.419214345	9.081377513	9.866055104	9.89951905	8.264865786	8.98175928	8.829178279	9.38199902	9.577439952	9.547305108	8.704605428	9.278966138	8.86260801	9.743929351	9.905309084	9.243398663	8.686858923	9.628124412	9.295600714	8.48582032	6.341703246	6.266223739	6.399933034	6.643244971	6.484647343	6.378687209	6.395999429	6.397612681	6.29671576	6.464158695	6.376216367	6.987693697	6.467425103	6.691099558
AMPD2	6.384848702	6.278584888	6.42853341133333	6.491952122	6.33956491233333	6.40472723933333	6.36759924966667	6.33582947333333	6.36952305366667	6.52756838966667	6.46757219533333	6.474970476	6.495497523	6.41556426066667	6.42136694933333	6.46056822933333	6.39640148266667	6.41746825366667	6.090833738	6.371908659	6.435105828	6.43509277	6.37341718133333	6.366667575	6.30312362833333	6.41663249166667	6.35268519133333	6.35474485333333	6.303212746	6.33889412733333	6.43591055533333	6.358204508	6.363411591	6.404511811	6.29429488533333	6.474495831	6.323306598	6.34323326333333	6.29493127566667	6.35978287833333	6.38456634066667	6.32967318766667	6.357765366	6.40312147333333	6.30483548133333	6.34141119333333	6.384241392	6.347527874	6.37785933933333
AMPD3	6.63764113325	6.56064379125	6.57547509475	6.67637792325	6.75173772425	6.6255703495	6.63394038375	6.7260376595	6.68807213675	6.63183579575	6.60499823975	6.610135968	6.56421007025	6.5932370135	6.648491701	6.667616008	6.67214458825	6.65298371225	6.664810094	6.64794186475	6.52442493	6.634437762	6.70862669375	6.51906029675	6.734467508	6.5804627575	6.5395341915	6.70754631875	6.6370926985	6.64497561025	6.68440003375	6.550410663	6.73156437325	6.68786978225	6.64965814575	6.49619762475	6.6782853155	6.67144010825	6.618986392	6.7552372555	6.6506803415	6.6407882535	6.78372779475	6.697771747	6.684696832	6.66275340975	6.7153221535	6.56834247175	6.6021124425
AMPH	7.023327917	7.0983017525	6.8840055175	6.9069041085	6.728842924	6.842162193	6.9100884355	6.927541089	6.7571400915	6.946596629	6.836899522	6.6914987225	6.678850217	6.956829775	6.774371057	6.9584270205	6.971060978	6.8784614325	7.0581761645	7.010426058	7.035682629	7.010464413	7.10093669	6.9207701225	6.977204279	7.048773192	7.0218845185	7.261725195	7.09133606	6.974574966	7.036523949	7.010818057	6.9888426765	6.996315327	6.910395189	6.6782082325	6.6541043605	6.814573304	6.815493629	6.6391706035	6.722584642	6.6977667495	6.7127913145	6.9089876295	6.680691114	6.7169298175	6.689858621	6.609639694	7.0684797025
AMT	10.57356609	10.51597566	9.974460778	10.15166037	10.83858241	10.6358486	10.43822282	10.32927137	10.90710501	10.43482297	10.81731138	10.87635027	10.79324936	10.48608935	10.37656446	10.54127007	10.51344556	10.78778821	10.59426454	10.31733744	10.37573127	10.32805591	10.40900337	10.50458248	10.73665916	10.24408933	10.39594846	11.0154875	10.79379527	10.47718083	10.56602544	10.35935192	10.27290383	10.65791057	10.15950448	7.413096818	9.201944181	10.25115948	9.537664176	7.607192593	7.746176911	10.20240783	7.477925639	10.60632175	9.554289533	7.622425158	9.032959568	8.530581732	9.027348563
AMTN	6.326347184	6.357578024	6.267340291	6.426845711	6.413940505	6.379703166	6.356693406	6.242324975	6.377128314	6.460222852	6.283362447	6.451411427	6.18117478	6.547128312	6.304089639	6.510916986	6.420913351	6.48651095	6.5689606	6.448402254	6.371221827	6.40773968	6.462258007	6.4507749	6.626152829	6.452277327	6.265982285	6.412096162	6.124822279	6.298016233	6.592633161	6.461509152	6.255749766	6.42381253	6.236252298	6.439481669	6.272387531	6.361581679	6.42554612	6.419920481	6.478386817	6.502835228	6.490762922	6.353677419	6.369069091	6.224971185	6.37572478	6.210002326	6.268665502
AMY1A	7.17822112333333	7.057811842	7.212631947	7.142948248	7.26588845066667	7.29003206566667	7.01927642533333	6.95392564066667	7.40889349133333	7.68323549266667	7.68258690666667	7.07942470866667	7.292799279	7.108424054	7.24278874033333	7.24779536433333	7.189048735	7.460893852	7.19975427133333	7.29473220933333	7.18451197033333	7.00102137933333	7.10587726166667	7.21116081233333	7.15639817133333	7.34202368666667	7.524088258	7.02743658766667	7.32539090666667	7.30268183933333	7.03984252	7.78566165266667	7.248972076	7.157222106	7.19936313633333	7.31589986	7.39975559	7.295117912	7.12062909833333	7.32037096133333	7.36492445166667	7.33034919033333	7.117186878	7.190204594	7.29414796733333	7.19132378166667	7.43054188233333	7.32685063066667	7.248273444
AMY1B	7.19149044933333	7.20975133133333	7.07197107766667	7.16307927166667	7.34730315233333	7.235211852	7.26150216766667	7.065278146	7.301317964	7.34392111933333	7.213996766	7.12366177966667	7.36214156166667	7.19411661966667	7.243085816	7.15025164866667	7.198931978	7.36375713533333	7.28754759166667	7.25947120866667	7.16783677833333	7.10127342833333	7.29300443733333	7.30879155833333	7.36529059333333	7.34224872266667	7.42290865866667	7.09227763133333	7.31958300333333	7.34441785466667	7.02966705966667	7.369862573	7.25145887333333	7.20838850233333	7.15238216866667	6.99628636966667	7.25443583	7.08753462933333	7.21357338066667	7.233288456	7.30792770733333	7.26186945366667	6.853125349	7.12627790033333	7.19188106466667	7.06113513566667	7.30661424233333	7.10788266966667	7.07401489033333
AMY1C	12.42824682	11.75723115	11.94182186	11.94803863	11.96909322	12.06525456	11.7707814	11.38135089	11.78562228	10.87835028	11.16520384	11.93984009	11.65999642	11.80143749	12.22731558	11.74468523	11.43226928	12.13072425	11.29375798	11.84721377	11.31972818	11.59673799	11.25975661	11.8239812	10.98814245	11.74791064	12.17110641	11.77317049	11.45785056	11.55302761	11.72536187	11.5150366	11.36494533	12.04172644	12.30283387	11.57231582	12.28896982	11.8420847	11.51088232	11.77474145	12.11469937	11.85169446	12.1826749	11.28439159	11.87968882	11.50053369	12.74952479	11.72055525	11.77234251
AMY2A	6.8998258745	6.848938436	6.727696734	6.8196961	7.01902161	6.8022682645	6.8896745695	6.9436051865	7.0037872665	7.000938311	6.917167347	6.996218407	7.0099295055	6.8433271965	7.00541614225	6.97571572175	7.01574733375	7.017129353	6.9431032125	6.914687257	7.018313104	6.93406255875	7.02888345775	7.133696356	6.93901474875	6.86035587375	6.8255723985	7.0427006715	6.970307622	6.97238224375	6.9439811655	6.95135972	6.97771867625	6.9890432905	6.8242778495	6.70684766575	6.74684951	6.642235064	6.961888002	6.779613439	6.76616764325	6.7242135395	6.75870917575	6.79354012725	6.74764964375	6.804684542	6.82639498525	6.95997313675	6.766453317
AMY2B	7.2134226225	7.352433252	7.072697507	7.1444555475	7.521118782	7.031390614	7.2431265725	7.307201788	7.2159944435	7.178470732	7.171540303	7.3035119355	7.4966775525	7.3103089485	7.4093708945	7.2395446395	7.245577664	7.287865192	7.3738318435	7.208908172	7.3540473525	7.1654623385	7.3763689585	7.6021434145	7.1588180925	7.0759922945	7.0039986865	7.182391003	7.3749755505	7.420520521	7.208936079	7.2941181785	7.225661162	7.408101989	6.981893654	6.655048124	6.601855102	6.767870474	7.4217978805	6.686376947	6.9155947645	6.811403749	6.4571314405	6.98131069	6.5670266245	6.7018218765	6.8778342645	6.848612557	6.781227947
AMZ1	6.269149777	6.598508191	6.503279173	6.566143168	6.563356814	6.508341534	6.452206444	6.639582325	6.402978278	6.21684381	6.608033119	6.519298096	6.791500168	6.721218103	6.782783252	6.714615014	6.698857869	6.539949454	6.567385146	6.606495562	6.598487371	6.483423116	6.682658486	6.602800916	6.514803502	6.499480137	6.560162293	6.442113279	6.388541802	6.586320974	6.397806366	6.606456331	6.430376078	6.402837753	6.432418093	6.469203905	6.467135452	6.506422165	6.366965902	6.439139442	6.386592958	6.397954923	6.408196808	6.32844456	6.579121968	6.619542604	6.555926691	6.484336851	6.504021852
AMZ2	9.007651414	8.9355177745	8.8761432245	9.0146541265	8.884139308	8.900878064	8.9241334465	8.993227358	8.825217788	8.9997714325	8.945099079	8.618026395	8.832622419	8.8934543025	8.74402505	8.8375618615	8.912781006	8.8214379125	9.0248854725	8.9097192195	8.9801090425	8.9939374625	9.0674652795	8.9866924765	8.991039205	8.8208512445	8.711327375	8.878108383	8.7757770575	8.996427168	8.914866953	8.919349346	8.939904348	8.8624765195	8.7448014175	8.807604938	9.0483928775	9.0581355695	8.8865386855	9.1399766055	8.9294865635	9.1810339985	8.9448351985	9.161050184	8.5743666355	9.008709673	8.98921471	9.1807343555	8.6084857155
ANAPC1	8.16812871966667	8.250967207	8.24267343033333	8.19499842966667	8.075941863	8.199512842	8.20224164433333	8.135087791	8.18730000733333	8.06747426266667	8.085369503	8.08711685333333	7.877899174	8.095499533	8.17623645233333	8.33110714733333	8.12059064566667	8.09086246366667	8.165630893	8.28218994933333	8.16117177233333	8.26163934533333	8.06472591566667	8.17479370766667	8.018969279	8.175073555	8.038384607	8.20336057	8.14368391266667	8.212407526	8.10058143866667	8.02632031533333	7.98244704766667	8.29658288566667	8.20966354666667	8.55944604133333	8.58061880466667	8.67278948933333	8.67422139633333	8.26745135333333	8.38021132466667	8.47322723533333	8.31822164133333	8.30004219866667	8.47933095133333	8.50577920666667	8.437107262	8.588370104	8.44686622166667
ANAPC10	9.303459068	8.709893235	9.073820949	9.237466927	8.789045901	8.985537605	8.96214873	9.205407434	8.982081439	8.808190133	8.79805033	8.55429981	8.360969554	9.054299575	8.654806499	8.918126774	9.130339736	8.82299011	8.91426405	8.977485127	9.039747175	9.08752734	8.990247598	9.044207222	9.296241663	9.002582826	9.243682453	8.730391595	8.793734537	8.999609219	9.070967004	8.832697027	8.862880742	8.831340602	9.009102013	9.291916264	9.145709067	9.406624424	8.978954	8.767597661	9.832330462	9.210369001	9.097818507	9.436427458	9.192605414	9.418523869	8.854250371	9.632862539	8.791261033
ANAPC11	7.8964147558	7.9178255528	8.0458448502	8.0993491644	8.003078497	8.084444308	7.9287636612	8.0314909554	7.9328963406	7.8875397772	7.94710261	7.9718324446	7.9295761528	7.993549413	8.038820018	8.048612967	8.005655332	7.9222711118	7.9743368408	7.9683201896	7.988903342	8.0059846204	7.9340658648	8.003930107	8.104617291	8.1144861664	8.049316353	8.0058000662	8.1025764402	7.9322137032	7.9623417526	7.8631537262	8.1054895232	7.9279756458	7.897351584	8.049207311	8.2320939006	8.2677991582	8.0081358912	8.2461916878	8.2551506084	8.1675880418	8.0820708512	8.3309995672	8.369259365	8.2131967582	8.0590508832	8.2943872468	8.2490031928
ANAPC13	12.16260855	12.00874766	11.76197712	12.10183292	11.87883401	11.90632843	11.59829887	12.15223338	11.84309991	11.48729685	11.88308467	11.69791766	11.24779177	11.81897453	11.78562228	11.78822269	12.05554565	12.08983371	11.67677344	11.7670552	11.93067865	11.52972625	12.10388207	11.75575053	12.0735881	12.09891626	12.09891626	11.90353172	11.88392135	12.11975739	12.15534574	12.08578697	11.98826458	11.73585326	11.84918562	11.51160457	12.20304443	12.15433577	11.85437128	11.9092638	11.69714868	11.82069885	12.03297611	13.01212469	11.49700931	11.6708792	12.46322841	12.44872947	11.97633749
ANAPC2	6.8517937655	6.6272465525	6.8033096875	6.8132548845	6.9641681775	6.83392396	6.724746199	6.689325228	6.691666067	6.7432144775	6.9450289775	6.682978794	6.686176197	6.7054304905	6.6760772455	6.753757385	6.595758392	6.778835638	6.817280593	6.80264739	6.68948871	6.8775824555	6.649361542	6.828816217	6.8338973745	6.7314084715	6.9429923485	6.8496543265	6.6164876015	6.737151826	6.835996872	6.8144062235	6.675737877	6.853179645	6.6322083795	6.7144960215	6.812895091	6.852072963	6.8839752265	6.854678284	6.8723265325	6.732811796	6.7849086085	6.8047621825	6.920438378	6.899122583	6.615489506	6.8371887785	6.947722283
ANAPC4	10.50544537	10.57183042	10.35731007	10.16810214	10.56462914	10.45332943	10.49068409	10.54957897	10.48265955	10.58975583	10.65027104	10.69324148	10.84053454	10.61273474	10.73327293	10.56281805	10.44811876	10.51475248	10.91974809	10.44068401	10.65658196	10.42845774	10.46319177	10.44447357	10.53355195	10.29708233	10.24015565	10.87150614	10.70460418	10.60444766	10.41917204	10.27507945	10.55356134	10.47718083	10.48265955	10.05188679	10.40978472	9.960405269	10.94694435	10.23254655	10.3904344	10.26424884	9.435210813	10.3620047	9.981422137	10.40740963	9.653898026	10.7395141	10.56234331
ANAPC5	11.23352664	11.07829904	11.02432839	11.16520384	11.29551482	11.18883961	11.31665564	11.18048097	11.34264562	11.22622369	11.7949943	11.27036459	11.27452145	11.20122603	11.29062677	11.36684925	11.32034673	11.33809574	11.48068424	11.22680309	11.2428206	11.24832533	11.28303655	11.2025473	11.43011411	11.24717174	11.12345805	11.29492899	11.32424068	11.38482264	11.17747004	11.32758144	11.21951121	11.36430417	11.18593967	10.90332871	11.11361297	10.77559901	11.48409709	10.81779219	11.28125578	11.30726872	11.70391608	10.87835028	11.3801199	11.33331377	11.03320758	11.28365046	11.58392145
ANAPC7	7.782010178	7.683628864	7.511684331	7.939904895	7.407692521	7.385716462	7.660748942	7.585333929	7.531486527	7.495223174	7.388008021	7.439089161	7.199983408	7.699276458	7.267001791	7.618721613	7.475620673	7.423620081	7.434730793	7.672746563	7.387865401	7.576350347	7.210537146	7.545938078	7.585803215	7.565797261	7.425829186	6.969106693	7.615941186	7.636301501	7.183568645	7.780100778	7.404906592	7.498312151	7.844954577	7.936292429	7.506928378	8.055216675	7.602468648	7.784433834	7.817575601	8.069157826	7.561593123	8.580111648	7.653067523	8.234116221	7.708366751	8.121804181	7.751892187
ANG	11.662843415	10.7332100655	11.849685505	11.994684825	11.61939564	11.51388361	11.38524317	11.85458715	11.36161706	10.716833649	11.355461715	10.323930133	10.5311860995	11.33992449	10.663778081	10.8789623715	11.251150315	11.0616172745	11.0230657265	11.003593471	10.9643214805	11.498471405	11.118614655	11.08937377	11.58514202	11.654053945	11.559230285	11.192874085	11.20067704	11.091118135	11.714900385	11.285332355	11.29756958	11.33587454	11.48975363	10.640418616	9.1531341745	10.0118058465	10.1720423975	10.0907023235	11.01470766	10.5042393385	10.8231149605	12.32331661	10.7334605505	9.804686912	10.98525056	11.39270321	10.2034342085
ANGEL1	8.385720467	8.456004895	8.240025312	8.390809433	8.495875161	8.462769097	8.410429114	8.236160148	8.590120333	8.426792402	8.568526856	8.429417083	8.956467908	8.640213962	8.79098968	8.401263749	8.581729249	8.587241037	8.575396427	8.45703726	8.756408565	8.601550231	8.438872787	8.44758291	8.792917725	8.462251967	8.221273705	8.491311794	8.623861986	8.506628509	8.684591903	8.495366902	8.875988871	8.675418769	8.267855749	9.178431377	8.411193211	8.471040648	8.535716299	8.668113504	8.539947407	9.525824744	8.988345141	8.721621234	9.231052071	9.006696851	8.62197638	8.862296672	8.941357351
ANGEL2	10.43733942	10.54491542	10.16727515	10.49068409	10.38876129	10.21167819	10.3418935	10.30345355	10.10596152	10.60444766	10.17086384	10.50154191	10.49826653	10.5265535	10.4542609	10.52080031	10.5265535	10.2947751	10.58889685	10.59736972	10.53049283	10.18912587	10.6308756	10.80998023	10.48897675	10.33006164	10.28377638	10.13776019	10.59192185	10.95398286	10.35479995	10.63684719	10.50502566	10.44565704	10.60489525	10.08336947	10.49693504	10.4893999	10.75199155	8.992328242	9.996468493	10.20592226	9.952752979	10.29792828	9.923419306	10.41232666	10.16614027	10.86896067	9.973155956
ANGPT1	7.9950735675	8.2840888475	7.876127119	8.016991234	7.5691217955	7.769162445	8.0551114245	7.7179348215	7.8383643685	7.9753644875	8.0462632195	7.621163496	7.591635861	7.8361990555	7.6346026795	7.634242336	7.9356201215	7.663499528	7.8157756735	7.984210823	7.858303565	7.8790744465	7.8861620825	7.7883786715	7.8576338485	7.842359193	8.077817485	8.4213638365	7.9367806315	8.0788669605	7.8218782475	7.7692293795	7.8124971215	7.6965589275	7.7443031945	7.096045289	7.2590284175	7.3358829355	7.6266607165	7.212092124	7.296176152	7.5959735675	7.4106281195	7.387007772	7.8727472665	7.5653922555	7.2019149575	7.26909841	7.6439612995
ANGPT2	6.969817544	6.87422292166667	7.06079021033333	7.11206846066667	6.80261363833333	7.00859317366667	7.07871061666667	7.17976557766667	6.99956467033333	7.40945421033333	6.81674498566667	6.83805435666667	7.03330697433333	7.24368072166667	6.74402040833333	6.99222459166667	7.19075068766667	7.26783494733333	7.07044236533333	7.233921541	7.06933122133333	7.029112084	7.288927375	7.079392309	7.03793222766667	7.176367164	7.094485903	7.09345464566667	7.090571365	7.14060758566667	7.069004495	6.96470927833333	7.11534905366667	7.08500940566667	7.089764321	7.28325374466667	7.25509187433333	7.48807419466667	7.297582201	8.110727091	7.75674056466667	7.55100295433333	7.32849728233333	7.81810038533333	7.62256661966667	7.67450794633333	7.42003182533333	7.46923784666667	7.74865293566667
ANGPT4	6.391063076	6.276465425	6.210969624	6.358780777	6.336795415	6.395648974	6.212321423	6.33479559	6.063689646	6.245911854	6.415011329	6.371221827	6.515114726	6.257861201	6.242194328	6.362118645	6.359969886	6.20581437	6.348031701	6.464196601	6.303342681	6.15500581	6.251606197	6.505946287	6.459451847	6.419958211	6.28357382	6.303253615	6.6147034	6.373327643	6.401255106	6.511023739	6.36153081	6.262578095	6.401301121	6.305174449	6.287570462	6.386326929	6.239989632	6.314706519	6.421080139	6.409109516	6.40093321	6.296389418	6.364444112	6.351917274	6.33613156	6.372874625	6.365525921
ANGPTL1	6.713719924	6.9115467835	6.6075425935	6.648238662	6.4876401525	6.527171331	6.855683781	6.783514265	6.630022867	6.5879381	6.6285038225	6.4066040075	6.292901859	6.9759909915	6.533207184	6.468397407	6.778102205	6.760753388	6.7350049325	6.498780214	6.68168347	6.636855369	6.507202284	6.5464739945	6.7830453855	6.886180955	6.716316171	6.6576909835	6.653771893	6.577222176	6.603163639	6.507189324	6.5876348215	6.613370216	6.5761867655	6.5043408815	6.476545919	6.5401216685	6.413817718	6.4134709135	6.430414153	6.39401312	6.359904989	6.4074077135	6.439385526	6.3041034745	6.416067244	6.4369678025	6.3179141425
ANGPTL2	10.03891493	11.14874405	9.131524849	10.31774747	8.566466304	9.739555135	9.925749968	9.672894149	9.87795528	9.996468493	8.614333973	8.713308653	8.495600683	9.980694993	9.260932565	9.575563866	10.26258617	9.622348219	9.806930836	9.996468493	10.21275095	9.440050737	9.75818475	9.906662444	9.126043144	9.396833876	10.11025581	9.37658674	9.349235573	9.457054942	9.543785697	9.855139334	9.909329836	9.659614068	9.173470087	8.610185719	8.30764346	9.557496263	9.939949208	10.20747044	10.56917878	9.671539593	10.95003832	9.774867659	9.810986186	9.681755788	8.708633747	8.126479934	11.2863131
ANGPTL3	6.597713268	6.6590264725	6.644112072	6.6623125705	6.71568832	6.8239933255	6.7954609515	6.6378373165	6.6690365675	6.613017677	6.7318949755	6.7408378355	6.6887136255	6.6902595465	6.685498374	6.642923749	6.655764551	6.626049661	6.7271414365	6.6621746645	6.6586678805	6.727853007	6.6546358715	6.7322502165	6.7176590265	6.629152668	6.7286133125	6.7487470195	6.7303965855	6.796760191	6.6564996015	6.5936372815	6.7993630785	6.6436019345	6.802024918	6.7424723085	6.640613347	6.8197905345	6.8004038135	6.7671057785	6.7536204435	6.8313665445	6.6594746755	6.6164985875	6.758999015	6.9193037625	6.926835956	6.9627297905	6.769875131
[truncated: 30,773 more rows]
[truncated: 87 more columns]
