# Supplementary material for: Identification of colorectal cancer immune biomarkers via eQTL mapping: a Mendelian randomization and transcriptomic analysis study
Source: PeerJ. 2026 Apr 14;14:e21070. doi: 10.7717/peerj.21070 (PMC13089222; doi:10.7717/peerj.21070)
Supplement: Supplemental Information 7 [file peerj-14-21070-s007.csv]

id	GSM2982932_Control	GSM2982934_Control	GSM2982936_Control	GSM2982938_Control	GSM2982940_Control	GSM2982942_Control	GSM2982944_Control	GSM2982946_Control	GSM2982948_Control	GSM2982950_Control	GSM2982952_Control	GSM2982954_Control	GSM2982956_Control	GSM2982958_Control	GSM2982960_Control	GSM2982962_Control	GSM2982964_Control	GSM2982933_Treat	GSM2982935_Treat	GSM2982937_Treat	GSM2982939_Treat	GSM2982941_Treat	GSM2982943_Treat	GSM2982945_Treat	GSM2982947_Treat	GSM2982949_Treat	GSM2982951_Treat	GSM2982953_Treat	GSM2982955_Treat	GSM2982957_Treat	GSM2982959_Treat	GSM2982961_Treat	GSM2982963_Treat	GSM2982965_Treat
A1BG	6.44701341176471	6.72703326470588	6.68560826470588	6.60086932352941	6.50914291176471	6.87930344117647	6.53722876470588	7.23711094117647	6.89289123529412	6.76410526470588	6.69756620588235	6.97753147058823	6.45673967647059	6.50399041176471	6.73121385294118	6.64940264705882	7.02601811764706	6.91235647058823	6.78770402941176	6.76465652941176	6.58875817647059	6.49289279411765	6.22793720588235	6.55233794117647	6.44000167647059	6.40031473529412	6.42032638235294	6.63396770588235	6.39197735294118	6.50650588235294	6.32700108823529	6.51781141176471	6.27382205882353	6.54732411764706
A1BG-AS1	5.28380144117647	4.9676815	5.31520582352941	5.16569088235294	5.29015802941176	5.02840176470588	5.03852061764706	5.24144158823529	5.01747002941176	5.03360864705882	5.22245	5.25608489705882	4.867681	5.18784411764706	5.10432011764706	5.34364026470588	5.42192373529412	5.10956688235294	5.29794052941176	4.98118611764706	4.91055720588235	5.38327564705882	5.02232452941176	5.05759932352941	5.11044185294118	4.88354729411765	5.05607885294118	5.17310391176471	5.27339467647059	4.98849485294118	5.11434091176471	5.04987897058824	5.12716852941176	5.30637135294118
A1CF	9.52388208823529	9.0310575	8.74104044117647	9.6205515	10.1746425294118	10.0745884411765	9.75034038235294	9.3093525	10.1853813529412	10.1165060588235	9.58061985294118	9.90383538235294	6.179838	9.93510514705882	9.74813820588235	10.0466060588235	9.8114165	8.52717011764706	10.0313367058824	9.12155061764706	9.23307373529412	9.76255085294118	7.18624188235294	8.90525091176471	8.53741679411765	8.94781179411765	5.89043614705882	4.85286523529412	8.61799376470588	7.61784570588235	8.52602020588235	6.65846941176471	9.14660614705882	4.62345879411765
A2M	7.78768702941176	8.41751202941176	8.35844820588235	8.76776817647059	8.46805258823529	8.80657782352941	8.33957620588235	8.45757220588235	8.81297511764706	8.57295591176471	8.63791938235294	8.33597132352941	8.66542541176471	8.55009714705882	8.49716423529412	8.57529379411765	8.62946582352941	8.65830270588235	8.67248052941176	8.66061935294118	8.86078391176471	8.58100402941177	7.54051344117647	7.72096711764706	8.20688191176471	7.78819902941176	7.78819902941176	8.26198644117647	8.00079923529412	8.00241426470588	7.93290738235294	8.16652073529412	8.04685444117647	8.07750258823529
A2M-AS1	4.81308141176471	5.1161215	5.02308944117647	5.98522605882353	5.25041041176471	5.46138420588235	6.44667052941176	5.00409197058824	5.28930614705882	5.87867591176471	6.52379252941176	5.994918	8.24540705882353	5.52722108823529	5.08832888235294	5.08377935294118	5.30663811764706	5.28769011764706	5.54325323529412	6.82036808823529	5.71895907352941	4.68974864705882	4.52981447058824	5.07944785294118	4.82236658823529	4.62996691176471	5.0478445	5.36657244117647	4.90549914705882	4.86538970588235	5.02232452941176	5.19973441176471	5.25286047058824	4.68408682352941
A2ML1	3.91360552941176	3.95922741176471	3.72831023529412	3.94120291176471	3.86367123529412	3.91095605882353	3.71603714705882	3.79648632352941	3.93227314705882	3.94283591176471	3.92440614705882	3.92770332352941	3.83458105882353	3.85166967647059	3.9180765	3.94316997058824	3.85773738235294	3.83458105882353	3.95637141176471	3.97096235294118	3.915142	4.03544108823529	3.90800467647059	3.88921405882353	3.95199552941176	3.89077238235294	3.97148720588235	4.84436738235294	3.92113823529412	3.91713244117647	3.93405526470588	3.885025	3.79621541176471	3.80979126470588
A2MP1	4.56458608823529	4.76008129411765	4.54036564705882	4.49944673529412	4.30833197058824	4.74848958823529	4.51560891176471	4.41887626470588	4.52146823529412	4.242396	4.42805294117647	4.43475691176471	4.3697465	4.38963279411765	4.41814958823529	4.6785685	4.427699	4.38542697058824	4.74569555882353	4.53548644117647	4.52723902941176	4.69396576470588	4.76961847058824	4.11168917647059	4.35137835294118	4.5704375	4.41467523529412	4.26356245588235	4.47427408823529	4.29790838235294	4.48817617647059	4.55116502941176	4.62438182352941	4.38084970588235
A4GALT	5.8237275	6.40140529411765	6.14049141176471	6.188575	6.07199370588235	6.15767008823529	6.17545685294118	6.17428267647059	6.30848229411765	5.98611402941176	6.47717888235294	6.11352397058824	6.40237873529412	6.16753444117647	6.22873305882353	6.17285582352941	6.32745911764706	6.08021594117647	6.27101988235294	6.38045208823529	6.02526602941176	6.34031917647059	6.13673044117647	6.36878202941176	5.97461629411765	6.1301365	5.89531894117647	6.62090864705882	6.33224782352941	5.90023676470588	6.18521005882353	5.8381945	6.01384591176471	6.27255152941177
A4GNT	4.89205008823529	4.71204570588235	5.00973179411765	4.84237164705882	4.88640291176471	5.09724988235294	4.73589135294118	4.87996717647059	5.08197679411765	4.81888344117647	4.90621685294118	4.86850132352941	4.781338	4.80176829411765	5.12663544117647	4.97940470588235	4.79567117647059	4.86283417647059	4.90696741176471	4.85866067647059	4.95597444117647	5.00748817647059	4.87127655882353	4.95270394117647	5.07431614705882	4.78278782352941	4.71536482352941	4.66633923529412	4.991843	5.10321105882353	4.86405723529412	4.85866067647059	4.80121452941176	4.81632564705882
AA06	4.80742776470588	4.96226897058824	4.64719335294118	4.78695958823529	4.86110747058824	5.33549297058824	4.57701091176471	4.87652670588235	4.98146582352941	4.99081394117647	4.79114620588235	5.15251576470588	4.44317067647059	4.76177185294118	4.83776720588235	4.94147597058824	4.86822438235294	4.55774388235294	5.18270852941176	5.01485232352941	4.74747055882353	5.36828755882353	4.77547552941176	4.61324523529412	4.85248455882353	4.86725177941176	4.85463273529412	4.65803632352941	4.83423605882353	4.73616573529412	4.83811779411765	4.86907679411765	4.65803632352941	4.97048414705882
AAAS	6.31007376470588	6.81547805882353	6.81747782352941	6.60346414705882	6.60822794117647	7.07617391176471	6.48795379411765	6.48571485294118	6.73927329411765	6.90653461764706	6.29204276470588	6.59684376470588	5.97406244117647	6.64080461764706	6.68929291176471	6.98340638235294	6.505841	6.76754047058824	7.17696870588235	6.66605167647059	6.82712970588235	6.78591720588235	7.00997635294118	6.72960897058824	6.57029047058824	6.62416608823529	6.85325597058824	6.58679438235294	6.81412838235294	6.45620229411765	6.62147314705882	6.52935829411765	6.63716320588235	6.79561311764706
AACS	8.70994458823529	8.40126547058824	8.98227008823529	9.42583435294118	9.60518597058824	9.1649885	9.49096702941176	9.36224579411765	9.16377244117647	9.46289323529412	9.42853652941177	9.33485552941177	8.13028373529412	9.41770741176471	9.64582661764706	9.17568414705882	9.13294535294118	9.24236294117647	8.18964532352941	9.13518367647059	9.17785441176471	9.58908026470588	9.66749076470588	9.64263247058824	9.58983282352941	10.5649878823529	9.52622505882353	9.65366035294118	9.48930564705882	9.94688314705882	9.61288120588235	9.48698923529412	8.80571627941177	9.67507558823529
AACSP1	3.45626225	3.97784308823529	3.62006276470588	3.74142355882353	3.71190175	3.51667891176471	3.53106708823529	3.69286102941176	3.50675891176471	3.92252632352941	3.71923332352941	3.67169241176471	3.54619614705882	3.41003317647059	3.69257044117647	3.72655420588235	3.72955511764706	3.53210417647059	3.75790220588235	3.60011625	3.57105558823529	3.91195002941176	3.85421041176471	3.76164555882353	3.65221991176471	3.60546255882353	3.64660908823529	3.676646	3.59753288235294	3.70666364705882	3.52540773529412	3.49411029411765	3.72017717647059	3.44724858823529
AADAC	4.41814958823529	4.41814958823529	4.621721	4.46190738235294	4.29248576470588	4.09687902941176	4.37932058823529	4.22402547058824	4.34301014705882	4.49828029411765	4.10011332352941	4.34606391176471	3.99864473529412	4.14030644117647	4.38803241176471	3.93775958823529	4.39420914705882	4.16750214705882	3.98899552941176	4.21716102941176	4.80676836764706	4.65191005882353	5.37150691176471	4.50320138235294	4.65115879411765	4.20799711764706	4.15458323529412	4.63054273529412	4.78456485294118	4.27520629411765	6.46950232352941	3.81329588235294	5.53150173529412	4.38642961764706
AADACL2	3.84485097058824	3.78021623529412	3.64500305882353	4.62207926470588	4.27081494117647	3.86673858823529	4.16030217647059	3.76963323529412	4.34386717647059	4.39370917647059	4.22945067647059	3.83305685294118	5.01232132352941	3.90780811764706	4.31795141176471	4.15854755882353	4.01387173529412	5.41528967647059	3.87833873529412	4.08454123529412	3.59878894117647	3.62655114705882	3.61035502941176	3.63241555882353	3.76164555882353	3.71405511764706	3.70509120588235	3.96129058823529	3.75681458823529	3.73188038235294	3.78423014705882	3.72315582352941	3.45288155882353	3.68741173529412
AADACP1	7.4795265	5.74161879411765	6.96279579411765	6.82577708823529	6.42359123529412	6.37146026470588	6.49316829411765	7.27673288235294	6.88807591176471	6.21114408823529	6.37201747058824	6.75520088235294	5.25957247058824	6.96145720588235	6.30278344117647	6.04250038235294	6.51169629411765	4.82082608823529	5.58743926470588	5.63931644117647	7.50447761764706	6.76028391176471	6.96303547058824	8.07075452941177	5.65947147058823	6.50557164705882	4.59589514705882	4.50443776470588	6.71918729411765	5.02175064705882	6.39092197058824	4.37130620588235	5.94391067647059	4.48156670588235
AADAT	6.12769941176471	6.73361997058824	6.54003655882353	6.71134985294118	6.63639002941177	6.14582870588235	6.37362041176471	6.66752176470588	6.33623979411765	6.33541694117647	6.34755770588235	6.40897682352941	7.08742641176471	6.18318882352941	6.34732638235294	6.39674767647059	6.13256958823529	6.51212938235294	6.23766638235294	6.26270226470588	6.1412735	6.55563126470588	7.91484152941177	7.00020838235294	6.64221517647059	7.86681129411765	7.90916258823529	7.60011708823529	7.07479632352941	8.26239182352941	7.25524397058824	7.61643164705882	6.91266779411765	7.43836023529412
AAED1	8.68609726470588	9.60282835294118	8.84000391176471	8.96609694117647	8.596609	8.27465708823529	8.77926017647059	9.33328997058824	8.59734205882353	8.41160055882353	8.49494185294118	8.57162114705882	10.4215822352941	8.41707155882353	8.49945267647059	8.74538552941176	9.07744944117647	9.43811635294118	9.53467876470588	9.22645136764706	8.74395617647059	8.52295641176471	9.09566123529412	8.5825755	9.39271755882353	8.55376232352941	9.06059547058823	9.22672764705882	8.84397032352941	8.67445394117647	8.841746	8.99500873529412	8.87955926470588	9.91040958823529
AAGAB	6.51114185294118	7.19402735294118	6.85497158823529	7.0191745	7.28903973529412	6.94858391176471	7.09724844117647	6.98697929411765	6.89405173529412	6.94642879411765	6.88994597058824	7.05888520588235	6.38372044117647	7.04793097058824	7.15981958823529	7.09958708823529	6.97014517647059	7.01627544117647	6.94131241176471	6.75852941176471	7.07591470588235	7.04823414705882	7.32677576470588	7.21270508823529	6.29204276470588	7.21302341176471	7.06685961764706	6.83675505882353	6.76138758823529	7.06883511764706	6.85584005882353	6.91947708823529	6.71004266176471	7.15020547058824
AAK1	6.09764529411765	5.86370726470588	5.76210155882353	5.99975770588235	6.02438176470588	5.95980844117647	6.00642538235294	5.71435079411765	5.97320144117647	6.07094426470588	5.96265905882353	6.04418782352941	6.10137752941176	5.94236094117647	6.04504579411765	6.03104714705882	5.78797758823529	6.02714561764706	5.86124811764706	5.89796785294118	6.05372982352941	5.93135511764706	5.90278608823529	5.55442244117647	5.87341047058824	5.78353302941176	5.70593823529412	5.82299938235294	5.80751691176471	5.76587058823529	5.849665	5.80827988235294	5.90421238235294	5.83076244117647
AAMDC	7.17564194117647	7.10888220588235	6.98285526470588	7.33825355882353	7.18855491176471	7.36058102941176	7.38511773529412	7.71658520588235	7.51066179411765	7.32605644117647	7.09164402941177	7.25190994117647	7.67736567647059	7.32481005882353	7.36433485294118	7.42603067647059	7.45351314705882	6.59566194117647	7.14936305882353	7.60310255882353	7.22390070588235	7.15085629411765	6.85060811764706	7.32532114705882	7.23975279411765	7.19967138235294	6.88573064705882	6.67691476470588	7.03722120588235	6.91673688235294	6.89464088235294	6.76202988235294	7.08767382352941	6.68959061764706
AAMP	10.7463311764706	10.5841357941176	10.8412587941176	9.96204464705882	10.2865107647059	10.7328680882353	10.2486382058824	10.5448239705882	10.3420986176471	10.5916952941176	10.1401662647059	10.4958202352941	9.86850952941177	10.2101524117647	10.4884753235294	10.5649878823529	10.1799007941176	10.6886081176471	10.5629732058824	10.3281990882353	10.2383678235294	10.3801007941176	10.8233872058824	10.9678459117647	10.5202897647059	10.5545761470588	10.8388619117647	10.5202897647059	10.5819244705882	10.5974120882353	10.7876802941176	10.1746425294118	11.0069070882353	10.2315178529412
AANAT	4.12722982352941	3.93405526470588	3.96077835294118	4.08892205882353	3.79980229411765	4.04907970588235	3.71107773529412	4.21924979411765	4.10596641176471	3.92689123529412	4.09909782352941	3.90484126470588	3.76135408823529	4.07737085294118	4.15167688235294	3.88557914705882	3.92504988235294	4.30961029411765	4.07412523529412	4.24407411764706	4.10281288235294	3.78647952941176	3.98934392647059	3.77181161764706	3.81963470588235	3.84292155882353	4.03415988235294	3.92036738235294	3.89841985294118	3.98261785294118	3.95686020588235	3.98424567647059	4.29274964705882	3.99143961764706
AAR2	9.26418117647059	8.96549123529412	9.63369655882353	9.00262776470588	8.78042932352941	8.64972404411765	8.92784420588235	8.76945720588235	8.92481255882353	8.78603123529412	8.75884511764706	8.87138773529412	9.23910102941177	8.67248052941176	8.68656205882353	8.93886726470588	8.94371120588235	8.72331485294118	8.86553923529412	8.90319417647059	9.25984447058823	9.34235629411765	8.81823635294118	9.13942547058824	9.43675326470588	8.80598664705882	8.86029029411765	8.72043479411765	9.4101105	8.9221375	9.47767047058823	8.68510152941177	9.92616620588235	8.79715073529412
AARS	10.6020668823529	10.3743865294118	9.92245391176471	9.58396023529412	9.18874344117647	9.85140773529412	9.74658267647059	9.47038073529412	9.50809376470588	9.55224073529412	9.57445555882353	9.68632429411765	9.94360661764706	9.46116891176471	9.57374423529412	9.71336129411765	9.59055914705882	10.1547197941176	9.7633615	9.71080714705882	9.68767847058824	10.0255157941176	10.1468529411765	10.5165067941176	10.1434485	10.4478919705882	10.5116451470588	10.1204794705882	10.2364230588235	10.2144651764706	10.181551	10.0387631176471	10.094829	10.4118600294118
AARS2	6.99168558823529	7.12202773529412	7.38772091176471	7.28153176470588	7.35004676470588	7.33861258823529	6.99580647058824	7.39701797058824	7.24477829411765	7.44301258823529	7.27312491176471	7.09606364705882	7.09985652941177	7.24076132352941	7.3884355	7.49703829411765	7.26881802941177	7.42962011764706	7.13070058823529	7.18412979411765	7.13556667647059	7.29544388235294	7.62385158823529	7.61188791176471	7.22455597058824	7.65277520588235	7.7406285	7.56578782352941	7.15020547058824	7.43057694117647	7.26373594117647	7.2311165	7.35495358823529	7.17076223529412
AARSD1	8.04602264705882	8.10999561764706	8.38046908823529	8.2876145	8.47423608823529	8.42408735294118	8.09412658823529	8.48843073529412	8.11146564705882	8.27627579411765	8.15582414705882	8.15008929411765	8.17744347058824	8.00272867647059	8.39964844117647	8.52650732352941	8.30245273529412	8.47669611764706	8.36383955882353	8.44908970588235	7.89126808823529	8.37378630882353	8.78288191176471	8.64659802941176	8.62389482352941	8.45191167647059	8.88873294117647	8.62562352941177	8.07202176470588	8.69244564705882	8.28797941176471	8.59937264705882	8.69108064705882	8.88697308823529
AASDH	8.15039932352941	7.94732235294118	8.07671597058824	8.03998223529412	8.01341908823529	8.19883888235294	7.90998414705882	8.39709902941176	8.30979844117647	8.40488647058823	8.15955276470588	8.32575932352941	8.38190564705882	8.17198252941176	8.09033370588235	8.04602264705882	8.32461405882353	8.11954288235294	7.92577591176471	7.93290738235294	8.12419667647059	7.99571417647059	7.98586335294118	8.42809920588235	8.82057411764706	8.58466917647059	8.53341582352941	8.21181570588235	8.34826223529412	8.24496326470588	8.27901138235294	7.64088091176471	8.23340505882353	8.49858141176471
AASDHPPT	7.95394217647059	7.87128970588235	8.58555308823529	7.61716891176471	7.72990741176471	7.80744694117647	7.59511461764706	7.64318908823529	7.73676244117647	7.65277520588235	7.56396102941176	7.838397	7.73648038235294	7.62338476470588	7.63122088235294	7.75998082352941	7.6278635	7.96737597058824	7.61643164705882	7.62423432352941	7.82951973529412	7.80633970588235	8.11031861764706	8.10780711764706	7.86289058823529	7.85925461764706	8.09462879411765	7.97209905882353	8.08357282352941	7.93908808823529	8.00952938235294	8.16068905882353	8.26906473529412	8.09542370588235
AASS	6.05323814705882	5.38611373529412	6.71553294117647	5.99563526470588	5.90525138235294	4.79654408823529	5.57029932352941	5.05562285294118	5.45172111764706	5.48003079411765	5.68504035294118	5.60955097058824	7.10786714705882	5.64369097058823	5.12516911764706	5.51257026470588	5.30418967647059	5.996681	5.60486523529412	5.71969332352941	5.82931720588235	5.31923779411765	5.11333861764706	5.01962052941176	5.04062791176471	5.46734482352941	6.64221517647059	7.01652732352941	4.64636491176471	5.51545288235294	5.43222805882353	6.5543495	6.36753505882353	5.94800320588235
AATF	9.75034038235294	9.68632429411765	10.4177424411765	9.40364226470588	9.61771308823529	9.47262555882353	9.55224073529412	9.27778941176471	9.50736579411765	9.43242323529412	9.16684064705882	9.47203647058824	9.20458344117647	9.31297344117647	9.46489420588235	9.50492547058824	9.40424994117647	9.64582661764706	9.35049405882353	9.45893252941176	9.42645482352941	9.89284764705882	9.87005235294118	10.0272118823529	10.0333054705882	9.78707114705882	10.0618460882353	9.87567794117647	10.0840722647059	9.99510655882353	9.81565202941177	9.97847897058823	10.2315178529412	10.1302384411765
AATK	8.22515461764706	8.5887155	8.62435452941176	8.21219767647059	7.66374923529412	8.91888579411765	8.41224973529412	8.17332414705882	8.53648644117647	8.36383955882353	8.08759520588235	8.61119661764706	8.12517785294118	8.22896979411765	8.28207588235294	8.2002665	8.52931061764706	8.79748135294118	8.79612532352941	8.93323714705882	8.58100402941177	8.66886764705882	8.32246832352941	8.84794352941176	8.67485067647059	8.04204982352941	8.18693694117647	8.62562352941177	8.54713611764706	7.90430579411765	8.36869529411765	8.25911379411765	8.89699108823529	7.76348047058824
AB074162	4.9583195	4.56294970588235	4.65843491176471	4.61277147058824	4.58363835294118	4.80147194117647	4.59391832352941	4.53007479411765	4.49178811764706	4.73333444117647	4.84619602941176	5.03246105882353	4.19802002941176	4.54653691176471	4.48100432352941	4.40585370588235	4.59529902941176	4.22760376470588	4.59854429411765	4.30767858823529	4.60760905882353	4.75747326470588	4.44606064705882	4.73511126470588	4.43245261764706	5.30556170588235	4.58601894117647	4.99827535294118	4.49828029411765	4.59391832352941	4.1082655	4.49521608823529	4.3014015	4.94638670588235
AB488780	7.22724464705882	6.92031561764706	7.71323635294118	7.19453438235294	6.44974702941176	6.92785102941177	7.00884194117647	6.94464052941176	7.22277623529412	7.02569635294118	7.06424073529412	7.08212755882353	7.81098220588235	7.1313435	6.85856223529412	6.93653935294118	6.92320817647059	6.63676683823529	6.90259985294118	7.33093785294118	7.06551744117647	6.75547261764706	6.10790861764706	6.71253802941176	7.2860005	7.13955088235294	7.10097338235294	6.73452685294118	7.36720041176471	7.07870761764706	6.73729197058824	6.79281902941177	7.19715766176471	7.01086841176471
ABAT	8.56476647058824	7.40548561764706	8.43823191176471	8.44545167647059	8.201424	8.33654279411765	8.17304761764706	8.16694655882353	8.57205126470588	8.61938264705882	7.83265997058824	8.02607844117647	7.40240364705882	8.38762732352941	8.37969238235294	8.75707270588235	8.51658905882353	6.93390452941176	7.56935232352941	7.88820714705882	7.97635747058824	8.29630144117647	6.85156167647059	7.47341135294118	7.96737597058824	6.82275464705882	6.317725	6.65076714705882	7.65547129411765	6.54759326470588	8.00802002941177	6.32336308823529	8.86618223529412	6.95776870588235
ABCA1	6.25836285294118	6.68873926470588	6.45725814705882	6.82503932352941	6.86430991176471	7.03722120588235	6.84560397058824	6.70286602941176	7.28153176470588	7.03384070588235	7.19253994117647	6.87695573529412	7.43094726470588	7.03597541176471	6.80309467647059	7.24931558823529	7.16620682352941	7.005642	6.88350638235294	7.02905547058824	6.69936041176471	6.76111302941176	6.86594170588235	6.49175973529412	6.49624797058823	6.02411811764706	6.29634467647059	7.01784670588235	6.54316144117647	6.59315885294118	6.77253973529412	6.73206482352941	6.48981541176471	6.67389908823529
ABCA11P	8.16572102941177	6.21935461764706	7.07185473529412	6.89699697058824	7.21565052941176	6.98103467647059	6.97240520588235	6.55943697058824	7.02011444117647	7.00486405882353	7.03229058823529	7.10097338235294	7.98586335294118	7.44655832352941	6.95038879411765	6.48666332352941	6.93625935294118	6.05129973529412	6.43090220588235	6.95804152941176	6.67691476470588	6.80338782352941	6.71685238235294	6.84715626470588	7.15757841176471	6.86279485294118	7.01569611764706	7.06081952941176	6.8783545	7.23642320588235	6.98868426470588	7.06516526470588	6.75392808823529	6.90058711764706
ABCA12	3.38012291176471	3.74010085294118	3.67765670588235	3.67493417647059	3.42495788235294	3.55107142647059	3.44052523529412	3.47937397058824	3.53665823529412	3.35618854411765	3.66890452941176	3.61084658823529	3.29008829411765	3.72291567647059	3.73275979411765	3.58583279411765	3.41150832352941	4.47818320588235	3.6378035	3.77158173529412	3.30252564705882	3.35691505882353	5.98892629411765	3.86911164705882	3.27155994117647	4.85513011764706	3.70585547058824	3.59222770588235	3.65456282352941	6.84204673529412	3.39502485294118	4.06819367647059	3.47620526470588	7.00702433823529
ABCA13	3.4353785	3.27431158823529	4.96506682352941	3.24868438235294	3.83040008823529	3.18684802941176	4.11798426470588	3.89908088235294	3.31887026470588	3.35467764705882	3.60721617647059	3.71603714705882	3.16207741176471	3.6122385	3.26086917647059	3.71947829411765	3.32455214705882	3.50194847058824	3.24868438235294	3.34325664705882	3.5935975	3.27729920588235	3.43811005882353	3.43004761764706	3.25885658823529	3.26821758823529	3.47673441176471	3.34712811764706	3.14187138235294	3.42429023529412	3.272132	3.23346364705882	5.17869529411765	3.25746879411765
ABCA17P	5.26015667647059	5.49145788235294	4.97436202941176	5.13029044117647	5.31230735294118	5.10384991176471	5.05171938235294	5.06168408823529	5.14870291176471	5.44189444117647	5.29740644117647	5.19182467647059	5.85471497058824	5.19291852941176	4.90963402941177	4.95963279411765	5.09343088235294	4.83923626470588	5.25789785294118	5.41190411764706	5.37806255882353	5.05562285294118	5.04650385294118	5.95591170588235	6.22404305882353	5.17902973529412	4.95860191176471	4.951502	4.95623161764706	5.14273217647059	5.31255214705882	7.78797182352941	5.18603102941176	5.08987094117647
ABCA2	6.005965	5.96629414705882	6.01979726470588	5.96830326470588	5.86776179411765	6.08304376470588	6.03442741176471	5.87763317647059	5.97188358823529	6.01611470588235	5.96236994117647	6.00541938235294	5.79978164705882	6.05473985294118	5.97907423529412	5.91115264705882	6.08021594117647	5.73944311764706	5.97017335294118	5.88268897058824	5.83900511764706	5.88141591176471	6.02686570588235	6.12562070588235	5.87262458823529	6.00301317647059	5.87464788235294	5.83688382352941	5.95247591176471	5.88471720588235	5.97046776470588	5.85931838235294	5.84209085294118	5.92846379411765
ABCA3	6.77034229411765	7.13503170588235	6.96145720588235	6.93870055882353	6.66677473529412	7.38372508823529	7.09133776470588	6.89161720588235	7.13503170588235	7.08092041176471	7.16474573529412	7.18496082352941	7.80673379411765	7.21121479411765	7.09481758823529	7.25837926470588	6.96342126470588	7.23524585294118	7.46126423529412	7.98105155882353	7.00971444117647	6.96200994117647	8.13882411764706	7.32199441176471	7.73159488235294	6.65737420588235	6.96372285294118	6.50988179411765	6.85616164705882	6.68398670588235	6.73558285294118	7.80477720588235	6.92138973529412	7.08276673529412
ABCA4	4.54091926470588	4.16663532352941	4.32415767647059	4.31404967647059	4.41508729411765	4.23349941176471	4.43374764705882	4.43005773529412	4.63772376470588	4.16284385294118	4.26552726470588	4.40886867647059	4.57633408823529	4.32622967647059	4.40162052941176	4.44946997058824	4.44521964705882	4.34632091176471	4.29790838235294	4.51892044117647	4.48792758823529	4.37450767647059	4.63657829411765	4.72473735294118	4.42370070588235	5.59091111764706	4.58694244117647	4.28215952941176	4.45361917647059	4.42397802941176	4.51088894117647	4.50680332352941	4.43975317647059	4.58042023529412
ABCA5	6.27486444117647	6.49201773529412	6.22239894117647	6.49812017647059	6.66054823529412	6.83917170588235	6.84081564705882	6.69881141176471	7.27132444117647	7.35284920588235	6.99701002941176	7.17192973529412	6.11378870588235	7.53003105882353	7.36141938235294	6.96798288235294	7.00512038235294	6.0306455	7.08342008823529	6.60144076470588	7.01595347058824	6.63568370588235	6.20387982352941	6.41200835294118	6.40492076470588	6.24938147058824	6.4834065	5.31644952941176	6.09193108823529	5.63516305882353	5.81420611764706	5.67235758823529	6.12895885294118	5.74185535294118
ABCA6	4.35256332352941	4.57949376470588	4.19505208823529	7.10178947058824	6.57810002941176	5.66377602941176	6.30180744117647	4.99744414705882	6.18174264705882	5.90917391176471	6.78827002941176	6.19519844117647	8.31154423529412	6.35987882352941	5.19685467647059	5.36452364705882	5.93215505882353	5.90568808823529	5.16118244117647	6.25466864705882	5.76439088235294	4.73668729411765	4.41358573529412	3.92010326470588	4.62608502941176	3.97070932352941	4.02728035294118	5.02091602941177	4.24721029411765	4.21612732352941	4.61741688235294	4.40330305882353	4.63497073529412	4.64364297058824
ABCA7	6.45002267647059	7.14961097058824	6.07334091176471	6.17319258823529	6.43626905882353	6.398456	6.52083470588235	6.56029379411765	6.62699379411765	6.64392164705882	6.33961555882353	6.37913285294118	6.31701985294118	6.44082352941177	6.49530085294118	6.70637767647059	6.26852291176471	6.97073758823529	6.69936041176471	6.23083944117647	6.18214905882353	6.28977179411765	6.32618602941176	7.00435673529412	6.77352898529412	7.05067214705882	7.01355435294118	7.18518776470588	7.40269214705882	7.13955088235294	7.085847	6.47642814705882	6.49131755882353	7.42250982352941
ABCA8	3.80958347058824	5.05451782352941	4.92488591176471	6.04637347058824	6.01044264705882	6.11529702941176	6.21516623529412	5.56932494117647	5.97461629411765	6.26222594117647	6.25791067647059	6.23612379411765	5.97320144117647	6.14704773529412	5.978626	6.15110391176471	6.40163485294118	5.48329094117647	6.12740452941176	6.18927326470588	5.60763497058824	5.26431335294118	4.04031082352941	5.22781779411765	4.13475370588235	4.11949388235294	3.92713573529412	4.16946377941176	4.84312529411765	3.83640564705882	4.527857	4.57227026470588	4.99271747058824	3.90152458823529
ABCA9	3.90504738235294	3.82859697058824	3.93500805882353	5.20890408823529	4.24775635294118	4.08723991176471	4.77821167647059	4.10111770588235	4.28371614705882	4.31704629411765	4.73310979411765	4.32018617647059	6.3544295	4.41814958823529	4.12568364705882	4.10596641176471	4.199511	4.02825391176471	4.58664741176471	4.59142935294118	4.36581452941176	3.885025	3.80091664705882	3.82666358823529	3.92036738235294	3.84413623529412	3.95686020588235	3.98448905882353	3.91052082352941	3.87297685294118	4.02899894117647	3.99092252941176	4.03415988235294	3.92713573529412
ABCB1	9.71994011764706	8.27222	10.1926748235294	9.58061985294118	9.95655905882353	9.57718370588235	9.91619638235294	7.79466473529412	10.3876507647059	9.05796917647059	9.71611847058823	9.88375332352941	7.11989505882353	9.69204082352941	10.0377920588235	9.07931555882353	9.52316944117647	6.94251126470588	9.7006995	9.53691676470588	9.80628376470588	9.69606547058824	4.97048414705882	7.66034576470588	9.69542564705882	6.83726044117647	7.75258914705882	7.26264826470588	8.09331105882353	8.24293655882353	8.55653026470588	6.20761167647059	7.30549970588235	9.31297344117647
ABCB10	9.86047779411765	9.37563726470588	9.38552108823529	9.35101264705882	9.65158985294118	9.19047914705882	9.47321367647059	9.2680405	9.17568414705882	9.13942547058824	9.30244861764706	9.25515332352941	9.13294535294118	9.39630808823529	9.6493025	9.53396652941176	9.23788402941176	8.97711747058823	9.25031117647059	9.16255952941176	9.06339382352941	9.2353475	9.50684323529412	9.19318558823529	9.42853652941177	9.39814873529412	9.27479976470588	9.10134161764706	9.69099052941177	9.33328997058824	9.157264	10.0813666764706	9.72113341176471	9.13395985294118
ABCB11	4.43475691176471	4.4434925	4.39139511764706	4.96309511764706	4.95022197058824	5.07134561764706	4.62146682352941	4.54704502941176	5.21184722058824	4.68706882352941	4.66033185294118	4.61543970588235	4.199511	4.621721	4.76409258823529	5.96952114705882	5.37665264705882	4.51992376470588	4.56435702941176	4.46099388235294	4.40585370588235	4.3820155	4.37177458823529	4.40886867647059	4.20890382352941	4.31633829411765	4.38718714705882	4.25795	4.26239676470588	4.35953108823529	4.54036564705882	4.34224817647059	4.55747079411765	4.259639
ABCB4	5.12904982352941	4.68408682352941	4.86822438235294	4.77925008823529	5.22232652941176	4.65115879411765	4.75121502941176	4.5935945	5.11262294117647	4.71619735294118	4.68788688235294	4.69935835294118	4.54057788235294	4.82532094117647	4.46620817647059	4.48745641176471	5.16474085294118	4.68543641176471	4.65425985294118	4.58020623529412	4.79326988235294	4.93370494117647	4.50420488235294	4.67802520588235	4.83218529411765	4.67779376470588	4.66660744117647	4.64719335294118	4.63268576470588	5.00681	4.75797417647059	4.38852173529412	4.5259955	4.52146823529412
ABCB5	3.99602844117647	3.92190920588235	4.05499264705882	4.15167688235294	3.88097408823529	4.05131238235294	3.99567620588235	4.02512482352941	3.98159458823529	4.22456644117647	4.01802076470588	3.94916135294118	5.20802873529412	4.32037982352941	3.95415988235294	4.05057288235294	4.05905488235294	4.308142	4.10514038235294	4.07038791176471	4.02439541176471	4.01507176470588	4.15220614705882	4.07234044117647	4.09850291176471	4.10746832352941	4.25336067647059	4.00926505882353	3.99970961764706	4.11239076470588	4.0185205	4.09100273529412	4.09890741176471	4.00453105882353
ABCB6	6.76678364705882	6.10740979411765	6.48285167647059	6.12591576470588	6.23373614705882	6.09193108823529	6.23112958823529	6.19216564705882	6.08525264705882	5.75745932352941	6.16348402941176	6.09887694117647	6.09216097058824	6.01591476470588	6.12562070588235	6.363264	6.17187158823529	6.39036817647059	5.94059982352941	6.02959938235294	6.03335629411765	6.14863441176471	6.60009876470588	6.3793915	6.86104920588235	6.54921747058824	5.51027232352941	6.58875817647059	6.60590955882353	6.51868064705882	6.40931844117647	6.64113644117647	6.57892373529412	6.84460473529412
ABCB7	9.48400358823529	9.57793167647059	9.69606547058824	9.77794894117647	9.69020902941176	9.78852091176471	9.83591435294118	9.88127638235294	9.74434235294118	9.99961282352941	9.87230414705882	10.0290496470588	9.77997958823529	10.0290496470588	9.86573202941176	9.79020476470588	9.95048611764706	9.36964476470588	9.83867008823529	9.71738267647059	9.69542564705882	9.65809320588235	9.22294591176471	9.69391970588235	9.95113329411765	9.38969288235294	9.87693644117647	9.56069370588235	9.49803035294118	9.40067073529412	10.2252054411765	9.40499552941177	10.0450172647059	9.70247635294118
ABCB8	5.168611	5.17508044117647	5.00885547058824	5.06797032352941	5.15006232352941	5.00533197058824	4.90944117647059	5.11860079411765	5.19656029411765	4.99744414705882	4.93964458823529	5.04240155882353	4.90149391176471	4.81965655882353	5.15396688235294	5.14418967647059	5.13764023529412	5.05919717647059	5.08421726470588	5.0775425	5.08934264705882	5.08442355882353	5.24167982352941	5.04369758823529	5.065455	5.24066714705882	5.10806041176471	5.37150691176471	5.16016844117647	5.11236935294118	5.35667864705882	5.03535367647059	5.18184235294118	5.27600814705882
ABCB9	5.43436897058824	5.40641958823529	5.33695038235294	5.49961273529412	5.54744123529412	5.6422425	5.65869476470588	5.40939570588235	5.65580532352941	5.56087261764706	5.42354141176471	5.47657641176471	5.10666117647059	5.48513955882353	5.44808391176471	5.48692608823529	5.70504238235294	5.29963435294118	5.50641691176471	5.31056608823529	5.32267914705882	5.38953852941177	5.65601688235294	5.42951255882353	5.49779902941177	5.38634344117647	5.31337882352941	5.32961867647059	5.48174547058824	5.23474244117647	5.41528967647059	5.10365191176471	5.30386364705882	5.41284132352941
ABCC1	8.17236558823529	8.92683076470588	8.75821979411765	7.45768188235294	7.59228697058824	7.82145047058824	7.89733402941176	7.53196985294118	7.96620776470588	7.92988097058824	7.79792705882353	7.521573	8.27979741176471	7.47075258823529	8.06810920588235	8.00419176470588	7.8727735	8.69377864705882	7.99303164705882	7.73676244117647	7.90831129411765	8.30917152941177	8.67953979411765	8.86667073529412	9.06728658823529	9.11774891176471	9.35101264705882	8.60778944117647	8.93478776470588	9.22783811764706	8.49125864705882	9.00538197058824	8.79235085294118	8.75315364705882
ABCC10	9.15312097058824	8.37166573529412	8.42767426470588	7.52223629411765	8.03372761764706	7.84125876470588	7.64971761764706	7.60157038235294	7.85892905882353	8.07598347058824	7.64863094117647	7.69915332352941	7.36782747058824	7.71959561764706	8.01869464705882	8.05324191176471	7.75003317647059	8.01095055882353	7.6717065	7.50842111764706	7.75515161764706	7.96699594117647	7.96656958823529	8.28926420588235	7.94432541176471	8.00802002941177	7.91702005882353	8.45367126470588	8.58100402941177	8.31996802941176	8.07920273529412	7.93947541176471	8.52422279411765	8.42135952941176
ABCC11	4.36532932352941	4.48256091176471	4.36288279411765	4.36152841176471	4.37103458823529	4.62009435294118	4.28545085294118	4.44676035294118	4.58601894117647	4.42254047058824	4.37764008823529	4.38554352941176	4.26418605882353	4.20240485294118	4.38748382352941	4.53928070588235	4.444003	4.29346079411765	4.25035935294118	4.38318447058824	4.30588605882353	4.41025273529412	4.54778088235294	4.23029082352941	4.51223408823529	4.56943832352941	4.61886767647059	4.33671511764706	4.33502417647059	4.50580173529412	4.385998	4.30961029411765	4.22571491176471	4.62924055882353
ABCC12	4.00767794117647	4.08843729411765	3.91117794117647	3.88834688235294	4.00715670588235	3.87510408823529	3.65710132352941	4.03920114705882	3.89891141176471	3.80530944117647	3.71664632352941	3.86052644117647	3.82157920588235	3.80732405882353	3.73926214705882	3.99067911764706	3.928778	3.88557914705882	3.79293138235294	3.69024394117647	3.89010802941176	3.802579	3.90484126470588	3.68903411764706	3.78423014705882	3.91748782352941	3.89788258823529	3.78672514705882	3.70319594117647	4.19021520588235	3.94509020588235	3.92605952941176	3.82717252941176	3.99215252941176
ABCC13	4.319509	5.18100835294118	4.57633408823529	5.793392	5.99289076470588	5.54541252941176	6.11961170588235	6.07119108823529	6.54138994117647	6.48234679411765	6.23344167647059	6.21963544117647	4.40917211764706	5.93215505882353	6.03554323529412	5.74345705882353	6.04004882352941	5.42383744117647	5.62787288235294	5.62998505882353	5.6336145	5.73633276470588	4.58881947058824	4.99777782352941	4.50680332352941	4.93227629411765	4.09984770588235	4.19275832352941	5.07229852941177	4.68855652941176	4.29167570588235	4.08475788235294	5.13665935294118	4.04476397058824
ABCC2	6.99714276470588	4.54704502941176	5.16069702941176	4.48937705882353	4.5935945	4.41654214705882	4.68485361764706	4.534427	4.77496038235294	4.54519729411765	4.62631020588235	4.39704652941176	4.47462226470588	4.38484823529412	4.59062594117647	4.33599820588235	4.50154052941176	4.90549914705882	4.53105982352941	4.19049941176471	4.58342341176471	4.91379358823529	4.64488467647059	4.41214888235294	5.10406879411765	4.2068655	4.38642961764706	4.72752617647059	5.26848211764706	5.00558270588235	5.69799955882353	4.55805467647059	4.64117208823529	4.70740752941176
ABCC3	7.84011782352941	8.07421820588235	7.87360758823529	8.17631732352941	8.25190894117647	8.77719926470588	8.13242597058824	8.21586561764706	8.34482402941176	8.61553441176471	8.21495841176471	8.31065644117647	6.73664244117647	8.13714341176471	8.69306320588235	8.86667073529412	8.36328288235294	7.8752345	8.154022	8.14029432352941	8.45619535294118	8.46457605882353	8.24404202941176	8.31773879411765	7.79131235294118	8.35386714705882	7.82652420588235	7.99042523529412	7.74923664705882	7.80035361764706	7.61085038235294	7.80371338235294	7.74495655882353	7.39762135294118
ABCC4	5.63587923529412	6.12942879411765	6.42861370588235	6.09193108823529	6.25644364705882	5.81799458823529	5.8237275	6.01279282352941	6.73425594117647	6.11435188235294	5.90399917647059	6.06396358823529	5.65922705882353	6.1524	5.99954967647059	6.06202097058824	6.12384279411765	5.98731594117647	6.22793720588235	6.10764402941177	5.98892629411765	5.61342120588235	5.85715682352941	5.86047173529412	6.2715245	5.69341258823529	6.25498276470588	5.60411982352941	6.39726347058824	5.89910202941176	5.76407867647059	6.19082464705882	6.43699635294118	5.63138679411765
ABCC5	7.29642902941176	7.38565179411765	6.99701002941176	7.30089108823529	7.54952991176471	7.55438888235294	7.35404623529412	7.23616232352941	7.633464	7.39785138235294	7.47802347058824	7.42443547058823	7.28566332352941	7.34813805882353	7.32677576470588	7.26942526470588	7.27827841176471	7.35823823529412	7.575183	7.39141405882353	7.91875894117647	7.42937591176471	7.03981779411765	7.35312217647059	7.45832529411765	7.35990808823529	6.96172029411765	6.80859117647059	7.48886011764706	7.15863029411765	7.0191745	6.81683958823529	7.42665305882353	6.73294355882353
ABCC6	7.492003	7.28770279411765	6.73686717647059	6.93828608823529	6.99396952941176	7.39821855882353	7.15432332352941	7.52384447058824	7.50935191176471	7.31943935294118	7.41681808823529	7.21270508823529	6.14213335294118	7.24411858823529	7.44875482352941	7.495092	7.45568926470588	6.09450791176471	7.08767382352941	6.73090029411765	7.06917579411765	7.38511773529412	5.81716182352941	6.85829711764706	6.77824197058824	6.68538994117647	5.83158182352941	6.45746979411765	6.73129535294118	6.71938417647059	6.77693302941177	6.23257867647059	7.43748117647059	5.89325067647059
ABCC6P1	7.04506497058824	6.02714561764706	5.04090461764706	4.874023	5.44143494117647	5.84871620588235	5.65326291176471	6.78888441176471	5.99340755882353	6.17710064705882	6.15903376470588	5.78066664705882	4.63370047058824	5.96853388235294	6.79968829411765	5.48759314705882	5.57832529411765	4.6609295	5.68084764705882	4.51723279411765	5.14741305882353	5.97514067647059	4.28716291176471	5.65003523529412	5.58534194117647	6.49131755882353	5.07991761764706	5.23207126470588	5.25215891176471	5.57166473529412	6.83269688235294	5.70804588235294	5.59280211764706	4.95623161764706
ABCC8	5.41704985294118	5.60464523529412	5.46077958823529	5.58803911764706	5.41144029411765	5.661559	5.50968144117647	5.78662714705882	5.7534105	5.58972061764706	5.53244214705882	5.62288241176471	5.45303547058823	5.55025414705882	5.65627844117647	5.62320279411765	5.53150173529412	5.61273105882353	5.75861438235294	5.74277647058824	5.62690344117647	5.66716585294118	5.95059405882353	5.74185535294118	5.65183302941176	5.74023023529412	5.39090429411765	5.25531173529412	5.40079029411765	5.52014538235294	5.41820267647059	5.39564223529412	5.59458988235294	5.543019
ABCC9	4.17403676470588	4.21170602941176	4.13192585294118	4.23635276470588	3.99363514705882	4.20987588235294	4.15415461764706	4.047941	4.11658908823529	4.17488047058823	4.31404967647059	4.09588108823529	5.13832741176471	4.15610652941176	4.09484894117647	4.02538344117647	4.05568361764706	4.12259564705882	4.31472264705882	4.35767223529412	4.26809526470588	4.08788323529412	4.05441961764706	4.23491929411765	4.22075797058824	4.0500215	4.22120094117647	4.50775282352941	4.14826391176471	4.02825391176471	4.30507494117647	4.19413282352941	4.12168752941176	4.23042261764706
ABCD1	6.60115791176471	6.72906	6.74169682352941	6.61051944117647	6.16513455882353	6.80797685294118	6.47139729411765	6.59180711764706	6.65795623529412	6.45048264705882	6.17403494117647	6.53916805882353	6.55830220588235	6.35502529411765	6.86627411764706	6.42032638235294	6.74081758823529	6.46638658823529	6.63166655882353	6.62388017647059	6.50046402941176	6.51781141176471	6.52572952941176	6.32336308823529	6.69364258823529	6.65502832352941	6.29464526470588	6.52758570588235	6.65365391176471	6.48135282352941	6.27255152941177	6.23192394117647	6.45399011764706	6.65233614705882
ABCD1P2	4.3820155	4.26159247058824	4.23707464705882	4.41149602941177	4.36846117647059	4.54364561764706	4.29143291176471	4.34880894117647	4.55288317647059	4.36316920588235	4.37714626470588	4.22167726470588	4.37042823529412	4.48770355882353	4.12370891176471	4.40141820588235	4.40838255882353	4.27873911764706	4.18485508823529	4.44248197058824	4.26018673529412	4.27342714705882	4.10426838235294	4.51915588235294	4.54036564705882	4.35492429411765	4.40101764705882	4.60116438235294	4.39931126470588	4.126552	4.40859255882353	4.21550741176471	4.45361917647059	4.34276817647059
ABCD2	3.29573576470588	3.09058582352941	3.05295982352941	3.27691541176471	3.36140405882353	3.29273591176471	3.22842717647059	3.09864617647059	3.37175614705882	3.26957482352941	3.37972258823529	3.40435273529412	3.37506079411765	3.55796426470588	3.30975591176471	3.10401526470588	3.20081620588235	3.52404898529412	3.21219076470588	3.20284980882353	3.04988676470588	3.29071926470588	2.94088017647059	3.19529529411765	3.23593008823529	3.23784111764706	3.29618444117647	3.21016638235294	3.11751582352941	3.47907	3.066063	3.42239064705882	3.12071888235294	3.32363426470588
ABCD3	8.65688088235294	8.72548438235294	8.864145	9.4655255	10.0700948529412	9.38969288235294	9.49241738235294	9.38620391176471	9.41430823529412	9.51338055882353	9.33263779411765	9.29858520588235	8.35928858823529	9.19453738235294	9.94443808823529	9.73319058823529	9.25414520588235	9.07269541176471	9.23683238235294	9.17195126470588	9.49674838235294	9.18764494117647	8.91394158823529	8.62797217647059	8.99246305882353	9.22120888235294	9.31297344117647	8.98180470588235	8.95965823529412	9.26126614705882	9.30489108823529	9.14491682352941	8.98552523529412	9.09174555882353
ABCD4	6.23206482352941	6.14049141176471	6.21907811764706	6.29388426470588	6.54808023529412	6.62675867647059	6.50271858823529	6.67013167647059	6.76311276470588	6.75467491176471	6.52959111764706	6.71778223529412	6.41659270588235	6.66266502941177	6.75364417647059	6.65052523529412	6.38724835294118	6.26270226470588	6.28515061764706	6.55081920588235	6.43776635294118	6.58875817647059	6.56056397058824	6.49201773529412	6.33306397058824	6.62699379411765	6.36555394117647	6.63568370588235	6.03218841176471	6.49201773529412	6.28189832352941	6.63940105882353	6.18013844117647	6.56566070588235
ABCE1	10.3667346176471	10.4268607647059	10.2910869117647	9.82080311764706	9.84976117647059	8.99082114705882	9.43675326470588	9.71738267647059	9.60391758823529	9.27237608823529	9.38812308823529	9.39814873529412	9.50937838235294	9.36964476470588	9.46793738235294	9.70122182352941	9.80151464705882	10.0298409411765	9.29580873529412	9.22441126470588	10.0433563235294	9.98920688235294	10.3876507647059	10.1950070882353	9.90077564705882	10.3657095882353	10.5513772941176	10.6739962941176	10.6054432058824	10.2563686176471	10.7899682941176	10.4664258235294	10.5235015294118	10.8296168529412
ABCF1	10.0027022058824	10.1187568235294	10.2737848823529	9.71994011764706	9.62403176470588	9.80151464705882	9.63065105882353	9.70705964705882	9.80293114705882	9.82426935294118	9.61693461764706	9.57979652941176	9.50044002941176	9.52032041176471	9.78353470588235	10.0525810588235	9.74023697058824	9.86139329411765	9.66007717647059	9.80797244117647	9.76995067647059	9.78171205882353	9.98217332352941	10.1277368823529	9.79895161764706	9.79979073529412	9.23616514705882	10.3846922352941	10.0408299705882	9.98353202941176	9.83867008823529	9.65158985294118	10.1211799117647	9.84187614705882
ABCF2	6.93046	7.06081952941176	7.05173908823529	6.72882614705882	7.02878126470588	6.65737420588235	6.61427020588235	6.66146361764706	6.74081758823529	6.70970717647059	6.68087226470588	6.69230544117647	6.88426802941177	6.67901473529412	6.80974538235294	6.96625041176471	6.68478947058824	6.84294017647059	6.72293214705882	6.75080747058824	6.87341264705882	6.905998	6.91604791176471	6.87963373529412	6.86713197058824	7.08423729411765	6.90920755882353	7.24216517647059	7.04223332352941	7.08151326470588	7.2999555	6.93560770588235	7.06786197058824	7.00512038235294
ABCF3	8.23768979411765	8.47471688235294	7.80312908823529	8.16652073529412	7.9514835	8.23216058823529	7.91912055882353	8.31389655882353	8.24136735294118	8.13961267647059	7.91294341176471	8.01555955882353	7.38666308823529	8.12379208823529	8.26047426470588	8.21906720588235	8.33447138235294	8.21058720588235	8.17705511764706	8.01555955882353	8.04800976470588	8.02683361764706	8.09495817647059	8.30378797058824	8.48973673529412	8.01300738235294	8.1277315	8.3966435	8.12733870588235	8.30879217647059	8.15582414705882	7.93559567647059	8.34967341176471	8.22288817647059
ABCG1	7.31538326470588	7.50868	6.85933108823529	7.83573967647059	7.63557988235294	8.23889047058823	8.11472779411765	7.33610679411765	8.67615773529412	8.36825508823529	8.37969238235294	8.28838505882353	8.29478438235294	8.60952958823529	7.56578782352941	8.00079923529412	8.446275	7.24007373529412	7.51405344117647	7.85751176470588	8.10692085294118	7.70513017647059	7.84211814705882	8.26550708823529	7.368154	7.35284920588235	6.83773988235294	7.10205079411765	7.08944497058823	6.83699605882353	6.89405173529412	6.33686017647059	7.52223629411765	6.36089455882353
ABCG2	5.83297161764706	7.70426808823529	5.99925058823529	11.9127892352941	11.4373057058824	10.3047052352941	11.3569663823529	9.04642020588235	11.3161019705882	11.6591292647059	11.3299302647059	11.1691378823529	8.11277367647059	10.4007214411765	11.5543336176471	11.669097	10.3895803823529	7.35004676470588	9.90383538235294	10.7341958823529	10.1002292352941	9.49016561764706	7.03326170588235	4.90068588235294	6.69502841176471	6.07497498529412	6.34260417647059	5.27839185294118	7.08863705882353	5.91996088235294	4.82459626470588	5.84813085294118	7.98221044117647	6.04687838235294
ABCG4	6.00344167647059	6.39065973529412	6.28687547058824	6.26748726470588	6.02959938235294	6.44373588235294	6.57337944117647	6.26748726470588	6.29743902941176	6.20248476470588	6.33094947058824	6.34463926470588	6.17734035294118	6.28382314705882	6.32336308823529	6.36136697058823	6.55701673529412	5.98752820588235	6.23192394117647	6.403623	6.22638788235294	6.25863438235294	6.67096314705882	6.37050570588235	6.301521	6.26222594117647	6.18615211764706	6.364009	6.24175555882353	6.41632714705882	6.121657	6.563725	6.19955732352941	6.22126332352941
ABCG5	5.85231544117647	4.71817782352941	4.29407329411765	4.59417005882353	4.13948808823529	4.29358264705882	4.04077276470588	4.87514323529412	4.75224147058824	4.16030217647059	4.41234735294118	4.06219832352941	4.09467135294118	4.20484088235294	4.52723902941176	4.65347541176471	4.63350732352941	5.95080770588235	4.24036129411765	4.19413282352941	4.86405723529412	4.76250170588235	6.10628144117647	6.08260494117647	4.27438855882353	5.37968402941176	4.49324664705882	4.18725176470588	4.56413817647059	6.08077476470588	4.18640205882353	4.75797417647059	4.61097261764706	5.53686455882353
ABCG8	4.90284520588235	5.51912161764706	5.02443885294118	5.16311332352941	5.168611	5.58302391176471	5.24795564705882	5.13123776470588	5.30637135294118	5.54773914705882	5.01962052941176	5.17310391176471	4.96661482352941	5.01824379411765	5.42894038235294	5.20104905882353	5.51566470588235	5.28128735294118	5.25041041176471	5.20428691176471	5.06194464705882	5.33630776470588	5.25827985294118	5.27042589705882	5.20130014705882	5.1350645	5.21064423529412	5.0470985	5.48783611764706	5.20367094117647	4.95860191176471	5.00136655882353	5.08771961764706	5.16756402941177
ABHD1	4.90983738235294	4.79692105882353	5.14661455882353	5.00107658823529	4.91734867647059	4.85732320588235	4.95403405882353	4.86850132352941	5.09905288235294	4.98821517647059	4.91707111764706	5.03535367647059	5.00885547058824	4.97414376470588	5.03667111764706	4.93740429411765	4.92385579411765	4.97048414705882	5.00451352941176	4.9180075	5.00583341176471	4.98284764705882	4.95219141176471	5.0470985	5.04240155882353	5.1412085	4.93544782352941	4.91348070588235	4.98118611764706	5.01281323529412	4.94362123529412	4.85696358823529	4.90466652941176	4.90649091176471
ABHD10	9.47971923529412	9.05222008823529	9.06466697058823	8.98886385294118	9.05117691176471	9.05379979411765	9.159164	9.33891888235294	9.26988570588235	9.22736264705882	9.04071852941176	9.31582435294118	8.70128370588235	9.35754505882353	9.22294591176471	9.01679405882353	9.19809894117647	9.19257423529412	8.88873294117647	9.00484102941176	8.73552708823529	8.84953144117647	9.94930767647059	9.39568114705882	9.58908026470588	9.63723647058823	9.6693305	9.59642926470588	9.10750841176471	9.06059547058823	9.13354835294118	9.42899511764706	9.28754626470588	9.96732811764706
ABHD11	7.44910511764706	7.923356	7.83296879411765	7.23524585294118	7.76789573529412	7.81578594117647	7.55557514705882	7.58272244117647	7.49452720588235	7.44849267647059	7.14259276470588	7.41848055882353	6.24885670588235	7.03622223529412	7.71101182352941	7.74254655882353	7.25224752941176	7.33861258823529	7.37690867647059	7.10620217647059	7.049467	7.5862925	7.71823467647059	7.519469	7.208251	7.37264264705882	8.02232644117647	7.33122232352941	7.88048361764706	7.87605188235294	8.31730808823529	7.69604505882353	7.78073620588235	7.98906667647059
ABHD12	7.83232520588235	7.56605	9.30489108823529	8.12027247058823	8.31154423529412	8.44133438235294	8.74826011764706	8.39822617647059	8.96065464705882	8.62482847058824	8.61376776470588	8.11881052941176	7.66154779411765	8.66227635294118	8.18144773529412	8.37887132352941	8.66323626470588	8.11078182352941	8.101029	8.50801976470588	8.16743314705882	7.80162008823529	8.13318611764706	8.46110120588235	9.00050058823529	8.70176058823529	8.30979844117647	8.04204982352941	8.10347970588235	7.92014282352941	9.43522008823529	7.56808641176471	7.84885617647059	8.37356094117647
ABHD12B	3.32886317647059	3.60599288235294	3.67936676470588	4.64205897058824	3.40918370588235	3.57851720588235	4.19626294117647	3.76415276470588	3.38790285294118	3.84089285294118	3.75210964705882	3.69938982352941	3.48175826470588	3.81725755882353	3.92566214705882	3.87861117647059	4.32688317647059	4.02439541176471	3.73665541176471	3.71484726470588	3.92795467647059	3.35853791176471	3.50597302941176	3.64590179411765	3.51038785294118	3.28856847058824	3.38876247058824	6.14553258823529	3.394684	5.64901811764706	6.32431885294118	3.37767014705882	3.48509826470588	3.54070667647059
ABHD13	8.08103123529412	7.41977367647059	7.76947479411765	7.24650670588235	7.8194815	7.33698244117647	7.78617091176471	7.50616226470588	7.82951973529412	7.14552682352941	7.58151891176471	7.43836023529412	7.85959108823529	7.29114858823529	7.92713188235294	7.883844	7.75333344117647	7.45660079411765	7.21717641176471	7.55557514705882	7.4058235	7.11954208823529	7.44531558823529	7.36341094117647	7.58724585294118	8.32294838235294	7.40708011764706	7.41514611764706	7.32481005882353	7.71720358823529	7.88048361764706	7.52519205882353	7.77645479411765	8.08028791176471
ABHD14A	6.73090029411765	7.40397961764706	7.66762994117647	7.92096408823529	7.53266302941176	7.59124591176471	7.71444058823529	8.01478523529412	7.65447891176471	7.56272811764706	8.08250494117647	7.68948920588235	8.28926420588235	7.92135402941176	7.56167470588235	7.44238611764706	7.669108	7.89159741176471	7.58026370588235	8.27333188235294	7.50311155882353	7.48779788235294	7.76519320588235	8.71211067647059	7.35133855882353	7.81240491176471	8.10470885294118	7.72439105882353	7.45746520588235	8.08992161764706	7.50193885294118	7.75773444117647	7.20940032352941	8.60489494117647
ABHD14A-ACY1	8.34482402941176	9.26188164705882	8.80166767647059	9.11774891176471	9.51749479411765	9.72960732352941	9.220708	9.43053585294118	9.19753805882353	9.62206676470588	9.04753205882353	9.08140591176471	7.13856429411765	9.27360582352941	9.96294747058823	9.75401832352941	9.16177132352941	8.62693452941176	9.04753205882353	9.03189452941177	8.93690423529412	9.37284579411765	9.22910891176471	9.62744958823529	8.93588485294118	9.07931555882353	8.39255926470588	8.878935	9.50137967647059	9.69391970588235	9.68126126470588	9.4101105	8.78603123529412	8.60332008823529
ABHD14B	8.51801173529412	8.87495202941176	8.85891223529412	9.17137982352941	9.01333247058824	9.53622688235294	9.07880511764706	9.51489870588235	9.33891888235294	9.30489108823529	9.20039205882353	9.18139932352941	8.50862785294118	9.26369561764706	9.36295185294118	9.3515885	9.27537702941176	8.34251329411765	9.12113247058823	8.867997	9.04416258823529	9.24607135294118	8.52931061764706	9.38097161764706	9.23430144117647	9.26478902941176	8.75821979411765	9.25984447058823	8.96869441176471	9.07068805882353	8.31918629411765	8.286294	9.09008832352941	9.14059344117647
ABHD15	6.87217235294118	7.22001714705882	7.37545785294118	7.51579232352941	7.46094547058824	7.95677161764706	7.29361788235294	7.76348047058824	7.67960408823529	7.56743223529412	7.35797982352941	7.14894055882353	6.58494041176471	7.79302029411765	7.43136714705882	7.59973867647059	7.80536338235294	7.12989155882353	7.20278058823529	6.89575704411765	7.35341944117647	7.30832305882353	6.78803164705882	7.48766864705882	7.36398285294118	7.69668758823529	7.005642	7.54457711764706	6.54511076470588	7.47244602941177	7.20347867647059	6.91556708823529	7.26400661764706	7.75872005882353
ABHD16A	7.60185702941176	7.76630111764706	7.75134985294118	7.35630955882353	7.37661070588235	7.61888994117647	7.50709091176471	7.53374094117647	7.4788695	7.35925123529412	7.528116	7.51639320588235	7.24041644117647	7.49025276470588	7.52757367647059	7.53889258823529	7.70482626470588	7.62506282352941	7.78136858823529	7.59485885294118	7.396109	7.69821802941176	7.46275355882353	7.52384447058824	7.41650667647059	7.41977367647059	7.53987929411765	7.54371347058824	7.41294088235294	7.41579870588235	7.48995611764706	7.32161791176471	7.59380870588235	7.68607647058823
ABHD16B	4.96160658823529	5.16254020588235	4.89326932352941	4.86956697058824	5.02232452941176	5.1161215	4.86009773529412	5.317394	5.00477491176471	4.84121917647059	5.10079041176471	5.03479902941177	5.1020405	4.80620755882353	5.00107658823529	5.21474197058824	5.2020625	5.55395564705882	5.50312920588235	5.45366241176471	4.95104667647059	5.04344382352941	4.92672829411765	5.33396441176471	5.10615797058824	5.52260467647059	5.07801520588235	4.97562997058824	5.54541252941176	4.94969452941177	5.02653591176471	4.91918232352941	5.19685467647059	5.17902973529412
ABHD17A	9.22856664705882	9.55715388235294	9.75260841176471	9.54410420588235	9.28255611764706	9.85062082352941	9.70328402941176	10.0995234117647	9.50869441176471	9.75994282352941	9.50492547058824	9.47707991176471	9.766192	9.50251261764706	9.68557652941177	9.49362814705882	9.53210705882353	9.61693461764706	9.65158985294118	9.5515355	9.49467911764706	9.599246	9.67365123529412	9.37751341176471	9.68695752941176	9.2353475	9.40308994117647	9.62287802941177	9.57857270588235	9.33617894117647	9.60307191176471	9.33759035294118	9.26126614705882	9.524612
ABHD17B	7.00971444117647	6.95906344117647	6.72826979411765	6.89526402941176	7.44592370588235	7.12359532352941	7.01086841176471	7.11402314705882	7.36433485294118	7.06360829411765	6.95119732352941	6.97662364705882	6.55586011764706	7.1134415	7.44443147058823	7.51741394117647	7.30148005882353	6.96948023529412	7.22190738235294	7.38541158823529	6.92607411764706	7.045967	7.10722532352941	7.1401255	6.98261376470588	7.08944497058823	7.24308926470588	6.74323267647059	7.02433467647059	7.08554164705882	6.81631279411765	6.99007764705882	6.90139385294118	6.72064141176471
ABHD17C	10.5619651470588	11.7547540882353	11.0250543823529	11.5788624411765	11.8685029117647	11.7928168529412	11.8774342941176	11.6833885882353	12.0413133529412	12.0512607352941	11.7050429411765	11.8330867352941	9.39630808823529	11.9008408235294	12.0863446470588	12.1411585588235	12.0736633529412	11.1674646764706	11.8949893529412	11.6341229411765	11.6962292941176	11.7268853235294	11.8385845588235	12.0799475882353	11.2493711176471	11.7675785882353	11.6432155294118	10.9010420882353	11.1390663823529	11.2691765	11.3927485	11.3281823235294	11.4198644411765	11.2346783235294
ABHD2	8.19213429411765	8.91719617647059	8.22394232352941	8.06992894117647	8.36282029411765	8.18025135294118	7.92506270588235	7.60213470588235	8.16068905882353	8.13520273529412	7.91702005882353	7.97484838235294	8.20781535294118	8.00735761764706	8.00129832352941	8.23049564705882	8.10347970588235	8.49633847058823	8.42449879411765	7.78684	8.41298982352941	8.58785861764706	9.09990414705882	9.45168758823529	9.33617894117647	9.39568114705882	8.50467176470588	8.47710214705882	8.42001155882353	8.64021	8.71124005882353	9.06512791176471	8.04924138235294	9.05434220588235
ABHD3	11.0347604705882	11.2360367352941	10.8207171176471	11.7928168529412	12.0023437058824	11.9819342941176	11.8710639117647	11.3791894411765	11.9657909117647	12.2238202058824	12.0091904411765	11.9239747647059	10.3704490882353	12.2041036764706	12.1736707058824	12.2588366764706	11.8633340588235	11.5475409411765	11.9301744117647	12.0673948529412	11.6296419117647	11.3852748529412	11.0483937941176	11.0636982352941	10.5664204411765	11.3343294411765	11.3265019705882	9.95236079411765	10.9125113823529	10.7166740588235	9.8114165	11.5543336176471	10.6863829705882	10.8195271470588
ABHD4	6.69151497058824	7.16252694117647	6.9475385	7.18037505882353	6.885313	7.42541570588235	7.19167014705882	7.08457758823529	7.47981755882353	7.28186508823529	7.12394191176471	7.00742508823529	7.30250229411765	7.12049405882353	7.181408	7.30932911764706	6.99201052941176	7.26826617647059	7.31977861764706	7.54246105882353	7.21598676470588	7.11890964705882	7.28968017647059	7.31767435294118	7.17528232352941	7.07929758823529	7.31250514705882	7.03862982352941	6.72795229411765	6.93020935294118	6.90058711764706	7.18384311764706	7.14808255882353	6.80885379411765
ABHD5	6.22508326470588	6.57943355882353	5.73806388235294	6.96225488235294	7.10075514705882	7.2860005	6.87797405882353	6.81312961764706	7.25689482352941	7.67496873529412	6.61073702941176	6.72043226470588	6.83505247058824	6.70316711764706	7.41752688235294	7.51313526470588	7.30727402941177	6.66239297058824	7.10755441176471	6.71805676470588	6.62147314705882	6.561826	6.64645094117647	6.52730073529412	5.91401805882353	6.57943355882353	6.6388275	6.43123726470588	6.35987882352941	6.4906735	6.12591576470588	6.40009658823529	6.37170811764706	6.49175973529412
ABHD6	6.67714205882353	6.87471197058824	6.26795438235294	7.23490326470588	7.53639785294118	7.28836002941176	7.01451829411765	7.07542044117647	7.29177135294118	7.52223629411765	7.13249564705882	6.97534117647059	7.52576405882353	7.16850888235294	7.37371191176471	7.40798488235294	7.49588576470588	7.06622961764706	6.70473320588235	7.02104744117647	7.148643	6.89776964705882	6.48317185294118	6.61331091176471	6.5526065	7.11611567647059	6.53172794117647	6.78283967647059	6.72766170588235	6.90087241176471	6.90561029411765	6.568194	6.70821276470588	7.09581579411765
ABHD8	4.73963538235294	4.55218011764706	4.70193447058824	4.76568155882353	4.45543317647059	4.81859585294118	4.77698470588235	4.84493102941176	4.52576591176471	4.74688020588235	5.13939035294118	4.88929835294118	5.0023815	4.91845661764706	4.83331820588235	4.2796255	5.00748817647059	4.61949479411765	4.44102052941177	4.57905817647059	4.59084244117647	4.41762305882353	4.49494752941176	4.85016145588235	4.42349644117647	4.74136255882353	4.52808044117647	4.61613717647059	4.76250170588235	4.6239105	4.76344997058824	4.732467	4.72943132352941	4.68881888235294
ABI1	8.05043567647059	7.86818376470588	7.96232802941176	7.91410341176471	8.10814214705882	7.95394217647059	7.88503332352941	7.94806176470588	8.12337832352941	7.94768767647059	7.94097229411765	8.04385517647059	7.79397002941176	8.09573897058823	8.01980285294118	8.08505085294118	8.05083670588235	7.71210770588235	7.84011782352941	7.79356105882353	8.03848355882353	8.00387411764706	7.92180985294118	7.79641985294118	7.96046561764706	8.11954288235294	7.75773444117647	7.83117708823529	8.20863764705882	7.89619261764706	7.81647761764706	8.01513070588235	7.84085067647059	7.81689217647059
ABI2	7.20187720588235	6.97991335294118	7.40968814705882	6.91140708823529	6.77949591176471	6.85497158823529	6.93899058823529	6.54840423529412	6.88742641176471	6.90464167647059	7.05569791176471	7.0053365	7.32038332352941	6.82415932352941	6.83773988235294	6.77977467647059	6.78312988235294	6.90894470588235	7.01817894117647	7.01537767647059	6.99042644117647	6.94154244117647	7.11954208823529	6.97753147058823	7.38249888235294	7.05491447058824	7.26910655882353	7.26853532352941	6.93711979411765	7.14552682352941	7.242818	7.14040838235294	7.23238994117647	7.20437511764706
ABI3	6.68087226470588	6.993355	7.06732179411765	7.09511920588235	6.87717476470588	7.40108472058824	6.905998	7.26881802941177	7.35727744117647	6.99065929411765	6.77116417647059	7.03141079411765	6.42505435294118	6.90748082352941	7.03952217647059	6.99427094117647	7.05067214705882	7.58590282352941	7.35186335294118	6.70316711764706	6.66345011764706	7.00742508823529	7.08863705882353	6.81712247058824	6.76812452941176	6.46800420588235	6.5879245	6.8731885	6.67357705882353	6.89077385294118	6.89184244117647	6.76522147058824	6.97696135294118	6.82252382352941
ABI3BP	5.35024576470588	5.00038685294118	5.06904088235294	5.91949691176471	5.661559	5.56769247058824	5.77522744117647	5.37292008823529	5.75082285294118	5.6548275	6.09087576470588	5.87004426470588	6.55922326470588	5.83378388235294	5.51085332352941	5.401875	5.77579873529412	5.77332482352941	5.62975214705882	5.65282197058823	5.53920002941176	5.44076035294118	4.19169358823529	5.42235908823529	4.82607179411765	4.52372902941176	4.61949479411765	4.80542535294118	5.02592855882353	4.93934858823529	4.85886908823529	4.78150223529412	5.20130014705882	4.65565579411765
ABL1	9.77935358823529	9.59328476470588	9.13230685294118	10.4223875882353	9.43437382352941	9.90482	9.95236079411765	9.54482267647059	9.85295138235294	9.87626032352941	10.0700948529412	9.73569573529412	10.9224860882353	9.59998244117647	9.84397520588235	9.8191690882353	9.85817467647059	9.36861658823529	10.1015805882353	10.1950070882353	10.0320384705882	9.49894141176471	9.12341679411765	9.75337552941176	9.33891888235294	9.44201958823529	9.28576664705882	9.54334811764706	9.42977391176471	9.59436102941176	9.22002173529412	9.05642082352941	9.32440317647059	9.40118061764706
ABL2	7.12271032352941	7.54769597058824	7.19072352941176	7.23856452941176	6.96372285294118	6.93449702941176	7.05207232352941	6.64916626470588	7.07416370588235	6.93796088235294	7.14683197058824	7.07929758823529	8.02555970588235	7.17626070588235	7.02781388235294	7.11890964705882	6.99245973529412	7.33163617647059	7.72520452941176	7.18200908823529	7.22918785294118	7.2860005	6.85737991176471	7.10097338235294	7.35186335294118	7.18468182352941	7.25285776470588	7.45568926470588	6.96856197058823	7.27336629411765	7.4125895	7.07270714705882	7.50672429411765	7.26425520588235
ABLIM1	10.4502573823529	10.3704490882353	9.80713197058824	10.3123608529412	10.5556766176471	10.4856284705882	10.6073509411765	10.0821874411765	10.4447828823529	10.5649878823529	10.3657095882353	10.5894202058824	10.3038431470588	10.5348856470588	10.5270507058824	10.5425661176471	10.4197755588235	10.4154314705882	10.6874144705882	10.3667346176471	10.3914862941176	10.6054432058824	10.975461	11.4020556176471	9.99735076470588	11.2920036176471	11.1171069705882	9.74508329411765	10.7945496470588	10.5985720882353	10.1586156470588	10.7495250294118	10.0626998529412	10.8207171176471
ABLIM2	6.25335244117647	6.12406855882353	5.81004041176471	5.76587058823529	5.80063820588235	6.077717	5.92901614705882	6.13308452941176	5.90611176470588	6.12406855882353	5.92601720588235	5.90723061764706	5.58486841176471	5.94370241176471	6.07147855882353	6.24230514705882	6.08871305882353	5.77813779411765	5.87516391176471	5.79538694117647	5.88078673529412	6.00642538235294	5.95406355882353	6.26029647058824	6.29667055882353	6.10764402941177	6.16122970588235	6.09380367647059	6.21995867647059	6.14863441176471	6.22179047058824	5.77841885294118	6.27411711764706	6.09968108823529
ABLIM3	6.44082352941177	6.58732967647059	6.27300479411765	7.52519205882353	7.03597541176471	6.79477005882353	7.00742508823529	7.19111170588235	7.288659	7.03654991176471	7.73046782352941	6.70611991176471	8.09616838235294	7.42301541176471	6.95291105882353	6.85856223529412	7.41351676470588	7.15085629411765	7.08137229411765	7.17722176470588	7.25374355882353	6.95218520588235	7.43249379411765	6.30476655882353	6.66810847058824	7.524006	6.92953544117647	7.35404623529412	5.89155961764706	6.29551447058823	6.50773979411765	7.07507361764706	6.36620611764706	6.74323267647059
ABO	5.68898444117647	6.06917347058824	5.70804588235294	5.903551	6.19216564705882	5.86776179411765	6.10167432352941	6.47263226470588	6.273562	5.71328020588235	6.05842735294118	6.01469041176471	5.84746717647059	6.34343329411765	6.25215908823529	6.24104638235294	6.03505326470588	5.82183802941177	6.20248476470588	6.17605808823529	6.0374975	6.06345688235294	5.85806626470588	6.23112958823529	6.19751958823529	6.18615211764706	5.73944311764706	5.81950132352941	6.10790861764706	5.85288352941176	6.08595597058823	6.19496952941176	5.97691488235294	5.90963685294118
ABR	8.65606141176471	9.00625923529412	8.63395085294118	8.87999979411765	8.79235085294118	9.19979841176471	9.15785323529412	8.98274267647059	9.25515332352941	9.29580873529412	8.98667302941177	8.904629	8.69006985294118	9.08350105882353	9.16952405882353	9.43878285294118	9.157264	8.6549385	9.01097452941177	8.83432952941176	8.68963085294118	8.80998088235294	8.6344225	9.001927	8.81594532352941	9.32634014705882	8.53851485294118	8.68752408823529	8.95803005882353	9.07697370588235	8.92728208823529	8.46740647058824	8.75707270588235	8.93844102941176
ABRA	3.26821758823529	3.41219305882353	3.42429023529412	3.48657411764706	3.53632323529412	3.34972952941176	3.49731105882353	3.41322517647059	3.41549370588235	3.423254	3.45026258823529	3.37329223529412	3.61142173529412	3.50404126470588	3.28231941176471	3.38640461764706	3.42668394117647	3.37696902941176	3.64208629411765	3.42610282352941	3.56582323529412	3.29273591176471	3.38723411764706	3.33023594117647	3.48235732352941	3.51038785294118	3.37802905882353	3.59968594117647	3.48430358823529	3.34025520588235	3.40318117647059	3.28406785294118	3.42862123529412	3.29794870588235
ABRACL	12.0799475882353	11.4695657647059	11.6296419117647	11.5226540588235	11.6173694411765	11.3791894411765	11.1649554117647	11.5020517941176	11.5316979117647	11.5497537941176	11.3019284117647	11.3892865588235	9.62658111764706	11.3505828529412	11.5475409411765	11.6341229411765	11.3654858823529	10.7978995588235	11.1187495	11.0904323823529	11.6364218823529	11.3711930882353	10.6635691176471	10.8085529705882	11.3446093529412	11.2958789411765	10.4856284705882	11.3831328823529	11.6897759117647	11.2216812352941	11.2144170882353	11.1759790294118	11.2463720294118	10.8541656470588
ABT1	9.41469279411765	9.49980352941176	9.72960732352941	9.00050058823529	9.09490252941177	9.27415682352941	9.21065647058824	9.41059091176471	9.20674520588235	9.20332417647059	8.77629141176471	9.31415988235294	8.69564176470588	8.88043873529412	9.10266376470588	9.37970194117647	9.26751958823529	9.28160155882353	9.21531294117647	9.05687191176471	9.05687191176471	9.32927876470588	9.59642926470588	9.62914091176471	8.89069323529412	9.21882411764706	9.31582435294118	9.11774891176471	9.47203647058824	9.42441517647059	9.27290620588235	8.84262247058824	9.48842097058824	9.25984447058823
ABTB1	5.65498526470588	5.69263958823529	5.52529864705882	5.43743679411765	5.36275152941176	5.74088917647059	5.60081061764706	5.71951552941176	5.52135829411765	5.50968144117647	5.57139329411765	5.50942102941177	5.71041429411765	5.49731335294118	5.61075802941176	5.49018302941176	5.67035344117647	5.63884664705882	5.62143476470588	5.58058761764706	5.46355211764706	5.63751291176471	5.83237417647059	5.66134479411765	5.41217932352941	5.62844523529412	5.618496	5.53972085294118	5.6548275	5.42235908823529	5.51654608823529	5.48759314705882	5.59373511764706	5.51770958823529
ABTB2	6.68745941176471	6.65502832352941	6.43239741176471	6.57735129411765	6.47762285294118	6.48855276470588	6.48878735294118	6.37249702941176	6.65339338235294	6.55360517647059	6.3483475	6.46143985294118	6.02935029411765	6.47671082352941	6.74586894117647	6.76567752941176	6.26936094117647	6.52329320588235	6.53887567647059	6.65613402941176	6.56456205882353	6.66323505882353	6.7736655	6.71607761764706	6.32991608823529	6.5328185	6.30476655882353	6.38680164705882	6.71287788235294	6.53916805882353	6.48099567647059	6.38916505882353	6.36694694117647	6.32618602941176
AC000111.3	3.14893779411765	3.12071888235294	3.16731097058824	3.05769717647059	3.00717017647059	3.25183585294118	3.363183	3.2310635	3.18804132352941	3.15129558823529	3.0307745	3.06361608823529	3.17903808823529	3.16014441176471	3.26015417647059	3.25565364705882	3.08903164705882	3.65431197058824	3.13726905882353	3.31373344117647	3.08706573529412	3.18109114705882	3.33787038235294	3.37890879411765	3.09649905882353	3.17038955882353	3.22064029411765	3.10198079411765	3.1257075	3.20852817647059	3.13851302941176	3.10401526470588	3.31270402941176	3.22064029411765
AC002059.10	4.82269147058824	4.80094626470588	5.12578188235294	4.77947852941176	4.76519026470588	4.79567117647059	4.86518052941176	4.90595767647059	5.13318144117647	4.94942617647059	4.91150929411765	4.89667679411765	4.86798305882353	5.04758108823529	4.78722135294118	5.43116238235294	4.895514	4.89823326470588	4.95544317647059	4.92212879411765	5.04534355882353	4.68325914705882	4.87106644117647	5.10588741176471	4.91826020588235	4.98898579411765	4.78775426470588	5.00616085294118	4.86878867647059	5.01383317647059	4.94942617647059	4.72125526470588	4.64458585294118	4.661439
AC002064.5	3.87297685294118	3.79674555882353	3.84836802941176	3.86583841176471	4.18683505882353	4.11074932352941	4.21205064705882	3.84089285294118	4.04733226470588	3.80459202941176	3.78797420588235	3.93325767647059	3.86536964705882	3.99944714705882	3.98400552941176	4.03362638235294	3.78093805882353	3.95335217647059	3.84836802941176	3.59335747058824	3.97096235294118	4.24958429411765	3.94560691176471	3.67589141176471	3.97714994117647	4.37450767647059	3.78166467647059	4.18591173529412	3.95868776470588	4.13404297058824	4.36532932352941	4.09342120588235	3.80958347058824	4.02429233823529
AC002310.12	5.51461416176471	4.76568155882353	4.83968991176471	5.08096891176471	5.03822447058824	4.90963402941177	4.42906644117647	5.40614964705882	4.87621567647059	4.89231164705882	5.04414591176471	4.609072	4.45955947058824	4.97179805882353	5.07456323529412	4.82607179411765	4.75178788235294	4.14508108823529	4.55034758823529	4.59062594117647	4.97155673529412	4.72473735294118	4.89612579411765	5.01645808823529	4.66402120588235	4.36096097058824	4.72020485294118	4.80071355882353	5.11333861764706	4.53629273529412	4.46071302941176	5.71065517647059	4.99970029411765	5.34578458823529
AC002310.7	4.58521852941176	5.15032373529412	4.96618876470588	4.56966638235294	4.39444332352941	5.49360652941176	4.712472	4.74371638235294	4.69127302941176	4.86850132352941	4.84725238235294	4.86132755882353	4.34129947058824	4.73942079411765	4.66985623529412	5.07229852941177	5.11815855882353	4.95516602941176	5.20587558823529	4.61923673529412	4.45834197058824	4.94862697058824	4.75319702941176	4.88879208823529	4.63497073529412	4.30211867647059	4.680207	4.45262702941176	4.86665973529412	4.52166655882353	4.77728314705882	4.75977188235294	4.43698482352941	4.53080326470588
AC003973.4	3.61417273529412	3.74193079411765	3.55590638235294	3.50841158823529	3.79488661764706	4.01971532352941	3.69329455882353	3.59968594117647	3.66682285294118	3.83113244117647	3.59968594117647	3.62853532352941	3.57601911764706	3.64529597058824	3.58639208823529	3.69999670588235	3.60416917647059	3.432246	3.47007105882353	3.59119758823529	3.67917341176471	3.25809552941176	3.5264405	3.96403976470588	3.63646576470588	4.17167402941176	3.69752691176471	3.41792211764706	3.67738847058824	3.59830055882353	3.67493417647059	3.57973761764706	3.4589905	3.73577073529412
AC003986.5	5.53898235294118	5.68027755882353	5.31394961764706	5.44502117647059	5.16311332352941	5.47475035294118	5.0623195	5.35778747058824	5.25484732352941	5.42917282352941	5.02308944117647	4.95193882352941	5.22186061764706	5.06700505882353	5.31869076470588	5.483835	5.18838041176471	5.49658223529412	5.70262658823529	5.38843464705882	5.35816314705882	5.69469911764706	5.8381945	5.41028535294118	5.302191	5.77132544117647	5.64733835294118	5.25041041176471	5.04344382352941	5.83596688235294	5.43662876470588	5.58667382352941	5.29377811764706	5.37489567647059
AC003989.4	6.30613182352941	6.46665838235294	6.29365029411765	5.89396267647059	6.11554964705882	6.23766638235294	6.08365008823529	6.294405	6.06504041176471	5.89424685294118	5.97882188235294	5.94723441176471	5.99433529411765	6.03576514705882	5.75810547058824	6.25416976470588	6.17222141176471	6.43090220588235	6.20792088235294	6.11352397058824	6.25117508823529	6.41309747058824	6.75613808823529	6.19454047058823	6.21222444117647	6.46122523529412	6.44296402941176	5.89975858823529	6.49481282352941	6.53657217647059	6.21632885294118	6.44974702941176	6.16304	6.03702191176471
AC004158.3	3.90030435294118	3.69512952941176	3.57675470588235	3.70711029411765	3.73785202941176	3.60000405882353	3.71376947058824	3.63559811764706	3.54461061764706	3.61692205882353	3.67010235294118	3.67617938235294	3.71510664705882	3.64638482352941	3.58358935294118	3.59197094117647	3.69081558823529	3.636288	3.60237561764706	3.75815914705882	3.61901717647059	3.56988820588235	3.61472058823529	3.46678602941176	3.62035320588235	3.66833388235294	3.93155438235294	3.57851720588235	3.64304717647059	3.83278861764706	3.50379361764706	3.51353044117647	3.49462044117647	3.72365185294118
AC004490.1	4.80848261764706	4.50879444117647	4.68206667647059	4.62585473529412	4.61665708823529	4.56679523529412	4.79878335294118	4.992063	4.74723317647059	4.5935945	4.77239285294118	4.56000238235294	4.89326932352941	4.83167026470588	4.73490208823529	4.69067376470588	4.71950770588235	4.72085438235294	4.51796982352941	4.57701091176471	4.63370047058824	4.89231164705882	4.63442205882353	4.73668729411765	4.627726	4.60347541176471	4.84808135294118	5.04597655882353	4.75033270588235	4.62787376470588	4.77396173529412	4.83268338235294	4.68678661764706	4.79740205882353
AC004538.3	3.9653805	4.085217	4.19275832352941	4.09368464705882	3.99540641176471	4.20870908823529	3.81207164705882	4.01211861764706	3.99237835294118	4.00860244117647	3.66215567647059	3.83258323529412	3.86279010294118	3.98130491176471	4.18458994117647	3.97637664705882	4.08348797058824	3.91850311764706	3.8260455	3.90330867647059	3.87133852941176	3.74216294117647	3.66890452941176	3.78690682352941	4.08679752941176	3.87588176470588	4.12106970588235	4.13161294117647	4.07755067647059	4.03920114705882	3.95839505882353	3.91779079411765	3.93264264705882	4.01362717647059
AC004692.5	7.36526847058824	7.39889629411765	7.77733026470588	7.08944497058823	7.40639170588235	7.28140316176471	7.07807985294118	7.96502864705882	7.34382870588235	7.16734991176471	7.23674994117647	7.44443147058823	7.09893508823529	7.28836002941176	7.22241326470588	7.45503123529412	7.37661070588235	7.04070494117647	7.41448288235294	7.21042144117647	6.89263211764706	7.48841847058824	7.58520020588235	7.61211758823529	7.69408344117647	7.57454752941177	7.12872208823529	7.49703829411765	7.58339155882353	7.40363958823529	7.45634058823529	7.82053502941177	7.30184405882353	7.05207232352941
AC004941.5	8.01837876470588	7.86353941176471	8.26648794117647	8.04204982352941	8.28016370588235	7.84299697058823	7.79998347058824	7.87979838235294	7.53196985294118	7.77906879411765	7.86174202941177	7.98943552941176	8.32794091176471	7.94456988235294	7.68856217647059	8.00694238235294	7.87308479411765	8.28882444117647	7.98137070588235	7.95608097058824	7.98255597058824	8.16036576470588	8.45904488235294	8.45158152941177	8.20813379411765	8.23295738235294	8.31437388235294	8.28170920588235	8.09462879411765	8.52555426470588	8.38572426470588	8.75657323529412	8.06703329411765	8.57850020588235
AC004951.6	6.98950961764706	6.80102416176471	6.48557617647059	6.08260494117647	5.45938108823529	5.84037955882353	5.83900511764706	5.40395538235294	5.38634344117647	6.47905008823529	5.96877520588235	6.24493044117647	5.31594897058824	5.24572567647059	6.46608517647059	6.09827173529412	5.62264073529412	6.16783861764706	5.92981982352941	5.30533870588235	6.02472126470588	6.16087776470588	5.88423144117647	5.78550673529412	5.90135364705882	5.74252726470588	5.63418820588235	6.70353311764706	6.70577385294118	5.59539608823529	6.29025076470588	5.46674308823529	5.69490744117647	5.47123520588235
AC005162.4	5.15637364705882	5.49541058823529	5.28714682352941	5.09566317647059	4.97492464705882	5.37385305882353	5.27312679411765	5.11044185294118	5.25930279411765	5.16713597058824	5.07134561764706	5.26190058823529	4.99947388235294	4.79516905882353	5.32981711764706	5.35208411764706	5.06117876470588	5.13008332352941	5.37519835294118	5.42567388235294	5.24795564705882	5.52910235294118	5.26493255882353	5.29188414705882	5.095068	5.22395067647059	4.99895229411765	4.97799826470588	5.39064911764706	5.15992202941176	5.19829379411765	4.95940764705882	5.19021679411765	5.03479902941177
AC005224.2	3.94943155882353	3.77998570588235	3.76107076470588	3.82199638235294	3.95175282352941	3.55107142647059	3.67333497058824	3.5830225	3.76924864705882	3.86052644117647	3.94748985294118	3.7989545	3.64448291176471	4.23562173529412	4.1430475	4.05104720588235	4.13273888235294	3.76546408823529	3.46640652941176	3.78596732352941	4.13224435294118	3.78475676470588	3.69852411764706	4.17263744117647	4.12906558823529	4.20430858823529	4.21293167647059	3.90598176470588	3.6226425	4.24691652941176	3.98963582352941	3.94177876470588	3.76045191176471	4.22541938235294
AC005256.1	6.19707108823529	6.00794360294118	6.11148367647059	6.01384591176471	5.79088447058824	6.03702191176471	5.985336	5.99172402941177	6.03033967647059	5.89304305882353	5.78662714705882	5.92518232352941	5.68616447058824	5.86560923529412	5.97406244117647	5.94998588235294	6.1412735	5.73654405882353	6.00757955882353	5.955108	5.84893855882353	6.37795591176471	6.16105373529412	5.95697335294118	5.93215505882353	6.18440982352941	5.86070941176471	6.07258064705882	6.17572335294118	6.12041941176471	5.91035991176471	6.25545414705882	5.85806626470588	6.15391697058824
AC005306.3	5.93601779411765	5.85575017647059	5.51343673529412	5.88377964705882	5.88397761764706	6.11961170588235	5.83596688235294	6.04136826470588	6.09066655882353	5.541697	5.97670255882353	6.08735058823529	5.67834391176471	5.88847491176471	5.99068035294118	6.00862435294118	6.43600673529412	5.92489841176471	5.92601720588235	5.87867591176471	5.76123238235294	6.08096070588235	5.88994020588235	5.75109558823529	5.83688382352941	5.92035882352941	5.52163164705882	5.98083817647059	5.89452329411765	5.76272642647059	5.73121108823529	5.63541979411765	5.92206573529412	6.11073073529412
AC005498.3	4.11974379411765	4.71461779411765	4.48290038235294	4.32879194117647	4.06766664705882	4.58694244117647	4.57383779411765	4.60200017647059	4.46099388235294	4.67143423529412	4.56609123529412	4.64235694117647	4.73884329411765	4.40296544117647	4.69221744117647	4.60347541176471	4.57543864705882	4.59336379411765	4.55719561764706	5.27444602941176	4.42016417647059	4.52401364705882	4.48344061764706	4.82699820588235	4.62996691176471	4.65955076470588	4.54133344117647	4.65988958823529	4.32037982352941	4.35237788235294	4.34880894117647	4.32153070588235	4.56898555882353	4.63323967647059
AC005523.2	6.76055370588235	6.46379638235294	6.39599592647059	6.08896	6.66979094117647	6.63793120588235	6.58001244117647	6.03771582352941	6.00804335294118	6.69526111764706	6.10059447058824	6.56155991176471	5.81584902941176	6.19113335294118	6.624699	7.07640741176471	6.50748908823529	6.45028232352941	6.41268452941176	6.59915435294118	6.15367594117647	6.46932423529412	6.14001620588235	7.30114620588235	6.16857635294118	6.22385776470588	6.77202773529412	6.04705755882353	6.52083470588235	6.50337364705882	6.43626905882353	6.43090220588235	6.45794811764706	5.96103173529412
AC005523.3	5.87738167647059	6.39065973529412	5.95080770588235	5.85259073529412	5.71409767647059	6.34138123529412	5.97957220588235	6.09764529411765	5.86721435294118	6.23231170588235	5.76522582352941	5.86512411764706	5.59175152941176	6.03760666176471	6.11623497058824	6.11742235294118	5.98058152941177	6.19519844117647	6.39299967647059	6.26562532352941	5.94133647058823	6.005965	6.66979094117647	6.29283667647059	5.67590879411765	5.90135364705882	6.24473547058824	5.91715002941176	6.11575241176471	5.98417717647059	5.793934	6.19430464705882	5.92647197058823	6.00389273529412
AC005537.2	3.5830225	3.5468195	3.77636632352941	3.96189447058824	3.74805785294118	3.83788485294118	3.62035320588235	3.81435932352941	3.73846358823529	3.68016488235294	3.62547238235294	3.62879920588235	3.73188038235294	3.62904891176471	3.51930314705882	3.60210473529412	3.57626729411765	3.52404898529412	3.85187782352941	3.68655167647059	3.59561867647059	3.92113823529412	3.80621238235294	3.61692205882353	3.72169170588235	4.01530764705882	3.79104608823529	3.71242035294118	3.67718888235294	3.672249	3.71312329411765	3.75173897058824	3.89647132352941	3.83278861764706
AC005592.3	4.24036129411765	3.87082164705882	3.72315582352941	3.69651782352941	3.96189447058824	4.0435855	3.93696505882353	3.99386961764706	3.80696794117647	3.80696794117647	3.49438705882353	3.73359985294118	3.72062464705882	3.67468970588235	3.802579	3.99891505882353	3.75751641176471	3.90380523529412	3.72756458823529	3.80646711764706	3.82982341176471	3.66961647058824	4.00478747058824	3.85148435294118	3.87908076470588	4.16854861764706	3.99492997058824	3.72679423529412	3.73951305882353	4.00806232352941	3.71376947058824	3.69048932352941	4.0299635	3.75502667647059
AC005606.14	4.34386717647059	4.51617144117647	4.14056208823529	4.26502897058824	4.66346508823529	4.27873911764706	4.87467923529412	4.24721029411765	4.04007188235294	4.3014015	4.1078015	4.35976994117647	3.80430573529412	4.30337985294118	4.83623773529412	4.41401426470588	4.44829376470588	4.10348479411765	4.70923185294118	4.42869394117647	4.25299926470588	4.59772385294118	4.84465620588235	4.26018673529412	4.12671658823529	4.40270797058824	4.02642773529412	4.34826802941176	4.50528079411765	4.39302652941176	4.29531626470588	4.4037725	4.21550741176471	4.51506585294118
AC005754.7	3.79153482352941	3.66305805882353	3.88631976470588	3.77258467647059	3.75029879411765	3.86888870588235	3.79319244117647	3.97915773529412	3.75249691176471	3.809145	3.67257373529412	3.88897614705882	3.66270847058824	3.86158532352941	3.74854426470588	3.72017717647059	3.66710547058824	3.8832615	3.86315047058824	3.84859473529412	3.78775411764706	3.97374038235294	3.84810891176471	3.77972444117647	3.77816370588235	3.94075458823529	3.66738732352941	3.73951305882353	3.72479514705882	3.81595391176471	3.74037147058824	4.08348797058824	3.74586508823529	3.84810891176471
AC005785.2	4.99947388235294	5.07801520588235	4.78315788235294	5.13715852941176	4.93964458823529	5.29641329411765	4.80929347058824	5.26354588235294	5.41063892647059	4.74734467647059	4.94147597058824	5.15964820588235	4.88724323529412	5.15858108823529	5.16625358823529	5.26458358823529	5.00038685294118	5.2122195	5.10007017647059	5.07443969117647	5.25596423529412	5.14760094117647	5.07385835294118	5.40366597058824	5.09566317647059	5.37519835294118	5.07431614705882	5.059421	4.82752794117647	5.23614744117647	5.07251941176471	5.07801520588235	5.29600105882353	5.09645132352941
AC005838.2	3.48595814705882	3.82698135294118	3.63867229411765	3.54228402941176	3.41522120588235	3.61348352941176	3.58011910294118	3.8446205	3.68764632352941	3.86776335294118	3.60825291176471	3.58217947058824	3.59730552941176	3.63673576470588	3.60969814705882	3.76058370588235	3.71993829411765	3.29374811764706	3.66833388235294	3.46948620588235	3.51088761764706	3.79153482352941	3.61954288235294	3.65665158823529	3.56126026470588	3.96601705882353	3.42532555882353	3.6611195	3.74086261764706	3.65292429411765	3.77752388235294	3.66533473529412	3.64076464705882	3.60449747058824
AC006026.13	7.72173870588235	6.27711282352941	6.03655782352941	6.91296941176471	7.66835417647059	7.15054373529412	6.94154244117647	7.8474015	7.76756373529412	7.00884194117647	7.21388270588235	6.99120529411765	5.38634344117647	7.12628929411765	5.66184885294118	5.21961535294118	7.22355647058824	5.44189444117647	6.62022894117647	5.36577294117647	6.973825	7.72254407352941	7.451004	7.86214908823529	7.13266244117647	7.625495	6.03771582352941	6.95266132352941	8.42408735294118	7.39435991176471	5.67590879411765	5.01747002941176	5.60288017647059	5.68727141176471
AC006129.2	3.84243964705882	3.7778415	3.91243470588235	3.46300267647059	3.54967826470588	3.93822788235294	3.85647917647059	4.02899894117647	3.83305685294118	3.89427894117647	3.68390964705882	3.93116820588235	3.41150832352941	3.97324738235294	3.85559314705882	3.56387652941176	3.89445911764706	4.38223258823529	3.92585694117647	3.58358935294118	3.80890205882353	3.59586770588235	3.86776335294118	3.53175108823529	3.423254	3.66738732352941	3.65783967647059	3.49675202941176	3.47907	3.50597302941176	3.27431158823529	3.45542923529412	3.60881455882353	3.73665541176471
AC006538.1	4.00232538235294	4.03495164705882	3.92566214705882	4.06632523529412	4.13769564705882	4.03261255882353	4.22090008823529	4.30094388235294	4.06396823529412	3.81663738235294	4.15777873529412	4.13161294117647	4.06841082352941	4.30533997058824	4.17767882352941	4.12106970588235	4.07479594117647	4.21321244117647	3.91713244117647	4.05713611764706	3.94571820588235	4.13899385294118	4.34941623529412	4.23423255882353	4.19972323529412	4.11382508823529	3.73846358823529	4.21924979411765	4.24795976470588	4.12906558823529	4.20418169117647	3.99398551470588	4.08698802941176	3.99774252941176
AC007228.11	5.82183802941177	5.88597811764706	6.11554964705882	5.68404879411765	5.79446611764706	6.13308452941176	5.80648379411765	5.78016532352941	6.15472979411765	5.81186526470588	5.82639805882353	5.75012188235294	5.801454	5.89424685294118	5.85691032352941	5.83900511764706	6.17785811764706	5.66004	5.87081455882353	5.90662182352941	5.95721120588235	5.93694579411765	5.85441835294118	5.50312920588235	5.85259073529412	5.91401805882353	5.77963355882353	5.73121108823529	5.78281211764706	5.90579923529412	5.88712535294118	5.65383158823529	5.69823617647059	5.70530538235294
AC007255.8	5.57139329411765	5.01434708823529	5.37995535294118	4.93392420588235	5.10449682352941	5.32810926470588	5.54773914705882	5.12691167647059	5.15461244117647	5.19182467647059	4.8625725	5.20781194117647	4.69396576470588	4.96195691176471	4.91944244117647	5.24927558823529	4.85908232352941	4.83370941176471	4.65347541176471	4.95036744117647	4.92436785294118	5.29994458823529	5.10053852941176	5.01544555882353	4.91845661764706	4.98800682352941	5.0282065	5.06847247058823	5.08934264705882	5.09205438235294	5.49855132352941	4.96133882352941	5.19314629411765	4.90850123529412
AC007292.3	5.41507244117647	5.45911458823529	5.55701014705882	5.42095573529412	5.23397329411765	5.2374975	5.64311494117647	5.5286275	5.30989276470588	5.47921452941176	5.26475807352941	5.23840373529412	5.26458358823529	5.27518320588235	5.38752802941176	5.51893979411765	5.34227794117647	5.31843647058824	5.48596729411765	5.21532894117647	5.19428508823529	5.46449382352941	5.57052929411765	5.70209729411765	5.56743435294118	5.46614402941176	5.40971632352941	5.23397329411765	5.48229905882353	5.48549794117647	5.21554905882353	5.40671823529412	5.25363826470588	5.41243020588235
AC007349.5	3.29848876470588	3.55120091176471	3.36930661764706	3.56931014705882	3.44159061764706	3.47730811764706	3.31270402941176	3.43835929411765	3.50812470588235	3.33127670588235	3.39325347058824	3.262248	3.35082805882353	3.37353497058824	3.56360535294118	3.28085323529412	3.36854832352941	3.18109114705882	3.30975591176471	3.18109114705882	3.37093873529412	3.35641117647059	3.28163423529412	3.41549370588235	3.11441782352941	3.30719908823529	3.25227197058824	3.51268152941176	3.24701458823529	3.28337961764706	3.58435552941176	3.63024485294118	3.42562873529412	3.28456235294118
AC007362.3	4.13555544117647	4.2266935	4.37500935294118	4.12017567647059	4.24011432352941	4.28471197058824	4.25488164705882	4.19928752941177	4.13404297058824	4.22323544117647	4.18984882352941	4.22571491176471	4.02418926470588	4.13192585294118	4.14475123529412	4.18066576470588	4.25594505882353	4.25087558823529	4.29978126470588	4.07594635294118	4.05568361764706	4.17646379411765	4.40076364705882	4.22620908823529	4.04049829411765	4.16663532352941	4.17588202941177	4.24846426470588	4.32103394117647	4.24145529411765	4.21867241176471	4.20827017647059	4.09047902941176	4.27694205882353
AC007364.1	3.69852411764706	3.69630223529412	3.63646576470588	3.40318117647059	3.61901717647059	3.72955511764706	3.56011258823529	3.89352988235294	3.84292155882353	3.71429461764706	3.71429461764706	3.52166805882353	3.60299120588235	3.57772658823529	3.84510205882353	4.0658735	3.72580941176471	3.75972135294118	3.73785202941176	3.60795776470588	3.53054591176471	3.81354791176471	3.93878341176471	3.53995279411765	3.66864888235294	3.93500805882353	3.73165182352941	3.49318976470588	3.73275979411765	3.61035502941176	3.68883908823529	3.44354270588235	3.68993976470588	3.52419564705882
AC007365.3	5.90692544117647	5.93397308823529	5.82132317647059	5.69341258823529	5.79265282352941	5.943033	5.60736976470588	6.00441988235294	5.80983073529412	5.49477061764706	5.97691488235294	5.76851632352941	5.77727241176471	5.88577161764706	5.65130414705882	5.86979770588235	5.8391745	5.77491994117647	5.87198020588235	5.80869061764706	5.98752820588235	5.97320144117647	5.634673	5.86512411764706	5.68193541176471	5.85259073529412	5.75298038235294	5.59833170588235	6.18710838235294	5.86952755882353	5.90377644117647	5.77203532352941	5.74848317647059	5.93934502941176
AC007389.3	4.75347723529412	5.00583341176471	5.38150032352941	5.19462354411765	5.17845808823529	5.04369758823529	5.10007017647059	5.21929644117647	5.44360141176471	4.81418514705882	4.82951270588235	5.25193623529412	5.14318617647059	5.04843067647059	5.01595191176471	5.21554905882353	5.07649608823529	4.40886867647059	4.94418147058824	4.91150929411765	5.04429364705882	5.07134561764706	4.26239676470588	4.68591414705882	4.95985194117647	5.4787265	4.98625197058823	5.065455	4.89772973529412	4.91055720588235	4.75224147058824	4.79379155882353	5.02332382352941	4.70446973529412
AC007401.2	3.77235505882353	3.62088297058824	3.63917305882353	3.67411197058824	3.86075873529412	3.65665158823529	3.77561552941176	3.75790220588235	3.63393485294118	3.87561894117647	3.90030435294118	4.15958126470588	3.80810522058824	3.64304717647059	3.90821573529412	3.79202064705882	3.88356176470588	3.44405161764706	4.05857273529412	3.40523641176471	3.60104061764706	3.87258632352941	3.65952267647059	4.06297873529412	3.67874302941176	3.5302985	3.43313279411765	3.60881455882353	3.97026479411765	3.58708917647059	3.71510664705882	3.46948620588235	3.68828823529412	3.63751644117647
AC007557.2	3.34712811764706	3.43479629411765	3.39015655882353	3.43937823529412	3.53696891176471	3.29974764705882	3.50518914705882	3.46088488235294	3.43095691176471	3.37972258823529	3.59640988235294	3.82306555882353	3.57650808823529	3.45026258823529	3.41884538235294	3.442945	3.18960785294118	3.51874276470588	3.34579361764706	3.48387267647059	3.49490544117647	3.62088297058824	3.75173897058824	3.25227197058824	3.41399420588235	3.37802905882353	3.55172241176471	3.33765341176471	3.20647397058824	3.41081555882353	3.691294	3.68764632352941	3.39141520588235	3.36026102941176
AC007680.2	3.940994	4.01530764705882	4.12424505882353	4.20827017647059	4.40585370588235	4.14475123529412	4.28967764705882	4.04583488235294	4.11494961764706	4.1325205	4.4295345	4.22376223529412	4.10314844117647	4.17237320588235	3.92010326470588	4.18284005882353	4.27742817647059	4.15777873529412	4.06523685294118	4.13769564705882	4.18165785294118	3.98569723529412	3.94449426470588	4.07930505882353	3.87535967647059	4.09443970588235	4.30708076470588	4.22376223529412	4.199511	4.31026085294118	4.26090658823529	4.32521441176471	3.92162102941176	4.54416564705882
AC007787.2	5.1582925	5.36324911764706	5.523834	5.02743082352941	4.69538676470588	5.43694438235294	5.09480564705882	5.48671705882353	5.48628511764706	5.21246602941176	4.86228461764706	5.17781479411765	5.05197373529412	5.00409197058824	5.23624805882353	5.33129308823529	5.22491247058823	5.45602020588235	5.32785088235294	5.31016847058824	5.30277767647059	5.42068505882353	5.32309770588235	5.2203005	5.51846132352941	5.45185751470588	5.47450552941176	5.35955216176471	5.38566985294118	5.49779902941177	5.43794152941176	5.32836126470588	5.35186155882353	5.38547402941176
AC007967.3	6.60503464705882	6.91931783823529	6.70700535294118	6.80087161764706	6.39036817647059	6.96486638235294	6.63499173529412	6.54567570588235	6.54649497058824	6.55233794117647	6.33148764705882	6.93828608823529	6.24473547058824	6.36447008823529	6.69526111764706	6.67243082352941	6.81283155882353	6.70232861764706	6.57493429411765	6.64113644117647	6.33983252941176	6.98285526470588	7.02044535294118	6.87378591176471	6.52456652941177	6.39557479411765	6.45768667647059	6.33961555882353	6.48050370588235	6.32178952941176	6.51694241176471	6.18833588235294	6.52379252941176	6.39557479411765
AC008088.4	3.68752902941176	3.95564244117647	3.80459202941176	3.90780811764706	3.95010579411765	3.78744567647059	3.96850185294118	3.98954683823529	3.86393785294118	4.09017067647059	3.87364932352941	3.81207164705882	3.92176511764706	3.84485097058824	3.99864473529412	4.03942008823529	3.85078914705882	3.98448905882353	3.96993455882353	3.89560870588235	3.76058370588235	3.91360552941176	3.74265732352941	3.95506582352941	3.63989579411765	3.77297164705882	3.89077238235294	3.94449426470588	3.87109032352941	3.78283135294118	3.96102220588235	3.76004370588235	3.96715802941176	3.95251267647059
AC008746.12	4.83113491176471	4.78346026470588	4.88122697058824	4.53928070588235	4.32735035294118	4.76738576470588	4.5274425	4.58415811764706	4.54057788235294	4.78315788235294	4.32330285294118	4.64614688235294	4.56344708823529	4.42747847058824	4.37865	4.98146582352941	4.35976994117647	4.75151420588235	4.72473735294118	4.60651782352941	4.64512135294118	4.93777329411765	4.57725847058824	4.65565579411765	4.79740205882353	4.79001470588235	4.781338	4.55432382352941	4.68235529411765	4.70072338235294	5.07519379411765	4.853074	4.64034917647059	4.85211055882353
AC008753.4	5.99023185294118	6.22126332352941	5.97807705882353	5.70038282352941	5.82680191176471	6.33148764705882	6.00168255882353	6.01722226470588	5.81442361764706	5.94821326470588	5.74765482352941	6.04354732352941	5.62754885294118	6.13485194117647	6.13428720588235	5.85880055882353	6.19032135294118	6.00441988235294	5.8764245	5.64343429411765	5.75833897058823	6.30982714705882	5.75582920588235	6.09450791176471	5.90399917647059	5.83668608823529	5.68358364705882	6.04418782352941	6.21186182352941	5.66574114705882	5.90023676470588	5.90662182352941	5.71300647058824	5.98417717647059
AC009120.6	6.71134985294118	6.24298282352941	6.64357185294118	6.19496952941176	6.24445805882353	6.29178926470588	6.23794558823529	6.21963544117647	5.994918	6.22771808823529	6.03104714705882	6.188575	6.09913544117647	5.94541173529412	6.17545685294118	6.17710064705882	6.15956714705882	6.55203920588235	5.95665741176471	6.44943367647059	6.48505394117647	6.38680164705882	6.47126102941176	6.61133767647059	6.46917929411765	6.60144076470588	6.53781588235294	6.13913252941177	6.5808915	6.3887805	6.43925947058823	6.50697520588235	6.47792079411765	6.37858944117647
AC009133.15	5.91048820588235	5.66403882352941	5.75582920588235	5.64497935294118	5.57139329411765	5.98970097058824	5.44330320588235	6.32965138235294	5.77747655882353	5.30418967647059	5.55738538235294	5.6336145	5.72474652941176	5.55234158823529	5.45409758823529	5.68828520588235	5.76312902941176	5.86324085294118	5.65896861764706	5.60713664705882	5.66987644117647	5.74576129411765	5.80983073529412	5.88819741176471	5.76665147058824	5.97514067647059	5.677582	5.72124411764706	5.45142844117647	5.68477855882353	5.72787029411765	5.72608747058824	5.85318135294118	5.76123238235294
AC009237.8	6.60241938235294	5.47233673529412	6.00144367647059	5.46894661764706	5.34315623529412	5.20461873529412	5.47026761764706	5.21730067647059	5.44514652941176	5.64418108823529	5.33419582352941	4.99466102941176	5.90209467647059	5.67474114705882	5.31978261764706	5.82750464705882	5.69529979411765	4.95270394117647	5.44223029411765	5.54895964705882	5.37076323529412	5.0478445	4.51248005882353	6.85466247058824	6.44105202941176	6.17457352941176	4.07547076470588	4.98646729411765	4.65115879411765	5.25319144117647	4.98936988235294	5.61741826470588	6.58346697058824	5.47475035294118
AC009502.4	5.11508967647059	4.91198302941176	4.97021597058824	5.00136655882353	4.9763745	5.26493255882353	5.00311352941177	5.22550579411765	5.36304767647059	5.09319223529412	4.72020485294118	5.01700870588235	5.02653591176471	4.98192529411765	5.15115632352941	4.87867302941176	4.81689558823529	4.91826020588235	4.96739423529412	5.0107725	5.16069702941176	5.07037405882353	4.81500552941176	4.88950623529412	4.94969452941177	5.23367805882353	4.87684320588235	4.91198302941176	4.79114620588235	5.21649182352941	4.93306391176471	5.09108294117647	5.07402520588235	5.04900805882353
AC009947.3	4.10141570588235	3.85440617647059	3.91967832352941	4.04824288235294	3.90585161764706	3.79674555882353	4.18148429411765	4.01261985294118	4.03305941176471	3.76338223529412	4.12017567647059	4.00877826470588	3.51508905882353	4.03574341176471	3.928778	3.99319188235294	4.02750947058824	4.23252464705882	3.99215252941176	3.97840041176471	3.94177876470588	3.95136023529412	3.82403317647059	3.89540941176471	3.79104608823529	3.73188038235294	3.87032235294118	4.07685867647059	3.9522835	3.96744894117647	4.13573517647059	3.94509020588235	3.73702717647059	3.91134735294118
AC010095.5	4.52688926470588	4.68185788235294	4.42420855882353	4.22541938235294	4.57849517647059	4.14226852941176	4.3014015	4.62400455882353	4.3247675	4.31600164705882	4.4969895	4.60930194117647	4.16808252941176	4.51825832352941	4.58503252941177	4.56485982352941	4.56636420588235	4.44626326470588	4.36333955882353	4.42298461764706	4.45107991176471	4.32713385294118	4.57543864705882	4.57065311764706	4.49114694117647	4.37103458823529	4.61070317647059	4.62716202941176	4.46190738235294	4.55747079411765	4.64235694117647	4.46001614705882	4.46645	4.59040988235294
AC010145.3	5.17424291176471	5.43250726470588	5.14783094117647	5.14139608823529	5.09080997058824	5.63587923529412	5.29822520588235	5.64679232352941	5.31786438235294	5.35816314705882	5.050239	5.48206708823529	5.00639367647059	5.01407935294118	5.19603664705882	5.51654608823529	5.09131364705882	5.26354588235294	5.39586114705882	5.24894829411765	5.36907402941176	5.14870291176471	5.41790629411765	5.48997047058824	4.95654997058824	5.45097117647059	5.17645314705882	5.12516911764706	5.04586614705882	5.31230735294118	5.05868988235294	5.25751997058823	5.41363297058824	4.76891041176471
AC010145.4	3.97210761764706	3.91713244117647	3.74535964705882	4.04106594117647	3.95814244117647	4.16147282352941	4.25183064705882	4.30686779411765	4.27803597058824	3.81435932352941	4.23586623529412	4.07234044117647	4.15054435294118	4.01435679411765	4.01482055882353	4.05638785294118	3.93988723529412	4.09760155882353	3.93066814705882	4.21061294117647	4.13899385294118	4.02370705882353	3.54619614705882	3.76205935294118	4.03153473529412	4.17694917647059	3.93066814705882	3.99442098529412	3.72216014705882	4.02392897058824	3.72916682352941	3.76546408823529	4.02392897058824	3.75815914705882
AC010524.4	4.83480126470588	4.79585261764706	4.64537923529412	4.76202523529412	4.48792758823529	4.74348382352941	5.21197497058824	4.64405752941176	5.04688347058824	4.77925008823529	4.47030273529412	4.61694723529412	4.71130526470588	4.49752220588235	4.73538858823529	5.11636297058824	5.11707923529412	4.55805467647059	5.18784411764706	4.906717	4.80209047058824	5.22978441176471	4.84121917647059	4.47304385294118	4.70017797058824	4.55545623529412	4.73538858823529	4.86060394117647	4.78177926470588	4.59691241176471	4.34707414705882	4.92010685294118	4.54386808823529	4.60461423529412
AC010980.2	4.03210585294118	3.98047520588235	4.2575085	4.22760376470588	4.06190073529412	4.09716317647059	4.07832325	4.13948808823529	4.07110232352941	4.16957420588235	4.28571729411765	4.17139073529412	4.28815447058824	4.26258941176471	4.11949388235294	4.13977761764706	4.17263744117647	3.76363817647059	4.25206305882353	4.26363564705882	3.91890208823529	3.94260038235294	4.10667182352941	3.98983026470588	4.21612732352941	3.80696794117647	4.16822476470588	4.13614929411765	4.23252464705882	4.19665720588235	4.09793	4.03153473529412	4.33760788235294	4.08475788235294
AC011997.1	3.55347241176471	3.27315082352941	3.36510170588235	3.30975591176471	3.29573576470588	3.36639726470588	3.37723438235294	3.48235732352941	3.61498005882353	3.46055232352941	3.49151391176471	3.41115088235294	3.45607547058824	3.32886317647059	3.47406623529412	3.42959817647059	3.27968508823529	3.55710755882353	3.50626752941176	3.32800579411765	3.46640652941176	3.44690658823529	3.58500076470588	3.47842447058824	3.76451461764706	3.47789594117647	3.55198482352941	3.24499514705882	3.55856367647059	3.50626752941176	3.56709704411765	3.50724447058824	3.35028994117647	3.52861802941176
AC012065.7	4.95245561764706	5.27387991176471	4.945888	5.48886067647059	4.87280951470588	5.56087261764706	5.44360141176471	5.27189708823529	5.22083444117647	5.09059735294118	5.35361641176471	5.27471811764706	5.36360452941176	5.03057691176471	5.35136529411765	5.41580826470588	5.00711655882353	5.51770958823529	5.49903582352941	5.45303547058823	5.2067175	4.96934370588235	5.30192958823529	5.30087885294118	4.96863770588235	5.19656029411765	5.24988647058824	4.85732320588235	4.79654408823529	4.88377576470588	4.90305258823529	5.07991761764706	5.18838041176471	4.86060394117647
AC012360.6	4.33287094117647	4.69153120588235	4.41285852941177	4.26159247058824	4.47950473529412	4.41553811764706	4.32747141176471	4.53784967647059	4.76818973529412	4.75078	4.47076432352941	4.427699	4.41448414705882	4.52669308823529	4.50753741176471	4.56050417647059	4.50484088235294	4.296784	4.54091926470588	4.40210605882353	4.66064835294118	4.35704841176471	4.51481638235294	4.73201602941177	4.49799994117647	4.53674970588235	4.55774388235294	4.37193826470588	4.48130861764706	4.63136641176471	4.71708967647059	4.73120944117647	4.94759679411765	4.24748702941177
AC012499.1	4.10253282352941	3.8583365	3.80168129411765	3.76472770588235	3.77862379411765	3.84243964705882	3.79884582352941	4.00378570588235	4.33177161764706	3.89274558823529	3.86184352941176	4.15308461764706	3.89580502941176	3.62063476470588	3.92904511764706	4.19750161764706	3.88406732352941	3.86265767647059	3.80520860294118	3.84211538235294	3.93822788235294	3.83093632352941	3.47354173529412	4.00276861764706	3.79005152941176	4.29443510294118	3.74386582352941	3.70389182352941	3.79997497058824	3.80056711764706	3.9434375	4.04130923529412	3.95081102941176	3.92414764705882
AC012531.25	4.89896402941176	5.41353252941177	5.01124970588235	4.40210605882353	4.74712167647059	5.00681	4.99438091176471	4.50129088235294	4.80147194117647	4.86485682352941	4.75052935294118	4.98954264705882	4.62746364705882	4.59284764705882	4.54679497058824	4.81271529411765	4.77496038235294	4.881799	4.63573729411765	4.73750626470588	5.02912455882353	4.98457576470588	4.89949808823529	5.04036191176471	4.78897035294118	4.85082323529412	4.76519026470588	4.51337352941176	4.78969970588235	4.66530941176471	4.51771617647059	4.93656714705882	4.83218529411765	4.54755685294118
AC013463.2	5.1069495	4.57092979411765	4.5357585	4.59062594117647	4.42646697058824	4.44803038235294	4.33268997058823	4.59168076470588	4.39302652941176	4.77777764705882	4.54313702941176	4.35256332352941	4.34105305882353	4.42788158823529	4.62117085294118	4.57828829411765	4.73856320588235	4.59994197058823	4.56991455882353	4.28746011764706	4.661439	4.76344997058824	4.38340326470588	4.50484088235294	4.57424938235294	4.37572323529412	4.93796523529412	4.62117085294118	4.54223932352941	4.68706882352941	4.60486220588235	4.61791714705882	4.72473735294118	4.62207926470588
AC013733.4	3.25366391176471	3.46223902941176	3.27857661764706	3.38917247058824	3.27315082352941	3.41446002941176	3.41715673529412	3.36792497058824	3.34761252941176	3.59941141176471	3.33235052941176	3.24499514705882	3.27026676470588	3.33926673529412	3.55033094117647	3.41974714705882	3.38574029411765	3.42193288235294	3.56464317647059	3.38640461764706	3.36452647058824	3.50699585294118	3.30186638235294	3.28163423529412	3.34579361764706	3.51254976470588	3.56076820588235	3.45750797058824	3.19244058823529	3.51138223529412	3.41282967647059	3.42726047058824	3.38745164705882	3.52450205882353
AC016831.7	7.64031161764706	4.68337941176471	4.83811779411765	4.42322502941176	4.82869844117647	4.147278	4.42370070588235	4.63054273529412	4.53807726470588	4.34129947058824	5.12825114705882	4.74922632352941	4.03574341176471	4.89949808823529	4.36687617647059	4.22002144117647	4.31472264705882	4.68276941176471	4.30069994117647	4.69490894117647	5.16404476470588	5.36506970588235	4.45107991176471	5.13665935294118	5.10987402941177	4.94942617647059	4.81689558823529	4.52254783823529	4.99574114705882	4.47304385294118	4.78177926470588	4.46190738235294	4.60049958823529	4.72752617647059
AC016999.2	4.90748608823529	4.82892052941176	4.79904538235294	4.71521901470588	5.02394873529412	5.29163926470588	5.15222114705882	5.28103326470588	4.96447411764706	4.82781632352941	5.14805623529412	5.14783094117647	4.74496720588235	5.01189952941176	5.40366597058824	4.78228047058824	5.12466776470588	5.06088717647059	5.16919041176471	5.08883197058824	5.01148044117647	4.99777782352941	5.26680711764706	4.99023582352941	4.96963102941177	5.09816258823529	5.20237673529412	4.86283417647059	4.67938752941176	4.99827535294118	5.10321105882353	5.02423094117647	5.24958594117647	5.07991761764706
AC017002.2	5.84871620588235	5.62264073529412	5.33565014705882	5.10079041176471	4.48567570588235	5.45653391176471	5.07777294117647	5.09816258823529	5.15425688235294	5.28188673529412	5.01928223529412	4.96661482352941	6.78972955882353	4.88332702941176	5.18419170588235	5.38470702941176	5.03870732352941	6.41477452941176	5.38494094117647	4.87143579411765	5.16727120588235	5.06723114705882	5.49104132352941	5.00066258823529	5.65029135294118	5.25286047058824	5.55647805882353	6.32674435294118	5.16427055882353	5.55519885294118	5.79733120588235	5.77813779411765	5.5525365	5.92285267647059
AC017104.6	6.79061085294118	7.04455029411765	7.19167014705882	7.07237964705882	6.89092929411765	7.39414252941176	6.89108473529412	7.38876344117647	7.31886567647059	7.12551179411765	7.03165755882353	7.15227452941176	7.00688952941176	6.98697929411765	7.26333638235294	7.12612776470588	7.05428732352941	6.95604676470588	7.19191370588235	7.02011444117647	7.0559695	7.14784729411765	7.16591508823529	7.04036	6.86377123529412	7.12989155882353	6.93390452941176	6.63373614705882	7.03654991176471	7.01817894117647	6.82689902941176	7.06999229411765	7.01482458823529	6.90622238235294
AC018462.2	4.14508108823529	4.11570944117647	4.12568364705882	3.64988270588235	3.48843676470588	3.97449435294118	3.47544261764706	3.51540735294118	3.45963773529412	4.10920973529412	3.66738732352941	3.71716026470588	3.70071564705882	3.52540773529412	3.82811447058824	3.88260105882353	3.69630223529412	3.52861802941176	4.06653247058824	3.62456538235294	3.57722582352941	4.315517	4.56076941176471	3.44472317647059	3.67738847058824	3.47995170588235	3.68233641176471	3.92190920588235	4.15708485294118	3.79648632352941	3.74611367647059	3.60299120588235	3.74564905882353	3.46436023529412
AC018755.16	6.27043823529412	6.13131361764706	7.14552682352941	6.24473547058824	6.44667052941176	6.568194	6.03528961764706	6.8208285	6.62171476470588	6.01442855882353	6.34031917647059	6.20792088235294	6.06619747058823	6.27228167647059	6.38651085294118	6.47029397058824	6.45794811764706	6.26164105882353	6.59510841176471	6.31607352941176	6.31881073529412	6.43799170588235	6.25365058823529	6.19927526470588	6.79882161764706	6.76626008823529	6.22270005882353	6.23998082352941	6.47741255882353	6.22480702941176	6.57337944117647	6.50804305882353	6.81917470588235	6.426955
AC018755.17	3.30283933823529	3.35138564705882	3.38685694117647	3.45097820588235	3.29504961764706	3.3832975	3.35028994117647	3.38896747058824	3.41672641176471	3.60273779411765	3.31095214705882	3.32107026470588	3.33926673529412	3.37353497058824	3.24176867647059	3.34292579411765	3.24260655882353	3.51768717647059	3.21967326470588	3.33627829411765	3.38536770588235	3.3746295	3.45097820588235	3.30432152941176	3.41824220588235	3.56856082352941	3.38497482352941	3.32659570588235	3.30531152941176	3.39863502941176	3.51281329411765	3.49349741176471	3.48202358823529	3.57418720588235
AC018766.6	5.04379839705882	5.25238870588235	4.75699576470588	4.89074014705882	4.70422594117647	4.98457576470588	5.00276255882353	4.88798494117647	4.73825670588235	4.98936988235294	4.66185217647059	4.87562161764706	4.67599461764706	4.70499864705882	5.03274491176471	4.97461979411765	4.900939	4.90149391176471	5.07363897058824	4.79654408823529	4.627726	4.72709614705882	5.06360261764706	4.91407573529412	4.89923755882353	4.94503735294118	5.38225905882353	5.16346694117647	5.07626791176471	4.95985194117647	5.07488682352941	4.87967214705882	5.06319885294118	4.97777405882353
AC018816.3	5.12097388235294	5.07431614705882	4.50055035294118	4.66998651470588	5.09816258823529	4.89860138235294	4.91198302941176	5.55366461764706	4.87812026470588	4.82483576470588	4.52016720588235	4.83711288235294	4.71001532352941	4.68107414705882	4.87996717647059	4.91502573529412	4.98169952941176	5.37127817647059	5.05868988235294	4.64882226470588	5.04012032352941	4.86199323529412	4.72039305882353	4.86518052941176	4.87842141176471	4.78315788235294	4.63516170588235	4.91918232352941	4.97217370588235	4.89293105882353	5.36676658823529	4.8492545	5.02358226470588	5.06194464705882
AC024560.2	7.50907114705882	6.27996088235294	5.52962411764706	6.29634467647059	5.15461244117647	7.48560935294118	6.66556216176471	6.97788597058824	5.56212697058824	5.57085532352941	5.48886067647059	4.81632564705882	5.26280717647059	8.70416155882353	5.40106208823529	5.64251544117647	4.85150723529412	5.71013791176471	6.07507558823529	5.21246602941176	7.07841835294118	5.34906464705882	6.17734035294118	6.84341973529412	7.94054423529412	5.57466302941176	5.46785364705882	5.75582920588235	5.29059264705882	5.61910544117647	7.06714035294118	5.24599114705882	5.53584247058824	5.18234988235294
AC025442.3	5.24646020588235	5.18184235294118	5.08068329411765	5.06904088235294	5.05276141176471	5.40546658823529	5.07282591176471	5.21415767647059	4.94913394117647	4.93392420588235	5.00381882352941	5.08128976470588	4.88332702941176	4.97269997058824	5.29740644117647	5.10480905882353	5.16016844117647	4.98169952941176	5.20461873529412	5.06930252941176	5.00153655882353	5.16971785294118	5.03391426470588	5.15056905882353	5.18784411764706	5.10956688235294	5.00973179411765	5.03622067647059	5.17727311764706	5.23840373529412	5.22657273529412	5.02443885294118	5.09205438235294	5.00826779411765
AC064852.4	3.31037758823529	3.51736023529412	3.39698026470588	3.29914067647059	3.38640461764706	3.423594	3.29504961764706	3.32057823529412	3.42532555882353	3.01642008823529	3.52166805882353	3.40360247058824	3.45288155882353	3.44937423529412	3.49638020588235	3.38362823529412	3.32363426470588	3.46720067647059	3.48678485294118	3.40207658823529	3.42121323529412	3.36639726470588	3.32562717647059	3.42429023529412	3.40523641176471	3.38102029411765	3.31789541176471	3.44120955882353	3.40787526470588	3.46609817647059	3.21722014705882	3.24051261764706	3.32612997058824	3.61602702941176
AC067956.1	3.50932208823529	3.63867229411765	3.61247226470588	3.50437273529412	3.60504194117647	3.66890452941176	3.86131885294118	3.6226425	3.42562873529412	3.51138223529412	3.43114738235294	3.79565038235294	3.52144723529412	3.56094920588235	3.65402335294118	3.62153776470588	3.24108408823529	3.38102029411765	3.39667861764706	3.40050879411765	3.32886317647059	3.54939655882353	3.48009769117647	3.33235052941176	3.5660875	3.38054526470588	3.72094263235294	3.66942120588235	3.61723502941176	3.38588389705882	3.58358935294118	3.61142173529412	3.66761111764706	3.7765915
AC068039.4	4.32929844117647	4.50214341176471	4.28471197058824	4.10314844117647	3.93532361764706	4.49640052941176	4.40296544117647	3.99944714705882	3.82901035294118	4.60556208823529	3.98239988235294	4.28693064705882	4.17354314705882	4.04154947058824	4.50154052941176	4.68351202941176	4.13748132352941	3.97122264705882	4.24123041176471	3.90279114705882	4.07361994117647	4.74165155882353	4.30482732352941	4.00948652941176	3.77316144117647	3.81645726470588	4.16284385294118	3.89816041176471	4.57578967647059	3.64125347058824	3.88610791176471	4.13224435294118	4.14339141176471	3.81001920588235
AC068138.1	4.34036982352941	4.14475123529412	4.23065635294118	4.17566979411765	4.03305941176471	4.34760635294118	4.04604970588235	4.10939173529412	4.31026085294118	4.15192173529412	4.240597	4.14597817647059	4.05393408823529	3.97148720588235	4.17646379411765	4.24327485294118	4.13769564705882	4.12753120588235	3.90176435294118	4.01261985294118	4.10564832352941	4.2068655	3.99430464705882	4.24327485294118	4.18707073529412	4.20827017647059	4.07866885294118	4.12879738235294	4.21958658823529	4.30767858823529	4.12857608823529	4.35704841176471	3.95199552941176	4.21642626470588
AC068831.3	5.58376697058824	5.78437382352941	5.81950132352941	5.38547402941176	5.44877285294118	5.81584902941176	5.46919794117647	5.90792108823529	5.50371376470588	5.55894879411765	5.80036605882353	5.8764245	5.58933094117647	5.52232926470588	5.67892132352941	5.98008870588235	5.81256355882353	5.62708970588235	5.73969467647059	6.07334091176471	5.71013791176471	5.81639711764706	5.77774497058823	6.12942879411765	5.37076323529412	5.86849464705882	5.78708467647059	5.57832529411765	5.86253958823529	5.55156608823529	5.46977635294118	5.69925620588235	5.84524317647059	5.77332482352941
AC069277.2	4.03788502941176	4.98800682352941	4.36228367647059	4.23892214705882	4.61845720588235	4.27769661764706	3.8074945	6.01821920588235	3.86956291176471	3.84485097058824	4.13748132352941	4.20584041176471	4.05590829411765	3.64178847058824	4.2738905	4.50320138235294	4.30767858823529	4.0185205	4.25795	3.69394270588235	3.66485532352941	3.66257814705882	3.5935975	3.93744067647059	3.97210761764706	5.59253623529412	3.63447858823529	3.92084508823529	7.06968532352941	5.78577529411765	4.01971532352941	6.18811847058824	4.39011823529412	3.76659070588235
AC073283.7	4.72928541176471	4.86538970588235	5.04555820588235	4.76818973529412	4.67905505882353	4.97777405882353	4.766918	4.72734	4.66929185294118	4.75449494117647	4.50484088235294	4.70017797058824	4.61097261764706	4.58342341176471	4.79516905882353	4.98770741176471	4.90549914705882	5.04810808823529	4.89376173529412	4.80647794117647	4.77108755882353	5.02944094117647	4.87025035294118	4.78372	4.63156191176471	4.958024	4.73884329411765	4.76614870588235	4.69490894117647	4.74150705882353	4.77329341176471	4.83423605882353	5.20367094117647	4.8417945
AC073321.4	4.82051570588235	4.67391032352941	4.84414785294118	4.71619735294118	4.95860191176471	4.62092441176471	4.71654541176471	4.57774338235294	4.90305258823529	4.93777329411765	4.60438264705882	4.73387358823529	4.59195302941176	4.47613173529412	4.75373888235294	4.95079144117647	4.38243361764706	4.64719335294118	4.51432520588235	4.68185788235294	4.63442205882353	4.79256744117647	4.72365035294118	4.50375711764706	4.71221602941176	4.73406508823529	5.05562285294118	4.80905552941176	4.77854761764706	4.74441629411765	4.65025410294118	4.81835820588235	4.82344144117647	4.77108755882353
AC074212.6	5.38718876470588	5.55966132352941	5.42600452941176	5.33609738235294	5.18656967647059	5.67292464705882	5.36850985294118	5.43581702941176	5.45579082352941	5.25668144117647	5.37878961764706	5.34998073529412	5.04933376470588	5.38792529411765	5.40079029411765	5.47657641176471	5.45830397058824	5.28188673529412	5.70038282352941	5.43410976470588	5.25548744117647	5.43581702941176	5.77203532352941	5.45856579411765	5.48309902941176	5.35024576470588	5.24769097058824	5.333237	5.47757191176471	5.25779902941176	5.46190141176471	5.1796005	5.28542644117647	5.26848211764706
AC078842.4	3.68520041176471	3.725241	3.83135105882353	3.67257373529412	3.66533473529412	3.79775108823529	3.76760338235294	3.61816758823529	3.83378929411765	3.64331879411765	3.65341467647059	3.63892791176471	3.73785202941176	3.56695732352941	3.76950461764706	3.6698685	3.69773220588235	3.67257373529412	3.6698685	4.05104720588235	3.75815914705882	3.86052644117647	3.67303711764706	3.60361264705882	3.76164555882353	3.74751411764706	3.87032235294118	3.91850311764706	3.50597302941176	3.78402841176471	3.63048711764706	3.74010085294118	3.712204	3.73821082352941
AC078883.3	5.27339467647059	5.51257026470588	5.54671629411765	5.35059229411765	5.24262173529412	5.53920002941176	5.33256788235294	5.46865764705882	5.46449382352941	5.15251576470588	5.15443466176471	5.62143476470588	5.51738088235294	4.97461979411765	5.26405691176471	5.34227794117647	5.63985982352941	5.57529470588235	5.29628091176471	5.34227794117647	5.40245452941176	5.51288241176471	5.61572185294118	5.65947147058823	5.25827985294118	5.44514652941176	5.36737502941176	5.15552844117647	5.03984702941176	5.25799667647059	5.49731335294118	5.38843464705882	5.35332288235294	5.44121732352941
AC079305.10	5.00177461764706	5.31894685294118	5.42951255882353	5.04181591176471	5.22896432352941	5.00381882352941	4.9112975	5.08620832352941	5.15782841176471	4.88567044117647	5.14948214705882	4.78085120588235	5.31422158823529	5.25779902941176	5.32013197058824	5.03764552941176	4.73808738235294	4.68808802941177	4.94701482352941	4.99598094117647	5.15910623529412	5.36407279411765	5.12226882352941	5.03030988235294	5.29298344117647	5.09233085294118	5.29547226470588	5.1418195	5.050239	5.23382567647059	5.26729585294118	4.88858197058823	4.98429247058823	5.12184588235294
AC079741.2	3.57753502941176	3.27246998529412	3.41884538235294	3.27780858823529	3.23414111764706	3.43313279411765	3.30562752941176	3.92190920588235	3.23194611764706	3.30719908823529	3.26957482352941	3.37602247058824	3.26688047058824	3.33627829411765	3.35895908823529	3.3184285	3.40480241176471	3.19730179411765	3.54594017647059	3.44760985294118	3.62655114705882	3.36757605882353	3.28690320588235	3.57601911764706	3.36639726470588	3.71785644117647	3.62853532352941	3.42610282352941	3.38362823529412	3.17994641176471	3.39973114705882	3.31700332352941	3.41755405882353	3.14312497058824
AC079767.4	4.62902747058824	5.11415076470588	4.68337941176471	5.1317955	6.13198417647059	4.65876829411765	5.05814879411765	5.84469175	4.925655	4.38667255882353	4.68386144117647	4.45332914705882	5.38942920588235	5.8715245	4.72447079411765	4.09850291176471	6.05923955882353	6.81747782352941	5.35546902941176	4.39112764705882	5.24320641176471	5.13764023529412	4.40697244117647	4.62370835294118	4.95544317647059	4.50796438235294	4.62092441176471	5.68243879411765	4.69221744117647	5.19829379411765	5.33055579411765	5.02260802941176	4.75825594117647	5.58144452941176
AC079807.4	3.84923926470588	3.79062876470588	3.62400526470588	3.74332214705882	3.84423688235294	4.23671658823529	3.6848065	3.81685608823529	3.79829236764706	3.78797420588235	3.70409158823529	3.97122264705882	3.8941855	3.65738279411765	3.76805605882353	3.75361658823529	3.66485532352941	3.92983470588235	3.74957308823529	3.66864888235294	3.60969814705882	3.83113244117647	3.67435773529412	3.78193347058824	3.73052876470588	4.03331373529412	3.92190920588235	3.95792120588235	3.70460023529412	3.78115085294118	4.001069	3.77076020588235	3.52600585294118	3.77816370588235
AC083843.1	5.49541058823529	5.15696573529412	5.06015602941176	5.33798194117647	5.26754473529412	4.83480126470588	5.16281770588235	5.08249211764706	5.12663544117647	5.36324911764706	5.06491258823529	5.30477255882353	5.20937261764706	5.22257347058824	5.47334494117647	4.87684320588235	5.40725929411765	5.00276255882353	5.05890635294118	4.85671182352941	5.74476944117647	5.14197985294118	5.02620861764706	4.99044397058824	5.63167744117647	5.01700870588235	4.9872415	5.2977275	5.27998661764706	4.87714161764706	5.60164802941176	5.23207126470588	5.08987094117647	5.17701667647059
AC083949.1	5.92876791176471	5.23237317647059	5.12634755882353	5.09876064705882	5.61226138235294	5.46355211764706	5.10261623529412	5.19580464705882	4.80848261764706	5.34471076470588	5.09429935294118	5.26531047058824	4.27565444117647	4.89376173529412	5.44831308823529	5.39538270588235	5.11152788235294	5.25408497058824	5.28230473529412	4.84312529411765	4.78943667647059	5.23397329411765	5.720709	5.52316397058823	5.09799439705882	5.17529605882353	5.99925058823529	5.55543482352941	5.48357123529412	5.27219858823529	5.47897267647059	5.21415767647059	5.49779902941177	5.46226479411765
AC084219.3	3.82953235294118	3.89976132352941	3.97745714705882	3.85647917647059	3.64417897058824	3.95995520588235	3.65197326470588	4.06190073529412	3.96045411764706	3.58974176470588	3.90628161764706	3.77561552941176	3.72784844117647	3.928778	3.54421470588235	3.86052644117647	3.86697673529412	4.19349867647059	3.87610705882353	3.88457629411765	3.81134811764706	4.00478747058824	4.10141570588235	3.82470444117647	3.81999105882353	4.26480785294118	3.87032235294118	3.78212988235294	3.65269323529412	3.93264264705882	4.07776679411765	3.79436417647059	3.78271876470588	3.62210805882353
AC087501.1	3.25417670588235	3.45929670588235	3.27280797058824	3.41946976470588	3.55432826470588	3.46025567647059	3.54070667647059	3.55144241176471	3.43479629411765	3.20163205882353	3.77207788235294	3.40874464705882	3.22842717647059	3.47192123529412	3.46025567647059	3.34579361764706	3.64448291176471	3.47168797058824	3.53914058823529	3.53597179411765	3.37014552941176	3.54707929411765	3.25885658823529	3.36106964705882	3.27366976470588	3.41484735294118	3.14467294117647	3.28406785294118	3.32160767647059	3.39698026470588	3.28690320588235	3.21889417647059	3.32979729411765	3.44472317647059
AC090627.1	3.67010235294118	3.46025567647059	3.29008829411765	3.28794373529412	3.50675891176471	3.5280615	3.26258807352941	3.26421008823529	3.52995535294118	3.3860275	3.41180338235294	3.60388920588235	3.55615311764706	3.49490544117647	3.59805258823529	3.39176570588235	3.40831176470588	3.51018664705882	3.41399420588235	3.55371861764706	3.554051	3.40393326470588	3.58527729411765	3.54606816176471	3.49977167647059	3.42846845588235	3.74500323529412	3.52949976470588	3.45963773529412	3.47045782352941	3.28856847058824	3.59730552941176	3.43076644117647	3.49785511764706
AC091133.1	7.78797182352941	7.32995361764706	7.853655	7.55917958823529	7.41977367647059	7.45949123529412	7.58056582352941	7.11493858823529	7.53829617647059	7.52548438235294	7.35035794117647	7.564231	7.93752958823529	7.47524920588235	7.52486158823529	7.76224588235294	7.53266302941176	7.68154047058824	7.80219423529412	7.83679929411765	7.267046	7.42526632352941	7.71037488235294	7.53471967647059	7.55438888235294	7.55654	7.66561144117647	7.33652129411765	8.16413079411765	7.28732541176471	7.34665238235294	7.51185223529412	7.60455670588235	7.16347129411765
AC091633.3	3.56419973529412	3.63447858823529	3.57276964705882	3.52778008823529	3.47468711764706	3.21109255882353	3.51424173529412	3.65975402941176	3.52513679411765	3.29374811764706	3.41003317647059	3.66055629411765	3.51540735294118	3.24444376470588	3.45234244117647	3.22907141176471	3.71733302941176	3.40207658823529	3.31509817647059	3.39736985294118	3.25689561764706	3.28337961764706	3.2373395	3.52033970588235	3.31095214705882	3.15566714705882	3.22347573529412	3.27780858823529	3.37506079411765	3.46055232352941	3.49059082352941	3.16866002941176	3.51508905882353	3.50036041176471
AC092155.4	3.65952267647059	3.78495488235294	3.59531676470588	3.45170182352941	3.67991035294118	3.91748782352941	3.38790285294118	3.71756444117647	3.62210805882353	3.8395465	3.5138125	3.86862494117647	3.99169508823529	3.57220473529412	3.72784844117647	3.93094441176471	3.74010085294118	3.51632505882353	3.56308252941176	3.36930661764706	3.70484438235294	3.72887858823529	3.57434341176471	3.96626979411765	3.72365185294118	3.64044988235294	3.78672514705882	3.56695732352941	3.7090745	3.62879920588235	3.61550458823529	3.87219370588235	3.81547967647059	3.37548105882353
AC092192.1	3.29216341176471	3.50969352941176	3.31150738235294	3.36140405882353	3.14249817647059	3.29618444117647	3.15440423529412	3.26086917647059	3.32057823529412	3.31738323529412	3.33627829411765	3.19907614705882	3.24499514705882	3.28231941176471	3.36639726470588	3.39973114705882	3.20163205882353	3.38917247058824	3.31095214705882	3.15835264705882	3.29974764705882	3.34072867647059	3.18109114705882	3.306796	3.22977379411765	3.49250282352941	3.31587817647059	3.18109114705882	3.37131105882353	3.33186558823529	3.15249238235294	3.24379073529412	3.27026676470588	3.38362823529412
AC092620.2	4.01815514705882	3.71716026470588	3.66194870588235	3.82283108823529	3.43906311764706	3.54228402941176	3.69630223529412	3.71156520588235	3.56833647058824	3.98692414705882	3.67141161764706	3.60881455882353	3.81228935294118	3.67991035294118	3.82926214705882	3.71156520588235	3.82337879411765	3.68975120588235	3.79104608823529	3.48824835294118	3.75763488235294	3.66305805882353	3.83064173529412	3.58047923529412	3.57490870588235	3.51230394117647	3.50762038235294	3.46640652941176	3.58152464705882	3.45444147058824	3.52778008823529	3.69081558823529	3.65072688235294	3.55887626470588
AC092660.1	4.76943008823529	5.16206170588235	4.94463367647059	4.78587458823529	4.78969970588235	5.16539779411765	4.89923755882353	5.21705870588235	4.87714161764706	4.95079144117647	4.64235694117647	4.78666052941176	4.69396576470588	4.51291005882353	4.95597444117647	4.9992055	4.77059079411765	4.71619735294118	4.67298655882353	4.47922020588235	4.98995338235294	5.21144152941176	5.29188414705882	4.91826020588235	4.88916308823529	4.99370694117647	5.07402520588235	4.84354655882353	4.78400905882353	5.02791364705882	4.97998944117647	4.81632564705882	4.42747847058824	4.73825670588235
AC092667.2	4.09760155882353	3.68559073529412	3.28231941176471	3.83544997058824	3.86208435294118	3.76570135294118	3.94629335294118	3.78918429411765	3.58386617647059	3.88235470588235	3.75336438235294	3.93500805882353	4.16429414705882	3.80935435294118	3.77998570588235	3.87082164705882	3.88097408823529	3.45542923529412	3.81354791176471	3.70282279411765	3.70711029411765	3.74751411764706	3.86292252941176	3.77421538235294	3.64044988235294	3.91052082352941	3.81617944117647	3.76164555882353	4.03706926470588	3.91117794117647	3.66369198529412	3.83403864705882	3.91779079411765	3.83434764705882
AC099684.1	4.5745275	4.71150658823529	4.76250170588235	4.48290038235294	4.44048908823529	4.47922020588235	4.52242429411765	4.66296582352941	4.44926411764706	4.61613717647059	4.56185997058824	4.58881947058824	4.45332914705882	4.46482688235294	4.82160344117647	4.54729861764706	4.56679523529412	4.52016720588235	4.78695958823529	4.49275026470588	4.55235052941176	4.53652638235294	4.67036517647059	4.96447411764706	4.38554352941176	4.51506585294118	4.41257552941176	4.62746364705882	4.63801332352941	4.74759644117647	4.50397691176471	4.35909008823529	4.625253	4.69806544117647
AC099850.1	5.03891923529412	4.82422661764706	5.55179038235294	5.31950914705882	4.99241182352941	4.60622408823529	5.70024086764706	5.37758670588235	4.79135894117647	5.00153655882353	4.92625052941176	4.97940470588235	5.86022258823529	4.90898138235294	4.97197597058824	5.15425688235294	5.20802873529412	5.07456323529412	5.09131364705882	5.40603961764706	5.16727120588235	4.84414785294118	4.58363835294118	5.02091602941177	4.89742094117647	5.00021605882353	4.99271747058824	5.661559	5.52993155882353	5.13443661764706	5.85715682352941	5.11102782352941	5.22725852941177	4.95219141176471
AC100830.4	4.5704375	4.26872973529412	4.47595002941176	4.02772132352941	4.26570288235294	4.32389782352941	4.80209047058824	4.34105305882353	4.79829041176471	4.45672070588235	4.36581452941176	4.41654214705882	4.26258941176471	4.32359482352941	4.46456314705882	4.54025552941176	4.50821967647059	5.09205438235294	4.64512135294118	4.28256829411765	4.38620323529412	4.21144005882353	4.20949241176471	4.37889441176471	4.05733894117647	4.19190305882353	4.31775238235294	4.17403676470588	4.01387173529412	4.48817617647059	3.79819085294118	4.48588585294118	4.67790948529412	4.34707414705882
AC104537.2	3.97816414705882	4.11382508823529	3.98159458823529	4.08689277941176	4.20934794117647	3.86461202941176	3.91427276470588	4.14508108823529	4.16892311764706	4.08224208823529	3.89117767647059	4.00558532352941	4.13273888235294	3.9912125	4.18380911764706	4.03087747058824	4.08076782352941	4.07887979411765	4.11074932352941	4.04077276470588	4.126348	4.08631097058824	4.09635982352941	3.9983685	3.97238761764706	4.08631097058824	4.29864447058824	4.15458323529412	4.10976779411765	4.16147282352941	4.11320308823529	4.14445941176471	4.15854755882353	4.29387488235294
AC104667.3	5.03274491176471	5.27518320588235	5.12602014705882	5.09534829411765	4.71921951470588	5.31644952941176	5.06168408823529	5.31369532352941	4.91835841176471	5.19146517647059	5.08680108823529	4.93656714705882	4.72752617647059	4.95353302941176	5.07088726470588	5.10503973529412	5.28399926470588	4.89612579411765	5.40614964705882	4.86132755882353	4.99081394117647	5.57955402941176	5.14273217647059	5.08914814705882	5.21271679411765	5.10449682352941	5.20156211764706	4.99044397058824	5.08832888235294	5.06300214705882	5.26780138235294	4.99466102941176	5.14898491176471	5.11178023529412
AC106801.1	5.3544685	5.43851547058824	5.41328105882353	5.26612970588235	5.21271679411765	5.47731564705882	5.41305455882353	5.30885514705882	5.70990341176471	5.27626661764706	5.2828245	5.39747952941176	5.03764552941176	5.31894685294118	5.57908902941176	5.56953008823529	5.32961867647059	5.12867961764706	5.36049911764706	5.38022523529412	5.43899258823529	5.52135829411765	5.26064111764706	5.24320641176471	5.37104679411765	5.57955402941176	5.17214167647059	5.13123776470588	5.29412455882353	5.29275661764706	5.33907711764706	5.26809032352941	5.42120235294118	5.34704155882353
AC108056.1	3.165498	3.37224691176471	3.30043441176471	3.04369191176471	2.98846205882353	3.25366391176471	3.23255964705882	3.19830423529412	3.23912835294118	3.306796	3.23194611764706	3.15728373529412	3.28288470588235	3.07102823529412	3.18960785294118	3.39736985294118	3.36854832352941	3.25227197058824	3.07240470588235	3.30186638235294	3.30822164705882	3.09864617647059	3.69548188235294	3.28607967647059	3.24796217647059	3.50626752941176	3.36212136764706	3.00717017647059	3.13726905882353	3.38183567647059	3.32938555882353	3.25417670588235	3.43710041176471	3.13345520588235
AC112198.1	5.06319885294118	5.09666788235294	5.06644167647059	5.22232652941176	5.03691197058824	5.42567388235294	5.26924170588235	5.34543305882353	5.2828245	5.09848820588235	5.15992202941176	5.33490976470588	5.29188414705882	5.18942773529412	5.47395585294118	5.23815214705882	5.08068329411765	5.51314829411765	5.46355211764706	5.22352005882353	5.29275661764706	4.89403120588235	5.16539779411765	5.63200686764706	5.31786438235294	5.25620555882353	5.42567388235294	5.14760094117647	5.29756697058824	5.31869076470588	5.40698905882353	5.11178023529412	5.42876311764706	5.16600091176471
AC114730.11	3.79202064705882	3.80732405882353	3.67087652941176	3.73165182352941	3.79648632352941	4.07078258823529	3.60237561764706	3.63393485294118	3.68764632352941	3.75064723529412	3.63269688235294	3.56062841176471	3.65512376470588	3.69462947058824	3.73899361764706	3.66283879411765	3.86982008823529	3.75200801470588	3.89094652941176	3.68764632352941	3.67936676470588	3.62178876470588	3.68677	3.74805785294118	3.78918429411765	3.6085895	3.73359985294118	4.04394055882353	3.89010802941176	3.65577694117647	3.78759989705882	3.66833388235294	4.00767794117647	3.85452163235294
AC114752.3	3.50904052941176	3.40607344117647	3.54879791176471	3.65952267647059	3.55465105882353	3.71181535294118	3.41860058823529	3.272132	3.46885505882353	3.50493861764706	3.71530920588235	3.75361658823529	3.60104061764706	3.65371597058824	3.59222770588235	3.45929670588235	3.6602685	3.72784844117647	3.55822829411765	3.48754120588235	3.67847367647059	3.57161011764706	3.45963773529412	3.41974714705882	3.51452867647059	3.84531273529412	3.55770958823529	3.7090745	3.63048711764706	3.75751641176471	3.82553914705882	3.65710132352941	3.81354791176471	3.53754202941176
AC124997.1	3.115892	3.41484735294118	3.18201244117647	3.28085323529412	3.14249817647059	3.24260655882353	3.19042758823529	3.27431158823529	3.12696323529412	3.30089320588235	3.19354594117647	3.33066714705882	3.00717017647059	3.19137208823529	3.21447355882353	3.19830423529412	3.49318976470588	3.12071888235294	3.18804132352941	3.13232405882353	3.26548497058824	3.37051729411765	3.48009769117647	3.30562752941176	2.95369708823529	3.17702170588235	3.20331426470588	3.17578397058824	3.21783579411765	3.15835264705882	2.99545147058824	3.04667279411765	3.10920991176471	3.36026102941176
AC128677.4	9.89058482352941	11.0192811764706	10.8532928235294	10.3374524705882	10.5779526176471	11.1864372647059	10.8593860294118	10.4420132058824	10.9865743529412	10.8541656470588	11.1203125882353	10.9125113823529	8.46210726470588	10.9509425588235	11.1774275588235	10.7876802941176	10.7153952941176	11.5296086470588	11.3791894411765	10.3712284117647	9.96049982352941	10.6793952941176	9.50809376470588	10.7657557941176	9.97360076470588	8.03513644117647	7.83430691176471	8.12791273529412	9.63369655882353	10.0772123529412	9.21882411764706	10.0645554411765	10.8554043823529	9.04796444117647
AC136289.1	3.80801561764706	3.39756794117647	3.65072688235294	3.47141926470588	3.43076644117647	3.40561644117647	3.56387652941176	3.56419973529412	3.30315302941176	3.29273591176471	3.48973111764706	3.30186638235294	3.38012291176471	3.38012291176471	3.49151391176471	3.41250529411765	3.60150961764706	3.44120955882353	3.43578388235294	3.54802447058824	3.45782694117647	3.47262144117647	3.41399420588235	3.66408367647059	3.4557875	3.46720067647059	3.47544261764706	3.49462044117647	3.33186558823529	3.40831176470588	3.42897091176471	3.48024367647059	3.46468347058824	3.39253964705882
AC139100.2	6.27996088235294	6.11658852941176	6.08282829411765	6.16257926470588	6.35082552941176	6.08260494117647	6.39748491176471	6.68641417647059	6.55109473529412	6.38615173529412	5.98008870588235	6.10677076470588	6.19348394117647	6.11216807352941	6.62335642647059	6.09139202941176	6.22873305882353	6.60346414705882	6.13704047058823	6.14387679411765	6.03245326470588	6.27277811764706	6.52572952941176	6.68247311764706	6.05302164705882	6.45268623529412	6.39700494117647	6.23192394117647	6.20033005882353	6.86594170588235	6.09087576470588	6.73531314705882	6.13673044117647	5.82322397058824
AC139100.3	3.80121929411765	4.10797252941176	3.993485	3.61207464705882	3.57136511764706	3.676646	3.75133841176471	3.69443652941176	3.70430638235294	3.60504194117647	3.63314673529412	3.82060738235294	3.73519944117647	3.79005152941176	3.83566505882353	3.57870461764706	3.6226425	3.93094441176471	3.87277441176471	3.78866317647059	3.70815297058824	3.66657867647059	4.02899894117647	3.84585211764706	3.94075458823529	3.79775108823529	3.72700891176471	3.98159458823529	3.79997497058824	3.73223667647059	3.74564905882353	3.72125914705882	3.73785202941176	3.9999135
AC141928.1	5.22491247058823	5.38091752941176	5.22257347058824	5.08471232352941	5.10824920588235	5.42651291176471	5.16173779411765	5.41850535294118	5.22952173529412	4.94889682352941	5.22467023529412	5.09534829411765	5.06140082352941	5.15581011764706	5.28542644117647	5.16919041176471	5.12956429411765	5.13123776470588	5.17935870588235	5.22874917647059	5.09080997058824	5.22105870588235	5.39126088235294	5.04316238235294	5.24015620588235	5.22952173529412	5.01306164705882	4.88693488235294	5.10230102941176	5.19021679411765	5.18441317647059	5.20717723529412	5.0470985	5.19882952941177
AC144652.1	6.97991335294118	7.26206411764706	6.94873177941176	6.02039808823529	5.84479211764706	5.873668	6.31154185294118	6.28163952941176	5.96801876470588	6.23402635294118	5.86420220588235	6.294405	6.06762458823529	5.97882188235294	6.07563758823529	5.96894652941176	5.97140694117647	6.71725230882353	5.98892629411765	6.43322297058824	6.33464602941176	6.83376423529412	5.68504035294118	6.32060417647059	6.38680164705882	6.63499173529412	6.69052629411765	6.77745885294118	7.61752511764706	6.70127135294118	6.58443723529412	6.49175973529412	6.46773670588235	6.59052708823529
AC145343.2	5.69799955882353	5.61105982352941	5.36386952941176	5.58615641176471	5.57400738235294	5.76715685294118	5.62699657352941	6.122319	5.54979370588235	5.47135247058824	5.45777529411765	5.50790002941176	5.37317005882353	5.66351455882353	5.58047219117647	5.37317005882353	5.71217311764706	5.38112170588235	5.69369282352941	5.31495482352941	5.33256788235294	5.72635314705882	5.37504701470588	5.60812147058824	5.65130414705882	5.43073497058824	5.38806138235294	5.41475747058823	6.48557617647059	5.68855744117647	5.84893855882353	5.49261229411765	5.42415579411765	5.76561511764706
ACAA1	9.63328070588235	10.0525810588235	9.78089661764706	10.6931928235294	10.9537417941176	10.7957732647059	10.5385021470588	10.4366882941176	10.5027161764706	11.1038587647059	10.329221	10.5995319411765	9.21579835294118	10.6150604411765	10.8477351470588	10.7593386176471	10.4519848823529	9.88778820588235	10.2665243235294	10.4232726470588	10.2657621764706	10.3560487941176	9.98353202941176	9.74023697058824	9.43741191176471	9.77714311764706	9.11774891176471	9.76693320588235	10.0887851176471	9.83591435294118	9.89913029411765	9.85817467647059	9.49894141176471	9.61083658823529
ACAA2	8.016451	9.50492547058824	9.07446838235294	9.37618547058823	9.29742473529412	10.0780489705882	9.49618832352941	9.49096702941176	9.75457491176471	10.1196412058824	9.24495370588235	9.80856852941177	8.86374844117647	9.18645302941177	9.83591435294118	9.48842097058824	9.63723647058823	8.94225	9.85603961764706	9.11774891176471	9.22736264705882	8.91158847058824	8.83909008823529	8.99558452941177	8.23606073529412	9.09375508823529	8.83804855882353	8.88087188235294	9.65482605882353	9.07322564705882	8.91719617647059	8.58050447058823	8.45662273529412	9.27290620588235
ACACA	7.60277761764706	7.80193908823529	7.98022758823529	7.69232938235294	7.65097420588235	7.63629214705882	7.61152444117647	7.73835179411765	7.28414691176471	7.457947	7.5862925	7.24882223529412	7.41514611764706	7.18970270588235	7.74103467647059	7.67524538235294	7.45027770588235	7.90055076470588	7.49956423529412	7.54457711764706	7.63382497058824	7.65836773529412	8.44860029411765	8.08505085294118	7.50907114705882	8.04278829411765	8.35343076470588	8.20189602941177	8.02008555882353	8.35268467647059	7.51551770588235	8.37069055882353	7.73510423529412	8.38663044117647
ACACB	6.70097114705882	6.870052	6.51089552941176	7.66871941176471	7.15672617647059	7.61017508823529	7.62747555882353	7.40856382352941	7.21484532352941	7.49479023529412	7.55162126470588	7.22073041176471	8.17434779411765	7.27577035294118	7.38541158823529	7.46578308823529	7.19072352941176	6.67573529411765	7.53547552941177	7.92648994117647	7.12271032352941	7.03952217647059	6.46143985294118	6.51970526470588	6.70991111764706	6.28852602941176	6.20248476470588	6.40931844117647	6.573094	6.49969735294118	6.57973144117647	6.30982714705882	6.52646341176471	6.51191852941176
ACAD10	5.44330320588235	5.49337258823529	5.30302920588235	5.28740705882353	5.29681514705882	5.49074538235294	5.37166782352941	5.62165467647059	5.55853279411765	5.51433291176471	5.36162458823529	5.45456644117647	5.09980873529412	5.50281105882353	5.62342808823529	5.54048752941176	5.69723108823529	5.45199391176471	5.46645308823529	5.25799667647059	5.3409905	5.32466791176471	5.31869076470588	5.39663961764706	5.63587923529412	5.51493447058824	5.29888576470588	5.19428508823529	5.51288241176471	5.49634891176471	5.51517352941176	5.26311988235294	5.36220691176471	5.42213017647059
ACAD11	6.86377123529412	6.68247311764706	6.67389908823529	6.38589529411765	6.47483923529412	6.92385879411765	6.86377123529412	6.65909991176471	6.74290497058823	6.93428132352941	6.78196973529412	6.66899102941176	7.67143620588235	6.61871311764706	6.77339247058824	7.17391688235294	6.68824811764706	6.27300479411765	6.40846588235294	6.67204582352941	5.77579873529412	6.22239894117647	6.57337944117647	6.19216564705882	6.67746505882353	6.63940105882353	6.57187341176471	7.13731308823529	6.50773979411765	6.64329023529412	6.8731885	6.57434747058824	5.93945910294118	6.58965729411765
ACAD8	8.70348575	8.93791314705882	8.84688761764706	9.21933285294118	9.288547	9.11971767647059	9.10447188235294	9.52521991176471	9.39398164705882	9.18139932352941	9.25147529411765	9.19647914705882	8.54629438235294	8.86029029411765	9.45227217647059	9.30379817647059	9.17970991176471	8.43602155882353	8.90370091176471	8.93424182352941	9.19318558823529	8.88639497058823	8.31918629411765	8.84829044117647	8.95239685294118	9.32745826470588	8.93886726470588	9.3680365	8.80207711764706	8.96188394117647	8.34213938235294	8.62328111764706	8.78907711764706	9.01620888235294
ACAD9	9.00381067647059	8.86553923529412	8.45443058823529	8.63395085294118	8.75052967647059	8.52781147058823	8.42809920588235	8.65040394117647	8.47471688235294	8.49494185294118	8.53243558823529	8.33481023529412	8.39125541176471	8.50178055882353	8.52169970588235	8.5377345	8.46287167647059	8.58648132352941	8.55233167647059	8.45982829411765	8.50089447058824	7.9950195	8.39125541176471	8.65149558823529	9.05117691176471	8.63568944117647	8.7743815	8.82336035294118	8.3860605	8.88814020588235	8.99626991176471	8.49494185294118	8.64691379411765	9.04476761764706
ACADL	3.66408367647059	3.67589141176471	3.50548661764706	3.86158532352941	3.76079226470588	3.45261770588235	3.86583841176471	3.71376947058824	4.07383220588235	3.71899635294118	3.99013773529412	3.80221570588235	4.34323452941176	3.88729105882353	3.58857408823529	3.75842270588235	3.80890205882353	3.53995279411765	3.68162773529412	3.99630917647059	3.74635794117647	3.64529597058824	3.54248129411765	3.73223667647059	3.6698685	3.79293138235294	3.7508875	3.79488661764706	3.63291944117647	3.730303	3.5935975	3.77107635294118	3.69752691176471	3.78377114705882
ACADM	11.3429020588235	10.5105692352941	10.5672940294118	11.1569611176471	11.3909139705882	11.4286847647059	11.4601041176471	11.5543336176471	11.8859881470588	11.4510398823529	11.0234488235294	11.3831328823529	11.0320821764706	11.7217134117647	11.6341229411765	11.7196263529412	11.3019284117647	10.2019942941176	11.3174571176471	11.129807	10.711897	10.5048341176471	10.3104177941176	10.6886081176471	10.2238774411765	11.057947	10.6783827352941	10.6783827352941	11.0857288529412	10.5048341176471	10.3281990882353	10.8679472941176	10.1547197941176	9.96368758823529
ACADS	7.51185223529412	8.20596276470588	7.12551179411765	8.75657323529412	8.76523185294118	9.59382341176471	8.80896402941177	9.43741191176471	9.00880417647059	9.39271755882353	8.98274267647059	8.89069323529412	7.69578214705882	8.98995067647059	9.15626541176471	9.44328382352941	9.20956	7.7082275	8.93739194117647	8.65351441176471	8.29083102941176	8.36938370588235	7.88820714705882	8.10493458823529	7.77801541176471	8.43063361764706	6.83030558823529	7.77671988235294	7.54533188235294	8.22564358823529	7.45698194117647	7.16161482352941	7.73128926470588	7.86463944117647
ACADSB	8.32294838235294	7.55619873529412	7.62976376470588	8.22029220588235	8.70260897058824	8.21142602941176	8.5377345	8.38977776470588	8.97646826470588	8.39224708823529	8.85985511764706	8.68656205882353	8.38848120588235	9.02946002941176	8.85839011764706	8.85505705882353	8.65149558823529	7.89005205882353	8.58213402941177	8.06537491176471	7.91979785294118	8.2999575	7.63671835294118	7.83716223529412	7.48926288235294	8.05518373529412	8.35139185294118	7.76558094117647	8.18693694117647	7.96544332352941	7.65167908823529	7.67275488235294	8.19980947058824	7.56486391176471
ACADVL	8.96831670588235	10.500404	10.4947447941176	11.2237458235294	11.1375629411765	11.3429020588235	10.960525	11.3545162647059	11.2309457647059	11.5041502352941	11.0500570588235	11.0682439411765	10.2615974411765	11.0320821764706	11.2463720294118	11.4083311176471	11.4042134705882	10.8059605588235	11.1601228529412	11.1361451176471	10.7069542352941	10.6481055294118	10.4206560294118	10.6422907058824	10.4526820588235	10.9340658823529	10.3123608529412	10.7559946764706	9.60225697058824	10.8922587941176	10.3643770294118	9.86652414705882	10.2402907352941	10.7546123823529
ACAN	5.90843252941176	5.94009214705882	5.95455379411765	5.379109	5.43559867647059	5.59175152941176	5.40614964705882	5.64369097058823	5.6969975	5.57487994117647	5.44955964705882	5.59892088235294	5.41243020588235	5.32785088235294	5.53848205882353	5.46041482352941	5.48028052941176	5.56284523529412	5.53710529411765	5.36802673529412	5.68243879411765	5.9762095	6.16585188235294	5.4500195	5.73654405882353	5.69644317647059	6.08260494117647	5.88048894117647	5.77813779411765	6.21467355882353	6.04116223529412	5.87198020588235	5.53536802941176	6.09827173529412
ACAP1	5.77963355882353	6.13809217647059	5.97670255882353	5.91603482352941	6.03079982352941	6.15525332352941	6.09681867647059	6.15265244117647	6.15188861764706	6.04777082352941	5.88550752941176	6.23283358823529	5.94271555882353	6.18412047058824	6.256184	6.10972114705882	6.35273332352941	6.44974702941176	6.52329320588235	6.16209961764706	5.79216297058823	6.16304	5.83900511764706	6.28052105882353	5.90525138235294	5.68193541176471	5.77747655882353	6.23794558823529	6.12217397058824	5.98377394117647	5.83634067647059	5.90865644117647	6.09110391176471	6.02935029411765
ACAP2	7.32995361764706	7.12154202941176	6.60923520588235	7.23458514705882	7.66871941176471	7.42154347058824	7.46365458823529	7.13531808823529	7.35004676470588	7.53233670588235	7.31313835294118	7.42006564705882	7.08390305882353	7.53106182352941	7.59826170588235	7.75398638235294	7.26853532352941	7.33197747058824	7.14333535294118	7.13766138235294	7.06856211764706	7.08863705882353	7.11493858823529	7.19907120588235	7.05865244117647	7.22634158823529	7.11166044117647	7.08863705882353	7.00971444117647	7.03030229411765	7.24411858823529	7.22885808823529	7.26206411764706	7.07156670588235
ACAP3	6.21935461764706	6.12804791176471	6.04777082352941	6.08021594117647	6.18650173529412	6.07094426470588	6.17690791176471	6.14704773529412	5.99289076470588	6.01384591176471	6.06865597058824	6.17346164705882	6.51061744117647	6.13756094117647	6.06701914705882	6.26071488235294	6.03600870588235	6.12916917647059	6.19902161764706	6.26222594117647	6.09764529411765	6.21712126470588	6.3483475	6.2258885	6.09887694117647	6.12070811764706	6.301521	6.44588385294118	6.26136644117647	6.30476655882353	6.28052105882353	6.13450144117647	6.12613626470588	6.37913285294118
ACAT1	6.5879245	6.67013167647059	6.54220935294118	6.92447161764706	6.92031561764706	7.14654305882353	6.85466247058824	6.93796088235294	7.11725797058824	7.03921232352941	6.97448238235294	7.13701967647059	6.87561729411765	7.04247273529412	7.17944438235294	7.09630558823529	7.02068694117647	6.50195608823529	7.01955941176471	6.96831361764706	6.66722567647059	6.71287788235294	6.50399041176471	6.03679461764706	6.67414067647059	6.35058182352941	6.63250441176471	6.32991608823529	6.65825961764706	6.41580097058824	6.38486264705882	6.77088729411765	6.61844491176471	6.53140855882353
ACAT2	10.3226319117647	10.5534861764706	9.47376770588235	10.4420132058824	10.2432695294118	10.0733803235294	10.0733803235294	10.6207529705882	9.94841776470588	9.80628376470588	9.28800617647059	8.94960355882353	8.90574805882353	9.48057638235294	10.5165067941176	10.4911797352941	9.83791532352941	10.2824256470588	10.0231105588235	9.66427411764706	9.83277526470588	9.94443808823529	9.85888861764706	9.90218302941176	10.0443907647059	10.9294849411765	10.5027161764706	9.46858994117647	9.99654761764706	10.5477318235294	10.0165309117647	10.2269863235294	9.47427455882353	9.79020476470588
ACBD3	9.69204082352941	9.92856229411765	9.19381161764706	9.63369655882353	9.79020476470588	10.1805757058824	9.88924197058824	9.81428129411765	9.86573202941176	9.6975305	10.0238536176471	9.98296726470588	8.98995067647059	9.94443808823529	9.61173902941177	9.94137002941176	9.78171205882353	9.91619638235294	9.48565211764706	9.50736579411765	9.96204464705882	9.90077564705882	10.4420132058824	10.2745302647059	9.90864991176471	10.1318641764706	10.2402907352941	10.3443274411765	9.97468332352941	10.0482672941176	9.60518597058824	10.0531682941176	10.0415481764706	9.69542564705882
ACBD4	6.92468991176471	6.91266779411765	7.16281752941176	7.33026835294118	6.93356652941176	7.64419411764706	7.24808085294118	7.5442495	7.36042217647059	7.19701752941176	7.33731161764706	7.47468441176471	7.52757367647059	7.148643	7.36341094117647	7.29931729411765	7.16910164705882	6.85695820588235	7.18596082352941	7.42791517647059	7.23880391176471	7.04506497058824	6.72149002941176	7.17316902941176	7.08064017647059	7.05094020588235	6.89776964705882	6.93073605882353	6.97815258823529	6.62010516176471	6.75392808823529	6.78009702941177	7.01755997058823	6.73531314705882
ACBD5	10.1522615294118	9.80628376470588	9.71002979411765	9.39271755882353	9.73182294117647	9.84479394117647	9.61771308823529	9.6357575	9.70328402941176	9.87483626470588	9.53210705882353	9.89224067647059	8.88814020588235	9.78447973529412	9.75707529411765	9.6693305	9.57569991176471	9.50869441176471	9.6493025	9.46354220588235	9.38028064705882	9.73319058823529	10.2854336470588	10.2218430588235	9.27778941176471	10.0020669705882	10.2083848823529	9.65313244117647	9.97847897058823	9.75401832352941	9.25085638235294	9.88778820588235	9.75837144117647	9.77547105882353
ACBD6	8.77360514705882	9.03189452941177	9.27666608823529	9.01273661764706	8.79390588235294	8.89371979411765	9.07957533823529	9.13886982352941	8.93057894117647	8.68265291176471	8.74104044117647	8.87730067647059	9.04957688235294	8.71385564705882	8.8623625	9.00789579411765	8.81446641176471	8.89951991176471	8.82526685294118	9.42354135294118	8.94225	9.04231735294118	8.85891223529412	9.81224105882353	9.40194658823529	9.63328070588235	9.78275235294118	9.46058988235294	9.45893252941176	9.72739117647059	9.38686364705882	9.24170961764706	9.77997958823529	9.40424994117647
ACCS	7.46768105882353	7.00296091176471	7.55714325	7.14495461764706	7.20278058823529	7.36659429411765	7.49622094117647	7.63859735294118	7.59851229411765	7.37031335294118	7.365821	8.17501964705882	7.84085067647059	7.44504308823529	7.68564911764706	7.32402467647059	7.32755155882353	7.13985329411765	7.16474573529412	7.26177014705882	7.42899285294118	7.30184405882353	7.39338767647059	7.5442495	7.33825355882353	7.17230426470588	7.44127232352941	6.93326814705882	7.71644425	7.24906826470588	7.28566332352941	7.00997635294118	7.08123132352941	7.25491876470588
ACD	8.07920273529412	7.70942047058824	7.98943552941176	7.12551179411765	7.16682729411765	7.13531808823529	7.04563029411765	7.30184405882353	6.82689902941176	7.23143802941176	6.97872532352941	6.89916479411765	7.65804302941176	6.83212338235294	6.98232588235294	6.99995026470588	7.02703352941176	7.59619817647059	6.96145720588235	7.03504541176471	7.17722176470588	7.96656958823529	8.15313323529412	7.67700673529412	7.60839344117647	7.23238994117647	8.41707155882353	8.14583308823529	8.21980658823529	7.90465758823529	8.35587144117647	8.30022579411765	8.05157135294118	8.250295
ACE	5.51872211764706	5.74047182352941	5.1796005	5.79495332352941	5.51000782352941	5.78297841176471	5.7534105	5.51452352941176	5.72474652941176	5.65029135294118	5.64520158823529	5.54251420588235	5.46255461764706	5.35752444117647	5.83900511764706	5.81206223529412	6.09216097058824	5.92876791176471	5.72522220588235	5.32810926470588	5.74071476470588	5.71688258823529	5.45881026470588	6.00944729411765	5.59026814705882	5.77935738235294	5.33513579411765	6.10647058823529	5.38091752941176	5.66403882352941	5.26214485294118	5.67713085294118	5.72452914705882	6.05415382352941
ACE2	8.84313282352941	9.77081747058824	9.91378726470588	9.09781723529412	8.57928241176471	8.51255685294118	8.60489494117647	8.36631852941176	9.77714311764706	7.91410341176471	7.82174008823529	7.86289058823529	5.996681	7.23018155882353	8.92936791176471	7.9514835	8.28207588235294	9.25469897058823	8.79989882352941	7.28732541176471	9.68960982352941	9.65665964705882	5.58667382352941	6.78770402941176	7.55590082352941	7.13701967647059	6.50337364705882	6.39403902941176	9.00625923529412	8.69203061764706	10.9731833823529	10.5649878823529	9.01097452941177	5.64733835294118
ACER1	4.69203135294118	4.9826115	4.77373717647059	4.93306391176471	5.00021605882353	4.70601417647059	4.80721723529412	4.85696358823529	4.67905505882353	4.83753635294118	4.51506585294118	4.67599461764706	4.69396576470588	4.60292067647059	4.72888997058824	4.83504294117647	4.57268364705882	4.64636491176471	4.65294214705882	4.82051570588235	4.64964308823529	4.94701482352941	4.58211094117647	4.71732758823529	5.0624965	4.76105655882353	4.90381505882353	4.82107235294118	4.82082608823529	5.08832888235294	4.86110747058824	4.83654594117647	4.79087602941176	4.93796523529412
ACER3	7.58973588235294	7.78617091176471	7.61369732352941	7.88603252941176	8.44824167647059	8.17388664705882	8.01801282352941	7.67038270588235	8.04759397058823	8.29228244117647	7.92820785294118	7.95469402941176	7.10534952941176	8.14070794117647	8.55089544117647	8.36825508823529	8.18574088235294	7.83801714705882	7.87879061764706	7.99371923529412	8.01764820588235	7.95183623529412	8.04170238235294	7.72333535294118	7.48624102941177	7.79538132352941	7.97376052941176	7.62614838235294	7.54769597058824	7.53040938235294	7.283372	8.09875673529412	7.66515182352941	7.84712073529412
ACHE	5.40999361764706	5.48568847058824	5.52830829411765	5.44955964705882	5.398207	5.63308176470588	5.31816920588235	5.45071064705882	5.47974838235294	5.34849885294118	5.39236520588235	5.39507885294118	5.36556064705882	5.38973714705882	5.53494064705882	5.35778747058824	5.49389547058824	5.39157517647059	5.71217311764706	5.39157517647059	5.523834	5.56851158823529	5.76715685294118	5.54251420588235	5.34075452941176	5.53686455882353	5.57466302941176	5.56112370588235	5.60209385294118	5.39663961764706	5.47600147058824	5.48568847058824	5.41989114705882	5.55519885294118
ACIN1	7.18939017647059	7.20347867647059	7.01231108823529	7.40429129411765	7.33789897058824	7.38097247058823	7.29114858823529	7.51146938235294	7.76862844117647	7.50616226470588	7.32755155882353	7.33359085294118	7.50343738235294	7.39916744117647	7.47674723529412	7.65878567647059	7.81614920588235	7.43281867647059	7.27462485294118	7.05569791176471	7.35630955882353	7.21335697058824	6.973825	7.23942223529412	7.56516758823529	7.524006	7.70184508823529	7.55383732352941	7.13418376470588	7.79501252941176	7.707425	7.42066670588235	7.13856429411765	8.02414761764706
ACKR1	5.36506970588235	6.02638694117647	6.13282823529412	6.64329023529412	6.63770941176471	6.21742520588235	6.23766638235294	6.25975347058823	6.34541614705882	6.30067808823529	6.67013167647059	6.34857152941176	7.69668758823529	6.32797694117647	6.35213	6.179838	6.30535638235294	7.15227452941176	6.37621105882353	6.99281894117647	6.33414605882353	6.60714364705882	5.39874244117647	5.67316355882353	6.32280285294118	5.42825767647059	5.84700994117647	5.75059661764706	5.79422967647059	6.10372770588235	5.74233867647059	6.43322297058824	6.15644114705882	6.08282829411765
ACKR2	4.47834170588235	4.66064835294118	4.40330305882353	4.53548644117647	4.5657905	4.61277147058824	4.54466529411765	4.44414029411765	4.50461858823529	4.54704502941176	4.39677747058824	4.58967438235294	4.44977817647059	4.53857682352941	4.66772826470588	4.54203064705882	4.43074747058824	4.69907658823529	4.54439991176471	4.43415679411765	4.54833226470588	4.53876079411765	4.60866708823529	4.52760920588235	4.52215076470588	4.54601947058824	4.54626952941176	4.22518929411765	4.35256332352941	4.68788688235294	4.58321232352941	4.52267138235294	4.617196	4.49985558823529
ACKR3	6.47339082352941	6.2893665	6.70127135294118	6.47823276470588	6.28754829411765	6.70913679411765	6.51568638235294	5.98702817647059	6.581243	6.47179814705882	6.56638211764706	6.24135373529412	7.63629214705882	6.04195697058824	6.61215658823529	6.60874502941176	6.71739726470588	6.90116617647059	5.76335623529412	6.68989655882353	6.41422911764706	6.19276226470588	6.18578205882353	5.89751882352941	6.10845338235294	6.07585876470588	6.19320770588235	6.79253611764706	6.16964388235294	6.21114408823529	6.64544523529412	5.98807161764706	6.36197644117647	6.05158944117647
ACKR4	6.46579117647059	6.12591576470588	5.99954967647059	6.09887694117647	6.78654082352941	5.80413794117647	6.49833632352941	7.50343738235294	6.16617255882353	6.14734123529412	7.89126808823529	5.90089461764706	7.44592370588235	5.81564126470588	6.49576870588235	6.05104070588235	6.42913261764706	8.81767876470588	5.92358911764706	6.04853652941176	6.01979726470588	6.80483014705882	5.53244214705882	6.80720394117647	6.19873444117647	6.71739726470588	5.12116147058823	7.12827658823529	5.18463758823529	7.95183623529412	5.11734020588235	7.81991858823529	6.31819091176471	6.44024473529412
ACLY	9.39271755882353	9.92616620588235	9.91994558823529	9.32884976470588	9.42645482352941	9.11533047058824	9.30432655882353	9.06949905882353	9.28623023529412	8.89983029411765	9.35628082352941	9.01802261764706	8.56841282352941	9.39701858823529	9.27666608823529	9.1649885	9.22378829411765	9.55715388235294	9.06111017647059	9.13110785294118	9.70328402941176	9.60888938235294	9.71336129411765	9.57857270588235	10.1805757058824	10.0858407941176	9.94751861764706	10.1773338823529	10.0035487647059	10.0583751470588	9.93909723529412	9.87230414705882	10.1032885294118	10.1143987058824
ACMSD	3.47649405882353	3.68741173529412	3.79535661764706	3.70389182352941	3.61626520588235	3.70341208823529	3.82882223529412	3.75190638235294	3.68580605882353	3.85324817647059	3.64012358823529	3.62344102941176	3.92713573529412	3.4812645	3.73713411764706	3.73165182352941	3.62088297058824	3.82926214705882	3.691294	3.79319244117647	3.77816370588235	3.5660875	3.66810126470588	4.08653888235294	3.94973491176471	3.85534482352941	3.79247673529412	3.63291944117647	3.77366017647059	3.92849861764706	3.82526205882353	3.98216623529412	3.73275979411765	3.43452567647059
ACN9	10.2177809705882	9.06111017647059	10.3113225	9.54334811764706	10.0457663529412	9.21711682352941	9.24368885294118	10.1373434411765	9.34058708823529	9.29637582352941	9.58115894117647	9.13674232352941	9.13792408823529	9.48497447058823	9.45095123529412	9.50137967647059	9.33759035294118	8.76523185294118	9.28160155882353	9.19548817647059	9.20161108823529	9.12113247058823	9.98608214705882	9.333924	10.0574793235294	10.0849112941176	9.45565276470588	9.8191690882353	9.69020902941176	9.6349905	9.91115788235294	9.69204082352941	9.30757423529412	8.48469447058823
ACO1	8.73098038235294	7.8965005	6.99607529411765	8.64243576470588	7.31250514705882	7.26299852941176	7.22241326470588	7.50248517647059	7.40305758823529	7.33446394117647	7.45247626470588	7.25402376470588	7.43998938235294	7.27861767647059	7.32727232352941	7.35374008823529	7.23238994117647	7.69348517647059	8.27429026470588	7.55383732352941	8.50910258823529	7.29642902941176	7.17785702941176	7.45304308823529	7.18356170588235	7.38666308823529	7.372293	7.43718573529412	7.08423729411765	7.42327079411765	6.99522714705882	7.24626355882353	7.25782723529412	7.09164402941177
ACO2	7.58119764705882	7.69128926470588	7.57718355882353	8.20558682352941	7.93141032352941	8.21630873529412	7.89537205882353	8.20485758823529	8.33772352941176	8.21447782352941	8.13568320588235	7.99543188235294	7.56043161764706	8.25725911764706	8.28959826470588	8.40107076470588	8.31958823529412	7.47490538235294	8.40488647058823	8.08103123529412	7.92577591176471	8.05978311764706	7.80219423529412	7.68438602941176	7.67241108823529	7.77645479411765	7.43998938235294	7.47244602941177	7.55522973529412	7.87921205882353	7.73955394117647	7.43178685294118	7.38097247058823	7.71658520588235
ACOT1	7.84085067647059	8.65351441176471	8.4711	9.24072032352941	9.14540914705882	9.15680473529412	9.78171205882353	9.29637582352941	9.34561123529412	9.17428944117647	9.39512226470588	9.33891888235294	9.92327511764706	9.24660620588235	9.22239414705882	9.41664276470588	9.30636214705882	8.24326694117647	9.30379817647059	9.81428129411765	9.04586444117647	9.19647914705882	7.59051911764706	9.50137967647059	8.52206138235294	9.04071852941176	7.69021285294118	7.625495	8.07598347058824	8.77719926470588	8.83116017647059	9.06728658823529	8.77525044117647	8.82979426470588
ACOT11	5.92414102941177	5.94998588235294	5.81716182352941	6.15472979411765	6.39299967647059	6.20680761764706	6.14842994117647	6.00123388235294	6.10895885294118	6.43322297058824	6.19734079411765	6.10350308823529	5.38901041176471	6.15767008823529	6.453062	6.36825941176471	6.2294315	5.75726179411765	5.97807705882353	5.87786323529412	6.16915108823529	6.07607314705882	5.916302	6.03720858823529	5.65255326470588	5.96523761764706	5.72760911764706	5.95080770588235	6.04637347058824	6.01632405882353	5.96031370588235	5.70641002941176	5.88294082352941	5.8298695
ACOT12	3.42082514705882	3.27026676470588	3.56695732352941	3.52470741176471	3.42897091176471	3.4911715	3.32703205882353	3.40124958823529	3.45261770588235	3.45336108823529	3.41974714705882	3.46678602941176	3.66194870588235	3.26601694117647	3.30879061764706	3.40480241176471	3.28914079411765	3.62501067647059	3.32828811764706	3.47873532352941	3.41115088235294	3.31095214705882	3.58185541176471	3.33518861764706	3.42082514705882	3.38258158823529	3.46496823529412	3.61774217647059	3.44202958823529	3.52450205882353	3.36820508823529	3.59464888235294	3.58682823529412	3.41946976470588
ACOT13	10.4614686764706	10.6449763529412	10.9799670882353	10.7945496470588	10.6509713235294	11.0650219705882	10.8335388235294	11.4583104117647	10.8911369411765	10.9875627647059	10.7365402941176	10.9590040882353	9.91206491176471	10.8346155294118	10.8220838235294	11.0420063823529	11.1440598823529	10.1495154705882	11.0773717058824	10.6437168823529	10.6256925294118	10.6990461470588	9.47471844117647	10.5545761470588	9.78527555882353	10.1426868235294	10.9550623235294	10.1910142058824	10.711897	10.2578433823529	10.8168125588235	9.9429215	10.3846922352941	10.4595292352941
ACOT4	5.96364132352941	7.23880391176471	7.39669982352941	7.87308479411765	7.93330497058824	8.03552191176471	7.677779	8.3423263382353	8.37716517647059	8.25830623529412	6.86074347058824	7.20187720588235	6.33768932352941	7.05738897058824	8.1620875	8.57569967647059	8.5119535	7.3621975	7.22042391176471	7.26206411764706	7.631925	7.68029835294118	5.388211	7.43249379411765	7.45861623529412	6.96002908823529	6.10107417647059	6.28240114705882	6.52758570588235	6.83323355882353	6.90871017647059	6.73425594117647	7.60804341176471	8.43363767647059
ACOT6	3.69418167647059	3.66710547058824	3.86265767647059	4.03167725	3.94916135294118	3.50597302941176	4.03544108823529	3.99492997058824	4.27980397058823	3.72240611764706	4.02266611764706	3.70282279411765	3.93500805882353	4.0299635	3.71061555882353	3.77561552941176	4.20849108823529	4.08196111764706	3.75724097058824	3.87219370588235	4.16159041176471	3.89352988235294	3.73128358823529	3.97374038235294	4.06448211764706	3.79980229411765	4.11892364705882	4.20460323529412	3.74611367647059	4.23562173529412	4.28105552941176	4.04410423529412	3.95442120588235	3.92795467647059
ACOT7	8.69006985294118	8.55376232352941	8.80809329411765	8.8740155	9.43878285294118	9.21882411764706	9.04523888235294	9.01436547058823	8.73920220588235	9.05074891176471	8.50862785294118	8.66372679411765	7.99571417647059	8.48653735294118	9.06776867647059	9.17137982352941	8.87343879411765	9.14725473529412	8.92633767647059	8.72184497058823	8.61376776470588	9.23910102941177	8.95370588235294	8.71080873529412	9.19548817647059	8.69769435294118	9.69606547058824	8.50407382352941	8.70379855882353	9.38916676470588	9.65871629411765	9.28800617647059	8.99337629411765	9.27727420588235
ACOT8	8.30624388235294	7.61369732352941	8.55764958823529	7.56776447058824	7.73618770588235	7.79433426470588	7.71693729411765	7.92820785294118	7.90055076470588	7.89938697058824	7.54709858823529	7.59380870588235	6.47263226470588	7.652174	7.94873541176471	8.21058720588235	7.73363470588235	6.95170932352941	7.52052852941176	7.13985329411765	7.883844	8.179737	7.08457758823529	6.69654658823529	8.65910223529412	7.02622320588235	6.87748614705882	6.35333147058823	8.37838602941176	6.87797405882353	8.429292	6.57076176470588	9.21143876470588	7.01326297058823
ACOT9	8.89583558823529	9.36224579411765	9.66603544117647	8.88420435294118	8.99558452941177	9.03821635294118	9.14420364705882	8.82277805882353	8.77102855882353	8.72548438235294	8.84688761764706	8.77155529411765	9.18185347058824	8.53243558823529	9.06560682352941	8.76565267647059	8.71537764705882	9.67668426470588	8.97598076470588	9.14956597058823	9.32970485294118	9.44201958823529	9.60518597058824	9.17195126470588	9.14725473529412	9.07983511764706	9.76908205882353	9.53767547058824	9.32322273529412	9.220708	9.81365576470588	9.52316944117647	9.67424323529412	9.50549041176471
ACOX1	7.59648914705882	7.96304088235294	7.66374923529412	8.37214373529412	8.36666485294118	8.99337629411765	8.27222	8.33447138235294	8.72765185294118	9.04340232352941	8.22754311764706	8.48361111764706	7.60575932352941	8.25997276470588	8.74011385294118	9.0763055	8.63254147058823	7.508068	8.56432508823529	7.97598679411765	8.12379208823529	8.06231758823529	7.45394482352941	7.89857176470588	7.6278635	7.82145047058824	7.20158420588235	7.44270529411765	7.73046782352941	7.4604	7.45467047058824	7.37518176470588	7.83232520588235	7.32995361764706
ACOX2	9.73384132352941	7.77997811764706	7.35574472058824	8.42408735294118	8.06458694117647	8.12809397058824	7.98688632352941	7.79022982352941	7.95730447058824	7.88130102941176	8.31685567647059	8.12862338235294	8.86454226470588	8.11540364705882	7.68384797058824	8.18144773529412	8.19177091176471	7.40619158823529	7.99231364705882	7.90916258823529	8.02715264705882	8.35928858823529	8.05518373529412	8.27084926470588	6.95200229411765	8.18261679411765	8.2999575	6.31352932352941	7.00400632352941	6.80812369117647	8.86553923529412	6.19454047058823	7.75134985294118	8.17271129411765
ACOX3	7.37299332352941	7.39638423529412	7.21904841176471	7.56167470588235	7.56486391176471	7.76487985294118	7.40068920588235	8.00212552941177	7.75294252941177	7.95356523529412	7.50551641176471	7.36753626470588	7.37432635294118	7.56109141176471	7.85017394117647	8.04800976470588	7.79206073529412	7.60094805882353	7.78684	7.65518097058824	7.78587170588235	7.62947744117647	7.36083241176471	7.54201285294118	7.40119629411765	7.21770229411765	7.67420570588235	7.60043017647059	7.63859735294118	7.62909438235294	7.59756344117647	7.15863029411765	8.05811855882353	7.22124952941176
ACOXL	4.55675917647059	4.58270788235294	4.27785702941176	4.41690470588235	4.51269802941176	4.71732758823529	4.62255985294118	4.54161008823529	4.30533997058824	4.5229125	4.56774791176471	4.58363835294118	4.12972	4.33056123529412	4.63268576470588	4.41973097058824	4.50580173529412	5.00311352941177	4.45905647058824	4.47870082352941	4.37738358823529	4.65843491176471	4.85272444117647	4.48156670588235	4.3247675	4.37073508823529	4.38852173529412	4.44122426470588	4.73036382352941	4.41579741176471	4.39777358823529	4.68591414705882	4.57725847058824	4.90878611764706
ACP1	9.23044585294118	8.89130635294118	9.17785441176471	8.79097552941177	8.81379014705882	8.80114414705882	8.7743815	9.11060105882353	8.76669085294118	8.67615773529412	8.62656070588235	8.71124005882353	8.10652344117647	8.71301911764706	8.68698976470588	8.67304611764706	8.83064029411765	8.95129923529412	8.69048352941176	8.63661844117647	8.85061341176471	9.00789579411765	9.50624388235294	9.29858520588235	9.50430408823529	9.27778941176471	9.21193694117647	8.84126376470588	8.99756232352941	9.30814138235294	9.33096597058823	8.92531944117647	9.00050058823529	9.02251747058824
ACP2	8.158423	8.8629405	8.7730115	8.93424182352941	8.87085079411765	9.3105695	9.02139385294118	9.00932091176471	9.11813661764706	9.23430144117647	8.98496547058824	9.023206	8.29755644117647	9.041266	9.20956	9.15572867647059	9.17627014705882	9.18764494117647	9.11239214705882	8.99891058823529	9.001927	9.06560682352941	8.71045964705882	8.83432952941176	8.66936941176471	8.12379208823529	8.70082908823529	9.33096597058823	8.49858141176471	8.86667073529412	8.60489494117647	8.6298305	8.91240367647059	9.21650488235294
ACP5	8.01379914705882	9.56765817647059	9.31297344117647	9.71417505882353	10.4253514117647	9.42645482352941	9.74587458823529	9.6552045	9.98353202941176	9.66955797058824	9.86139329411765	9.28976947058823	8.29706241176471	9.24368885294118	9.00789579411765	9.854522	9.6349905	10.9819228529412	8.98496547058824	9.47657444117647	9.14137473529412	9.59642926470588	8.99626991176471	8.50337811764706	8.77360514705882	8.25997276470588	8.51658905882353	10.3281990882353	9.7951745	9.73384132352941	9.40253002941176	9.35421414705882	9.58473970588235	9.80947441176471
ACP6	6.36197644117647	6.32304373529412	6.69881141176471	6.03079982352941	6.61715291176471	6.34343329411765	6.61742758823529	6.57266239705882	6.47616214705882	6.68560826470588	6.58204488235294	6.61133767647059	6.34732638235294	6.61715291176471	6.06396358823529	6.58494041176471	6.08735058823529	6.23924397058824	6.09006373529412	6.04443623529412	6.14842994117647	6.72359267647059	6.58760552941177	7.07120458823529	6.75799452941176	6.85856223529412	7.18330629411765	7.18542029411765	6.81683958823529	6.78888441176471	6.81834414705882	6.66697882352941	6.96762791176471	6.41736829411765
ACPP	5.18965091176471	6.33623979411765	5.43641802941177	5.40142608823529	5.83980620588235	5.35597420588235	5.59146735294118	5.89507117647059	5.39538270588235	5.40919173529412	5.96316667647059	5.49508067647059	4.92775505882353	5.85903158823529	5.46164555882353	5.1425515	5.14046382352941	6.41290052941176	5.78708467647059	5.70990341176471	5.46532064705882	5.79957520588235	6.0327565	5.81131767647059	5.45366241176471	5.9388285	6.61844491176471	5.88819741176471	6.42359123529412	6.52785117647059	5.95869364705882	5.62894876470588	5.16173779411765	6.40262232352941
ACPT	6.49969735294118	6.90116617647059	6.84624170588235	6.40846588235294	6.31406129411765	6.65052523529412	6.16537167647059	6.91698232352941	6.79561311764706	6.56505382352941	6.49263485294118	6.10237647058824	6.37427329411765	6.23766638235294	6.63663570588235	6.85091541176471	6.47717888235294	6.65846941176471	6.62891608823529	6.73387355882353	6.69782970588235	6.76812452941176	7.09753935294118	6.91661148529412	6.52120464705882	6.872761	6.61404823529412	6.54869514705882	6.42529932352941	6.64392164705882	6.14237641176471	6.67414067647059	6.58732967647059	6.76439052941176
ACR	6.06945705882353	5.74712185294118	5.94466641176471	5.54860995588235	5.51056644117647	5.77694332352941	5.68167158823529	5.46894661764706	5.74548270588235	5.80088244117647	5.30450064705882	5.6869555	4.96392767647059	5.50968144117647	5.92465723529412	5.87127647058823	5.60448226470588	5.51912161764706	5.89823947058824	5.47715008823529	5.72608747058824	6.09681867647059	5.65814170588235	5.78093035294118	5.69529979411765	6.01774920588235	5.39507885294118	5.30371627941176	5.93476944117647	5.58534194117647	5.65627844117647	5.29577020588235	5.58400170588235	5.21907452941177
ACRBP	5.61105982352941	5.66351455882353	5.61317905882353	5.49903582352941	5.77385044117647	5.93714435294118	5.66716585294118	5.88119873529412	5.8047165	5.68328288235294	5.58615641176471	5.72474652941176	5.54141488235294	5.6869555	5.73194852941177	5.96664005882353	5.97980255882353	5.48671705882353	5.62240447058824	5.60854026470588	5.56632882352941	5.6781415	5.89378197058824	5.78639982352941	5.66910394117647	5.53920002941176	5.44189444117647	5.64278302941177	5.67734435294118	5.62488297058824	5.64572717647059	5.58933094117647	5.66351455882353	6.00328220588235
ACRC	4.98023811764706	5.13224364705882	4.96963102941177	4.96838976470588	4.63593632352941	5.23691532352941	5.16888302941176	4.91661047058824	5.05585694117647	5.35257973529412	4.80382782352941	4.76961847058824	5.71770226470588	5.08394355882353	5.19378732352941	4.83240673529412	5.25385544117647	5.84495852941176	5.333359	4.89772973529412	5.11539535294118	4.45609526470588	4.67363408823529	5.15756361764706	5.09799439705882	5.01726694117647	4.75319702941176	5.06036226470588	4.61385852941176	4.81444361764706	5.47500817647059	4.94619705882353	5.08305670588235	5.56876685294118
ACRV1	4.39444332352941	4.50680332352941	4.35630864705882	4.30660644117647	4.40120614705882	4.50879444117647	4.33975091176471	4.50504047058824	4.49944673529412	4.41654214705882	4.38460838235294	4.43455397058824	4.36846117647059	4.42370070588235	4.57672958823529	4.59040988235294	4.31861135294118	4.48130861764706	4.37193826470588	4.4434925	4.43311873529412	4.25566911764706	4.48208220588235	4.49351226470588	4.33621908823529	4.54416564705882	4.36886058823529	4.35567123529412	4.48719632352941	4.40768488235294	4.22075797058824	4.40886867647059	4.48543905882353	4.30533997058824
ACSBG1	3.99067911764706	4.25358141176471	4.13977761764706	4.49521608823529	4.18569670588235	4.21293167647059	4.434978	4.43221970588235	4.36863432352941	4.23514488235294	4.36628964705882	4.27932435294118	4.67098017647059	4.36886058823529	4.31499147058824	4.39370917647059	4.50032505882353	4.28030367647059	4.24495208823529	4.73856320588235	4.35159679411765	4.18380911764706	4.08916061764706	4.28324688235294	4.11702932352941	4.23750535294118	4.01706547058824	4.22541938235294	4.19238823529412	4.27720182352941	4.32879194117647	4.22488347058824	4.20114082352941	4.46806991176471
ACSBG2	4.99415323529412	4.76202523529412	4.47572782352941	4.56319202941176	4.60520123529412	4.55334202941176	4.39444332352941	4.64738005882353	4.79543752941176	4.42322502941176	4.25933270588235	4.57816885294118	4.68515691176471	4.51592570588235	4.47051235294118	4.43475691176471	4.41553811764706	4.50101647058823	4.51560891176471	4.122809	4.58270788235294	4.44647261764706	4.45000944117647	4.52876494117647	4.84091647058824	4.65228744117647	4.72158302941176	4.83465786764706	4.82332388235294	4.62787376470588	4.73353114705882	5.00021605882353	4.72677797058823	4.61886767647059
ACSF2	8.57065652941176	8.3762360882353	8.19585441176471	9.20513138235294	8.96869441176471	9.71994011764706	8.95705632352941	9.44441013235294	9.47767047058823	9.89843076470588	9.04957688235294	8.76776817647059	7.12183129411765	9.23307373529412	9.48425289705882	10.2332218235294	9.40770552941176	7.67110767647059	8.74969991176471	8.78288191176471	8.3860605	8.49592823529412	7.09927885294118	8.23251635294118	8.43911167647059	7.73881455882353	7.41814597058824	7.56935232352941	8.61074223529412	7.88102476470588	7.92259994117647	7.24906826470588	8.74104044117647	7.67700673529412
ACSF3	6.56903091176471	5.87004426470588	5.73378102941176	5.74902382352941	5.93669544117647	6.12613626470588	5.72019088235294	6.13555794117647	5.89928844117647	5.83348126470588	5.69590394117647	5.70106705882353	5.48028052941176	5.76770723529412	5.86276855882353	6.02810420588235	5.93135511764706	5.54561426470588	5.74088917647059	5.66061873529412	5.69147167647059	5.98611402941176	5.86826602941176	5.85855691176471	5.95776614705882	5.79897273529412	5.61035458823529	5.85441835294118	5.74324967647059	5.80625288235294	5.93531894117647	5.77409894117647	5.65199311764706	5.83942976470588
ACSL1	7.50935191176471	9.32843211764706	7.07566573529412	9.24838729411765	8.38333597058823	7.37661070588235	8.83213711764706	7.44562838235294	7.56808641176471	8.02046426470588	8.55518567647059	7.44701355882353	9.88615976470588	8.30979844117647	8.17466270588235	8.12862338235294	7.37336276470588	10.3643770294118	8.72485002941177	9.12247476470588	8.59473476470588	8.81767876470588	10.1382335588235	7.43212173529412	8.47710214705882	8.81910776470588	9.47531838235294	9.9309845	9.19143982352941	8.89326258823529	9.524612	9.12205482352941	8.43363767647059	10.2447775882353
ACSL3	11.3281823235294	10.4897708529412	10.0928925588235	10.5734755294118	10.9469436470588	10.4981535588235	10.4686766470588	10.1669185882353	10.5468428235294	10.5223887058824	10.8361566470588	10.7770316176471	10.3628134411765	10.9354717352941	10.4865876176471	10.2834149117647	10.3158450588235	10.5699262352941	10.4447828823529	10.5807851470588	10.5974120882353	10.8593860294118	10.8565905294118	10.3610090882353	10.8679472941176	11.1662725882353	10.7069542352941	10.6635691176471	10.2788426470588	10.3198426176471	10.5619651470588	10.9457352941176	10.405017	10.1805757058824
ACSL4	6.08502591176471	5.7096525	5.61935982352941	5.53872014705882	5.69671414705882	4.95270394117647	5.60003382352941	5.26064111764706	5.34152667647059	5.34998073529412	5.51288241176471	5.52470344117647	5.94821326470588	5.41260494117647	5.54195008823529	5.23691532352941	5.22520732352941	6.34156791176471	5.31422158823529	5.36907402941176	5.56391776470588	5.56479491176471	5.74519182352941	5.16713597058824	6.07288429411765	5.69744988235294	5.43924561764706	5.98033738235294	5.73662902941177	5.47085076470588	5.73170955882353	6.37223676470588	5.88354329411765	5.87891452941177
ACSL5	11.6386587352941	11.2346783235294	11.5316979117647	11.5156615	11.5020517941176	11.7390843823529	11.5938311176471	11.4877599705882	11.8774342941176	12.2305485882353	11.4305513529412	11.4929544705882	9.28623023529412	11.6145792058824	11.8269215294118	11.7321206176471	11.7840363235294	11.0568466176471	11.4470909117647	11.2838387352941	11.4997865882353	11.6145792058824	10.6142863529412	12.0482648529412	11.7597916176471	11.2398525294118	10.5151098529412	11.1330128235294	11.7547540882353	11.3129845	11.5918653235294	10.8450244705882	11.6005979117647	11.3569663823529
ACSL6	7.48388026470588	4.70072338235294	6.88807591176471	4.42625564705882	4.67960691176471	4.58042023529412	4.56855158823529	4.47051235294118	4.35210791176471	4.40656073529412	4.47712361764706	4.54386808823529	4.57510411764706	4.59040988235294	4.52981447058824	4.44829376470588	4.71664585294118	4.67011679411765	4.53993797058824	4.51962652941176	4.86798305882353	6.35663679411765	4.41762305882353	6.206228	5.87464788235294	4.63907076470588	6.03144414705882	4.43290032352941	6.19348394117647	4.708501	7.16709973529412	4.24495208823529	7.55128452941176	5.37264661764706
ACSM1	4.009063	4.17903923529412	4.16822476470588	3.91873479411765	3.725241	3.91488682352941	4.23322214705882	3.90504738235294	4.01561679411765	4.09716317647059	4.28527535294118	3.86184352941176	4.01085097058824	4.04763191176471	4.01060420588235	3.98277205882353	4.00061870588235	4.14785094117647	4.08379182352941	4.13224435294118	3.93850014705882	4.07431720588235	3.87239520588235	4.27142902941176	3.91442755882353	4.04340908823529	4.01614558823529	3.83176841176471	3.99816708823529	4.01030391176471	3.86417541176471	3.92849861764706	4.05692244117647	3.951081
ACSM2A	3.60449747058824	3.97070932352941	3.78845891176471	3.73052876470588	3.76182247058824	3.75640464705882	3.78690682352941	3.82736564705882	3.75502667647059	3.74500323529412	3.80024376470588	3.73926214705882	3.93286744117647	3.84323379411765	3.71198814705882	3.712204	3.82130894117647	3.69462947058824	3.90304244117647	3.74299508823529	3.81452911764706	3.89379214705882	3.8260455	3.77346282352941	3.69695085294118	3.71633502941176	3.61602702941176	3.75008432352941	3.66004385294118	3.77802491176471	3.76415276470588	3.65836052941176	3.57434341176471	3.802579
ACSM2B	3.78845891176471	3.79952270588235	3.70711029411765	3.86367123529412	3.43412402941176	3.65710132352941	3.41918020588235	3.84904188235294	3.72756458823529	3.95010579411765	3.73451061764706	3.62479308823529	3.79510594117647	3.69483347058824	3.85324817647059	3.90131988235294	3.94463360294118	3.70460023529412	3.66080688235294	3.85211664705882	3.80674420588235	3.63989579411765	3.62456538235294	3.74478364705882	3.60504194117647	3.95361014705882	3.84033370588235	3.56637232352941	3.65114658823529	3.60795776470588	3.97048555882353	3.66194870588235	3.758893	3.77158173529412
ACSM3	8.54211197058824	8.18144773529412	8.300615	8.75707270588235	8.90370091176471	8.91240367647059	9.07500952941176	9.92067252941176	9.60117861764706	9.03339202941176	9.09008832352941	9.41931664705882	5.91439173529412	9.51819388235294	9.13886982352941	9.01225002941177	9.347137	7.85959108823529	9.12758861764706	8.33356876470588	8.22363829411765	8.77000770588235	6.45725814705882	9.29807147058824	7.66728014705882	8.45014117647059	6.19138655882353	7.1414915	8.98126217647059	9.06674317647059	8.35711108823529	7.73087791176471	7.508068	7.79206073529412
ACSM5	5.04900805882353	5.15935	5.05336205882353	5.29848035294118	5.25930279411765	5.36478191176471	5.17267770588235	5.12116147058823	5.26431335294118	5.10365191176471	5.31077161764706	5.26405691176471	5.70081882352941	5.41939182352941	5.17424291176471	5.17902973529412	5.14589755882353	5.23207126470588	5.34877432352941	5.46532064705882	5.21825826470588	5.34965820588235	5.11044185294118	4.96602317647059	4.90235332352941	5.06872958823529	5.10283638235294	4.88332702941176	5.03822447058824	4.99466102941176	4.94862697058824	4.87514323529412	5.02232452941176	5.12164244117647
ACSS1	5.84553264705882	5.79367638235294	6.06476655882353	5.73121108823529	5.801454	5.91115264705882	5.77558902941176	5.88163967647059	5.8705505	5.78612797058824	5.74207929411765	5.88004	5.49044708823529	5.80542129411765	5.92285267647059	6.08178870588235	5.78827864705882	5.74415202941176	5.89155961764706	5.85602138235294	5.85855691176471	5.86022258823529	5.87394947058824	5.98892629411765	6.06640123529412	5.93215505882353	5.89483520588235	5.53898235294118	6.08817967647059	5.78138976470588	5.99822785294118	5.62076573529412	5.92981982352941	5.83378388235294
ACSS2	8.35587144117647	9.46289323529412	9.04753205882353	9.86047779411765	10.0671717647059	10.1853813529412	10.1008288823529	9.92616620588235	10.0508694705882	10.2074856764706	9.78707114705882	9.72200561764706	8.14963214705882	9.77477538235294	10.0197961470588	10.2928735294118	10.1196412058824	8.85006494117647	10.0129300882353	9.44632697058823	9.56431147058824	9.91040958823529	7.89802841176471	8.86140952941176	8.87448891176471	9.17195126470588	8.75707270588235	8.06889047058823	8.84224829411765	8.64972404411765	9.52622505882353	8.13373594117647	9.64649267647059	8.12624323529412
ACSS3	5.96926026470588	5.23105497058823	5.31369532352941	6.10699611764706	5.32333208823529	4.77777764705882	5.48865623529412	4.91826020588235	5.07363897058824	5.20367094117647	5.99433529411765	5.53872014705882	8.22515461764706	5.53920002941176	4.92672829411765	4.98169952941176	5.0874165	5.55068905882353	5.33695038235294	5.74345705882353	5.75946117647059	4.93499185294118	4.64998285294118	4.71845505882353	5.19403723529412	4.61070317647059	5.12798714705882	5.81442361764706	4.87812026470588	5.00947738235294	4.98513905882353	5.54671629411765	5.23580094117647	4.97241794117647
ACTA1	4.15054435294118	4.13919626470588	3.95251267647059	4.49851452941176	4.07078258823529	4.21594561764706	4.47244667647059	4.17604988235294	4.14919514705882	4.38212404411765	4.37794747058824	4.00397044117647	4.80252867647059	4.29813032352941	4.04855591176471	4.02899894117647	4.16005679411765	4.17354314705882	4.18725176470588	4.25358141176471	4.15854755882353	4.21061294117647	4.00061870588235	3.96467347058824	4.17296994117647	4.02797135294118	4.33084044117647	4.20022647058824	4.35767223529412	4.01593144117647	4.56108358823529	4.50101647058823	3.98022305882353	4.28670691176471
ACTA2	6.69961926470588	6.60144076470588	6.53712991176471	7.23275520588235	6.70821276470588	7.15672617647059	7.23524585294118	6.64569105882353	6.80720394117647	7.29272697058824	7.37746002941176	7.12049405882353	7.98061247058824	6.89351235294118	6.65846941176471	6.69263055882353	6.71527073529412	6.50100958823529	7.23306223529412	7.32698014705882	7.20107194117647	6.78312988235294	6.68663020588235	6.06673544117647	6.46408088235294	6.25308388235294	6.83117905882353	6.65975852941176	6.36385720588235	6.57134941176471	6.75428652941176	6.92607411764706	6.39065973529412	6.38992788235294
ACTA2-AS1	5.30911735294118	5.31695405882353	5.35997302941176	5.447212	5.21318155882353	5.40971632352941	5.37292008823529	5.04586614705882	4.99114002941177	5.56391776470588	5.36645098529412	5.24294991176471	5.43436897058824	5.17136	5.24066714705882	5.24988647058824	5.12001676470588	5.52830829411765	5.68727141176471	5.74252726470588	5.30989276470588	5.28701808823529	5.27123585294118	5.30556170588235	5.37336538235294	5.16230402941176	5.74207929411765	5.09645132352941	5.26041714705882	5.28643341176471	5.18656967647059	5.64817488235294	5.33110714705882	5.37519835294118
ACTB	13.7950602941176	13.9743692941176	13.8477867941176	13.8772043235294	13.9743692941176	13.9011909117647	13.8906532647059	13.5903775882353	13.8477867941176	13.9143120588235	13.8477867941176	13.7726030588235	13.9991767352941	13.7060796764706	13.8243729705882	13.8772043235294	13.7726030588235	14.1363982352941	13.8243729705882	13.9501397941176	14.0436694411765	14.0436694411765	13.8243729705882	13.7286340294118	13.8477867941176	13.7629115294118	14.0755995882353	13.8477867941176	13.8662178823529	13.9614055882353	14.0630110882353	14.0630110882353	13.8906532647059	14.0282497352941
ACTBP9	7.85570597058824	7.74254655882353	7.41294088235294	8.07035526470588	8.28959826470588	7.89569235294118	7.69021285294118	7.64161123529412	8.12556744117647	7.84211814705882	7.67960408823529	7.61200275	8.06093038235294	7.49569808823529	7.66561144117647	7.95948261764706	7.44814991176471	7.80536338235294	7.82842897058824	7.67859820588235	8.26771032352941	7.99961794117647	7.88225791176471	7.55832644117647	7.91912055882353	8.05324191176471	7.94456988235294	7.56516758823529	7.66477035294118	8.11457791176471	7.97484838235294	8.685736	7.68181388235294	7.76947479411765
ACTC1	5.89304305882353	6.09913544117647	5.77887720588235	7.26942526470588	5.86439776470588	6.19056391176471	7.85181558823529	5.94466641176471	6.10326432352941	6.13377705882353	6.85933108823529	6.54781755882353	9.14059344117647	6.51662902941176	5.71328020588235	5.89774355882353	5.69671414705882	6.02579258823529	5.78066664705882	8.37675038235294	7.00832997058824	6.07001232352941	7.24543761764706	5.30966047058824	6.13256958823529	5.75527805882353	7.02754808823529	5.98702817647059	6.57918544117647	7.22988311764706	7.28968017647059	7.48766864705882	6.23373614705882	5.91145305882353
ACTG1P4	6.32770244117647	5.8866965	5.97980255882353	6.29464526470588	6.18342397058824	5.83237417647059	6.21363864705882	6.27330141176471	6.35142405882353	6.4906735	6.77568761764706	6.7981655	6.54369	6.50988179411765	6.43497144117647	5.93714435294118	6.23206482352941	5.70872797058824	6.08928994117647	5.92773167647059	6.48255344117647	5.78827864705882	5.92773167647059	6.03392855882353	6.15593502941176	6.16561770588235	5.678642	6.21092555882353	6.21301355882353	5.73007317647059	6.30734964705882	5.72344120588235	5.57400738235294	5.87811258823529
ACTG2	7.70707064705882	8.00762291176471	7.92618576470588	9.87317097058824	7.94211361764706	9.11290032352941	10.034628	9.01225002941177	8.24252811764706	9.62555005882353	9.99961282352941	9.90864991176471	10.0433563235294	9.23260955882353	8.01409167647059	8.04140947058823	8.55283852941177	8.16989061764706	10.0626998529412	10.2788426470588	10.0012934411765	8.32922094117647	8.18025135294118	7.28127455882353	7.49645208823529	7.62338476470588	8.55376232352941	7.09164402941177	7.75635011764706	7.7100645	8.14166811764706	8.99756232352941	8.17705511764706	7.4604
ACTL10	7.37545785294118	7.13418376470588	7.04433105882353	6.51101869117647	6.68895808823529	6.12640494117647	6.47694355882353	6.96560055882353	6.59293261764706	6.55922326470588	6.21612902941177	6.32818779411765	5.93092502941176	6.35158088235294	6.29667055882353	6.53080094117647	6.87665141176471	6.47905008823529	6.27878620588235	6.50371617647059	7.04197541176471	7.48459885294118	6.33167873529412	7.05977117647059	7.88936294117647	7.04396820588235	6.79169858823529	6.67771591176471	7.0118245	6.77745885294118	7.34813805882353	6.63396770588235	7.24906826470588	7.29441923529412
ACTL6A	11.6296419117647	9.97235138235294	10.1187568235294	10.0599292647059	10.7523408823529	9.39398164705882	9.73503476470588	10.0618460882353	9.76776161764706	9.62914091176471	9.85964091176471	9.83791532352941	9.19143982352941	9.929364	9.77250261764706	10.0255157941176	9.85062082352941	9.57857270588235	9.36091611764706	9.49362814705882	10.1109803529412	10.0745884411765	10.2001340588235	9.80975008823529	10.6291845882353	10.3502347058824	10.3817901176471	10.4040936470588	10.3998919117647	10.2885277941176	10.1726166764706	11.0857288529412	10.2874877941176	10.1726166764706
ACTL6B	4.52477652941176	4.54268194117647	4.45672070588235	4.85082323529412	4.51962652941176	4.68485361764706	4.50154052941176	4.79453976470588	4.63136641176471	4.58503252941177	4.46933244117647	4.65518038235294	4.71817782352941	4.67627811764706	4.61277147058824	4.89177835294118	4.77728314705882	4.56991455882353	4.94463367647059	4.62060532352941	4.56435702941176	4.66793088235294	4.82107235294118	4.71664585294118	4.56161517647059	4.75097441176471	4.51748076470588	4.59227685294118	4.54653691176471	4.69443811764706	4.66212935294118	4.63156191176471	4.51154029411765	4.61570102941177
ACTL7A	5.29188414705882	5.48132239705882	5.29446144117647	5.49634891176471	5.21825826470588	5.81825573529412	4.90696741176471	5.68727141176471	5.50398297058824	5.56851158823529	5.26780138235294	5.35279155882353	5.68773520588235	5.17553311764706	5.32194188235294	5.43559867647059	5.71409767647059	5.60486523529412	5.54696782352941	5.55491073529412	5.62488297058824	5.54943379411765	5.55713617647059	5.81256355882353	5.15637364705882	5.75640864705882	5.79707132352941	5.13224364705882	5.35279155882353	5.68343326470588	5.26828326470588	5.34075452941176	5.44702438235294	5.50312920588235
ACTL7B	5.04062791176471	5.19021679411765	4.59806438235294	4.78372	4.99044397058824	5.05711682352941	4.708501	5.10365191176471	4.96739423529412	5.16449182352941	4.88510632352941	4.93839877941176	4.62092441176471	5.11477958823529	5.13318144117647	5.11976532352941	4.80284420588235	5.00776141176471	5.11976532352941	5.0470985	4.73014420588235	4.80094626470588	5.06821102941176	5.15279676470588	4.91224726470588	5.34028097058824	5.16254020588235	5.084989	5.08771961764706	5.01485232352941	5.09453561764706	5.11572685294118	4.92047158823529	4.83240673529412
ACTL8	6.55283047058824	7.12575544117647	6.87561729411765	6.74169682352941	6.8449465	7.19191370588235	6.83833302941177	6.8731885	6.79313561764706	6.85550979411765	6.66786941176471	6.83150455882353	6.10013044117647	6.68929291176471	6.94783185294118	6.80386173529412	7.02456608823529	6.76957573529412	7.07617391176471	6.80720394117647	6.70991111764706	6.91266779411765	6.42669620588235	6.96145720588235	6.61692094117647	6.52083470588235	6.33386258823529	7.26555114705882	6.77145017647059	6.79561311764706	6.4627675	6.85584005882353	6.54649497058824	6.68708026470588
ACTL9	3.87121442647059	3.96863419117647	3.814099	3.82081532352941	3.96021341176471	3.82448288235294	4.08250252941176	4.03128588235294	4.00558532352941	3.81207164705882	3.99215252941176	3.92605952941176	3.85679276470588	3.93616947058824	3.8583365	3.94802391176471	3.91603069117647	4.00180773529412	3.78647952941176	4.01435679411765	4.07038791176471	3.91382347058824	3.53161338235294	3.90821573529412	3.89841985294118	3.9358985	4.10253282352941	3.71923332352941	3.82901035294118	3.88235470588235	3.98771873529412	3.85705011764706	3.818259	3.94509020588235
ACTN1	9.37095079411765	9.98845897058824	9.71527029411765	10.0995234117647	9.02946002941176	9.54980829411765	10.037096	9.50044002941176	9.30865764705882	9.57508614705882	10.2722959705882	9.80628376470588	11.2376645882353	9.44201958823529	9.08536776470588	9.31175408823529	9.39512226470588	9.61173902941177	10.1310392941176	10.4856284705882	10.1608455882353	9.74959976470588	10.1826036176471	9.79094685294118	9.94360661764706	9.93669035294118	10.0255157941176	10.5858168235294	9.25147529411765	9.85295138235294	9.83791532352941	10.2260103235294	9.52085002941176	10.0272118823529
ACTN2	4.1400825	4.16366811764706	4.242396	4.21170602941176	4.17403676470588	4.30118317647059	4.22977647058824	4.11974379411765	4.20870908823529	4.17354314705882	4.03788502941176	4.09872935294118	4.34443158823529	4.12753120588235	4.10902508823529	3.98963582352941	4.24263014705882	4.12906558823529	4.35210791176471	4.18284005882353	4.07952608823529	4.16726188235294	4.23690379411765	4.17088261764706	4.02418926470588	4.23586623529412	4.21394455882353	4.21238738235294	4.14056208823529	4.14103579411765	4.13297620588235	4.12526729411765	4.14689129411765	4.19694541176471
ACTN3	4.75797417647059	5.36324911764706	4.91707111764706	5.03246105882353	4.83923626470588	5.28025217647059	5.17508044117647	5.03916888235294	5.08531905882353	4.82996385294118	5.21607379411765	5.09956935294118	4.90878611764706	4.88617108823529	5.21119858823529	5.38901041176471	4.92975170588235	4.82160344117647	4.87925964705882	5.25017282352941	4.99804585294118	4.99895229411765	5.78577529411765	5.29446144117647	5.06753108823529	5.09080997058824	5.08832888235294	4.75747326470588	5.10030841176471	5.20018904411765	5.10230102941176	5.16230402941176	5.06779491176471	5.19580464705882
ACTN4	8.96117261764706	9.86139329411765	9.86139329411765	9.53909579411765	9.72113341176471	10.1799007941176	9.51131202941177	9.34058708823529	9.50624388235294	9.7633615	9.24563202941176	9.45371717647059	8.87681573529412	9.30054011764706	9.68767847058824	9.82895676470588	9.46793738235294	9.64326932352941	9.8114165	9.52882455882353	9.7006995	9.83303264705882	9.94605714705882	9.60702661764706	9.58473970588235	10.279831	9.56220697058824	9.38916676470588	10.2970139117647	9.42583435294118	9.83680611764706	9.8191690882353	9.57151302941176	9.30054011764706
ACTR10	10.5545761470588	11.2198062941176	11.17035	11.7446843823529	11.7148838529412	11.5739148235294	11.7414999117647	11.7928168529412	11.7092108823529	11.6024641764706	11.7496203823529	11.7496203823529	11.8774342941176	11.6194022647059	11.7547540882353	11.6432155294118	11.6364218823529	11.6455195588235	11.6474172352941	11.6455195588235	11.7961152058824	11.4757862058824	11.3735763529412	11.3343294411765	11.8269215294118	11.3429020588235	11.17035	11.5340112352941	11.2857425	11.2729953529412	11.2029229117647	11.4000475882353	11.1484622058824	11.2920036176471
ACTR1A	8.34122373529412	8.53383438235294	8.30561852941177	8.95607094117647	8.83019244117647	8.81096094117647	8.83277520588235	8.79666964705882	8.70379855882353	8.86374844117647	8.82566811764706	8.53608205882353	9.08411067647059	8.56605741176471	8.77155529411765	8.87681573529412	8.74826011764706	8.83554914705882	8.83213711764706	9.07140138235294	8.821415	8.82277805882353	8.82379658823529	8.44177897058823	8.53851485294118	8.49671861764706	8.81469711764706	9.14449835294118	8.62746602941176	8.90319417647059	8.67166314705882	8.68304917647059	8.65688088235294	8.68698976470588
ACTR1B	9.27479976470588	9.25576679411765	9.16736397058824	9.45771244117647	9.11381023529412	9.73956505882353	9.38916676470588	9.68891673529412	9.59503002941176	9.56283864705882	9.40424994117647	9.5489895	9.30570576470588	9.36687494117647	9.44978147058823	9.51425876470588	9.56708320588235	9.23733741176471	9.52811073529412	9.53338161764706	9.42441517647059	9.17568414705882	9.33696823529412	9.74959976470588	9.29415223529412	9.66749076470588	9.25576679411765	9.3105695	9.61229379411765	9.33096597058823	9.43437382352941	9.09104617647059	9.37855411764706	9.57641897058824
ACTR2	8.90370091176471	8.62435452941176	8.58601823529412	8.38333597058823	8.88087188235294	8.65830270588235	8.74060114705882	8.20730647058824	8.47591108823529	8.78097052941176	8.41667267647059	8.83706517647059	7.98255597058824	8.41899202941176	8.90956014705882	8.63974035294118	8.47669611764706	8.89699108823529	8.63925864705882	8.37806629411765	8.36426629411765	8.64117976470588	8.32820726470588	8.43363767647059	8.42449879411765	8.30521211764706	8.35974241176471	8.38360041176471	8.62841188235294	8.49368352941176	8.413767	8.62482847058824	8.62328111764706	8.35422776470588
ACTR3	11.070183	10.1910142058824	10.5316721176471	10.4929617058824	10.9084887352941	10.4919007352941	10.5894202058824	10.3478293823529	10.6803385	10.5754476470588	10.5477318235294	10.5513772941176	10.6392635882353	10.6509713235294	10.6739962941176	10.6990461470588	10.6073509411765	10.7523408823529	10.4187190882353	10.4519848823529	10.5151098529412	10.4144985294118	10.4992605588235	10.1101379117647	10.6921062647059	10.4844232352941	10.4752366470588	10.5964307941176	10.3886459705882	10.2865107647059	10.7142701176471	10.7034002647059	10.5601142352941	10.3752908529412
ACTR3B	7.47446308823529	7.05961185294118	7.86748444117647	6.56129679411765	6.73003526470588	6.24764638235294	6.35526547058824	6.79754170588235	6.79594326470588	6.78827002941176	6.32077370588235	6.65737420588235	6.38400694117647	6.37030897058824	6.52601308823529	6.40427982352941	6.67243082352941	6.59348252941176	6.38460023529412	6.24427476470588	7.05094020588235	7.16499370588235	7.34631047058823	7.43678347058824	7.94905705882353	7.56043161764706	7.49588576470588	7.50125594117647	8.25830623529412	7.35284920588235	8.17780026470588	7.25837926470588	7.78110208823529	7.73861582352941
ACTR3BP2	4.43126897058823	4.29005076470588	4.27289938235294	4.32648305882353	4.35929705882353	4.14421182352941	4.18859002941177	4.43094402941176	4.31472264705882	4.36628964705882	4.36912108823529	4.24011432352941	4.29326591176471	4.30409052941176	4.3434465	4.51537720588235	4.23349941176471	4.19649485294118	4.30983232352941	4.28005679411765	4.28256829411765	4.76591870588235	4.58521852941176	4.35256332352941	4.51113194117647	4.49828029411765	4.34803644117647	4.33404694117647	4.48654129411765	4.315517	4.24011432352941	4.36066529411765	4.28135170588235	4.54885776470588
ACTR3C	7.61477782352941	7.04396820588235	6.93653935294118	6.69601982352941	6.96981267647059	6.56663191176471	5.85931838235294	7.32004364705882	6.69682647058824	6.33983252941176	5.89507117647059	6.20924926470588	5.4016475	6.37821691176471	6.86805897058824	6.83323355882353	6.76439052941176	6.65477652941177	6.58152164705882	6.28087361764706	6.65129745588235	6.63835401470588	6.09887694117647	6.19734079411765	7.24308926470588	6.72482185294118	6.28871497058824	5.72255441176471	7.24136658823529	6.89231814705882	7.39669982352941	6.25920197058824	7.24948557352941	7.77022973529412
ACTR3P2	3.578265	3.33186558823529	3.33066714705882	3.42926858823529	3.73086373529412	3.18610117647059	3.45416285294118	3.62680976470588	3.33835391176471	3.467765	3.46536288235294	3.46223902941176	3.47969232352941	3.33971552941176	3.33882102941176	3.56964038235294	3.442945	3.83113244117647	3.50295188235294	3.35895908823529	3.3832975	3.27431158823529	3.91465947058824	3.34292579411765	3.75226873529412	3.64865644117647	3.43996326470588	3.44271870588235	3.34833955882353	3.65114658823529	3.62344102941176	4.01004494117647	3.50295188235294	3.53459758823529
ACTR5	6.92353285294118	7.43416123529412	7.51703176470588	6.82946729411765	6.85417508823529	6.81631279411765	6.76754047058824	7.05094020588235	6.81834414705882	6.73206482352941	6.58262794117647	6.73065005882353	6.56253070588235	6.77797570588235	6.92711855882353	6.99065929411765	6.83269688235294	7.15432332352941	6.39174682352941	6.65502832352941	7.36141938235294	7.29177135294118	7.38372508823529	6.96200994117647	7.92577591176471	6.95827091176471	7.36844911764706	7.63253570588235	7.92988097058824	7.38978058823529	7.85074276470588	7.19402735294118	8.37587023529412	7.80035361764706
ACTR6	7.77192782352941	7.521573	7.46065711764706	7.47581826470588	7.70065635294118	7.54371347058824	7.59941579411765	7.78845741176471	7.37031335294118	7.54709858823529	7.54562658823529	7.58026370588235	7.51345785294118	7.58973588235294	7.49328135294118	7.58339155882353	7.57089435294118	7.60455670588235	7.61116670588235	7.46094547058824	7.33163617647059	7.55383732352941	7.58869808823529	7.46522302941176	7.47244602941177	7.853655	7.69443355882353	7.69158311764706	7.60736405882353	7.67524538235294	7.55832644117647	7.621666	7.35797982352941	7.48211735294118
ACTR8	7.55590082352941	7.76092741176471	7.74134252941176	7.57488097058823	7.63940988235294	7.78617091176471	7.59124591176471	7.60417447058824	7.90615829411765	7.6763985	7.52449605882353	7.70647070588235	7.27077070588235	7.78768702941176	7.67736567647059	7.57298261764706	7.57922841176471	7.54533188235294	7.75218594117647	7.53266302941176	7.61116670588235	7.76832482352941	7.34665238235294	7.95104329411765	6.84528297058824	7.59648914705882	7.84504326470588	7.67700673529412	7.90539747058824	7.85892905882353	7.7406285	7.52086852941176	7.71068223529412	7.59851229411765
ACTRT2	4.78253361764706	5.05095805882353	4.77081697058824	4.88153926470588	4.84519032352941	5.47425020588235	4.9826115	4.99990708823529	5.08377935294118	4.90696741176471	4.59529902941176	5.04414591176471	4.86559517647059	4.89511555882353	5.12741455882353	5.35816314705882	5.05607885294118	5.13613032352941	4.88724323529412	5.06821102941176	4.91845661764706	5.24769097058824	5.41190411764706	5.03274491176471	4.83776720588235	5.18995147058824	5.447212	4.84619602941176	5.06443926470588	4.95270394117647	5.01407935294118	5.16919041176471	5.20273261764706	4.99744414705882
ACTRT3	6.21092555882353	5.77706214705882	5.72487929411765	5.70183323529412	5.955108	5.89338361764706	5.73007317647059	6.45104576470588	5.88377964705882	5.87774820588235	5.68745679411765	5.35642852941176	6.62660123529412	5.60569870588235	5.88025538235294	5.77887720588235	6.12406855882353	6.21562811764706	5.76770723529412	5.44674711764706	6.00468047058824	5.56632882352941	5.61476058823529	6.04381602941177	7.15288105882353	6.17934105882353	6.36721617647059	6.3287345	7.25657452941176	6.60197041176471	6.20569623529412	6.273562	6.90031735294118	6.88790682352941
ACVR1	10.3420986176471	9.67969297058823	10.2432695294118	9.55224073529412	9.50991726470588	9.53210705882353	9.77081747058824	9.26988570588235	9.81365576470588	9.69136714705882	10.0055201176471	9.80797244117647	10.5374475	9.69020902941176	9.67740438235294	9.44201958823529	9.46009770588235	9.98217332352941	9.41770741176471	9.83591435294118	9.97151317647059	9.65366035294118	9.89002602941176	9.80491514705882	9.61920658823529	9.99096741176471	9.88615976470588	10.2754365588235	9.85140773529412	9.88213955882353	9.58273385294118	10.3635503529412	9.83354205882353	9.96452732352941
ACVR1B	7.34721426470588	6.51212938235294	6.77116417647059	6.58237088235294	6.90653461764706	7.02878126470588	6.80777602941177	6.50829958823529	6.94582361764706	6.98261376470588	6.91356720588235	6.9972755	5.94236094117647	7.01326297058823	7.04506497058824	6.82736891176471	6.72482185294118	6.42480982352941	6.81356094117647	6.52357464705882	6.89351235294118	7.12232679411765	6.398456	7.04223332352941	6.714472	7.09290126470588	6.41892911764706	6.38651085294118	6.77034229411765	6.57106764705882	6.80638094117647	6.29515185294118	6.5808915	6.28382314705882
ACVR1C	7.70460055882353	6.85753529411765	6.8449465	7.59886070588235	7.90430579411765	8.41528558823529	7.61932776470588	7.77297614705882	8.79193488235294	8.54813944117647	7.49372217647059	7.89228335294118	5.26214485294118	7.88936294117647	8.42486105882353	8.41528558823529	8.01265629411765	6.45104576470588	8.01062908823529	7.56905535294118	6.62551335294118	6.34485064705882	5.94939444117647	7.41102035294118	5.94104220588235	7.69307379411765	7.62976376470588	5.50312920588235	7.54457711764706	7.34813805882353	6.77034229411765	6.10677076470588	6.99580647058824	5.78281211764706
ACVR2A	8.08712326470588	7.40363958823529	8.09762323529412	8.29842035294118	8.40173420588235	8.48553938235294	8.22754311764706	8.04602264705882	8.46850570588235	8.70470358823529	8.39224708823529	8.53290747058823	8.44319605882353	8.76004744117647	8.44657241176471	8.44319605882353	8.49042729411765	7.26975023529412	8.09801797058824	8.17033170588235	8.286294	8.19434552941176	8.69306320588235	8.12337832352941	8.03250152941176	7.71210770588235	8.19471097058824	7.31507217647059	8.42840761764706	7.80600405882353	8.286294	7.80162008823529	7.90116597058824	7.50193885294118
ACVR2B	6.52224252941176	6.17605808823529	6.47823276470588	5.98589864705882	5.85085417647059	6.25149661764706	5.98033738235294	6.08178870588235	6.02686570588235	6.09450791176471	6.00260517647059	6.08546564705882	6.09380367647059	6.29283667647059	6.01318591176471	6.07411767647059	5.8047165	5.98297591176471	5.81980320588235	6.17761358823529	6.00804335294118	6.09887694117647	6.10137752941176	6.62290867647059	6.17873494117647	6.24326864705882	6.64486220588235	6.03193561764706	6.5404505	6.27906379411765	6.43865182352941	6.06179664705882	6.3544295	6.12406855882353
ACVR2B-AS1	5.10180176470588	5.09400820588235	4.93214102941176	5.05244041176471	4.83540029411765	4.95985194117647	5.07005141176471	5.36907402941176	5.02532741176471	4.83811779411765	4.89205008823529	4.97461979411765	5.64042873529412	4.92590344117647	5.04810808823529	4.80007691176471	4.85169055882353	4.49275026470588	4.91348070588235	4.87143579411765	4.96350855882353	4.59973685294118	4.50879444117647	4.92897876470588	5.36771544117647	4.97179805882353	4.74090285294118	4.73750626470588	5.27419564705882	5.44955964705882	4.69343697058824	4.98023811764706	4.98975267647059	4.86642682352941
ACVRL1	8.14291167647059	8.85269517647059	8.63661844117647	9.21778529411765	9.08860885294118	9.19703494117647	9.34185891176471	9.54793670588235	9.44521085294118	9.04688917647059	9.45825888235294	9.42853652941177	8.1806595	9.86750361764706	9.20400879411765	9.05847679411765	9.52240508823529	8.88906688235294	9.52948285294118	9.16177132352941	9.45044573529412	9.38620391176471	7.64193505882353	8.6711605	8.65202897058824	8.08250494117647	7.85720544117647	8.23152391176471	8.45945773529412	8.24252811764706	7.61369732352941	7.14744085294118	8.22073782352941	7.87605188235294
ACY1	5.17622902941176	4.99777782352941	5.40847764705882	5.25645673529412	5.06904088235294	5.26115847058824	5.32309770588235	5.27153126470588	5.13346676470588	5.13410897058824	5.16834741176471	5.14318617647059	4.93796523529412	4.96618876470588	5.05734785294118	5.12226882352941	5.21775982352941	5.23546113235294	5.213371	5.07229852941177	4.98573426470588	5.02840176470588	4.9537885	5.14370397058824	5.18942773529412	5.07519379411765	5.24262173529412	5.03005985294118	5.03793341176471	4.91845661764706	4.98675626470588	5.19656029411765	5.05680202941176	5.33033073529412
ACY3	5.37806255882353	5.61342120588235	5.42825767647059	5.14722394117647	5.27058711764706	5.32267914705882	5.39586114705882	5.84568623529412	5.39157517647059	5.388211	5.06319885294118	5.26655976470588	4.92299555882353	5.17671914705882	5.37292008823529	5.42600452941176	5.31369532352941	5.33276958823529	5.39538270588235	5.09600244117647	5.32138455882353	5.63106144117647	5.44360141176471	5.74879055882353	5.41528967647059	6.21161967647059	6.08705997058824	5.48095455882353	5.39236520588235	5.86201773529412	5.86666670588235	5.43330476470588	5.41704985294118	5.61075802941176
ACYP1	8.66886764705882	8.61419779411765	8.80355002941177	8.40836314705882	8.35885417647059	8.34705502941176	7.69973667647059	9.09566123529412	7.94211361764706	8.21331038235294	8.36383955882353	8.59066444117647	8.00876311764706	8.60202867647059	8.17388664705882	7.91441676470588	8.19060729411765	8.10692085294118	8.17663570588235	8.30561852941177	8.55899673529412	7.94097229411765	8.82057411764706	7.99160723529412	8.94276797058824	8.61850517647059	9.57793167647059	9.18935776470588	8.4397	8.63355282352941	9.32386341176471	8.54673491176471	8.41751202941176	9.42507841176471
ACYP2	8.78185655882353	7.72237364705882	7.86714973529412	8.46170452941177	8.66276414705882	7.64449173529412	7.92954788235294	8.9650515	8.31646694117647	8.22115417647059	8.685736	8.35974241176471	8.73218505882353	8.38977776470588	8.14291167647059	8.03153241176471	8.76103861764706	8.19652473529412	8.19585441176471	8.52626376470588	8.34337497058823	8.44501791176471	8.41528558823529	8.59937264705882	8.250295	8.55089544117647	8.36383955882353	7.72520452941176	9.13461323529412	7.91979785294118	8.00241426470588	8.18901764705882	7.72096711764706	8.23152391176471
ADA	8.65555670588235	7.04372447058824	8.01265629411765	6.42623926470588	6.43345497058823	6.84920476470588	6.68589473529412	6.97215758823529	6.66266502941177	6.78430776470588	6.45399011764706	6.1714835	6.87522323529412	6.61073702941176	6.70518485294118	6.45794811764706	6.76548526470588	8.66061935294118	7.06424073529412	6.71959994117647	7.03030229411765	7.06856211764706	6.95381385294118	7.32829326470588	7.28127455882353	6.39780844117647	6.69936041176471	7.94211361764706	7.05691567647059	8.23419097058824	7.57488097058823	6.92468991176471	8.66848461764706	8.49494185294118
ADAD1	3.88652511764706	3.77076020588235	3.90431738235294	3.82553914705882	3.9458295	3.8446205	3.9999135	3.82553914705882	3.87961491176471	3.9458295	3.85120441176471	3.92463408823529	3.79933555882353	3.78294394117647	3.90546464705882	3.83933	3.91070308823529	3.86440379411765	3.88861117647059	3.91538120588235	3.88122302941176	3.83229576470588	4.23707464705882	3.82882223529412	3.87277441176471	3.88965452941176	3.92744708823529	3.91287067647059	3.81452911764706	4.00478747058824	3.88748461764706	3.82811447058824	3.77730832352941	3.78744567647059
ADAD2	6.06893911764706	6.02789167647059	5.71300647058824	5.75059661764706	5.50845205882353	6.25893508823529	5.62699657352941	6.07067985294118	5.76715685294118	5.64311494117647	5.56391776470588	5.39157517647059	5.75664332352941	5.54222935294118	5.83011164705882	6.07716211764706	5.81852614705882	5.78708467647059	6.13913252941177	5.78564101470588	5.94406027941176	5.81144632352941	5.8430445	6.00441988235294	5.80869061764706	5.78192947058823	5.68928008823529	5.45366241176471	5.91715002941176	5.97932052941176	5.74607358823529	5.78683891176471	6.16019761764706	5.69978208823529
ADAL	5.47056423529412	5.56531076470588	6.33983252941176	6.011484	6.39557479411765	6.48160511764706	6.40664935294118	6.40664935294118	6.86165094117647	6.57918544117647	6.67847702941176	6.60954447058824	6.65975852941176	6.27486444117647	6.58679438235294	6.39377682352941	6.30714814705882	5.96578461764706	6.12070811764706	6.68268514705882	5.82233517647059	5.76824361764706	6.32457558823529	6.04484064705882	6.03900670588235	6.17078711764706	6.05473985294118	6.09713494117647	5.90111947058824	5.87763317647059	5.74137338235294	6.20544320588235	6.22847011764706	5.99202532352941
ADAM10	8.48787291176471	9.22441126470588	8.97350979411765	9.29315314705882	9.35920047058823	9.12758861764706	9.24119820588235	8.81469711764706	9.74181285294118	9.28114314705882	9.35566847058823	9.40024876470588	8.95916232352941	9.81063155882353	9.52521991176471	9.13354835294118	9.41664276470588	9.35920047058823	9.24072032352941	9.21778529411765	9.37618547058823	9.28003870588235	10.0112941764706	9.68436508823529	8.87955926470588	9.62744958823529	9.18464711764706	9.97360076470588	8.82979426470588	9.43437382352941	9.494164	9.78447973529412	8.85215385294118	9.6205515
ADAM11	5.30966047058824	5.06117876470588	5.23055005882353	5.37688635294118	5.02332382352941	5.31520582352941	5.22340720588235	5.07214733823529	5.20104905882353	5.2203005	5.21415767647059	5.22705923529412	5.60431929411765	5.16600091176471	5.22316561764706	5.15552844117647	5.46532064705882	5.07166120588235	5.55414297058824	5.31923779411765	5.32624394117647	5.23965873529412	4.95489591176471	5.11178023529412	5.12351194117647	5.29036447058824	5.24066714705882	5.19502661764706	4.96479252941176	4.93003808823529	5.21705870588235	5.17508044117647	5.12798714705882	5.26214485294118
ADAM12	5.54895964705882	6.40163485294118	6.16986332352941	4.531324	4.54492670588235	4.70955561764706	4.61867811764706	4.51825832352941	4.719356	4.712472	4.48567570588235	4.53807726470588	4.48719632352941	4.62831694117647	4.61665708823529	4.54861411764706	4.59640144117647	5.15090626470588	4.88858197058823	4.66554682352941	5.600568	5.9106165	6.60452241176471	4.77547552941176	6.09193108823529	5.04534355882353	7.06940261764706	7.65763479411765	5.29628091176471	5.66112620588235	6.70913679411765	6.66786941176471	6.09243417647059	6.61998138235294
ADAM15	7.34007717647059	7.31859070588235	7.19006502941176	7.15262844117647	7.01685908823529	7.45924047058824	7.10916988235294	7.38730941176471	7.39267220588235	7.03569073529412	7.11954208823529	7.14236261764706	7.30184405882353	6.99828355882353	7.24808085294118	7.13503170588235	7.09290126470588	7.39237188235294	7.37866732352941	7.24846408823529	7.3358625	7.53717179411765	8.14661820588235	7.07301311764706	7.621666	7.55619873529412	7.32374923529412	7.94432541176471	7.242818	7.80341405882353	7.35004676470588	7.71426476470588	7.08917479411765	7.39889629411765
ADAM17	8.22865570588235	8.33400535294118	8.40407105882353	7.5862925	7.71250673529412	7.60455670588235	7.61116670588235	7.45467047058824	7.67215223529412	7.84851626470588	7.65242841176471	7.84791867647059	7.82733970588235	7.94982252941176	7.73226247058824	7.81647761764706	7.95285132352941	8.20408908823529	8.09996214705882	7.63314917647059	7.81240491176471	7.73881455882353	8.18144773529412	7.80536338235294	8.35453197058824	7.74254655882353	8.1306285	8.51658905882353	8.23570517647059	8.06961541176471	8.53243558823529	8.08945664705882	8.06537491176471	8.67166314705882
ADAM18	3.98188735294118	3.81385305882353	3.70864076470588	3.87961491176471	3.77316144117647	3.53412726470588	3.68883908823529	3.65783967647059	3.63673576470588	3.72756458823529	3.65009217647059	3.72729505882353	3.81329588235294	3.58708917647059	3.67333497058824	3.79153482352941	3.65952267647059	3.73882808823529	3.50194847058824	3.62529141176471	3.70637294117647	3.73551735294118	3.77972444117647	3.83701297058824	3.87764723529412	3.81794008823529	3.81963470588235	3.78193347058824	3.75008432352941	3.91850311764706	3.93959038235294	3.82982341176471	3.67435773529412	3.86052644117647
ADAM19	6.68148352941176	6.89021755882353	6.64277170588235	6.3616765	6.43549670588235	6.37201747058824	6.61051944117647	6.05650144117647	6.49110738235294	6.12839911764706	6.38422735294118	6.33514829411765	6.90221079411765	6.25545414705882	6.16348402941176	6.20680761764706	6.52982397058824	7.07542044117647	6.68268514705882	6.47210226470588	6.41764294117647	6.58368547058824	6.89108473529412	6.44812867647059	6.39956485294118	6.31819091176471	6.31918288235294	6.84399976470588	6.63770941176471	6.55081920588235	7.36398285294118	6.84854432352941	6.81654576470588	6.91385520588235
ADAM1A	7.96737597058824	5.58322058823529	6.22068120588235	6.50725720588235	7.49877441176471	6.03932702941176	6.86713197058824	6.44812867647059	6.69086213235294	6.66288991176471	7.05808491176471	6.85829711764706	6.27175970588235	7.54020085294118	7.10722532352941	6.77445676470588	6.59712020588235	5.82972570588235	6.05323814705882	6.62551335294118	6.61871311764706	6.83773988235294	5.01459385294118	6.84854432352941	6.71918729411765	7.47386729411765	6.19975185294118	4.91707111764706	6.38372044117647	6.64357185294118	7.19878929411765	5.801454	6.06673544117647	6.35354920588235
ADAM2	3.41250529411765	3.53754202941176	3.53539541176471	3.31789541176471	3.53459758823529	3.43649482352941	3.34241135294118	3.52288120588235	3.56419973529412	3.45201158823529	3.54647147058824	3.3746295	3.57464476470588	3.65072688235294	3.44983535294118	3.52748932352941	3.59817657352941	3.49250282352941	3.50994223529412	3.44271870588235	3.41180338235294	3.71429461764706	3.39105132352941	3.3488585	3.63189038235294	3.57298285294118	3.41003317647059	3.51268152941176	3.423594	3.52318070588235	3.46025567647059	3.46609817647059	3.53899794117647	3.54778764705882
ADAM20	5.25363826470588	5.32035082352941	5.29681514705882	5.28930614705882	5.19449555882353	5.21607379411765	5.333481	5.29710852941176	5.44674711764706	5.343381	5.35512494117647	5.39261355882353	5.03005985294118	5.15696573529412	5.44143494117647	5.30556170588235	5.26144058823529	5.31369532352941	5.17583079411765	5.15756361764706	5.26557458823529	5.49214382352941	5.60832064705882	5.49679617647059	5.48143923529412	5.30708961764706	5.35874452941176	5.25286047058824	5.37358938235294	5.18533061764706	5.24372888235294	5.33652708823529	5.32362523529412	5.33129308823529
ADAM21	3.96329005882353	3.96360208823529	4.06568391176471	4.08076782352941	4.0500215	4.04049829411765	4.11402411764706	4.08814952941176	4.08942264705882	4.18542205882353	4.15802744117647	3.9484925	4.24011432352941	4.10092732352941	4.28235088235294	4.04270482352941	4.08128544117647	3.95637141176471	3.87004052941176	3.84883597058824	4.08250252941176	3.96435179411765	3.91748782352941	3.96922158823529	3.95659858823529	4.10939173529412	4.30285485294118	4.48588585294118	3.79775108823529	4.22402547058824	4.28571729411765	4.39975576470588	4.0842755	4.04604970588235
ADAM22	4.35909008823529	4.45386041176471	4.69471976470588	4.59806438235294	4.64205897058824	4.5338715	4.50632917647059	4.53652638235294	4.62289779411765	4.53105982352941	4.62856258823529	4.62370835294118	4.63907076470588	4.72158302941176	4.65565579411765	4.61128629411765	4.40210605882353	4.47174820588235	4.47011276470588	4.54268194117647	4.63294791176471	4.49561020588235	4.80647794117647	4.58469747058824	4.80382782352941	4.83680617647059	4.77008661764706	4.32904558823529	4.62438182352941	4.63907076470588	5.02281179411765	4.79326988235294	4.67011679411765	5.2064205
ADAM23	4.1365835	4.13475370588235	4.09241452941176	4.55065870588235	4.49851452941176	4.122809	4.20430858823529	4.13475370588235	4.23707464705882	4.39302652941176	4.64458585294118	4.45287647058823	5.00153655882353	4.66346508823529	4.19731138235294	4.07017805882353	4.21892602941176	4.67191429411765	4.41675379411765	4.63772376470588	4.53516302941176	4.26045038235294	4.04957217647059	3.85679276470588	4.28135170588235	4.04290835294118	4.32904558823529	4.16912	4.06170097058824	4.27980397058823	4.21716102941176	4.44852738235294	4.34129947058824	4.09984770588235
ADAM28	5.63023338235294	5.46558297058824	5.19351061764706	5.66232620588235	5.78016532352941	5.88935744117647	5.66934341176471	5.66257985294118	5.79367638235294	6.26641255882353	5.74446279411765	5.54846570588235	4.95893620588235	5.65227873529412	6.40961641176471	5.88078673529412	6.07532991176471	6.50337364705882	5.73852538235294	5.22418582352941	5.63541979411765	5.43820670588235	5.4787265	5.00658429411765	5.00107658823529	5.40866923529412	4.88203138235294	5.15313941176471	5.13029044117647	5.14661455882353	4.99492882352941	5.43581702941176	5.27219858823529	5.11287114705882
ADAM29	3.90007055882353	3.78350047058824	3.93325767647059	3.8648895	3.87739232352941	4.04666194117647	3.64284129411765	3.8203395	3.65702270588235	3.81074732352941	3.87692532352941	3.82378308823529	3.90546464705882	3.69418167647059	3.814099	3.87692532352941	3.78978602941176	3.69257044117647	3.85463708823529	3.85876223529412	3.75640464705882	3.79933555882353	3.87610705882353	3.76135408823529	3.77258467647059	3.74037147058824	3.61417273529412	3.72102938235294	3.82953235294118	3.71007232352941	3.78071902941176	3.73803914705882	3.87297685294118	3.90176435294118
ADAM30	3.91850311764706	3.8832615	4.03305941176471	4.05499264705882	4.08250252941176	3.92063111764706	3.83258323529412	3.91890208823529	3.89540941176471	4.06141888235294	3.81512685294118	3.82526205882353	3.64382447058824	3.82698135294118	4.00604352941177	3.93744067647059	3.935614	3.85773738235294	3.85965235294118	3.91873479411765	3.78475676470588	3.96077835294118	4.13748132352941	3.96189447058824	3.92414764705882	4.12951920588235	3.83434764705882	3.75502667647059	3.95063120588235	3.915142	3.89274558823529	3.88539861764706	3.85353291176471	3.85626720588235
ADAM32	3.60210473529412	3.49318976470588	3.73785202941176	3.423594	4.67779376470588	3.49024008823529	4.07038791176471	4.44492891176471	3.51768717647059	3.69609591176471	3.51038785294118	4.11892364705882	3.65952267647059	3.56637232352941	3.58500076470588	3.71603714705882	3.71198814705882	3.29573576470588	3.75029879411765	3.45261770588235	3.58386617647059	3.88921405882353	3.37652170588235	5.55614661764706	4.43357420588235	3.65060473529412	3.53384985294118	3.47969232352941	6.01668355882353	4.21010544117647	3.57136511764706	3.57490870588235	4.55774388235294	3.1634815
ADAM33	6.7390055	6.77797570588235	6.54709926470588	6.72233435294118	6.46408088235294	7.0009855	7.05691567647059	6.73781526470588	6.51949397058824	6.60426311764706	7.04247273529412	6.81388105882353	8.46376132352941	6.45673967647059	6.59510841176471	6.83949561764706	6.38943241176471	6.55563126470588	7.17098194117647	7.10786714705882	6.714472	6.77588752941177	7.03084697058824	6.21301355882353	6.22894755882353	6.19707108823529	6.12433582352941	6.26071488235294	6.4834065	6.15444214705882	6.10326432352941	6.27906379411765	6.26071488235294	6.21742520588235
ADAM3A	3.69534735294118	3.99067911764706	3.71664632352941	3.61723502941176	3.73004747058824	3.79714226470588	4.16808252941176	3.72062464705882	3.79648632352941	3.74726270588235	3.811137	3.59624914705882	3.68915923529412	3.82390813235294	3.62288694117647	3.8648895	3.97348761764706	3.85854435294118	3.72928558823529	3.57220473529412	3.78820947058824	3.48657411764706	3.93744067647059	3.68063917647059	3.96489794117647	3.88235470588235	3.79744605882353	3.83093632352941	3.71733302941176	3.74299508823529	4.01030391176471	3.83064173529412	3.80374726470588	3.95063120588235
ADAM3B	3.82177711764706	3.83135105882353	3.97070932352941	3.98022305882353	3.70409158823529	3.96626979411765	3.75724097058824	4.08196111764706	3.57522433823529	3.6226425	3.88044135294118	3.74167688235294	3.77000541176471	3.83198991176471	3.65860588235294	3.76079226470588	4.00926505882353	3.71603714705882	4.38573185294118	3.86607676470588	3.53539541176471	3.76504623529412	3.68537541176471	3.60721617647059	3.78324879411765	3.62806397058824	3.64807426470588	4.02003247058824	3.82736564705882	3.57196738235294	3.89726952941176	3.67617938235294	3.74386582352941	3.87610705882353
ADAM5	3.66587702941176	3.70815297058824	3.77506505882353	3.64266008823529	3.57490870588235	3.89580502941176	3.74693214705882	3.72169170588235	3.81999105882353	3.91987591176471	3.71242035294118	3.7508875	3.59222770588235	3.56931014705882	3.73692023529412	3.802579	3.64382447058824	3.63367144117647	3.75173897058824	3.69630223529412	3.78938626470588	3.64266008823529	3.94231147058824	3.71811026470588	3.76805605882353	3.90055891176471	3.78093805882353	3.72446476470588	3.67058105882353	3.73275979411765	3.61753767647059	3.72017717647059	3.84014438235294	3.65485038235294
ADAM6	4.46190738235294	4.63442205882353	4.25555155882353	4.59227685294118	4.37193826470588	4.59640144117647	4.28030367647059	4.636905	4.38897352941177	4.27265255882353	4.49202973529412	4.16663532352941	4.49963144117647	4.38362788235294	4.42298461764706	4.50504047058824	4.60438264705882	4.56802664705882	4.49944673529412	4.56874905882353	4.33940661764706	4.76787561764706	4.76738576470588	4.33109317647059	4.49726720588235	4.56855158823529	4.54803658823529	4.25243288235294	4.40270797058824	4.46550038235294	4.56925308823529	4.31658876470588	4.39524085294118	4.26458711764706
ADAM7	3.71947829411765	3.65221991176471	3.53995279411765	3.75668373529412	3.69081558823529	3.636288	3.52144723529412	3.79265979411765	3.63130232352941	3.62479308823529	3.50379361764706	3.66433632352941	3.77276852941176	3.53054591176471	3.64382447058824	3.69630223529412	3.64044988235294	3.75724097058824	3.62210805882353	3.56902376470588	3.72333223529412	3.61692205882353	3.70409158823529	3.68233641176471	3.71993829411765	3.65341467647059	3.636288	3.73491158823529	3.60475202941176	3.66305805882353	3.69024394117647	3.72862770588235	3.87004052941176	3.64500305882353
ADAM8	6.05046220588235	6.50697520588235	6.42359123529412	6.13704047058823	6.10818082352941	6.27125502941176	5.74665164705882	6.09352394117647	6.03104714705882	6.03335629411765	6.08980535294118	6.14818405882353	6.68009923529412	6.02935029411765	6.12516429411765	6.23712523529412	6.22020958823529	6.93711979411765	6.22179047058824	5.6969975	6.01233364705882	6.23530361764706	6.94582361764706	6.36674164705882	6.42964211764706	6.12591576470588	6.92468991176471	7.10075514705882	6.23497582352941	6.52680073529412	6.72396439705882	6.68854082352941	6.14929591176471	7.12596623529412
ADAM9	7.93667317647059	7.76832482352941	7.33698244117647	7.6278635	7.86392535294118	7.62506282352941	7.79466473529412	7.50672429411765	7.88166132352941	7.51146938235294	7.99920523529412	7.78617091176471	7.77462370588235	8.08103123529412	7.70854435294118	7.54084252941176	7.61336585294118	8.18391408823529	7.71693729411765	7.75573479411765	8.18964532352941	8.16860270588235	8.67248052941176	8.03117908823529	8.07873529411765	8.53290747058823	8.54464429411765	8.15761402941176	8.38715388235294	8.36383955882353	8.11324755882353	9.18318	7.72792985294118	8.45799970588235
ADAMDEC1	10.7988345882353	12.0228980882353	11.4286847647059	13.3805555588235	13.4462510294118	13.3368942058824	13.4875243529412	12.9137933823529	13.3894105588235	13.4778821176471	13.2991537647059	13.4462510294118	11.0265558235294	13.1791242647059	13.0696268235294	13.3175691470588	13.5590175	12.6972975882353	13.1047111176471	13.1390805882353	12.8391243823529	12.3771562058824	9.07446838235294	11.6194022647059	10.9550623235294	9.50377	8.86329829411765	10.8207171176471	11.1251106764706	10.8138219411765	9.51885547058824	9.30489108823529	11.5739148235294	10.4732387352941
ADAMTS1	6.77797570588235	8.01062908823529	7.74605685294118	8.82626888235294	8.53816005882353	8.30792482352941	8.94424947058824	7.26235270588235	9.17726288235294	6.98642664705882	8.2380705	7.5112235	10.9140395	7.69915332352941	8.78042932352941	8.72854752941176	8.43554326470588	9.18991720588235	8.78814717647059	9.28466491176471	7.97530026470588	7.26910655882353	6.99007764705882	6.561826	8.49368352941176	6.24473547058824	7.06968532352941	7.54116614705882	6.68422988235294	7.60575932352941	6.78888441176471	8.26120997058823	7.38022664705882	7.14528197058824
ADAMTS10	5.5512775	5.82132317647059	5.56457891176471	5.91665808823529	5.56284523529412	5.68523764705882	5.77991867647059	5.77455526470588	5.63664335294118	5.63907791176471	5.70209729411765	5.66833861764706	5.53872014705882	5.57832529411765	5.83348126470588	5.57529470588235	6.01928108823529	5.73256217647059	5.75269576470588	5.57671252941176	5.58171179411765	5.81704461764706	5.76174276470588	5.57324241176471	5.63792002941176	5.48462361764706	5.69263958823529	5.77629352941176	5.62240447058824	5.51129602941176	5.50663782352941	5.50398297058824	5.55713617647059	5.51433291176471
ADAMTS12	6.43647570588235	7.22724464705882	6.57604761764706	5.49938270588235	5.42894038235294	5.52802326470588	5.42715614705882	5.64440082352941	5.74848317647059	5.55234158823529	5.51452352941176	5.46285061764706	5.91665808823529	5.30765091176471	5.40614964705882	5.89325067647059	5.40999361764706	5.81469814705882	5.68591458823529	5.62867226470588	6.54190567647059	6.80309467647059	7.06685961764706	5.85832541176471	6.94728573529412	6.36114308823529	6.76698185294118	7.53196985294118	6.21092555882353	6.76439052941176	7.02569635294118	7.02754808823529	6.71739726470588	6.83298294117647
ADAMTS13	5.91665808823529	6.16657355882353	6.06044858823529	6.07607314705882	5.97980255882353	6.42505435294118	6.1430125	6.06975461764706	6.16688376470588	6.03720858823529	6.16753444117647	6.09526517647059	5.89774355882353	6.05893626470588	6.04822285294118	6.48827241176471	6.14680402941176	5.90503205882353	6.06227752941177	5.98835955882353	6.17127367647059	6.20359170588235	6.28210285294118	6.31406129411765	6.09293832352941	6.09968108823529	5.97566329411765	6.06319917647059	6.24885670588235	5.94104220588235	6.03702191176471	6.05870197058824	6.15980097058824	5.94420988235294
ADAMTS14	6.27255152941177	6.34709670588235	6.02245514705882	5.79057394117647	6.28802420588235	6.10972114705882	5.78960767647059	5.793392	5.85806626470588	5.99620391176471	5.85387041176471	6.1449675	5.95059405882353	5.78093035294118	6.11828423529412	6.20116682352941	5.93694579411765	6.317725	5.90230458823529	5.86229785294118	5.91874476470588	6.29667055882353	6.02411811764706	5.94215502941177	6.32012164705882	6.06865597058824	5.97070976470588	6.17934105882353	6.42556664705882	6.05592855882353	5.97320144117647	6.30591511764706	5.9964745	5.98113770588235
ADAMTS15	4.74792632352941	5.14098741176471	4.740717	5.77019261764706	5.95665741176471	5.21064423529412	5.83211258823529	5.31644952941176	5.27791026470588	5.31284405882353	5.67292464705882	5.29241738235294	5.38806138235294	5.45678314705882	5.25139461764706	5.74519182352941	5.49487917647059	5.86870411764706	5.65255326470588	5.63852770588235	4.91456361764706	5.13613032352941	5.09343088235294	5.35752444117647	4.93656714705882	4.9401815	4.94759679411765	6.54427573529412	4.98936988235294	6.33541694117647	5.03822447058824	5.49826414705882	5.14350467647059	6.28708070588235
ADAMTS16	4.44221297058824	5.39952673529412	5.33129308823529	5.26280717647059	4.85211055882353	5.25697308823529	5.04495552941176	4.70902708823529	5.229247	5.24320641176471	5.34942844117647	5.09059735294118	5.79315738235294	5.20937261764706	5.11477958823529	4.80209047058824	5.41076808823529	5.10559291176471	5.22055347058824	5.34520055882353	4.90696741176471	5.09905288235294	5.11362814705882	5.2203005	4.83923626470588	4.96063720588235	5.19656029411765	5.8298695	5.03691197058824	4.95219141176471	5.28351605882353	5.28486458823529	5.11915273529412	5.02767158823529
ADAMTS17	4.75151420588235	5.00477491176471	5.065455	5.19182467647059	5.38202320588235	5.47135247058824	5.09374632352941	5.17645314705882	5.4504975	5.29628091176471	5.24672035294118	4.94114644117647	5.13554211764706	5.10987402941177	5.44779897058824	5.49903582352941	5.27949514705882	5.30504138235294	5.13443661764706	4.87025035294118	5.17622902941176	5.16919041176471	5.33371129411765	5.70009891176471	5.50581576470588	5.40892641176471	5.56258517647059	4.61791714705882	4.90172582352941	5.06700505882353	5.15374947058824	5.37127817647059	5.30787682352941	5.09980873529412
ADAMTS18	4.46214788235294	4.28618708823529	4.40024582352941	4.19575223529412	4.42464911764706	4.46834535294118	4.365535	4.40838255882353	4.4446635	4.45934561764706	4.24407411764706	4.41130455882353	4.201635	4.20914973529412	4.39595726470588	4.621721	4.53903441176471	4.70740752941176	4.37350579411765	4.43677394117647	4.42930994117647	4.50704308823529	4.44048908823529	4.35767223529412	4.72391391176471	4.48156670588235	4.67247097058824	4.26045038235294	4.43830538235294	4.97436202941176	4.36333955882353	4.81859585294118	4.73668729411765	4.21550741176471
ADAMTS19	3.50518914705882	3.69361402941176	3.75064723529412	3.74086261764706	3.76924864705882	3.61324114705882	3.85002079411765	3.74976261764706	3.65890088235294	3.61528997058824	3.96261432352941	3.72102938235294	3.97374038235294	3.80979126470588	3.66864888235294	3.63839632352941	3.81181676470588	3.77346282352941	3.61753767647059	3.79488661764706	3.86236470588235	3.66511538235294	3.72149697058824	3.69048932352941	3.65975402941176	3.75546282352941	3.71156520588235	3.71007232352941	3.63078902941176	3.75190638235294	3.71899635294118	3.82762523529412	3.66738732352941	4.10564832352941
ADAMTS2	6.49110738235294	7.80536338235294	6.88426802941177	6.24298282352941	5.90161370588235	5.65922705882353	6.09243417647059	5.80599791176471	6.09293832352941	6.00890014705882	6.14213335294118	5.91343955882353	6.57735129411765	5.74137338235294	6.00918691176471	6.04822285294118	5.92059647058824	6.86309347058824	6.06179664705882	6.27542161764706	6.92576047058824	7.09481758823529	7.69232938235294	6.06840847058824	7.0191745	6.25240026470588	7.30512832352941	8.49266176470588	6.78770402941176	7.09290126470588	7.40485985294118	7.13731308823529	7.29500202941176	7.58090473529412
ADAMTS20	3.56498438235294	3.63606020588235	3.65577694117647	3.49638020588235	3.68537541176471	3.50230602941176	3.50762038235294	3.63269688235294	3.6226425	3.72017717647059	3.44159061764706	3.64044988235294	3.56528561764706	3.54377035294118	3.74500323529412	3.60656705882353	3.61472058823529	3.60449747058824	3.48911570588235	3.51736023529412	3.56931014705882	3.54879791176471	3.52166805882353	3.55913788235294	3.49411029411765	3.52002255882353	3.65757952941176	3.60825291176471	3.47192123529412	3.62998544117647	3.57077938235294	3.73650417647059	3.53632323529412	3.53811132352941
ADAMTS3	4.88827667647059	5.42213017647059	5.08854744117647	5.35778747058824	5.35403173529412	4.55334202941176	4.92922614705882	4.34181370588235	4.84054694117647	5.44279844117647	5.00711655882353	4.92897876470588	5.96877520588235	4.86316008823529	4.75470711764706	4.69343697058824	5.33169652941177	5.16569088235294	5.07944785294118	5.12428414705882	5.38022523529412	4.86432544117647	4.75373888235294	4.47763676470588	5.16713597058824	4.81006614705882	5.13149826470588	6.36237170588235	4.86355226470588	5.1454665	5.75810547058824	5.27701935294118	4.64512135294118	5.17671914705882
ADAMTS4	5.91115264705882	5.74576129411765	5.60464523529412	5.92035882352941	6.06436738235294	5.95455379411765	5.89531894117647	5.93476944117647	5.98417717647059	5.75298038235294	5.85231544117647	5.98600633823529	6.18214905882353	5.91299379411765	5.98083817647059	6.18384802941176	5.90061838235294	5.65947147058823	5.88577161764706	5.77455526470588	6.06640123529412	6.13673044117647	6.06417870588235	5.8715245	6.21494097058824	6.34572747058824	5.84037955882353	5.86807558823529	6.02741926470588	6.16585188235294	5.96952114705882	6.08124482352941	5.79821873529412	6.16449291176471
ADAMTS5	6.47823276470588	6.77949591176471	6.15317002941176	7.12773305882353	6.53140855882353	6.14402255882353	6.3356915	5.60411982352941	6.31579173529412	6.33747505882353	7.16709973529412	5.95106876470588	8.33688473529412	6.38313744117647	6.48428638235294	6.1412735	6.49530085294118	7.28025523529412	6.18671941176471	6.37427329411765	6.38018591176471	6.53946294117647	6.23008005882353	5.54141488235294	6.48370038235294	5.70262658823529	6.86343335294118	7.54084252941176	5.66087885294118	6.39612638235294	7.19610455882353	6.97662364705882	6.2180555	6.79663867647059
ADAMTS6	3.97238761764706	4.16854861764706	4.6239105	3.91590061764706	3.79411797058824	3.811137	3.86749835294118	3.8832615	3.92585694117647	3.86510767647059	3.79674555882353	3.95742738235294	4.42703776470588	3.81595391176471	3.91890208823529	3.78647952941176	3.67141161764706	3.98130491176471	3.91691826470588	3.691294	4.23215855882353	4.15685832352941	4.59062594117647	4.03061461764706	4.30660644117647	4.20934794117647	4.64738005882353	4.94733258823529	3.83566505882353	4.13948808823529	4.30917408823529	4.81715982352941	4.05264664705882	4.39904132352941
ADAMTS7	5.47085076470588	5.60125723529412	5.6324335	5.31923779411765	5.35620385294118	5.64278302941177	5.47897267647059	5.44955964705882	5.48095455882353	5.32503085294118	5.337195	5.44305547058824	5.22801435294118	5.32930991176471	5.52502947058824	5.57085532352941	5.48738973529412	5.46948717647059	5.6469915	5.47207308823529	5.35642852941176	5.46558297058824	5.69529979411765	5.54795917647059	5.36049911764706	5.49179858823529	5.39847088235294	5.56412585294118	5.46413011764706	5.43694438235294	5.39724423529412	5.42095573529412	5.34605291176471	5.39376267647059
ADAMTS8	5.55647805882353	5.35874452941176	5.36676658823529	6.09216097058824	5.12544929411765	5.41028535294118	6.17102958823529	5.26214485294118	5.27817514705882	5.34727923529412	6.04250038235294	5.74023023529412	7.24347579411765	5.50312920588235	5.39747952941176	5.30053385294118	5.39090429411765	5.22055347058824	5.86439776470588	6.55203920588235	6.00703091176471	5.22874917647059	4.97777405882353	5.09681195588235	5.08148708823529	5.200333	4.89293105882353	4.96863770588235	5.37593105882353	5.69448323529412	4.9295145	5.25139461764706	5.28429388235294	4.85782311764706
ADAMTS9	6.08096070588235	5.74821785294118	5.28893235294118	5.49316752941176	5.19882952941177	5.20156211764706	5.20913482352941	5.07037405882353	5.35361641176471	5.29163926470588	5.041309	5.19053920588235	5.74745885294118	5.04414591176471	5.25645673529412	5.13205291176471	5.30885514705882	5.81186526470588	5.4504975	5.12073764705882	5.45142844117647	5.55044876470588	5.93797861764706	5.39612847058824	5.53397494117647	5.60812147058824	5.60431929411765	5.54141488235294	5.32503085294118	5.66833861764706	5.44592070588235	5.76073317647059	5.35997302941176	5.70337741176471
ADAMTS9-AS2	4.11949388235294	4.20460323529412	4.06219832352941	4.57383779411765	4.10281288235294	4.09467135294118	4.27477626470588	4.02465732352941	4.09151044117647	4.39353691176471	4.49423082352941	4.23402432352941	5.11915273529412	4.34549920588235	4.20738032352941	4.23750535294118	4.25813602941176	4.05310044117647	4.23911267647059	4.56344708823529	4.28235088235294	4.05615305882353	4.20293858823529	4.085217	4.02171726470588	4.05202797058824	4.03290761764706	4.00453105882353	4.03014791176471	4.00210582352941	4.01673244117647	4.13851479411765	4.02825391176471	4.16854861764706
ADAMTSL1	4.33268997058823	4.61471867647059	4.39704652941176	4.83504294117647	4.80664608823529	4.65274988235294	4.75078	4.72549726470588	4.85579920588235	4.90430439705882	4.82051570588235	4.76432911764706	5.43301220588235	5.05842473529412	4.81500552941176	4.88974670588235	4.84881479411765	4.65988958823529	4.62661085294118	4.74688020588235	4.6120515	4.52242429411765	4.49024797058824	4.56925308823529	4.53154791176471	4.33033041176471	4.50602952941176	4.63350732352941	4.27036120588235	4.66602867647059	4.69907658823529	4.58521852941176	4.53857682352941	4.62585473529412
ADAMTSL2	5.35642852941176	4.95742514705882	5.26090323529412	5.08394355882353	4.91033479411765	5.14318617647059	4.96195691176471	4.98821517647059	4.95270394117647	5.18100835294118	5.09695602941177	5.02721	5.04036191176471	4.87652670588235	5.0624965	5.21801467647059	5.16094085294118	5.52962411764706	5.27123585294118	4.94557582352941	4.95516602941176	5.10406879411765	4.96889135294118	5.52529864705882	5.06723114705882	4.99855473529412	5.16600091176471	4.96575526470588	4.99970029411765	5.12930147058823	5.31156858823529	4.83947897058824	5.11305726470588	5.17799170588235
ADAMTSL3	5.71127911764706	5.62916664705882	5.43073497058824	7.64449173529412	6.31950644117647	6.03720858823529	7.11427291176471	5.99376282352941	6.39956485294118	6.52357464705882	7.40186847058824	6.92737776470588	8.5377345	6.92687264705882	6.22310441176471	6.15341058823529	6.10212561764706	6.12993882352941	7.03474561764706	7.74885967647059	7.0118245	6.15525332352941	5.25507358823529	5.17332029411765	5.37011635294118	5.40142608823529	5.543019	5.52910235294118	5.55713617647059	5.33907711764706	5.94670029411765	6.10107417647059	5.82401914705882	5.48628511764706
ADAMTSL4	4.37471555882353	4.34368991176471	4.65425985294118	4.47304385294118	4.54568985294118	4.49324664705882	4.22826908823529	4.33599820588235	4.58020623529412	4.45262702941176	4.35796802941177	4.50375711764706	4.43455397058824	4.30615455882353	4.38852173529412	4.4969895	4.38779144117647	4.23671658823529	4.39324661764706	4.52981447058824	4.45672070588235	4.52016720588235	4.67011679411765	4.23963067647059	4.26258941176471	4.55093255882353	4.6120515	4.73538858823529	4.19972323529412	4.42518794117647	4.60292067647059	4.37018582352941	4.38531041176471	4.51962652941176
ADAMTSL5	5.98439544117647	6.08282829411765	5.85632611764706	5.73784329411765	6.11828423529412	6.39802070588235	6.00918691176471	6.00613611764706	6.12542438235294	5.54979370588235	6.15265244117647	6.21881332352941	5.76123238235294	5.94639623529412	6.11266135294118	6.15188861764706	6.46023538235294	6.19588717647059	6.61742758823529	6.12562070588235	6.21612902941177	6.30787955882353	6.203281	6.43626905882353	6.08595597058823	6.14929591176471	6.31063897058824	5.93092502941176	6.07309323529412	6.05701267647059	6.1478875	6.0786465	5.97320144117647	6.25863438235294
ADAP1	9.94751861764706	10.2844879411765	10.0583751470588	9.36861658823529	9.614796	10.2101524117647	9.46289323529412	9.78852091176471	9.74289185294118	9.88924197058824	9.3110135	9.37674144117647	8.35762970588235	9.17970991176471	9.96452732352941	10.2134025294118	9.71738267647059	9.77935358823529	9.49241738235294	9.61229379411765	9.63997491176471	9.90218302941176	9.91378726470588	9.75707529411765	10.0402044411765	9.66520297058823	9.30570576470588	9.96452732352941	9.84594579411765	9.82020373529412	10.0134903235294	9.66802685294118	10.4919007352941	9.46289323529412
ADAP2	7.18302276470588	7.42039344117647	7.09481758823529	7.46333008823529	7.83679929411765	8.53701908823529	7.56350294117647	7.79826435294118	8.17033170588235	8.63821679411765	7.91560385294118	7.79433426470588	7.55590082352941	7.90615829411765	7.98061247058824	7.94352170588235	8.25793523529412	8.12952673529412	7.6077255	7.80890755882353	7.28153176470588	7.42388382352941	7.37518176470588	7.1414915	7.65409558823529	6.8564085	7.23909861764706	8.11566347058823	7.21362161764706	7.35698708823529	7.46522302941176	7.45533111764706	7.55346088235294	7.88820714705882
ADAR	11.0405889705882	11.5836817058824	11.3671390294118	11.1440598823529	10.9397545588235	11.1138996176471	11.1691378823529	11.0302925294118	11.2562628823529	11.2216812352941	11.3057336176471	11.1155701764706	11.4653928235294	11.3129845	11.0364538235294	11.1171069705882	11.2691765	11.7792822352941	11.1743965588235	11.1103843823529	11.4510398823529	11.2029229117647	11.4083311176471	11.6024641764706	11.4305513529412	11.1053797941176	11.3774674411765	11.8576425588235	11.2029229117647	12.1186238529412	11.5041502352941	11.4352607352941	11.7034948235294	12.0482648529412
ADARB1	5.62708970588235	5.57671252941176	5.49337258823529	5.71241661764706	5.46355211764706	5.54671629411765	5.76210155882353	5.49679617647059	5.52910235294118	5.56427514705882	5.66962070588235	5.54222935294118	6.02279558823529	5.70414382352941	5.43924561764706	5.52651655882353	5.65755329411765	5.69799955882353	5.76665147058824	5.83297161764706	5.65102473529412	5.55914405882353	5.75973052941176	5.52163164705882	5.65428855882353	5.44674711764706	5.67636720588235	5.5512775	5.63106144117647	5.54895964705882	5.55234158823529	5.69671414705882	5.45409758823529	5.75319685294118
ADARB2	4.75864497058823	4.90381505882353	4.54946326470588	5.01189952941176	4.65518038235294	4.94362123529412	4.76027358823529	4.74848958823529	4.68276941176471	4.71784594117647	4.64636491176471	4.79878335294118	4.76914611764706	4.70823885294118	4.74734467647059	4.91175082352941	4.881799	4.91432	4.95771361764706	4.87896794117647	4.79585261764706	4.58856932352941	4.6788175	4.87487994117647	4.72787605882353	4.96838976470588	4.64964308823529	4.78372	4.74182164705882	5.03645229411765	4.75977188235294	4.76366076470588	4.70165011764706	4.70372844117647
ADARB2-AS1	5.87981429411765	5.96473314705882	5.78066664705882	5.72229885294118	5.81639711764706	6.13071520588235	5.71435079411765	5.80827988235294	5.87960355882353	5.89259988235294	5.68328288235294	5.78901470588235	5.65896861764706	5.53270902941177	5.75582920588235	6.12070811764706	5.76799670588235	5.91834820588235	5.86870411764706	5.9106165	6.20308282352941	5.87229020588235	6.13474032352941	6.16378044117647	5.67013120588235	6.28210285294118	5.8381945	5.73234488235294	5.81924808823529	5.87035623529412	5.75059661764706	6.02039808823529	5.97046776470588	5.84847520588235
ADAT1	9.04642020588235	9.26688491176471	8.85645132352941	8.56199638235294	8.98938638235294	8.64163644117647	8.66747573529412	8.76565267647059	9.01381517647059	8.70843311764706	8.75315364705882	8.96770597058824	8.40455435294118	8.48950623529412	8.92435276470588	8.99403370588235	8.80036385294118	9.03043217647059	8.86329829411765	8.58732385294118	8.69341091176471	8.81910776470588	8.90041385294118	9.23575632352941	8.98227008823529	9.19548817647059	9.08140591176471	8.94836929411765	9.21309447058823	9.15848026470588	8.68453164705882	8.77475164705882	9.32184147058824	9.3105695
ADAT2	6.88350638235294	6.64167597058823	6.23424994117647	5.94882370588235	6.07670244117647	5.81950132352941	5.64145147058824	6.07745076470588	5.75402564705882	5.88423144117647	5.71095497058824	5.71988608823529	5.55234158823529	5.69448323529412	6.06840847058824	5.85163173529412	5.83850614705882	6.13496355882353	5.55614661764706	5.65580532352941	6.04354732352941	5.89452329411765	6.12692970588235	6.45620229411765	6.43549670588235	6.61954135294118	6.70097114705882	6.52840247058823	6.90561029411765	6.76870129411765	7.03165755882353	6.46511376470588	6.49624797058823	6.78370429411765
ADAT3	6.59629605882353	6.782356	6.66572261764706	6.73065005882353	6.753404	6.97215758823529	6.66489897058824	7.19701752941176	6.80418276470588	6.71665467647059	6.66114347058824	6.7390055	6.22873305882353	6.71805676470588	6.89776964705882	6.89375367647059	6.74499782352941	6.71041344117647	6.79253611764706	6.69283991176471	6.78604529411765	6.79700608823529	6.99751479411765	6.77922032352941	6.92468991176471	6.86510614705882	6.54869514705882	6.81917470588235	6.96680764705882	6.65076714705882	6.77008885294118	6.75827826470588	6.73781526470588	6.77202773529412
ADCK1	6.67414067647059	7.03250397058824	7.27993567647059	6.97727205882353	7.24993711764706	6.77088729411765	7.26413091176471	7.19588964705882	7.00486405882353	7.18939017647059	6.85179520588235	6.77633620588235	6.92737776470588	7.15889005882353	7.21102832352941	7.31030964705882	7.21270508823529	7.01056767647059	7.16967552941176	6.73664244117647	7.20393558823529	7.25560897058824	6.86888797058824	7.30326114705882	7.39435991176471	6.89021755882353	6.83212338235294	6.98993558823529	6.94195958823529	7.0118245	7.57298261764706	6.95906344117647	7.41059670588235	7.4125895
ADCK2	7.10675544117647	7.61752511764706	7.84011782352941	7.306124	7.15923855882353	7.68948920588235	7.33981579411765	7.62614838235294	7.47386729411765	7.51433147058824	7.34073026470588	7.55194044117647	6.92687264705882	7.51146938235294	7.43836023529412	7.74605685294118	7.43249379411765	7.15889005882353	7.58817608823529	7.47702585294118	7.28903973529412	7.13188482352941	7.59201344117647	7.62296067647059	7.75998082352941	7.56452258823529	7.56195297058824	7.76317458823529	7.92713188235294	7.64644452941176	7.82235876470588	7.38772091176471	7.98542370588235	7.29114858823529
ADCK3	7.16499370588235	7.26584520588235	7.06190864705882	6.98371002941176	6.69654658823529	7.18302276470588	6.94464052941176	7.20040017647059	7.10806432352941	6.93560770588235	7.03597541176471	7.10262070588235	6.98340638235294	7.19072352941176	7.07185473529412	6.99677326470588	6.95514076470588	7.12299905882353	6.99787185294118	7.16375417647059	6.79754170588235	6.86165094117647	7.18037505882353	7.33917405882353	7.22701226470588	6.76754047058824	6.79253611764706	6.57892373529412	7.49479023529412	6.92353285294118	6.97073758823529	6.96856197058823	7.20727026470588	6.82380714705882
ADCK4	5.77491994117647	5.42192373529412	5.81692741176471	5.70593823529412	5.65282197058823	5.72376320588235	5.36737502941176	5.90843252941176	5.57216114705882	5.56112370588235	5.59325097058823	5.61035458823529	5.76690111764706	5.49610514705882	5.67124108823529	5.39898535294118	5.74576129411765	5.72452914705882	5.56212697058824	5.44384705882353	5.56136176470588	5.80542129411765	5.73944311764706	5.71823841176471	5.63334138235294	5.94800320588235	5.69238291176471	5.83494426470588	5.78683891176471	5.73944311764706	5.79315738235294	5.43694438235294	5.89620923529412	5.96601985294118
ADCK5	6.50169108823529	6.68176902941176	6.80885379411765	6.35502529411765	6.77502588235294	6.88507355882353	6.61822779411765	7.15020547058824	6.61773688235294	6.73262182352941	6.67151791176471	6.55306426470588	5.63652492647059	6.49753085294118	6.82444570588235	6.73993311764706	6.84018661764706	6.43799170588235	6.75922691176471	6.49131755882353	6.71041344117647	6.79389886764706	6.48690764705882	7.3096325	6.81683958823529	7.5112235	6.47059661764706	6.88103	6.98670561764706	6.97014517647059	7.652174	6.60268664705882	6.60009876470588	6.80720394117647
ADCY1	4.85807841176471	4.98573426470588	5.18911094117647	4.88203138235294	5.05890635294118	4.92106902941176	4.88597788235294	4.87186638235294	5.04429364705882	4.89612579411765	4.88094288235294	4.88094288235294	4.90621685294118	5.09233085294118	5.04758108823529	5.04036191176471	4.85248455882353	5.00852135294118	5.03535367647059	5.00153655882353	5.10987402941177	5.00337141176471	5.04495552941176	4.94532767647059	4.95915717647059	5.02653591176471	6.15546820588235	4.90571894117647	4.92047158823529	4.86998411764706	4.94701482352941	4.96661482352941	4.94792047058823	5.15197979411765
ADCY10	4.07061626470588	4.06092532352941	3.98963582352941	3.97424726470588	4.05057288235294	4.10092732352941	4.09826476470588	3.89193697058824	3.97586279411765	3.82403317647059	3.97894905882353	4.02003247058824	3.89051302941176	3.95659858823529	4.19505208823529	3.96045411764706	4.10690570588235	4.00767794117647	4.18458994117647	3.90055891176471	3.80847694117647	4.05590829411765	4.23776341176471	4.11744917647059	3.94449426470588	3.90250564705882	4.00793461764706	3.97348761764706	4.06918744117647	3.9887895	3.86075873529412	3.83176841176471	4.00038694117647	4.03014791176471
ADCY10P1	5.13049038235294	5.14077726470588	5.60854026470588	5.01407935294118	4.91826020588235	5.12544929411765	5.15279676470588	5.12770511764706	4.94302217647059	5.24167982352941	5.14350467647059	5.12544929411765	5.11477958823529	5.30477255882353	5.21444123529412	5.08148708823529	5.36049911764706	5.28542644117647	4.93392420588235	4.96036614705882	5.84700994117647	4.76318032352941	5.09290461764706	5.36712108823529	5.22214255882353	5.29350958823529	5.200333	5.16888302941176	5.14497635294118	5.21064423529412	5.31695405882353	4.97425289705882	5.36875458823529	5.15756361764706
ADCY2	4.59284764705882	4.78485358823529	4.41579741176471	5.16686873529412	4.74257147058823	4.75977188235294	5.15552844117647	4.80429302941176	4.83190876470588	4.85082323529412	5.18065808823529	5.05814879411765	5.46190141176471	4.99466102941176	4.61446526470588	4.56020782352941	4.78085120588235	4.73963538235294	4.81393067647059	5.26704570588235	4.90466652941176	4.66502676470588	4.52046291176471	4.37151773529412	4.68425141176471	4.56435702941176	4.63156191176471	4.625253	4.46317917647059	4.61791714705882	4.59691241176471	4.81549291176471	4.62996691176471	4.712472
ADCY3	7.73510423529412	7.42665305882353	7.81160414705882	7.02849902941176	6.852144	6.81097082352941	6.83435947058824	7.11023897058824	6.84204673529412	6.97872532352941	7.20952655882353	7.03597541176471	7.41294088235294	7.11513061764706	7.06454494117647	7.02068694117647	7.15831591176471	7.33484332352941	6.85909747058824	7.16561529411765	7.16281752941176	7.02199808823529	7.32067397058823	6.98893279411765	8.16247032352941	7.19453438235294	7.07542044117647	7.66304929411765	7.98618073529412	7.79826435294118	7.97734423529412	7.46428426470588	7.87634297058823	7.78924132352941
ADCY4	6.59486520588235	7.31977861764706	6.98728411764706	7.11191926470588	7.01784670588235	7.28440520588235	7.13070058823529	7.07199257352941	7.06637766176471	6.943277	7.12660179411765	6.99880414705882	8.36631852941176	6.91648608823529	7.19275302941176	6.88666741176471	7.05634658823529	7.44096852941176	7.10722532352941	7.30994923529412	7.09662423529412	7.44068655882353	7.06097904411765	6.32077370588235	7.65701279411765	6.59657423529412	7.19610455882353	7.21660652941176	6.74231641176471	7.02433467647059	6.91356720588235	7.50582126470588	7.04854729411765	7.37920979411765
ADCY5	5.43222805882353	5.35332288235294	5.56087261764706	5.60003382352941	5.615982	5.80493447058824	5.50190620588235	5.74306008823529	5.67615911764706	5.58276997058824	5.86397426470588	5.59758597058824	6.31503455882353	5.69773623529412	5.61054302941176	5.68523764705882	5.51229823529412	5.70310011764706	5.65029135294118	5.68523764705882	5.69590394117647	5.58615641176471	5.68928008823529	5.76011717647059	5.52428997058824	5.73922702941177	5.38718876470588	5.30582467647059	5.40213617647059	5.61185841176471	5.36969511764706	5.51400773529412	5.62100832352941	5.66061873529412
ADCY6	8.35538882352941	8.05409129411765	7.75473811764706	8.61119661764706	8.66164064705882	8.97924294117647	8.92481255882353	8.81348044117647	9.25085638235294	9.24660620588235	8.65351441176471	8.79809497058824	7.84818091176471	9.13518367647059	8.98886385294118	9.15182747058824	9.11290032352941	7.93330497058824	8.71584758823529	8.32075638235294	8.48319408823529	8.39292420588235	7.77906879411765	8.60993035294118	8.18816814705882	8.94960355882353	7.97598679411765	7.71250673529412	8.10248394117647	8.16127017647059	8.30561852941177	7.59676941176471	7.89733402941176	7.6763985
ADCY7	6.34675629411765	6.41783002941176	6.51513644117647	6.73579105882353	7.06714035294118	6.45725814705882	6.83179502941177	6.76567752941176	6.98783608823529	6.81097082352941	6.88224861764706	6.73235044117647	6.87217235294118	6.92953544117647	6.59805864705882	6.67041229411765	6.65613402941176	7.09511920588235	6.3483475	6.58321355882353	6.76279779411765	6.48428638235294	6.5879245	6.32140770588235	6.67070341176471	6.90058711764706	6.94678476470588	6.97295952941176	6.97477364705882	6.99367188235294	6.37621105882353	7.34224732352941	6.6388275	7.427265
ADCY8	4.09414764705882	4.04243667647059	4.09047902941176	4.3192635	4.17694917647059	4.17263744117647	3.93696505882353	4.35110158823529	3.99430464705882	3.73951305882353	3.79884582352941	3.94034252941176	3.68915923529412	4.09151044117647	3.87197723529412	4.17456052941176	3.9983685	4.09329286764706	4.36254044117647	3.99864473529412	4.02750947058824	4.35188205882353	4.05674735294118	3.76389470588235	3.96285279411765	3.89726952941176	4.2068655	4.22028644117647	3.84585211764706	4.13088147058824	4.06190073529412	3.80144505882353	4.05454585294118	4.05555526470588
ADCY9	6.80146526470588	6.56253070588235	6.15188861764706	7.0053365	6.8783545	6.8208285	6.81412838235294	6.6388275	6.75273317647059	6.92523141176471	6.94704735294118	6.7182715	6.58262794117647	6.9072015	6.98371002941176	6.93625935294118	6.83803282352941	6.35472026470588	6.76138758823529	6.83854361764706	6.723304	6.84294017647059	6.66489897058824	6.45073038235294	6.48950241176471	6.20974876470588	6.10603461764706	6.29714655882353	6.22149952941176	6.08304376470588	6.08705997058824	6.56638211764706	6.48855276470588	6.34508455882353
ADCYAP1	4.56898555882353	5.49855132352941	4.80742776470588	6.14734123529412	4.77597111764706	4.63746929411765	5.81111129411765	4.35728220588235	4.992063	4.39241841176471	5.42289791176471	6.60009876470588	6.76548526470588	4.68974864705882	4.27980397058823	4.74425135294118	4.64568164705882	4.70306241176471	4.76128976470588	5.25904885294118	6.40580520588235	5.22186061764706	4.48588585294118	4.74306652941176	5.30740923529412	4.86009773529412	4.51432520588235	4.49896402941176	5.57928897058824	5.00153655882353	4.719356	4.9537885	5.13123776470588	4.40585370588235
ADCYAP1R1	4.88203138235294	4.94619705882353	4.67436091176471	5.64198220588235	5.01359579411765	5.06930252941176	5.16661973529412	5.03302797058824	5.43250726470588	4.96083523529412	5.43694438235294	5.35403173529412	6.03983976470588	5.08557397058824	5.050492	5.05624517647059	5.24572567647059	5.03196561764706	5.43330476470588	5.52260467647059	5.25363826470588	5.105333	4.85534738235294	4.68134858823529	4.98597079411765	5.07680658823529	4.98069694117647	5.03391426470588	4.68905179411765	5.00021605882353	4.82236658823529	5.08680108823529	4.83835952941176	4.95570714705882
ADD1	7.72651017647059	7.862577	7.84041732352941	8.157144	7.93442147058824	8.29196291176471	8.21092285294118	8.10582073529412	8.15955276470588	8.27760494117647	8.1806595	8.15446664705882	8.50178055882353	8.09801797058824	8.20521682352941	8.17104188235294	8.06992894117647	8.10377997058823	8.18933094117647	8.43743241176471	8.15118094117647	8.03848355882353	7.91742867647059	8.101029	7.75872005882353	7.90190791176471	7.91143676470588	7.82808470588235	7.96882705882353	7.93947541176471	7.83716223529412	7.85781629411765	7.91979785294118	7.77906879411765
ADD2	4.85211055882353	4.92413435294118	4.88929835294118	4.895514	4.84054694117647	4.91600664705882	4.87788629411765	4.92132420588235	4.88724323529412	4.81145855882353	4.874023	4.77165285294118	5.13478467647059	4.88304038235294	4.86907679411765	4.88950623529412	4.98675626470588	4.76432911764706	4.92817755882353	4.94942617647059	4.86485682352941	4.82509326470588	4.78666052941176	4.79453976470588	4.86686979411765	4.83623773529412	4.77217102941176	4.91575135294118	4.76105655882353	4.958024	4.83595555882353	4.86485682352941	4.76271373529412	4.86822438235294
ADD3	12.5940035	11.3791894411765	12.0437852058824	11.908111	11.8542240882353	12.0673948529412	11.9796290882353	11.6072187352941	12.1857151764706	11.9888912941176	12.1150850294118	12.2116816470588	11.4373057058824	12.3293085294118	11.9239747647059	11.7893913529412	12.0980708235294	11.1935884411765	11.669097	11.7496203823529	11.8949893529412	11.7092108823529	11.4399662647059	12.0413133529412	12.1328668823529	12.0437852058824	11.6145792058824	11.3605447352941	12.2917580294118	11.6520876764706	11.8859881470588	11.2329605	11.8949893529412	12.2413737058824
ADD3-AS1	5.9580885	4.865762	5.05653026470588	4.88377576470588	4.88094288235294	5.02443885294118	4.90828897058824	5.19942494117647	5.09566317647059	5.15032373529412	5.04344382352941	4.82025282352941	5.15526547058824	4.97858205882353	4.99395176470588	4.98936988235294	4.91872514705882	4.86518052941176	4.94532767647059	4.93392420588235	4.96530902941176	5.01569023529412	4.71536482352941	5.02501247058824	5.04389920588235	5.19882952941177	4.81418514705882	4.69758391176471	5.90089461764706	5.08813682352941	5.56658688235294	4.80599811764706	5.0478445	5.08096891176471
ADGB	3.42483660294118	3.47873532352941	3.74193079411765	3.423594	3.45261770588235	3.45682352941176	3.48098420588235	3.51768717647059	3.44023908823529	3.37802905882353	3.58738885294118	3.59780091176471	3.54835773529412	3.65009217647059	3.63606020588235	3.730303	3.63048711764706	3.49349741176471	3.53242558823529	3.6122385	3.432246	3.52778008823529	3.42862123529412	3.59608841176471	3.54879791176471	3.39405076470588	3.69257044117647	3.59381355882353	3.64638482352941	3.53665823529412	3.5799515	3.54088901470588	3.56334470588235	3.54594017647059
ADH1A	3.83986027941176	4.41508729411765	4.02728035294118	7.02259923529412	6.33670151470588	5.78460982352941	5.74185535294118	5.89751882352941	6.95827091176471	6.05129973529412	5.55454641176471	5.86925997058824	4.57116291176471	7.17821385294118	5.388211	6.25014905882353	6.23998082352941	4.46123270588235	5.73739735294118	5.11362814705882	5.8237275	5.22287761764706	3.69286102941176	4.531324	5.04495552941176	4.42906644117647	4.35110158823529	4.77373717647059	4.08679752941176	4.08576926470588	4.30660644117647	4.31499147058824	5.18557076470588	4.51723279411765
ADH1B	4.58042023529412	6.39322864705882	6.50725720588235	8.44370464705882	8.09371623529412	7.65167908823529	8.44461570588235	7.67736567647059	8.21058720588235	7.89898788235294	9.07880511764706	8.04034955882353	9.12699988235294	8.48073929411765	7.62976376470588	7.83232520588235	7.54315132352941	7.88936294117647	7.51703176470588	8.50656085294118	7.76862844117647	7.50868	4.11191308823529	5.17781479411765	5.49104132352941	5.17013958823529	3.92504988235294	4.25857973529412	5.44189444117647	4.59640144117647	4.90878611764706	5.47085076470588	6.69171976470588	4.06993026470588
ADH1C	6.86805897058824	11.1484622058824	9.85524938235294	13.3368942058824	12.9592572058824	12.9003676470588	12.8700956176471	13.5489782647059	13.3805555588235	13.0282662058824	12.2665811470588	13.0331782941176	10.960525	13.4364122058824	12.9258956470588	13.1642201470588	13.3805555588235	8.99082114705882	12.6536625	11.9444785882353	12.9683574411765	12.1857151764706	7.78880270588235	9.58115894117647	11.8141513823529	9.31460823529412	6.21161967647059	6.034792	10.738908	7.92988097058824	10.4311079705882	5.88328108823529	11.3446093529412	4.57104635294118
ADH4	4.32785847058824	4.62409861764706	4.49828029411765	4.31972005882353	4.60461423529412	4.28872311764706	4.44676035294118	4.67753144117647	4.17646379411765	4.4295345	4.34224817647059	4.42016417647059	4.13000444117647	4.55288317647059	4.27785702941176	4.37396391176471	4.31810020588235	4.09508558823529	4.36687617647059	4.40859255882353	4.24545473529412	4.41613097058824	4.36427779411765	4.534427	4.37396391176471	4.16935335294118	4.20799711764706	4.27667594117647	4.49089170588235	4.29652938235294	4.70601417647059	4.23586623529412	4.39550264705882	4.18334767647059
ADH5	11.2216812352941	10.5807851470588	10.8488057058824	11.5543336176471	11.0439596764706	11.3585099117647	11.4510398823529	11.6125524411765	11.0874069705882	11.2820785	11.5938311176471	11.6296419117647	12.3919747647059	11.4147529117647	11.1601228529412	11.0813722058824	11.4109010882353	10.8869680882353	11.4061945294118	11.6543617352941	11.2493711176471	10.9239047352941	10.7559946764706	10.8532928235294	10.3810788529412	10.8897043235294	10.8450244705882	10.9110027647059	11.0085121764706	11.3752117941176	11.2249400882353	11.0265558235294	11.0217652058824	10.8532928235294
ADH6	6.57526926470588	6.07637688235294	5.85770970588235	7.35663408823529	7.64126558823529	7.81240491176471	6.74195555882353	7.48658729411765	7.41681808823529	7.54800629411765	6.83030558823529	6.74825597058824	5.47715008823529	6.28492352941177	7.83083735294118	7.7406285	7.19354458823529	6.43925947058823	6.88426802941177	6.47483923529412	6.43397382352941	6.59402005882353	5.30885514705882	7.04563029411765	6.11230888235294	7.76289291176471	5.71459444117647	4.78228047058824	6.19248547058824	6.72482185294118	6.54840423529412	5.4387695	6.22670344117647	5.34605291176471
ADH7	4.01614558823529	3.78596732352941	4.00210582352941	4.00156935294118	4.03119620588235	4.00735847058824	3.92815455882353	3.81096926470588	3.96375679411765	4.01673244117647	3.86131885294118	3.90546464705882	3.88584632352941	3.99410141176471	3.93638005882353	4.12507364705882	4.08454123529412	3.88652511764706	3.89580502941176	3.896749	4.01778505882353	4.04476397058824	4.07776679411765	3.91442755882353	3.85024947058824	3.89976132352941	4.17354314705882	4.08024035294118	3.80374726470588	3.88942085294118	3.91590061764706	4.00676576470588	4.08814952941176	3.89051302941176
ADHFE1	6.04637347058824	6.1876	6.26533414705882	7.11890964705882	6.28313432352941	7.00773532352941	6.69576120588235	6.68292141176471	6.93594108823529	6.92114429411765	7.00072155882353	6.97266182352941	7.60122029411765	7.09113964705882	6.86196032352941	6.84164144117647	6.86564994117647	6.13329147058823	7.08092041176471	7.34631047058823	6.73090029411765	6.600651	5.47475035294118	6.35557473529412	6.15444214705882	6.13131361764706	5.89998520588235	5.71435079411765	6.16688376470588	6.09501235294118	6.05087891176471	6.12258729411765	6.41804947058823	5.70235197058823
ADI1	10.6661400588235	9.80550008823529	9.59196341176471	9.95113329411765	9.87317097058824	9.89667735294118	10.1023339411765	10.1211799117647	10.1134136764706	9.79258176470588	10.2970139117647	9.95655905882353	9.74434235294118	10.5151098529412	10.1710178823529	10.2987359411765	9.92483523529412	9.90864991176471	9.99266591176471	9.75837144117647	10.1335866470588	9.76995067647059	9.70705964705882	10.3635503529412	9.56646873529412	10.5440177647059	9.62689920588235	9.44400670588235	10.0362090588235	9.99582467647059	10.2910869117647	10.0165309117647	10.4144985294118	9.40499552941177
ADIG	5.53660367647059	5.83900511764706	5.60506423529412	5.49044708823529	5.35841723529412	5.70362632352941	5.38843464705882	5.56851158823529	5.53368679411765	5.46894661764706	5.18184235294118	5.12116147058823	5.50256276470588	5.28255791176471	5.56658688235294	5.6869555	5.44489582352941	5.4787265	5.74692017647059	5.59975423529412	5.51343673529412	5.49855132352941	5.91689441176471	5.73423082352941	5.52408882352941	5.70414382352941	5.36407279411765	4.88827667647059	5.23907314705882	5.72474652941176	5.65454752941177	5.56743435294118	5.70678067647059	5.50581576470588
ADIPOQ	3.57276964705882	4.54704502941176	3.46640652941176	8.22428376470588	6.96701744117647	4.78150223529412	9.32793317647059	3.55770958823529	4.68543641176471	3.92522479411765	7.89619261764706	6.74524885294118	4.86907679411765	8.36976705882353	5.94694826470588	6.14842994117647	3.54707929411765	5.36875458823529	6.70286602941176	10.6562036176471	4.17380058823529	4.04855591176471	3.52709817647059	3.87739232352941	3.92162102941176	3.69208997058824	3.59511911764706	3.58738885294118	3.41918020588235	3.58948676470588	5.82233517647059	3.67115832352941	4.1006425	3.54195376470588
ADIPOR1	10.4072254117647	10.1726166764706	9.94213894117647	10.1389671764706	10.0041945882353	10.0408299705882	9.97543638235294	10.2269863235294	10.2665243235294	9.94988679411765	10.1653214117647	10.0541646176471	9.95048611764706	10.3055544117647	10.0498639411765	10.0662582941176	10.2978289705882	10.1172100294118	10.0887851176471	9.96926772058823	10.0027022058824	10.0290496470588	10.3063286176471	10.2074856764706	10.1015805882353	10.1411239705882	10.1366053235294	10.2780056470588	10.2649557647059	10.251146	9.64783041176471	10.2047964705882	9.79895161764706	10.2432695294118
ADIPOR2	10.2701183529412	10.9224860882353	9.77547105882353	10.4678665294118	10.3402516470588	10.3600107941176	10.5214052352941	9.84117332352941	10.4027080882353	10.5601142352941	10.3420986176471	10.3527834411765	9.47376770588235	10.5374475	10.5964307941176	10.5954104705882	10.2943735	9.91775588235294	10.4197755588235	10.4100673235294	10.5094386176471	10.4502573823529	10.0119277647059	10.4206560294118	10.2383678235294	11.0203700588235	10.0433563235294	9.90077564705882	10.4678665294118	10.3374524705882	10.5985720882353	9.61288120588235	9.76856817647059	9.97084358823529
ADIRF	9.46717247058823	8.89371979411765	7.71564420588235	11.4268238529412	10.6716613823529	11.2415596176471	10.9469436470588	10.7945496470588	11.4109010882353	11.0802756470588	10.5985720882353	10.3854712941176	11.2729953529412	10.4967275	10.8692612058824	11.4997865882353	10.9239047352941	9.46858994117647	10.0035487647059	10.8044759411765	9.64175282352941	10.0246972647059	11.2820785	9.61173902941177	9.85682547058824	10.6648776470588	7.971749	10.7447535882353	8.42540994117647	9.46058988235294	9.91206491176471	8.54057444117647	10.8435944117647	9.06560682352941
ADIRF-AS1	4.86132755882353	5.38358676470588	5.46255461764706	5.27496732352941	4.97345897058824	5.26809032352941	5.08128976470588	5.26980385294118	5.43990002941176	5.19351061764706	5.31715947058824	5.31644952941176	5.27471811764706	5.24397479411765	5.37710505882353	5.32105929411765	5.294293	5.25017282352941	5.13750060294118	4.87448505882353	5.38250452941177	5.97743870588235	5.43436897058824	5.64014873529412	5.39236520588235	5.515943	5.40142608823529	5.30637135294118	5.66800020588235	5.20018904411765	5.14589755882353	5.30650473529412	5.44489582352941	5.33664977941176
ADK	8.70128370588235	8.33481023529412	8.45578429411765	8.46941052941176	8.95857132352941	8.157144	8.51344467647059	8.58466917647059	8.25954452941176	7.92862402941176	7.99231364705882	8.25585558823529	8.31553473529412	8.23015058823529	8.14771270588235	8.53290747058823	8.09412658823529	8.5983785	8.44015885294118	8.35268467647059	8.12219188235294	8.0912055	8.69203061764706	8.37587023529412	9.11735285294118	8.60386955882353	8.65733217647059	8.73747988235294	8.50270288235294	8.99626991176471	8.55432370588235	9.81224105882353	9.16255952941176	9.13731679411765
ADM	10.4177424411765	12.6789567352941	11.2144170882353	10.6191277352941	10.4109543529412	10.690973	10.7189100588235	10.3148963235294	10.3468385588235	10.1835407941176	10.9633376470588	11.0217652058824	10.4377850294118	11.1662725882353	10.2555184705882	10.2904554705882	10.3933130588235	12.9137933823529	11.0335306470588	11.2445795294118	11.2436201176471	11.4676933529412	11.9607691470588	9.53842797058824	10.6065225	11.4850634117647	11.6860115294118	12.4401733823529	12.3372788529412	11.8659872352941	11.2794019705882	10.5338834117647	9.85140773529412	11.5559829411765
ADM2	6.61273947058824	7.17452670588235	6.89048829411765	6.72906	6.57337944117647	7.17113605882353	6.92298720588235	6.87995097058824	6.96701744117647	7.06326891176471	6.53331685294118	6.94783185294118	6.453062	6.80338782352941	7.10620217647059	6.84294017647059	6.85584005882353	6.77824197058824	7.06003467647059	6.47569267647059	6.91974579411765	6.92051441176471	7.17358047058824	6.82769417647059	6.90031735294118	6.89351235294118	7.02849902941176	6.41603267647059	6.58875817647059	6.973825	6.59458788235294	6.66867070588235	6.66979094117647	6.73101632352941
ADM5	5.62165467647059	5.70158	5.89588305882353	6.06074276470588	5.83378388235294	5.50683526470588	5.73457888235294	5.72474652941176	5.77935738235294	5.83980620588235	5.90843252941176	5.71013791176471	6.83376423529412	5.82183802941177	5.77747655882353	5.81469814705882	6.08629091176471	5.91376123529412	5.78901470588235	5.85288352941176	5.78639982352941	5.721488	5.76618494117647	5.66429017647059	6.27255152941177	5.64954132352941	5.871014	6.23162708823529	5.49389547058824	5.68057244117647	5.64369097058823	5.96877520588235	5.28908458823529	5.85903158823529
ADNP	10.6975990882353	10.1426868235294	11.0405889705882	10.2839514264706	10.2563686176471	10.0708948235294	10.2260103235294	9.88375332352941	10.1318641764706	10.1067992058824	10.3263227352941	10.3063286176471	10.4614686764706	10.3886459705882	10.1077176764706	10.1389671764706	10.1529669411765	9.89843076470588	10.1608455882353	10.2625145588235	10.6803385	10.6975990882353	10.3864853529412	10.6863829705882	11.0904323823529	10.5177238529412	10.3158450588235	10.2665243235294	11.1503457352941	10.5649878823529	11.1649554117647	10.2854336470588	11.4399662647059	10.4919007352941
ADNP2	8.67953979411765	9.10635532352941	9.11290032352941	9.08948576470588	8.87999979411765	9.12977982352941	9.07744944117647	9.09834744117647	9.20204811764706	8.87999979411765	9.13054461764706	9.09566123529412	9.35920047058823	9.08769576470588	9.06728658823529	9.23307373529412	9.20332417647059	8.95190358823529	9.25362223529412	9.157264	9.00789579411765	8.98496547058824	9.36091611764706	8.83064029411765	8.7302475	9.36159761764706	9.27666608823529	9.94688314705882	8.77996505882353	9.42645482352941	9.2137175	9.02081661764706	9.07174438235294	9.28003870588235
ADO	9.47657444117647	9.33831820588235	9.55648923529412	9.13942547058824	9.19979841176471	8.95965823529412	9.17137982352941	9.32793317647059	9.16901035294118	8.95607094117647	9.08948576470588	9.23260955882353	9.38740379411765	9.01097452941177	9.13942547058824	9.14838035294118	9.27595208823529	9.29480297058824	9.02834232352941	9.25576679411765	9.2353475	9.24495370588235	9.35920047058823	9.55779432352941	9.50377	9.42507841176471	9.3989885	9.41546917647059	9.79427947058823	9.34561123529412	9.31866679411765	9.50809376470588	9.61411752941176	9.35691347058824
ADORA1	5.46355211764706	5.65869476470588	5.44831308823529	5.39483332352941	5.52888382352941	5.71851694117647	5.53641108823529	5.67150923529412	5.61785970588235	5.70851758823529	5.45807005882353	5.56284523529412	5.23077044117647	5.515943	5.65029135294118	5.54141488235294	5.74110238235294	5.69773623529412	5.66134479411765	5.51912161764706	5.34757994117647	5.69288835294118	5.78775994117647	5.49634891176471	5.58667382352941	5.74519182352941	5.53087029411765	5.86721435294118	5.52677417647059	5.47757191176471	5.65227873529412	5.89351655882353	5.50818032352941	5.65701076470588
ADORA2A	6.80885379411765	7.14124314705882	7.19729779411765	7.11783782352941	7.23306223529412	7.40363958823529	7.62296067647059	7.52548438235294	7.46220820588235	7.64612694117647	7.06968532352941	7.3953495	7.50089464705882	7.51374729411765	7.78178911764706	7.57129708823529	7.739195	8.33125488235294	7.14654305882353	7.34382870588235	6.87852547058823	7.10398920588235	7.71603894117647	7.49645208823529	7.24216517647059	6.92385879411765	7.21681855882353	7.59228697058824	7.32038332352941	7.29393555882353	7.27336629411765	7.40305758823529	7.63961985294118	7.88399857352941
ADORA2A-AS1	4.74569555882353	4.39677747058824	4.86228461764706	4.661439	4.63801332352941	4.57020405882353	4.71130526470588	4.51869161764706	4.76787561764706	4.59691241176471	4.62661085294118	4.65035982352941	4.62146682352941	4.51248005882353	4.56050417647059	4.60784282352941	4.69098558823529	4.71752841176471	4.40270797058824	4.55523247058824	4.74425135294118	4.66402120588235	4.57928111764706	4.53699188235294	4.88668494117647	4.69153120588235	4.71507320588235	4.67391032352941	4.53928070588235	4.73643605882353	4.76713094117647	4.63416852941176	4.78969970588235	4.75319702941176
ADORA2B	9.966393	10.7710950882353	9.31866679411765	10.4911797352941	10.3764102647059	10.9784027352941	9.494164	10.4253514117647	10.6521565882353	10.4502573823529	8.66061935294118	9.47142297058824	8.25585558823529	8.46694208823529	10.7142701176471	10.8488057058824	10.7166740588235	10.2252054411765	9.56431147058824	9.14265267647059	10.2999062647059	9.98758673529412	10.4330747941176	10.3354872941176	9.50492547058824	10.4187190882353	9.8191690882353	10.0920804705882	10.5699262352941	10.3158450588235	8.59435423529412	9.41770741176471	9.68767847058824	9.90794041176471
ADORA3	4.82643461764706	6.26906517647059	5.40425797058823	7.97775779411765	7.51249079411765	6.73328529411765	7.17230426470588	7.86137517647059	7.54952991176471	7.62909438235294	7.12359532352941	6.46579117647059	5.37853208823529	7.08496102941176	6.09293832352941	7.56272811764706	8.18731197058823	5.96853388235294	7.04372447058824	7.36083241176471	6.58465041176471	6.03144414705882	5.87284967647059	5.33798194117647	5.88025538235294	5.04987897058824	5.31077161764706	6.19851423529412	5.31978261764706	5.83980620588235	5.97691488235294	5.20511741176471	5.64095873529412	5.79707132352941
ADPGK	7.63595879411765	8.52845070588235	8.47471688235294	8.01735326470588	8.22981158823529	8.08399276470588	7.96699594117647	8.27608755882353	8.35538882352941	8.10814214705882	7.86321811764706	8.13714341176471	7.45304308823529	8.26388488235294	8.15761402941176	8.19805932352941	8.37887132352941	8.71537764705882	8.11851732352941	7.85391482352941	8.16860270588235	8.22896979411765	8.57065652941176	8.72331485294118	8.49945267647059	8.4990525	8.51008961764706	8.88697308823529	7.98381861764706	8.64691379411765	8.71688452941176	8.43167252941176	8.31294267647059	9.12341679411765
ADPRH	5.49044708823529	5.71795776470588	5.78997435294118	5.71632379411765	5.65701076470588	5.51343673529412	5.54409723529412	5.57487994117647	5.82322397058824	5.57723008823529	5.61741826470588	5.58376697058824	6.11658852941176	5.59302655882353	5.61692291176471	5.26680711764706	5.77841885294118	6.04226935294118	5.68745679411765	5.76522582352941	5.71482267647059	5.52446091176471	5.62998505882353	5.66800020588235	5.75582920588235	5.17310391176471	5.45199391176471	5.79928138235294	5.82543379411765	5.87915832352941	5.69978208823529	5.75992814705882	5.803556	6.2859135
ADPRHL1	5.94391067647059	5.93621047058824	5.92876791176471	5.97118017647059	6.00123388235294	6.08735058823529	6.08049544117647	6.18833588235294	6.1476415	6.21586473529412	5.94078461764706	5.96364132352941	5.61876144117647	5.98663438235294	6.25699723529412	6.16322588235294	5.96894652941176	5.81744488235294	6.11098467647059	5.8444105	6.20359170588235	6.06111614705882	5.99376282352941	6.05444626470588	6.04226935294118	5.86751829411765	5.95721120588235	5.793934	6.25446585294118	5.88078673529412	5.89531894117647	5.89019252941176	6.06730705882353	5.76073317647059
ADPRHL2	8.8740155	9.32970485294118	8.96920011764706	8.93644832352941	9.19098005882353	8.90642167647059	8.90642167647059	9.31866679411765	8.89583558823529	8.83499141176471	8.79809497058824	8.68698976470588	8.98729670588235	8.96455479411765	8.89583558823529	9.22182894117647	9.220708	9.32634014705882	9.02505094117647	9.20204811764706	9.21882411764706	9.25515332352941	9.14265267647059	9.40948808823529	9.09733735294118	9.10807914705882	9.34375432352941	9.7951745	9.59264517647059	9.73956505882353	9.39953023529412	9.27727420588235	9.36224579411765	9.65809320588235
ADPRM	7.36433485294118	7.54533188235294	7.99717120588235	7.8642765	7.96372258823529	7.95643147058824	7.80477720588235	8.37887132352941	8.25830623529412	7.75258914705882	7.99961794117647	8.09959114705882	8.34570647058823	8.14029432352941	7.80986161764706	7.95066679411765	8.15446664705882	7.47023570588235	7.77541758823529	7.78477985294118	7.80085182352941	7.61211758823529	7.45212073529412	7.86714973529412	7.91143676470588	7.96194979411765	7.66594664705882	7.90615829411765	7.10075514705882	7.94399223529412	7.66871941176471	7.57993355882353	7.78309452941176	7.87389641176471
ADRA1A	4.00977788235294	3.98569723529412	4.08162064705882	4.06523685294118	3.9849995	4.13297620588235	4.13041391176471	4.1006425	4.14644647058824	4.07523008823529	4.01004494117647	3.95686020588235	4.22926270588235	4.11402411764706	4.14992711764706	4.06942202941176	4.23449367647059	4.04547261764706	4.16769394117647	4.08379182352941	3.85942132352941	3.94943155882353	3.97238761764706	4.03594447058824	3.92280917647059	3.97148720588235	3.97586279411765	3.99041291176471	4.08475788235294	4.05881852941176	3.99650341176471	3.92504988235294	4.10902508823529	4.10976779411765
ADRA1B	5.03479902941177	5.03302797058824	4.94969452941177	4.95318135294118	4.77239285294118	5.39456144117647	4.96365567647059	5.24262173529412	5.08620832352941	5.16346694117647	4.93881361764706	5.12046064705882	4.86850132352941	4.89742094117647	5.21271679411765	4.90416176470588	4.97562997058824	5.15056905882353	5.22821941176471	5.21801467647059	5.14783094117647	5.03415111764706	4.93003808823529	5.21907452941177	4.98800682352941	5.21746517647059	5.18158741176471	4.95245561764706	5.18065808823529	5.00852135294118	5.09666788235294	5.01407935294118	5.15032373529412	5.095068
ADRA1D	3.76734608823529	3.96329005882353	3.90194035294118	3.81663738235294	3.85148435294118	3.75459508823529	3.96993455882353	3.90152458823529	3.66194870588235	3.79153482352941	3.87588176470588	3.82423841176471	3.88356176470588	4.00378570588235	3.86104182352941	3.84033370588235	3.84323379411765	3.74439370588235	3.99864473529412	3.89328929411765	3.83009835294118	3.83305685294118	3.973062	3.70666364705882	3.94670502941176	3.80819482352941	3.74332214705882	3.74693214705882	3.98569723529412	3.693111	3.67617938235294	3.78350047058824	3.78115085294118	3.85049144117647
ADRA2A	5.60854026470588	7.07807985294118	6.88280670588235	8.09801797058824	8.313336	9.32089452941177	7.53889258823529	8.80451797058824	8.66567992647059	9.47321367647059	7.88896141176471	8.18444132352941	7.71751685294118	7.78845741176471	9.25085638235294	10.2339687647059	8.85891223529412	8.55376232352941	8.53243558823529	7.8474015	6.87561729411765	7.73398558823529	5.98589864705882	6.57280932352941	7.11308285294118	6.57774614705882	5.20184467647059	8.48469447058823	7.77541758823529	7.23942223529412	9.48625579411765	7.90495497058824	7.71362441176471	5.45924783823529
ADRA2B	6.01690823529412	6.50371617647059	6.33042379411765	6.14884705882353	6.12804791176471	6.92271411764706	6.18811847058824	6.61073702941176	6.47888182352941	6.66810847058824	6.49155161764706	6.34260417647059	5.99790529411765	6.16087776470588	6.43954123529412	6.37665788235294	6.45840520588235	6.13629282352941	6.46345114705882	6.4079245	6.34755770588235	6.11575241176471	6.57464341176471	6.60923520588235	6.28687547058824	6.11920657352941	6.28025314705882	6.27617185294118	6.21652461764706	6.20517817647059	6.26029647058824	6.05347441176471	6.34293473529412	6.31007376470588
ADRA2C	6.02095264705882	6.84341973529412	6.15850023529412	6.16280670588235	6.18488285294118	6.49035705882353	6.61773688235294	5.84469175	6.35030455882353	6.18440982352941	6.54899108823529	6.28138588235294	7.39572191176471	6.25893508823529	6.06159470588235	6.21742520588235	6.14102444117647	6.54991370588235	6.47694355882353	6.59741405882353	6.25262717647059	6.21685779411765	6.53946294117647	6.41947729411765	7.05667711764706	6.37718635294118	6.01521526470588	6.26116364705882	6.41147317647059	5.91401805882353	7.80600405882353	7.11890964705882	5.97566329411765	6.30692223529412
ADRB1	4.08873620588235	4.59469447058824	4.31103408823529	5.75319685294118	5.33033073529412	5.62644505882353	5.72124411764706	5.04810808823529	5.4387695	5.41028535294118	5.25385544117647	5.91996088235294	7.66976914705882	5.57240558823529	5.0770555	5.40779891176471	5.43559867647059	5.21775982352941	5.86826602941176	5.66087885294118	5.12930147058823	4.63746929411765	6.29261235294118	5.71770226470588	4.39622452941176	5.32930991176471	5.492908	4.29564261764706	4.680207	4.49114694117647	4.28350864705882	4.53154791176471	4.59062594117647	4.32330285294118
ADRB2	5.42778355882353	6.24403252941176	6.02959938235294	7.68983882352941	7.451004	7.28732541176471	7.50193885294118	7.10347311764706	7.35070605882353	7.26741355882353	7.64266714705882	7.52548438235294	9.182602	7.97209905882353	6.91502341176471	7.02878126470588	7.09646491176471	7.80401555882353	7.76558094117647	7.22796105882353	7.13158788235294	7.03030229411765	5.63347794117647	6.05193738235294	6.29283667647059	5.82680191176471	5.87341047058824	6.56315755882353	5.90765870588235	6.12468029411765	6.00830476470588	6.36825941176471	5.9106165	5.77607658823529
ADRB3	5.26041714705882	5.54484514705882	5.19449555882353	5.24294991176471	5.31422158823529	5.35468564705882	5.26953858823529	5.23447652941177	5.47782294117647	5.33826511764706	5.09131364705882	5.28951979411765	5.43250726470588	5.08222802941176	5.29188414705882	5.39564223529412	5.15425688235294	5.39298194117647	5.31695405882353	5.38494094117647	5.35235123529412	5.25569991176471	5.28049532352941	5.30609585294118	5.28128735294118	5.20395973529412	5.27791026470588	5.18386055882353	5.35512494117647	5.14921244117647	5.2067175	5.25363826470588	5.27242955882353	5.23367805882353
ADRBK1	7.21102832352941	7.427265	7.44096852941176	7.03357747058824	7.058378	7.59450602941176	7.28235264705882	7.34044052941176	7.4795265	7.17756097058824	7.07870761764706	7.26049026470588	6.943277	6.97014517647059	7.37399226470588	7.31313835294118	7.18249905882353	7.37661070588235	7.41484547058824	7.27219285294118	7.06190864705882	7.42358676470588	7.51639320588235	7.33675085294118	7.17129017647059	7.28836002941176	7.23975279411765	6.98448382352941	7.25432164705882	7.17192973529412	7.08970520588235	7.12934529411765	7.24253326470588	7.21244335294118
ADRBK2	7.14385288235294	7.18909594117647	7.37718423529412	6.98403332352941	6.65116517647059	6.38651085294118	6.76902441176471	6.21384088235294	6.63533202941176	6.71805676470588	6.64815452941176	6.75580155882353	7.59973867647059	6.93828608823529	6.55409229411765	6.30787955882353	6.592081	7.17659144117647	6.84460473529412	7.16077105882353	6.85291505882353	6.15569417647059	6.42128991176471	7.20406282352941	6.62501608823529	6.82736891176471	6.98697929411765	7.35797982352941	8.12056870588235	7.38876344117647	6.62699379411765	7.02044535294118	7.03413955882353	7.97530026470588
ADRM1	10.8692612058824	9.39398164705882	9.85749982352941	8.58971852941176	8.79940952941176	8.64349082352941	8.51148985294118	8.65351441176471	8.51618670588235	8.47281332352941	8.31519488235294	8.26550708823529	8.38140679411765	8.0818435	8.57928241176471	8.67911382352941	8.61203223529412	9.13942547058824	8.60597541176471	8.57205126470588	9.18874344117647	9.52948285294118	9.23374488235294	8.96660876470588	9.27415682352941	8.74204073529412	9.14315520588235	8.89326258823529	9.77323061764706	9.24607135294118	9.95478452941176	8.75941523529412	10.2701183529412	9.23044585294118
ADSL	10.5038707058824	10.1862077941176	11.2415596176471	10.3886459705882	10.1870168235294	10.3158450588235	10.2780056470588	10.5545761470588	10.2441216764706	10.3600107941176	9.99735076470588	10.313773	10.2834149117647	9.98845897058824	10.2423539705882	10.2555184705882	10.2375049705882	10.6106027941176	10.2951996470588	10.1765761764706	10.2701183529412	10.2895192941176	10.5385021470588	10.7945496470588	10.5754476470588	10.2854336470588	11.1003822058824	10.212511	10.6460407058824	10.8951635	10.7968823235294	10.552536	10.4708457058824	11.1214547352941
ADSS	6.77537017647059	6.65708141176471	6.52120464705882	6.52274441176471	6.76078491176471	6.57687323529412	6.58368547058824	6.54220935294118	6.69782970588235	6.71899041176471	6.453062	6.61021491176471	6.40749138235294	6.69476817647059	6.75886158823529	6.72644908823529	6.72766170588235	6.81683958823529	6.40316179411765	6.42981785294118	6.6985095	6.70012938235294	6.76522147058824	6.71220420588235	6.64113644117647	6.89672411764706	6.6985095	6.71253802941176	6.84319029411765	6.97103017647059	6.48827241176471	6.9881685	6.67219417647059	6.59602
ADSSL1	5.64757458823529	5.75109558823529	5.86047173529412	6.12305997058824	6.27687452941176	6.41395232352941	6.40214694117647	6.27996088235294	6.09087576470588	6.19873444117647	6.37274788235294	6.18615211764706	6.30278344117647	6.29048135294118	6.12198617647059	6.48370038235294	6.034792	5.86022258823529	5.94882370588235	6.33094947058824	6.1524	6.11597638235294	6.44922061764706	5.96894652941176	5.94509973529412	6.16060347058824	5.76824361764706	6.70076382352941	5.71910173529412	5.95156644117647	5.76961288235294	5.67092182352941	5.89424685294118	5.69314714705882
ADTRP	7.47981755882353	10.3618957647059	8.96065464705882	10.3657095882353	10.7988345882353	10.9619408823529	10.6684268235294	10.8125273235294	10.8001215882353	10.4874073235294	10.4519848823529	10.4865876176471	8.55089544117647	10.7189100588235	11.2937288235294	11.3343294411765	11.2493711176471	10.4232726470588	11.4510398823529	9.31582435294118	10.3895803823529	10.6952387647059	7.0983845	9.23260955882353	8.27391794117647	6.41921167647059	5.88423144117647	8.14624014705882	8.93380017647059	9.6559905	8.19883888235294	6.32700108823529	9.24423144117647	7.29032620588235
AEBP1	8.86553923529412	10.7082142352941	10.4779853823529	10.0320384705882	8.93690423529412	9.34291567647059	9.18710885294118	8.45719017647059	9.02946002941176	9.09297397058824	10.0119277647059	9.24728811764706	11.6758751176471	9.32843211764706	8.98838773529412	8.96770597058824	9.26303079411765	9.78940561764706	9.84668567647059	9.82020373529412	10.0678615	10.2919976470588	10.0377920588235	7.99961794117647	9.94930767647059	8.48874641176471	9.58908026470588	11.8898199705882	9.01436547058823	9.70568373529412	10.960525	9.60825720588235	10.3374524705882	10.0290496470588
AEBP2	8.03250152941176	7.06389585294118	6.93536041176471	6.98510755882353	7.06060705882353	6.61427020588235	6.70232861764706	6.69052629411765	6.73003526470588	6.65052523529412	6.79882161764706	6.81631279411765	7.92618576470588	6.98315626470588	6.67357705882353	6.78770402941176	6.77588752941177	6.52492185294118	6.57076176470588	6.75664526470588	6.91296941176471	6.8449465	7.19907120588235	6.86681526470588	6.85667123529412	6.92209064705882	7.40798488235294	7.21335697058824	7.29664002941176	7.12660179411765	7.51741394117647	7.51610291176471	6.73927329411765	7.04135852941176
AEN	7.93634267647059	9.03486397058824	8.18144773529412	8.04571494117647	8.12379208823529	7.71914032352941	7.79538132352941	8.1306285	7.89197332352941	7.53074491176471	7.53829617647059	7.368712	8.04463032352941	7.47170208823529	7.64779435294118	8.37401167647059	8.36162826470588	8.56659085294118	8.24364205882353	7.93479802941176	8.15366529411765	8.15875994117647	9.38247632352941	9.27923310294118	8.66886764705882	9.20332417647059	8.81823635294118	8.49546135294118	8.14734458823529	9.20113261764706	8.37356094117647	8.90907032352941	8.2829645	8.66542541176471
AES	8.67362238235294	8.91158847058824	8.841746	9.17726288235294	9.0310575	9.12247476470588	9.10063579411765	9.40253002941176	8.99286929411765	9.12396920588235	9.3093525	9.10266376470588	9.46116891176471	9.16901035294118	9.09174555882353	9.01864111764706	8.93690423529412	8.68752408823529	9.31241508823529	9.36623647058824	8.97241985294118	9.16030867647059	9.01864111764706	9.08293114705882	8.56792379411765	8.39224708823529	8.47233261764706	8.86707405882353	8.73061	8.760553	8.59026952941177	8.65982602941176	8.768247	8.41334970588235
AF001548.5	6.12895885294118	5.13613032352941	6.11230888235294	5.29163926470588	5.32138455882353	5.90723061764706	5.12073764705882	5.0623195	5.10853129411765	5.21064423529412	4.82643461764706	6.51540952941177	5.58196726470588	6.16710938235294	5.43959555882353	4.89434723529412	5.79707132352941	6.00076308823529	5.15461244117647	6.04619167647059	5.17701667647059	5.17078988235294	5.96294061764706	5.82207417647059	5.18721152941176	5.38069935294118	5.48652176470588	5.18816579411765	6.40664935294118	6.20844223529412	5.65896861764706	6.10268691176471	4.84390647058824	6.43444376470588
AF007147	5.42213017647059	5.40106208823529	5.53732514705882	5.91439173529412	5.34422676470588	5.36275152941176	5.27626661764706	5.24518152941176	5.59373511764706	5.66257985294118	5.33009279411765	5.59588873529412	5.40905907352941	5.2203005	5.65183302941176	5.59280211764706	5.38091752941176	5.57085532352941	5.31978261764706	5.302191	5.52875566176471	5.35642852941176	5.58276997058824	5.22186061764706	5.25458882352941	5.89396267647059	5.30533870588235	5.61247938235294	5.46476038235294	5.543019	5.36712108823529	5.43820670588235	5.38182679411765	5.65520188235294
AF067845.1	4.26528697058824	4.23449367647059	4.21958658823529	4.19731138235294	4.38084970588235	4.27609858823529	4.39622452941176	4.24199573529412	4.39139511764706	4.2796255	4.46259523529412	4.19079652941176	4.14189558823529	4.21362238235294	4.21736405882353	4.30482732352941	4.41708823529412	4.33177161764706	4.66502676470588	4.34760635294118	4.14277723529412	4.24628717647059	4.36254044117647	4.34606391176471	4.32806211764706	4.22212917647059	4.25594505882353	4.49376420588235	4.42869394117647	4.28235088235294	4.34581138235294	4.21642626470588	4.49114694117647	4.27467083823529
AF070581	4.37953461764706	4.012333	3.96660688235294	4.24846426470588	4.49773791176471	3.81900808823529	4.17646379411765	3.64356785294118	3.89193697058824	3.95564244117647	4.60049958823529	3.98744220588235	6.11828423529412	4.50055035294118	3.710353	3.72700891176471	3.92654205882353	5.14139608823529	4.13632294117647	4.38340326470588	4.71414561764706	4.20759241176471	3.81725755882353	3.74957308823529	4.00326267647059	3.98350841176471	3.89227008823529	3.93405526470588	3.59640988235294	3.758893	4.21486502941177	4.32174632352941	4.03574341176471	3.73188038235294
AF075036	3.79247673529412	3.95792120588235	3.92357385294118	3.83521635294118	3.83566505882353	3.80287502941176	3.83521635294118	3.78744567647059	3.79411797058824	3.64590179411765	3.80530944117647	3.81725755882353	3.92010326470588	3.79342520588235	3.78271876470588	3.75751641176471	3.76228294117647	3.65757952941176	3.885025	3.71553879411765	3.74830626470588	3.9983685	3.69773220588235	3.76522764705882	3.79674555882353	3.69483347058824	3.72240611764706	3.55796426470588	3.70071564705882	3.7739765	3.64807426470588	3.76228294117647	3.85747623529412	3.70484438235294
AF086102	3.99299861764706	4.20265776470588	3.93475182352941	4.10514038235294	4.07332694117647	3.84393320588235	3.90194035294118	4.13674	3.96435179411765	3.847524	3.76389470588235	4.02538344117647	4.06424255882353	3.91195002941176	4.00696432352941	4.25933270588235	3.94463360294118	4.12399482352941	3.98304902941176	4.2068655	3.96360208823529	4.18725176470588	3.97474970588235	4.17189585294118	3.9999135	4.44492891176471	4.29837594117647	4.06685435294118	3.87992017647059	4.20799711764706	4.22104220588235	3.91713244117647	4.17543038235294	4.13161294117647
AF086125	5.56136176470588	4.48967267647059	4.71001532352941	4.58321232352941	4.63717605882353	4.72020485294118	4.66010202941176	4.99395176470588	4.76943008823529	4.66554682352941	5.06168408823529	4.87812026470588	4.00715670588235	5.20565147058824	4.68299555882353	4.76614870588235	5.08813682352941	4.42788158823529	4.65628147058823	4.61385852941176	4.68386144117647	4.70650294117647	4.16240932352941	4.54203064705882	4.712472	4.51723279411765	4.41214888235294	4.36886058823529	4.98743455882353	4.26940441176471	4.62608502941176	4.18066576470588	4.61665708823529	4.47818320588235
AF086126	5.53995273529412	4.81859585294118	4.38262258823529	4.68425141176471	5.26248385294118	4.10667182352941	4.69471976470588	4.47572782352941	4.74402782352941	4.66602867647059	5.17290376470588	4.66234979411765	5.171029	4.96575526470588	4.93578305882353	4.56435702941176	4.98975267647059	4.46342208823529	4.42037905882353	4.95403405882353	4.46190738235294	4.42322502941176	4.68235529411765	5.24262173529412	5.05478767647059	4.88693488235294	4.80721723529412	4.80792879411765	4.63179697058824	4.82996385294118	4.75747326470588	5.51493447058824	4.72549726470588	4.83595555882353
AF086154	4.36356482352941	4.28764458823529	4.02948282352941	3.93080627941176	4.00755291176471	4.24846426470588	3.81306797058824	4.35159679411765	4.00299705882353	4.30856314705882	3.89141694117647	4.10690570588235	4.26065420588235	3.79510594117647	4.01464447058824	4.30983232352941	3.82470444117647	4.43536898529412	4.04710702941177	4.06044588235294	4.14899108823529	3.98899552941176	4.76519026470588	4.18265561764706	4.266481	4.25140697058824	4.53154791176471	4.15167688235294	4.08128544117647	4.37687923529412	3.92546938235294	4.24721029411765	4.38340326470588	4.152509
AF086184	6.44215861764706	5.74607358823529	4.36474288235294	5.59405682352941	4.99415323529412	5.31369532352941	6.18785594117647	4.36863432352941	5.2911345	5.15581011764706	4.9826115	5.83128497058824	5.2203005	5.06319885294118	5.66856020588235	6.36295052941176	5.25723947058824	6.92803935294118	5.73518079411765	4.44438352941176	5.6364065	4.65673776470588	5.21851879411765	6.71472294117647	4.23275567647059	5.20461873529412	5.18883217647059	4.74402782352941	6.22847011764706	6.55574569117647	5.37264661764706	5.22550579411765	6.08282829411765	5.29241738235294
AF086219	4.20641408823529	4.19665720588235	4.23449367647059	4.10958061764706	3.94477294117647	4.385998	4.14899108823529	4.34707414705882	4.29505517647059	4.48100432352941	4.24210114705882	4.13224435294118	4.12544947058824	4.25933270588235	4.26785673529412	4.23850473529412	4.31972005882353	4.24311152941176	4.45498338235294	4.13161294117647	4.14689129411765	4.46834535294118	4.37865	4.36254044117647	4.13505614705882	4.24263014705882	4.62856258823529	4.26767052941176	4.26258941176471	4.24263014705882	4.09125367647059	4.41358573529412	4.60807376470588	4.00735847058824
AF086288	5.17136	5.40522835294118	5.15279676470588	5.14948214705882	4.84354655882353	5.69010482352941	5.19973441176471	5.39586114705882	5.42894038235294	5.37229182352941	5.08975211764706	5.31394961764706	5.17362447058824	5.24710226470588	5.44164823529412	5.22444191176471	5.3400085	5.28255791176471	5.522915	5.22572176470588	5.46768194117647	5.38358676470588	5.41453438235294	5.48886067647059	5.22978441176471	5.18749658823529	5.28320532352941	5.10588741176471	5.35380994117647	5.33630776470588	5.26380985294118	6.21881332352941	5.31438173529412	5.35694644117647
AF086294	4.83392814705882	4.52267138235294	4.66554682352941	4.6339345	4.59168076470588	4.71038502941177	4.77676305882353	4.52760920588235	4.79878335294118	4.68276941176471	4.51992376470588	4.73406508823529	4.32359482352941	4.64256702941176	4.52146823529412	4.75949161764706	4.56238491176471	4.38542697058824	4.71435044117647	4.55870494117647	4.60116438235294	4.94362123529412	4.64859779411765	4.69249202941176	4.51506585294118	4.78499288235294	4.51845117647059	4.71644497058824	4.65843491176471	4.44829376470588	4.43999264705882	4.32103394117647	4.59806438235294	4.32359482352941
AF090939	4.44803038235294	4.36687617647059	4.31054923529412	4.19851238235294	4.01614558823529	4.42370070588235	4.22002144117647	4.09443970588235	4.19375135294118	4.26065420588235	4.16663532352941	4.34782585294118	4.26239676470588	4.38510961764706	4.27667594117647	4.53338402941176	4.315517	4.34606391176471	4.29613955882353	4.32713385294118	4.65425985294118	4.55870494117647	3.98188735294118	4.21716102941176	4.33084044117647	4.3565465	4.00326267647059	4.31308297058824	4.18787886764706	4.18683505882353	4.03574341176471	4.15363079411765	4.17931782352941	4.05310044117647
AF131215.3	3.73665541176471	3.33066714705882	3.96261432352941	3.79997497058824	3.4697555	3.65402335294118	3.84777661764706	3.69852411764706	3.68348361764706	4.00453105882353	3.65292429411765	3.94723779411765	3.80489741176471	3.66833388235294	3.77850223529412	3.77107635294118	3.96045411764706	3.89427894117647	4.15708485294118	4.05905488235294	3.61723502941176	3.78596732352941	3.80890205882353	3.95335217647059	3.64943026470588	3.63917305882353	3.76603061764706	3.79819085294118	3.95659858823529	3.62120967647059	4.10939173529412	3.48175826470588	3.68607382352941	3.66257814705882
AF131215.4	3.38640461764706	3.36452647058824	3.81452911764706	3.45483879411765	3.39776602941176	3.45444147058824	3.50724447058824	3.17038955882353	3.47581841176471	4.01561679411765	3.55432826470588	3.3832975	3.39698026470588	3.34072867647059	3.69462947058824	3.62806397058824	3.43870020588235	3.40084770588235	3.56387652941176	3.38971182352941	3.51452867647059	3.76852017647059	3.42429023529412	3.35287076470588	3.22135391176471	3.31700332352941	3.39776602941176	3.56723676470588	3.43610823529412	3.37602247058824	3.51330988235294	3.48788814705882	3.38574029411765	3.24926408823529
AF131215.8	3.97528352941176	4.04130923529412	4.54833226470588	3.96360208823529	4.69026829411765	3.85148435294118	3.89034652941176	3.93912870588235	3.91134735294118	3.85854435294118	4.242396	4.48555738235294	4.9325745	4.83113491176471	4.19775911764706	3.78552735294118	4.12336835294118	4.19349867647059	4.073073	4.25836361764706	4.12360882352941	4.04394055882353	4.14849923529412	4.24932694117647	3.77181161764706	3.80775273529412	3.74586508823529	3.90947767647059	3.80819482352941	3.61513501470588	5.45385620588235	4.69322458823529	3.75502667647059	3.83305685294118
AF186192.1	4.22144358823529	4.53828320588235	4.53033902941176	4.75675329411765	4.75949161764706	4.45030526470588	4.61595076470588	4.524224	4.65803632352941	4.55545623529412	4.81500552941176	4.3829715	4.73963538235294	4.77289861764706	4.38963279411765	4.40656073529412	4.62117085294118	4.47099694117647	4.57804941176471	4.45361917647059	4.40464170588235	4.64384579411765	4.33404694117647	4.69416908823529	4.32785847058824	4.34917838235294	4.38023288235294	4.31447405882353	4.38531041176471	4.28693064705882	4.23707464705882	4.30364926470588	4.16284385294118	4.31658876470588
AF198444	3.61166379411765	3.68087973529412	3.45201158823529	3.41824220588235	3.77538702941176	3.58708917647059	3.93435147058824	3.54267233823529	3.53489276470588	3.60150961764706	3.57513023529412	3.67169241176471	3.67200776470588	3.64125347058824	3.79714226470588	3.65738279411765	3.5522935	3.55432826470588	3.59780091176471	3.79175814705882	3.39896688235294	3.71454870588235	3.758893	3.47581841176471	3.37175614705882	3.62655114705882	3.52513679411765	3.64660908823529	3.34761252941176	3.50781488235294	3.57028602941176	3.42562873529412	3.53459758823529	3.76205935294118
AF213884.2	6.58001244117647	6.78747788235294	6.97908505882353	6.86279485294118	6.66114347058824	7.09809576470588	6.92493405882353	6.89759852941176	7.04728317647059	6.71220420588235	7.0571475	7.03413955882353	6.67013167647059	6.99490735294118	6.94464052941176	6.93220797058824	7.07765317647059	6.85737991176471	7.05888520588235	6.92660667647059	6.74733561764706	6.88224861764706	6.86430991176471	6.77253973529412	6.75688732352941	6.87158570588235	6.74107382352941	6.81197044117647	6.88190585294118	6.78523458823529	6.88994597058824	6.600651	6.82319655882353	6.83061564705882
AF279780	4.14445941176471	3.99514941176471	4.01561679411765	3.99864473529412	4.16086494117647	4.07999220588235	4.12753120588235	3.85099558823529	4.02694782352941	3.87059629411765	4.18239211764706	4.06396823529412	3.86440379411765	4.110001	3.93475182352941	3.97048555882353	4.23750535294118	3.739775	4.21439529411765	4.43698482352941	3.95792120588235	4.10539144117647	4.06966926470588	4.14942097058824	3.99746664705882	4.36712426470588	4.11120870588235	4.06118541176471	4.61385852941176	3.87561894117647	4.122809	4.07181567647059	4.01435679411765	4.24407411764706
AF289551	7.48246026470588	7.98181029411765	7.96304088235294	7.286626	7.3894645	7.67595497058824	7.50868	7.37203923529412	7.29393555882353	7.56672576470588	7.36369738235294	7.92014282352941	6.22480702941176	7.16967552941176	8.36121276470588	7.31630908823529	7.2933475	7.17944438235294	7.70150720588235	6.97908505882353	8.07148197058824	7.499931	7.16375417647059	7.47446308823529	7.82981005882353	7.60983802941176	7.53040938235294	7.96333179411765	8.20952958823529	7.69254752941177	8.01902976470588	6.97215758823529	7.35070605882353	7.04396820588235
AF520793	5.03870732352941	3.83040008823529	4.11360002941176	4.86598126470588	4.13871452941176	3.84033370588235	4.5357585	3.72655420588235	3.67333497058824	4.340817	5.05711682352941	4.76486552941176	6.74272513235294	4.76568155882353	3.96513779411765	4.26872973529412	3.76659070588235	3.69773220588235	4.44248197058824	5.27839185294118	4.14942097058824	3.818259	3.43254714705882	3.85513735294118	3.94604288235294	3.75961870588235	3.89094652941176	4.22571491176471	3.62243117647059	3.50265126470588	3.5280615	3.83566505882353	4.31775238235294	3.42532555882353
AFAP1	5.64042873529412	5.25779902941176	5.43195364705882	5.49179858823529	5.56605773529412	5.31369532352941	5.519386	5.2952555	5.25531173529412	5.63214217647059	5.90209467647059	5.36304767647059	6.16209961764706	5.543019	5.38901041176471	5.55614661764706	5.22599367647059	5.12867961764706	5.17241926470588	5.33148023529412	5.49803961764706	5.30787682352941	5.20754076470588	5.77455526470588	5.38690188235294	6.02579258823529	5.65199311764706	5.71508223529412	6.06619747058823	5.59758597058824	5.90135364705882	5.483835	5.73739735294118	4.31600164705882
AFAP1-AS1	4.42298461764706	4.30961029411765	4.22402547058824	4.32066014705882	4.14189558823529	4.36581452941176	4.06568391176471	4.08379182352941	4.26725382352941	4.19457779411765	4.11974379411765	4.25775820588235	4.01754826470588	4.14597817647059	4.07061626470588	4.20543691176471	4.37595414705882	4.17668838235294	4.26296597058824	3.87662194117647	4.07887979411765	4.39570529411765	4.43245261764706	4.12144564705882	4.32759247058824	4.30285485294118	4.10596641176471	4.53607341176471	4.24467979411765	4.53828320588235	4.20759241176471	8.62746602941176	4.23042261764706	8.31065644117647
AFAP1L1	5.35816314705882	5.46010644117647	5.12139679411765	5.27258861764706	5.15346888235294	4.83370941176471	5.07363897058824	5.10853129411765	5.05790497058824	5.14870291176471	5.36220691176471	4.90828897058824	5.89117429411765	5.21929644117647	4.87046579411765	4.99744414705882	5.18065808823529	5.61476058823529	4.95318135294118	5.14439617647059	5.36737502941176	5.28740705882353	5.52830829411765	4.46783152941176	5.92306320588235	4.92488591176471	5.69925620588235	6.32618602941176	4.91055720588235	5.57776638235294	6.00468047058824	5.63288420588235	5.24572567647059	6.02095264705882
AFAP1L2	6.09450791176471	6.48505394117647	5.40565682352941	6.57604761764706	6.71577905882353	6.08282829411765	6.43151214705882	6.63362895588235	6.74618279411765	6.39700494117647	6.72534294117647	6.39128179411765	7.35186335294118	7.26425520588235	6.63073479411765	6.50748908823529	7.13313202941176	6.62699379411765	5.95328247058823	6.67714205882353	6.62416608823529	6.42784514705882	6.77339247058824	6.45725814705882	6.41707394117647	7.22241326470588	6.82531014705882	7.10097338235294	6.08546564705882	7.61643164705882	6.43239741176471	7.98727452941177	5.8354775	8.3083645
AFF1	7.08863705882353	6.97103017647059	7.02068694117647	7.368712	7.29500202941176	7.48624102941177	7.32430908823529	7.181408	7.51551770588235	7.48658729411765	7.3628315	7.49412388235294	7.68499347058824	7.44378308823529	7.40708011764706	7.48071514705882	7.23616232352941	7.07032341176471	7.40305758823529	7.36753626470588	7.34382870588235	7.29090094117647	7.14333535294118	7.13343767647059	6.97323644117647	7.08010605882353	7.12049405882353	6.83649270588235	7.20158420588235	7.26140635294118	7.19377985294118	7.28732541176471	7.23367688235294	7.23339491176471
AFF2	4.31308297058824	4.43245261764706	4.60116438235294	4.59558652941177	4.39622452941176	4.51088894117647	4.58363835294118	4.53468979411765	4.47870082352941	4.47011276470588	4.54729861764706	4.59887111764706	4.38718714705882	4.45934561764706	4.47950473529412	4.54568985294118	4.438941	4.54544485294118	4.53183370588235	4.56774791176471	4.50580173529412	4.50657655882353	4.55093255882353	4.59469447058824	4.47818320588235	4.69935835294118	4.57227026470588	4.46504347058824	4.23911267647059	4.43851617647059	4.36628964705882	4.60706691176471	4.62924055882353	4.43455397058824
AFF3	4.19869273529412	4.2738905	4.19993823529412	4.9180075	4.65245102941176	4.50238876470588	4.84493102941176	4.531324	4.63624355882353	4.68788688235294	5.03479902941177	4.88617108823529	5.24572567647059	4.90878611764706	4.55432382352941	4.70977370588235	4.62802152941176	4.57999167647059	4.72288638235294	4.93227629411765	4.53928070588235	4.38223258823529	4.23911267647059	4.37738358823529	4.23029082352941	4.31472264705882	4.13475370588235	4.187769	4.28422067647059	4.25566911764706	4.21461517647059	4.30000155882353	4.37301370588235	4.22701288235294
AFF4	5.55208211764706	5.42567388235294	5.10956688235294	5.32220573529412	5.45033382352941	5.20395973529412	5.22520732352941	5.03030988235294	5.16206170588235	5.31038205882353	5.26334388235294	5.23397329411765	5.62342808823529	5.14741305882353	5.57192641176471	5.37042008823529	5.26848211764706	5.32562626470588	5.30302920588235	5.19555538235294	5.34942844117647	5.22821941176471	5.24818747058824	5.15992202941176	5.04688347058824	5.25458882352941	5.35208411764706	5.74984314705882	5.15886073529412	5.54592026470588	5.18127820588235	5.58697105882353	5.41397238235294	5.36556064705882
AFG3L1P	6.53303135294118	6.42271338235294	6.13105814705882	6.40818617647059	6.38863726470588	6.24938147058824	6.53039738235294	6.61474420588235	6.37883338235294	6.34572747058824	6.33224782352941	6.44556623529412	6.36535752941176	6.15701997058824	6.74386882352941	6.39222702941176	6.30900958823529	6.5007635	6.35082552941176	6.23899279411765	6.46665838235294	6.48650758823529	6.52038552941176	6.44447261764706	6.54840423529412	6.65477652941177	6.67219417647059	6.568194	6.38753535294118	6.70821276470588	6.70257947058824	6.58558044117647	6.38811729411765	6.79700608823529
AFG3L2	8.66975129411765	8.72043479411765	8.5920425	8.99558452941177	9.00584876470588	9.17428944117647	9.18078144117647	9.03611161764706	9.11290032352941	9.29480297058824	9.10266376470588	9.15367514705882	8.20099664705882	8.93323714705882	9.4125265	9.37487455882353	9.06284355882353	8.58352311764706	8.94633	8.84688761764706	8.74652911764706	8.91330308823529	8.87539732352941	9.06339382352941	8.429292	8.91282041176471	8.65555670588235	8.70416155882353	8.54909908823529	8.85505705882353	8.44281388235294	8.59026952941177	8.60678864705882	8.85505705882353
AFM	3.49765338235294	3.58661935294118	3.54248129411765	3.61774217647059	3.65221991176471	3.50597302941176	3.4697555	3.49731105882353	3.50649882352941	3.51632505882353	3.37652170588235	3.47649405882353	3.41672641176471	3.55172241176471	3.47262144117647	3.73473870588235	3.62904891176471	3.57418720588235	3.54727670588235	3.50493861764706	3.64356785294118	3.57298285294118	3.81039420588235	3.5935975	3.61954288235294	3.70786085294118	3.80602817647059	3.70341208823529	3.41884538235294	3.91590061764706	3.71553879411765	3.77462264705882	3.676646	3.86158532352941
AFMID	5.73029823529412	5.48095455882353	5.66800020588235	5.14646294117647	5.17391091176471	5.41580826470588	5.45409758823529	5.47657641176471	5.35136529411765	5.40027164705882	5.37438602941176	5.44877285294118	5.19624432352941	5.54084107352941	5.40819020588235	5.40725929411765	5.64440082352941	6.05810305882353	5.68898444117647	5.16311332352941	5.62514205882353	5.43116238235294	6.03362382352941	5.57375873529412	5.49179858823529	5.48972497058824	5.79166932352941	5.6324335	5.88141591176471	5.51257026470588	5.63985982352941	5.44121732352941	5.39037441176471	6.37883338235294
AFP	5.15197979411765	5.09816258823529	5.10987402941177	5.03595217647059	5.35136529411765	4.85005041176471	5.105333	5.12249923529412	4.97075432352941	5.19403723529412	5.13531573529412	5.07229852941177	5.02501247058824	5.08197679411765	5.13039041176471	5.18210170588235	5.04586614705882	5.04688347058824	5.09039173529412	4.97126617647059	5.00021605882353	5.02755120588235	5.414204	4.94759679411765	5.47085076470588	5.26612970588235	5.30248820588235	4.78633838235294	5.16989855882353	5.13224364705882	5.34742958823529	5.19053920588235	5.52584988235294	5.02281179411765
AFTPH	10.760595	10.0651755	10.1726166764706	10.1643971176471	10.2545415588235	10.2854336470588	10.329221	10.0662582941176	10.4072254117647	10.390441	10.3667346176471	10.5067657647059	9.82569114705882	10.4289639117647	10.4428452647059	10.4779853823529	10.3030858529412	9.99193076470588	10.1566509117647	10.1477426764706	10.313773	10.0424468529412	10.1008288823529	10.3791192352941	10.3272774117647	10.1942740588235	9.80975008823529	9.58983282352941	10.1799007941176	9.80293114705882	10.1109803529412	9.73319058823529	10.2528951176471	9.74233332352941
AGA	8.42268397058823	8.17819411764706	8.9084465	8.57065652941176	8.73552708823529	8.39479879411765	8.89278132352941	8.73061	8.89983029411765	8.16342770588235	8.69244564705882	8.88814020588235	8.05157135294118	8.60079879411765	8.55043529411765	8.94075185294118	8.97529673529412	8.66459211764706	8.63012052941176	8.74652911764706	8.79715073529412	8.71175847058823	9.20674520588235	9.06232794117647	8.57485002941177	8.42048608823529	8.01156355882353	7.58244658823529	8.92889347058824	8.31730808823529	7.75515161764706	7.89126808823529	9.01864111764706	8.79989882352941
AGAP1	8.89414961764706	8.016451	8.09685832352941	8.4369585	8.36383955882353	8.57569967647059	8.66791673529412	8.22865570588235	8.59582485294118	8.68173620588235	8.33356876470588	8.50133852941176	8.82174385294118	8.51846667647059	8.64449229411765	8.68889058823529	8.41037261764706	7.70258279411765	8.55977488235294	8.47508552941176	7.87746079411765	8.05842844117647	8.38212194117647	8.57928241176471	7.99012641176471	8.35711108823529	8.11031861764706	7.67930023529412	8.35343076470588	8.11111658823529	8.27539479411765	8.01764820588235	8.37922770588235	8.17236558823529
AGAP10	8.01764820588235	7.87500241176471	8.2171	7.87634297058823	7.59417220588235	8.3083645	7.95226144117647	8.12898002941176	8.03087711764706	8.25997276470588	7.98333967647059	8.24882938235294	8.57162114705882	7.62818085294118	8.22330785294118	7.98501444117647	7.96014188235294	7.98981888235294	8.17066473529412	7.78617091176471	7.97235152941176	7.8965005	8.18261679411765	8.22244726470588	7.99852544117647	8.11507905882353	8.01938347058823	8.05775655882353	7.95431644117647	7.95066679411765	7.94017141176471	7.67700673529412	7.63314917647059	8.02859697058824
AGAP11	6.00670505882353	5.90135364705882	6.01369370588235	5.86324085294118	5.83962370588235	6.22097541176471	5.82823685294118	6.16883991176471	6.05777117647059	6.131649	5.93768461764706	6.17572335294118	6.25014905882353	5.84893855882353	6.16037452941177	6.18785594117647	6.09827173529412	6.038569	6.08735058823529	6.007295	6.07171482352941	6.01632405882353	6.09040752941176	6.26327544117647	6.01906217647059	6.10167432352941	6.11297417647059	6.08659170588235	6.02810420588235	6.12070811764706	6.19955732352941	5.96985332352941	6.10402717647059	6.15546820588235
AGAP2	5.24518152941176	5.17078988235294	5.09782620588235	5.12283179411765	5.07062014705882	5.31843647058824	4.98374717647059	4.96963102941177	5.10406879411765	5.04495552941176	5.13389076470588	5.09905288235294	5.00477491176471	5.09080997058824	4.95683661764706	5.13613032352941	5.19685467647059	5.36478191176471	5.33214691176471	5.06443926470588	4.82918888235294	5.14898491176471	5.37197917647059	5.18860691176471	5.01332958823529	5.08813682352941	5.28049532352941	5.17267770588235	5.10781911764706	5.28128735294118	5.18749658823529	5.31495482352941	5.05451782352941	5.15992202941176
AGAP2-AS1	5.52135829411765	5.90089461764706	5.34075452941176	5.07109161764706	5.32267914705882	5.22418582352941	4.66834638235294	5.6969975	5.51433291176471	5.30609585294118	5.21038411764706	4.93839877941176	5.37197917647059	5.20328482352941	5.52122661764706	5.39064911764706	5.36676658823529	5.39640667647059	5.29163926470588	5.42847897058824	5.48143923529412	5.43000847058823	5.81360073529412	5.76407867647059	6.46122523529412	6.50371617647059	6.39197735294118	6.17848617647059	5.27312679411765	5.91085497058824	6.16753444117647	5.64311494117647	5.36386952941176	6.94612514705882
AGAP3	7.00072155882353	7.32793164705882	7.03622223529412	6.50697520588235	6.28290232352941	6.7736655	6.561826	6.72644908823529	6.59949047058824	6.61101602941176	6.50229241176471	6.49860938235294	6.77824197058824	6.44024473529412	6.63967185294118	6.71855123529412	6.59891458823529	6.76078491176471	6.50675094117647	6.87646247058824	6.54340138235294	6.89807741176471	7.08767382352941	6.73579105882353	6.92493405882353	7.10806432352941	6.77339247058824	7.00971444117647	7.1644435	7.00435673529412	7.3953495	6.85355538235294	7.25190994117647	6.87797405882353
AGAP4	5.70009891176471	4.6773215	4.78616667647059	4.71294552941176	4.60651782352941	4.65063876470588	4.79717497058824	4.51179594117647	4.52550232352941	5.14921244117647	4.76080394117647	4.92269670588235	4.58664741176471	4.3031035	4.92817755882353	5.27761291176471	4.75224147058824	5.13346676470588	4.80620755882353	4.48745641176471	5.01407935294118	4.91078597058824	5.44808391176471	4.91524864705882	4.76177185294118	4.77059079411765	4.73267608823529	5.22014476470588	4.95963279411765	4.73290482352941	5.02467773529412	4.68299555882353	4.78587458823529	4.69471976470588
AGAP6	4.63078041176471	4.48654129411765	4.56161517647059	4.54386808823529	4.55355479411765	4.53928070588235	4.65139205882353	4.58342341176471	4.72447079411765	4.56636420588235	4.54337744117647	4.66267167647059	4.75590847058823	4.5259955	4.75246770588235	4.61324523529412	4.74466202941176	4.64691738235294	4.51992376470588	4.58664741176471	4.6706905	4.60950114705882	4.51384164705882	4.42084341176471	4.81919464705882	4.62485238235294	4.57424938235294	4.79654408823529	4.66064835294118	4.67779376470588	4.68654532352941	4.51796982352941	4.51355691176471	4.70713332352941
AGAP9	5.14783094117647	4.79516905882353	4.57020405882353	4.95429741176471	5.24219867647059	4.64488467647059	5.00419930882353	4.79001470588235	5.0107725	5.30233960294118	4.87996717647059	5.02696661764706	5.48309902941176	4.97616441176471	5.35918335294118	5.22978441176471	4.81040232352941	5.22316561764706	5.04181591176471	4.63593632352941	5.14197985294118	5.03445841176471	4.83480126470588	5.35235123529412	4.73370236764706	5.03138973529412	4.70386316176471	5.15581011764706	4.83523426470588	4.84390647058824	4.89994217647059	4.85534738235294	4.80284420588235	5.06168408823529
AGBL1	3.82283108823529	3.87059629411765	3.87277441176471	3.77838067647059	3.78093805882353	3.93926105882353	3.87197723529412	4.09125367647059	3.90886076470588	4.02489423529412	3.79884582352941	3.89865805882353	3.89193697058824	3.66761111764706	3.88072932352941	3.915142	3.77366017647059	3.68764632352941	3.60881455882353	3.85397676470588	3.85324817647059	4.14210688235294	4.05628438235294	4.31324307352941	3.90923152941176	4.07787577941176	3.87931094117647	4.21293167647059	4.00755291176471	3.84393320588235	3.97449435294118	3.82647826470588	3.87407388235294	4.03942008823529
AGBL2	4.50461858823529	4.32735035294118	5.02721	4.57227026470588	4.26348926470588	4.43202282352941	4.62092441176471	4.82781632352941	5.00826779411765	5.03149463235294	4.94759679411765	4.61471867647059	4.29634723529412	4.90775358823529	4.62506082352941	4.9766945	4.54293955882353	4.23423255882353	4.38852173529412	4.25996088235294	4.81171632352941	4.40356847058823	4.16147282352941	4.66602867647059	5.16404476470588	4.50154052941176	4.47643682352941	4.82269147058824	4.96426129411765	4.11990532352941	4.57928111764706	4.49540408823529	4.82344144117647	4.46469501470588
AGBL3	3.79366164705882	3.33127670588235	3.45483879411765	3.3860275	3.37329223529412	3.24330905882353	3.31208291176471	3.45644902941176	3.42610282352941	3.50724447058824	3.70985741176471	3.46115714705882	3.43004761764706	3.60000405882353	3.36677	3.37767014705882	3.46847944117647	3.43360397058824	3.34292579411765	3.39253964705882	3.53729011764706	3.14627417647059	3.23471611764706	3.3860275	3.60022844117647	3.52264505882353	3.50265126470588	3.54967826470588	3.33743644117647	3.15249238235294	3.7804395	3.29115064705882	3.29974764705882	3.55172241176471
AGBL4	4.45732220588235	4.46667982352941	4.185074	4.28030367647059	4.29771758823529	4.63851808823529	4.31054923529412	4.53728882352941	4.26239676470588	4.39550264705882	4.24748702941177	4.25221826470588	4.24875735294118	4.30260317647059	4.32224979411765	4.57672958823529	4.36532932352941	4.44676035294118	4.54466529411765	4.37301370588235	4.31127835294118	4.29274964705882	4.71348720588235	4.77421526470588	4.38869117647059	4.600947	4.80825020588235	4.06742276470588	4.30660644117647	4.41257552941176	4.46342208823529	4.39302652941176	4.54416564705882	4.35188205882353
AGBL5	7.48926288235294	6.04004882352941	6.66458108823529	6.19751958823529	5.93578011764706	6.04549277941176	6.23712523529412	6.46870541176471	6.10037488235294	6.03442741176471	6.03873229411765	6.27300479411765	6.61404823529412	6.21073258823529	6.17428267647059	5.99455323529412	6.283581	5.67687914705882	6.11687373529412	6.33386258823529	6.121657	5.90209467647059	6.33440347058824	6.47905008823529	6.46822797058824	6.00344167647059	6.40286961764706	6.53013476470588	6.66202638235294	6.31089679411765	6.75364417647059	6.06504041176471	7.06454494117647	6.53230529411765
AGER	4.99370694117647	5.11434091176471	5.14318617647059	5.01747002941176	4.95985194117647	5.43899258823529	5.04389920588235	5.20395973529412	5.22781779411765	5.10903608823529	5.24066714705882	5.06623638235294	5.01189952941176	5.09179411764706	5.19314629411765	5.1715955	5.23580094117647	5.25884067647059	5.28567814705882	5.09848820588235	5.11102782352941	5.20537191176471	5.42383744117647	5.38547402941176	4.97967761764706	5.01332958823529	4.9671415	5.13554211764706	5.17214167647059	4.97319202941176	5.12602014705882	5.05395638235294	5.04758108823529	5.03720314705882
AGFG1	8.42883782352941	7.72141694117647	8.00241426470588	7.61541202941176	7.95730447058824	7.5112235	7.67736567647059	7.33861258823529	7.40068920588235	7.53302341176471	7.55226276470588	7.76519320588235	7.43718573529412	7.56605	7.77462370588235	7.667038	7.60486988235294	7.88719041176471	7.67110767647059	7.45660079411765	7.59268652941176	7.76756373529412	7.887962	7.96737597058824	7.91221620588235	7.82202791176471	7.80117476470588	7.78768702941176	8.00177264705882	7.72096711764706	8.00605620588235	7.99543188235294	7.90865426470588	7.61211758823529
AGFG2	6.13555794117647	5.79897273529412	5.63664335294118	5.85513894117647	6.03169944117647	6.0743345	5.88597811764706	6.13832708823529	6.07147855882353	6.03828405882353	5.72685073529412	5.74798173529412	5.39322111764706	5.93034658823529	6.12487835294118	6.25518176470588	6.06296685294118	5.69951747058824	6.12942879411765	5.72284276470588	5.75699591176471	5.79978164705882	5.67264185294118	5.86826602941176	6.00571741176471	5.94639623529412	5.76027294117647	5.58058761764706	5.70530538235294	5.70209729411765	5.60185141176471	5.72685073529412	5.74071476470588	5.736714
AGGF1	7.88820714705882	7.82615791176471	8.16374685294118	7.93406241176471	8.15366529411765	8.06889047058823	8.19503558823529	7.98651941176471	8.13678588235294	8.17780026470588	8.05273605882353	8.25273611764706	7.64060967647059	8.13399132352941	8.17066473529412	8.07421820588235	8.08505085294118	7.90331367647059	7.88353023529412	7.89898788235294	7.85391482352941	8.18261679411765	8.04541867647059	8.13096485294118	7.89005205882353	8.04170238235294	8.28016370588235	7.9950195	7.68948920588235	8.17066473529412	7.85464373529412	8.00079923529412	8.14583308823529	8.05694961764706
AGK	7.02456608823529	6.81400472058824	7.07807985294118	6.69881141176471	6.79968829411765	6.50675094117647	6.55563126470588	6.91158691176471	6.76465652941176	6.67302979411765	6.73294355882353	6.70821276470588	6.7470465	6.71553294117647	6.68663020588235	6.69961926470588	6.79080741176471	6.79281902941177	6.43397382352941	6.74386882352941	6.83773988235294	6.76334773529412	6.22126332352941	6.70821276470588	7.15631314705882	7.32698014705882	7.01118682352941	7.53608702941176	7.04319317647059	7.11539008823529	7.51405344117647	6.61871311764706	7.22825667647059	7.159574
AGL	10.4631076176471	9.6342835	10.0762703235294	10.7889092647059	10.8779368823529	10.3791192352941	10.760595	10.3243557058824	10.7484346470588	10.5768965	10.9743267058824	10.7352009705882	11.3359759411765	10.9383976764706	10.6793952941176	10.7166740588235	10.6496958823529	9.85295138235294	10.690973	10.7866200588235	10.4639949705882	10.0466060588235	10.6509713235294	10.0858407941176	10.0790021764706	10.4752366470588	10.1950070882353	10.3393693529412	10.3055544117647	10.1093335	9.65235470588235	10.4865876176471	10.0799553235294	10.3810788529412
AGMAT	8.33274508823529	7.70394288235294	7.90430579411765	7.7406285	7.90694220588235	7.96161688235294	7.58151891176471	7.95608097058824	7.47170208823529	7.74219255882353	6.93192308823529	7.34939123529412	6.01521526470588	7.03808605882353	7.71037488235294	8.15313323529412	7.76724729411765	7.53233670588235	7.41729152941176	6.87665141176471	7.5575905	8.02823758823529	7.00647894117647	7.66835417647059	8.13961267647059	7.93752958823529	7.37690867647059	7.61643164705882	7.96656958823529	7.77116779411765	8.13028373529412	7.74103467647059	8.19737602941176	7.57129708823529
AGO1	7.41703752941176	7.08309370588235	7.18004788235294	7.41977367647059	7.24347579411765	7.371051	7.25374355882353	6.98423479411765	7.36141938235294	7.34224732352941	7.3096325	7.48522888235294	7.65911261764706	7.49452720588235	7.30184405882353	7.36782747058824	7.34285573529412	6.99701002941176	7.31943935294118	7.53717179411765	7.159574	6.83749858823529	6.91417276470588	7.625495	6.92523141176471	7.21244335294118	7.37482779411765	7.56350294117647	7.14309458823529	7.06031811764706	6.68686517647059	6.94887964705882	7.36141938235294	7.045967
AGO2	7.78309452941176	7.838397	7.19426805882353	7.47547711764706	7.21182688235294	6.76812452941176	7.02044535294118	6.78140402941176	7.12797629411765	7.00020838235294	7.06031811764706	6.98893279411765	7.61643164705882	7.11402314705882	7.10786714705882	7.29032620588235	7.34785582352941	7.57550129411765	7.27827841176471	7.00486405882353	7.60417447058824	7.01024726470588	7.43027314705882	7.51345785294118	8.64021	7.47802347058824	8.00497276470588	7.49479023529412	7.89898788235294	7.56832417647059	7.99685367647059	8.47669611764706	7.91371911764706	7.80673379411765
AGO3	6.89609994117647	6.62501608823529	6.61665644117647	6.80365167647059	6.62068438235294	6.32359923529412	6.74254529411765	6.08735058823529	6.53976405882353	6.76387573529412	7.12232679411765	6.71577905882353	7.88603252941176	6.74081758823529	6.69936041176471	6.75211785294118	6.57167573529412	6.70577385294118	6.55203920588235	6.79253611764706	6.81968717647059	6.04504579411765	6.40644155882353	6.72703326470588	6.61073702941176	6.68176902941176	6.61871311764706	6.95061670588235	6.66899102941176	6.73235044117647	6.66647847058824	6.58965729411765	6.73847670588235	6.72089576470588
AGO4	5.82931720588235	5.97188358823529	5.92582961764706	5.98943011764706	5.87665429411765	5.76561511764706	6.01126664705882	5.75992814705882	5.81950132352941	5.80919264705882	6.08787320588235	6.12613626470588	6.64221517647059	6.12406855882353	6.02686570588235	5.84775014705882	5.93643264705882	6.18214905882353	5.99376282352941	6.13784423529412	5.89796785294118	5.48886067647059	5.84243320588235	6.21186182352941	5.96133308823529	6.06179664705882	6.349828	5.85880055882353	5.97537705882353	6.06532105882353	5.94882370588235	5.90557694117647	6.30787955882353	5.873668
AGPAT1	9.05434220588235	8.84477194117647	9.15020735294118	9.21882411764706	8.65202897058824	9.22294591176471	8.60574538235294	9.13395985294118	9.16255952941176	9.03821635294118	9.04282844117647	8.87637932352941	9.347137	8.96981294117647	8.77525044117647	9.00324941176471	9.182602	8.73851197058823	9.00434841176471	9.10635532352941	9.19602932352941	8.82526685294118	8.82233808823529	8.67445394117647	9.12585714705882	8.81185426470588	8.78993391176471	9.07031823529412	8.76328805882353	9.157264	8.74104044117647	8.52981935294118	9.06402952941176	8.97350979411765
AGPAT2	9.09781723529412	9.35369391176471	8.94584120588235	9.38366585294118	9.55779432352941	9.80293114705882	9.14838035294118	9.25984447058823	9.12901832352941	10.037096	8.94960355882353	9.08769576470588	7.99396947058823	8.98496547058824	9.67042038235294	9.62658111764706	9.32184147058824	8.97483805882353	9.16554691176471	9.21882411764706	9.29371479411765	9.42795314705882	9.52692429411765	8.63661844117647	9.28623023529412	9.41192291176471	8.56166644117647	8.93323714705882	8.86329829411765	8.82680697058824	9.60470388235294	9.25031117647059	8.44704402941177	8.72043479411765
AGPAT3	7.86850155882353	7.12325458823529	7.24500708823529	7.49588576470588	7.50343738235294	7.92927208823529	7.69443355882353	7.46978764705882	7.75218594117647	7.85269344117647	7.41703752941176	7.63253570588235	7.16765220588235	7.58724585294118	7.89619261764706	7.92299014705882	7.62646564705882	7.56516758823529	7.63449238235294	7.46902029411765	7.457947	7.34044052941176	7.20107194117647	7.59908326470588	7.51479794117647	7.42791517647059	7.34665238235294	7.34446376470588	7.40936311764706	7.34973364705882	7.07742944117647	7.29416332352941	7.42761505882353	7.65003114705882
AGPAT4	5.35059229411765	6.30632755882353	6.24150823529412	6.12692970588235	6.06504041176471	5.67834391176471	5.95027214705882	5.80520126470588	5.97566329411765	6.10107417647059	5.83297161764706	5.58615641176471	7.16045982352941	5.63023338235294	6.06818279411765	5.52993155882353	5.42320132352941	7.47608635294118	6.09913544117647	6.44812867647059	6.27043823529412	6.23794558823529	6.48428638235294	5.6115595	5.81980320588235	6.56903091176471	7.14586661764706	6.66114347058824	5.43851547058824	6.60822794117647	5.94800320588235	7.16535238235294	5.74207929411765	6.58321355882353
AGPAT4-IT1	5.77225517647059	5.9824745	6.04060655882353	6.12968988235294	5.80751691176471	5.83850614705882	5.83011164705882	5.49466205882353	6.09270541176471	6.09243417647059	5.90792108823529	5.97647332352941	6.236918	5.74047182352941	5.9341095	6.02197602941177	5.84479211764706	5.78016532352941	5.88423144117647	5.95156644117647	6.13105814705882	6.04777082352941	6.08928994117647	6.20308282352941	5.91740655882353	6.31996532352941	5.92582961764706	6.18785594117647	5.83445197058824	6.04637347058824	5.98663438235294	6.15980097058824	6.03679461764706	6.05335627941176
AGPAT5	10.0708948235294	8.73500626470588	9.33025773529412	9.45371717647059	9.88924197058824	9.37354985294118	9.37160444117647	9.49362814705882	9.34501832352941	9.23481402941177	9.06402952941176	9.29415223529412	8.28712382352941	9.48264338235294	9.44632697058823	9.60702661764706	9.28207829411765	9.16952405882353	8.98338344117647	8.83389276470588	8.92388576470588	9.09297397058824	9.20719317647059	9.06284355882353	8.77155529411765	9.43741191176471	9.62823679411765	8.92582761764706	8.64449229411765	9.26688491176471	9.77081747058824	10.2074856764706	10.0313367058824	9.66229005882353
AGPAT6	6.74414797058824	6.62620288235294	6.49372632352941	6.59949047058824	6.56566070588235	6.67659332352941	6.71855123529412	6.70893167647059	6.76725861764706	6.63195458823529	6.4627675	6.60681432352941	6.56593626470588	6.63352176470588	6.77588752941177	6.66867070588235	6.74386882352941	6.50488894117647	6.68478947058824	6.6388275	6.93688226470588	6.74414797058824	6.95574361764706	7.02259923529412	6.81631279411765	6.82769417647059	6.88162864705882	6.73607576470588	7.14093055882353	6.91417276470588	6.95687423529412	7.03165755882353	6.83540747058824	7.03110147058824
AGPAT9	7.11539008823529	8.28882444117647	8.11217823529412	10.0568964117647	10.5338834117647	9.50624388235294	9.75185564705882	9.53467876470588	9.89595202941176	9.80361017647059	9.6559905	9.86383702941176	8.89219829411765	9.50430408823529	9.92856229411765	10.6684268235294	10.3063286176471	9.77250261764706	8.98780473529412	9.61566247058824	9.86652414705882	9.66873747058824	8.65202897058824	8.05117485294118	7.24626355882353	8.54756573529412	8.52702083823529	7.05569791176471	7.81792244117647	7.54147467647059	6.45254044117647	7.40772420588235	8.09914997058823	7.44592370588235
AGPS	9.21531294117647	8.84615570588235	9.06284355882353	9.25321976470588	9.54553508823529	9.11920432352941	9.12028655882353	9.084733	9.04476761764706	9.03233844117647	9.13354835294118	9.06560682352941	8.81469711764706	9.11920432352941	9.29858520588235	9.11634576470588	9.14540914705882	8.98838773529412	8.90736711764706	8.93057894117647	9.07174438235294	9.12205482352941	9.07880511764706	8.87772891176471	8.82006429411765	9.6559905	9.53210705882353	8.42449879411765	8.83019244117647	9.17244608823529	9.07269541176471	9.22856664705882	8.85319552941177	9.36751311764706
AGR2	12.1080596176471	12.4976792352941	11.9381549117647	12.6024255294118	12.876501	12.2500162058824	12.6243103823529	12.3149704411765	11.8385845588235	11.8859881470588	12.7195022647059	12.6024255294118	9.90728138235294	12.7445788529412	12.3404948235294	12.1624558235294	12.1971596470588	12.4714842941176	12.5424306470588	12.7592565588235	12.5843872352941	13.1317539411765	13.4875243529412	12.3531748823529	11.2080383235294	13.2073728529412	13.7175999705882	10.5611587352941	12.1368642058824	12.7913692647059	11.8071160882353	13.3985595882353	11.8213225294118	12.1013424117647
AGR3	13.0696268235294	12.4133444117647	11.9951052058824	12.8885355882353	12.7301884411765	12.6829834411765	13.001326	13.3805555588235	12.9258956470588	12.6675846764706	12.8820719117647	12.9937576764706	10.4072254117647	13.0282662058824	12.7696422941176	12.6403269705882	12.9003676470588	12.3880197352941	13.1117056176471	12.8569627941176	12.9878027941176	12.7020683235294	12.7696422941176	12.7592565588235	11.7125542941176	12.9878027941176	12.7963254117647	12.0228980882353	12.876501	12.6350608235294	10.5849363235294	13.3606590588235	11.1917089411765	11.6897759117647
AGRN	6.92986105882353	7.01842158823529	6.79107888235294	6.44974702941176	6.70518485294118	6.75580155882353	6.74618279411765	6.70737832352941	6.69576120588235	6.49679532352941	6.66458108823529	6.61474420588235	6.40492076470588	6.74788652941176	6.72015552941176	6.60849714705882	6.42749976470588	6.76785126470588	6.74586894117647	6.58024314705882	6.67790691176471	6.83408791176471	7.31055197058823	6.86460614705882	6.72591258823529	7.21804505882353	6.57868567647059	6.89591991176471	6.81518832352941	7.07032341176471	6.82668052941176	6.92083338235294	6.93796088235294	6.90692423529412
AGRP	6.49131755882353	6.58522841176471	6.13605402941177	6.4320475	6.464635	6.69125858823529	6.52858573529412	7.01784670588235	6.65996567647059	6.54316144117647	6.3465055	6.65022676470588	6.38230302941176	6.38589529411765	6.62147314705882	6.59402005882353	6.43829464705882	6.64890511764706	6.74945088235294	6.27074235294118	6.27514347058823	6.33961555882353	7.05945252941176	6.60533941176471	6.35637805882353	6.58940664705882	6.45816414705882	6.28138588235294	6.39065973529412	6.42937229411765	6.41866108823529	6.70497352941176	6.5879245	6.27797488235294
AGT	8.92633767647059	9.30318747058823	10.0498639411765	7.41752688235294	7.26826617647059	6.79882161764706	7.12154202941176	6.01259632352941	6.50124435294118	6.93958394117647	6.294405	5.63985982352941	8.08289067647059	6.97534117647059	6.39197735294118	7.00647894117647	7.03229058823529	9.34856126470588	7.33332358823529	7.24882223529412	8.82566811764706	8.60778944117647	7.90694220588235	8.20521682352941	9.34993329411765	8.78546841176471	7.65277520588235	6.69263055882353	8.04385517647059	9.00484102941176	8.64081502941177	7.11271979411765	9.449107	6.60241938235294
AGTPBP1	8.38094370588235	7.26006441176471	7.23642320588235	7.42962011764706	7.405165	7.11023897058824	7.36682844117647	7.11075335294118	7.29664002941176	7.05776373529412	7.46365458823529	7.42098982352941	8.10347970588235	7.45768188235294	7.57616861764706	7.43345670588235	7.273985	7.63671835294118	7.44096852941176	7.34751367647059	7.31538326470588	7.03777970588235	7.8183125	7.65044776470588	7.93364114705882	7.86905064705882	7.81271467647059	7.34939123529412	8.13638097058823	7.45247626470588	7.65673211764706	7.60486988235294	7.47642561764706	7.55619873529412
AGTR1	3.83155247058824	4.19827158823529	4.13000444117647	7.06151997058824	5.71459444117647	5.09848820588235	7.47769082352941	4.84545126470588	5.08557397058824	6.26591111764706	8.16572102941177	7.08390305882353	9.57060629411765	7.75709176470588	4.75797417647059	5.10432011764706	4.43754511764706	5.45385620588235	6.66489897058824	8.38762732352941	6.51694241176471	4.41508729411765	4.47051235294118	4.33084044117647	4.04855591176471	4.09047902941176	4.17668838235294	5.68221852941176	4.03574341176471	3.94449426470588	5.29710852941176	4.67011679411765	4.20614838235294	4.30917408823529
AGTR2	4.06966926470588	3.95199552941176	4.04583488235294	4.33109317647059	3.98613294117647	3.98569723529412	3.97763488235294	3.94991773529412	3.90055891176471	3.87239520588235	3.94075458823529	3.91382347058824	4.78433108823529	3.93775958823529	3.88897614705882	3.85647917647059	3.89409205882353	3.96467347058824	3.81929526470588	4.07158929411765	4.11614082352941	3.81794008823529	3.96947538235294	4.10451426470588	3.79062876470588	4.07412523529412	3.88674076470588	3.9248175	3.904572	4.04763191176471	3.93822788235294	4.02920805882353	3.9912125	3.84729035294118
AGTRAP	7.19253994117647	7.34098908823529	7.38249888235294	6.81356094117647	6.98371002941176	7.13985329411765	6.94944838235294	7.33888852941176	6.80087161764706	6.70577385294118	6.77445676470588	6.80797685294118	7.43902179411765	6.81097082352941	6.88449094117647	6.65909991176471	6.6985095	7.63420035294118	6.95200229411765	7.0939355	7.17452670588235	7.47205541176471	8.05811855882353	7.70354220588235	7.90116597058824	7.34939123529412	7.69055611764706	7.95705517647059	7.97125791176471	7.75773444117647	7.17160908823529	8.10843670588235	7.59711373529412	7.91944355882353
AGXT	5.01726694117647	4.47376835294118	4.45000944117647	4.55886573529412	4.6431275	4.75121502941176	4.34181370588235	4.810654	4.56774791176471	4.37073508823529	4.65164973529412	4.63022820588235	4.18683505882353	4.56636420588235	4.92106902941176	4.78485358823529	4.56774791176471	4.51892044117647	4.434978	4.62146682352941	4.36601464705882	4.62060532352941	4.34386717647059	4.70093485294118	4.93796523529412	4.36316920588235	4.47834170588235	4.36037282352941	4.73406508823529	4.44317067647059	4.4969895	4.45386041176471	4.75224147058824	4.50680332352941
AGXT2	5.5286275	5.35361641176471	4.97752938235294	4.97269997058824	4.86622017647059	5.54251420588235	5.19580464705882	5.32823526470588	5.1858	5.23604682352941	4.99515458823529	5.53660367647059	4.99438091176471	5.00381882352941	5.13149826470588	5.38586082352941	5.15727052941176	5.302191	5.12930147058823	4.98212229411765	5.25857317647059	5.23778823529412	5.67734435294118	5.21096444117647	5.11102782352941	5.46010644117647	5.24549461764706	4.95403405882353	5.42529617647059	5.16874701470588	5.65183302941176	5.21444123529412	5.26579091176471	5.21825826470588
AHCTF1	7.18169647058824	7.28386129411765	6.91036632352941	6.89231814705882	7.08064017647059	6.78256894117647	6.86196032352941	6.44891770588235	6.75392808823529	6.96886820588235	6.85909747058824	6.83408791176471	7.20952655882353	6.78717102941176	6.89437197058824	7.19111170588235	6.88246632352941	6.98134002941176	6.88666741176471	6.73003526470588	6.96342126470588	6.95687423529412	7.1269465	7.21804505882353	7.31630908823529	7.29304585294118	7.3894645	7.50484597058824	7.17785702941176	7.45924047058824	7.19354458823529	7.45660079411765	7.28566332352941	7.21717641176471
AHCY	12.5472863235294	11.3393555588235	12.6243103823529	11.1330128235294	11.0682439411765	11.0320821764706	10.8412587941176	11.2760667352941	10.8692612058824	10.9848779705882	10.5348856470588	10.7523408823529	10.1485070588235	10.5629732058824	10.7227209117647	11.1630497647059	11.0069070882353	11.1503457352941	10.8951635	10.6234348823529	11.7050429411765	11.7321206176471	11.2478761764706	11.8685029117647	12.5987718823529	11.9184205882353	11.6223011764706	11.5202897058824	12.1624558235294	11.8385845588235	12.7195022647059	11.3791894411765	12.8207076176471	11.6712650882353
AHCYL1	9.24984767647059	9.32322273529412	9.14884270588235	9.25984447058823	9.23260955882353	9.43242323529412	9.34501832352941	9.25031117647059	9.31935694117647	9.30636214705882	9.33442038235294	9.45825888235294	9.38969288235294	9.28800617647059	9.28800617647059	9.38028064705882	9.26247870588235	9.34291567647059	9.41469279411765	9.35628082352941	9.26188164705882	9.17428944117647	9.38169864705882	9.22969664705882	9.06949905882353	9.20674520588235	9.29315314705882	9.23683238235294	9.25031117647059	9.159164	8.89069323529412	9.001927	9.15020735294118	9.06847388235294
AHCYL2	8.18816814705882	9.30432655882353	8.22244726470588	10.3207325	10.6119755882353	10.5672940294118	10.1268631176471	9.76908205882353	10.3988844411765	10.6033611470588	10.2865107647059	9.927501	7.99160723529412	10.3980474705882	10.4137139705882	10.9215946470588	10.2047964705882	9.34501832352941	10.0089577941176	10.2244968529412	9.83097835294118	9.66802685294118	8.74104044117647	8.18731197058823	7.60695861764706	9.21193694117647	7.02291726470588	8.34826223529412	8.49172023529412	8.56166644117647	7.78768702941176	8.27251011764706	8.60952958823529	6.98134002941176
AHDC1	5.6492505	5.63167744117647	5.56212697058824	5.43990002941176	5.54516208823529	5.64145147058824	5.44189444117647	5.62818479411765	5.53560823529412	5.48919002941176	5.55543482352941	5.43094082352941	5.81206223529412	5.40779891176471	5.60164802941176	5.53061367647059	5.46226479411765	5.46413011764706	5.46674308823529	5.39981511764706	5.52699276470588	5.50866638235294	5.74931488235294	5.48865623529412	5.57859123529412	5.60259241176471	5.66004	5.63390714705882	5.67892132352941	5.606781	5.58697105882353	5.71928214705882	5.58085620588235	5.52776470588235
AHI1	6.42450514705882	5.42095573529412	5.66987644117647	5.51343673529412	5.63494164705882	5.12825114705882	5.492908	5.32738697058824	5.27898097058824	5.39724423529412	5.59001902941176	5.51566470588235	5.79764091176471	5.74984314705882	5.53815320588235	5.19182467647059	5.47233673529412	5.55667602941176	5.21415767647059	5.3613575	5.51109885294118	5.401875	5.29473	5.53536802941176	5.62818479411765	5.661559	5.90634794117647	5.87592182352941	5.52316397058823	5.58428529411765	6.02810420588235	5.59351070588235	5.51654608823529	5.87839058823529
AHNAK	6.39726347058824	7.42541570588235	6.79313561764706	7.63382497058824	7.45977994117647	7.41351676470588	7.68354958823529	7.00997635294118	7.38372508823529	7.47140891176471	7.84678352941176	7.68824038235294	8.18901764705882	7.72301705882353	7.4795265	7.60953341176471	7.40429129411765	7.20927408823529	7.79826435294118	7.80280029411765	7.34224732352941	7.47244602941177	7.27462485294118	7.18624188235294	6.82380714705882	7.65376620588235	7.19138982352941	7.19637623529412	7.08309370588235	6.993355	7.07929758823529	7.08180138235294	7.00201794117647	6.98510755882353
AHNAK2	5.24894829411765	6.711086	6.08525264705882	8.32429479411765	5.86540720588235	6.54954767647059	7.90294220588235	6.04484064705882	6.04381602941177	7.11954208823529	8.60031802941177	7.574246	9.78447973529412	7.29067526470588	5.77332482352941	5.78550673529412	6.30448876470588	6.23283358823529	7.63629214705882	8.75616288235294	7.55262773529412	6.40961641176471	7.23458514705882	5.13102291176471	6.16617255882353	7.37143885294118	6.23924397058824	7.77997811764706	6.32926870588235	6.49553541176471	6.66054823529412	6.94419	6.33834005882353	6.04504579411765
AHR	10.6383452941176	9.62488476470588	9.89284764705882	9.43575179411765	9.80628376470588	9.39512226470588	9.50377	9.07697370588235	9.61288120588235	9.62823679411765	9.81565202941177	9.68767847058824	9.80713197058824	9.81565202941177	9.57793167647059	9.48625579411765	9.818326	10.0450172647059	9.60888938235294	9.66229005882353	9.9309845	9.82500905882353	10.8477351470588	9.50318973529412	9.90573064705882	10.0341271764706	10.3743865294118	10.6095218529412	10.1601427058824	9.62689920588235	9.51338055882353	11.3094458235294	9.65665964705882	9.38620391176471
AHRR	5.13478467647059	5.80779011764706	5.64343429411765	6.20894576470588	6.80365167647059	6.56903091176471	6.81153502941176	6.16378044117647	6.99913917647059	6.80146526470588	7.04008661764706	7.11864141176471	5.09343088235294	6.05870197058824	6.81028826470588	7.17358047058824	7.28696608823529	5.85062044117647	5.92232441176471	7.29245997058824	5.565011	5.30330258823529	4.93715667647059	4.94792047058823	5.2828245	5.40999361764706	4.84209767647059	5.88958252941176	6.62596402941176	5.09155670588235	5.00658429411765	4.98231817647059	5.58803911764706	4.59168076470588
AHSA1	10.1703555	11.2691765	11.0470854705882	10.7804433235294	10.8679472941176	10.6588035882353	10.5708675588235	10.6772096764706	10.4377850294118	11.0992240882353	10.500404	10.6246689705882	10.4137139705882	10.5477318235294	10.6588035882353	10.8738884411765	10.6198425	11.0904323823529	10.6897494411765	10.7252595294118	11.0347604705882	10.9717143235294	11.3019284117647	11.3429020588235	10.9428926764706	10.9524903823529	11.5918653235294	11.0250543823529	11.0439596764706	11.2062883235294	11.6386587352941	11.5226540588235	10.9294849411765	11.3874612647059
AHSA2	6.61404823529412	5.7005965	6.49553541176471	5.93188405882353	5.62342808823529	5.55564070588235	5.66232620588235	5.97118017647059	5.83790085294118	5.82622205882353	6.27433870588235	6.17954944117647	6.13756094117647	5.84871620588235	6.42077779411765	5.721705	5.716025	6.00862435294118	5.63664335294118	5.63214217647059	6.20732358823529	5.42354141176471	5.28230473529412	5.76874258823529	6.11297417647059	5.96629414705882	5.734702	6.38965464705882	6.22126332352941	5.64497935294118	6.0786465	5.88743391176471	5.94777370588235	5.79238029411765
AHSG	4.74348382352941	4.92844861764706	5.09429935294118	4.75301511764706	4.8598705	4.69966882352941	4.74136255882353	4.94302217647059	4.67342423529412	4.61492458823529	4.74441629411765	4.78177926470588	4.69490894117647	4.74948744117647	4.95985194117647	4.75276194117647	4.92351564705882	4.56108358823529	4.94557582352941	4.79189258823529	4.83392814705882	4.82996385294118	5.03479902941177	4.97616441176471	4.72847041176471	5.10384991176471	4.94638670588235	4.54601947058824	4.74021114705882	4.79453976470588	4.75621688235294	4.75208052941176	4.75008373529412	4.76544038235294
AHSP	5.91766335294118	6.33414605882353	6.21161967647059	5.93827223529412	5.84625576470588	6.37479564705882	5.97487858823529	6.2893665	6.21652461764706	6.08282829411765	5.81924808823529	6.18578205882353	5.82110041176471	6.16561770588235	6.21612902941177	6.25863438235294	5.95027214705882	6.18521005882353	6.21384088235294	6.20063544117647	6.0786465	6.14402255882353	6.49787367647059	6.36510802941176	5.99262238235294	6.41268452941176	5.94882370588235	5.82183802941177	5.923455	5.72732573529412	5.88765932352941	5.74765482352941	6.21273208823529	5.82543379411765
AICDA	4.05628438235294	4.08747505882353	4.04637873529412	4.18569670588235	4.17488047058823	3.935614	4.14127138235294	3.95839505882353	4.33649808823529	3.98640335294118	3.89944811764706	3.98101623529412	5.12283179411765	4.41074747058824	4.79959364705882	4.01387173529412	4.06424255882353	4.84619602941176	4.56273005882353	3.90528179411765	3.885025	3.97784308823529	4.09588108823529	3.79411797058824	3.86417541176471	3.83996691176471	3.76472770588235	3.77440276470588	3.84836802941176	3.97894905882353	3.79510594117647	3.81228935294118	3.88520782352941	4.04077276470588
AIDA	11.3161019705882	11.2014362941176	10.8014445294118	11.1484622058824	10.8059605588235	10.5894202058824	10.9322242352941	10.7957732647059	10.8666772941176	10.7546123823529	11.1503457352941	10.8791589411765	11.7615161764706	11.1552981176471	10.5629732058824	10.5408467647059	10.8565905294118	11.0037235882353	10.9561943235294	11.2857425	11.1138996176471	10.8450244705882	11.2198062941176	11.0972451764706	11.0568466176471	11.2808325294118	11.5086808823529	11.2857425	10.8114110294118	11.4997865882353	11.1283704117647	11.4042134705882	11.1421402941176	11.2937288235294
AIF1	8.21807955882353	9.13110785294118	8.94744005882353	9.14390894117647	9.15422408823529	9.50044002941176	9.13731679411765	9.50492547058824	9.56835908823529	9.37354985294118	9.38491064705882	9.347137	9.4125265	9.08813108823529	9.25031117647059	9.10447188235294	9.6342835	9.98438026470588	9.41714044117647	9.26058255882353	9.00050058823529	9.15626541176471	8.86186714705882	8.61850517647059	8.70891311764706	7.93866511764706	8.55706832352941	9.29371479411765	8.66936941176471	8.74876617647059	8.56393414705882	8.84000391176471	9.11060105882353	9.20161108823529
AIF1L	6.10402717647059	6.08477897058824	6.10895885294118	6.71739726470588	7.00907344117647	6.90221079411765	6.48021020588235	6.25644364705882	6.66176173529412	6.39014629411765	6.95945038235294	6.52038552941176	7.05293041176471	6.57687323529412	6.52877852941177	6.52059908823529	6.22793720588235	6.75520088235294	6.62290867647059	6.74347688235294	6.728601	6.81312961764706	7.483205	5.82509847058824	6.38082547058824	6.85442891176471	6.68745941176471	6.66899102941176	6.42749976470588	6.27943961764706	6.21222444117647	6.80179952941177	6.13450144117647	6.76567752941176
AIFM1	8.96287852941176	9.71002979411765	9.50937838235294	9.53968702941176	9.79979073529412	9.94688314705882	9.6552045	9.69914747058824	9.68126126470588	9.73036697058824	9.459614	9.22910891176471	8.45191167647059	9.38740379411765	9.85524938235294	9.96140391176471	9.62914091176471	9.56988785294118	9.59055914705882	9.44585711764706	9.47142297058824	9.53210705882353	9.20269111764706	9.40194658823529	10.6449763529412	9.46177985294118	9.53909579411765	9.32927876470588	10.1679014411765	9.86652414705882	10.1765761764706	9.17428944117647	9.74434235294118	9.95304258823529
AIFM2	8.49368352941176	8.50606755882353	8.20863764705882	8.48874641176471	8.80845538235294	9.03974176470588	8.58050447058823	8.62946582352941	8.43363767647059	8.68656205882353	8.31646694117647	8.19652473529412	7.72065288235294	8.08335188235294	8.88218876470588	9.04753205882353	8.72331485294118	8.98126217647059	8.03473538235294	8.28838505882353	8.43261605882353	8.64953641176471	9.26751958823529	8.250295	8.32497558823529	8.12692944117647	8.95563388235294	8.65606141176471	8.66886764705882	8.55127670588235	8.56068282352941	8.51572091176471	8.44860029411765	8.72765185294118
AIFM3	7.46902029411765	7.76224588235294	6.96031991176471	8.09152108823529	8.30792482352941	9.03233844117647	8.39330552941176	9.52032041176471	8.36328288235294	8.63871779411765	8.42540994117647	8.15804452941176	6.65894080882353	8.65830270588235	8.73319882352941	8.84000391176471	8.91113764705882	7.12325458823529	8.14340758823529	8.10692085294118	7.02408602941177	7.74306307352941	6.12355011764706	8.02120044117647	8.34122373529412	7.42665305882353	6.33961555882353	6.94678476470588	8.11248829411765	8.29045338235294	8.01062908823529	6.06417870588235	7.13220917647059	7.32727232352941
AIG1	7.67800988235294	6.16513455882353	6.800271	6.15132241176471	6.40237873529412	5.85955229411765	6.23816952941176	6.07607314705882	6.17572335294118	6.188575	6.06762458823529	6.24356785294118	6.41977941176471	6.26748726470588	6.15701997058824	6.23162708823529	6.09797991176471	5.89620923529412	6.02390852941176	6.20949861764706	6.10167432352941	6.55774444117647	6.30127082352941	6.20654038235294	6.58060926470588	6.13969838235294	6.97040885294118	6.05998576470588	7.17659144117647	6.17664532352941	6.47483923529412	6.37665788235294	6.34117108823529	6.63104538235294
AIM1	11.0857288529412	11.0904323823529	10.9383976764706	11.0250543823529	11.1845227352941	11.2937288235294	11.0335306470588	10.9383976764706	11.259347	11.3811117941176	10.6921062647059	10.8999666176471	8.95803005882353	10.9469436470588	11.1138996176471	11.1649554117647	11.1674646764706	11.0682439411765	11.2562628823529	10.5338834117647	10.6191277352941	10.8951635	10.2865107647059	11.1552981176471	9.74233332352941	11.1795209117647	10.5564141470588	10.2432695294118	10.2657621764706	11.3115293235294	10.2269863235294	10.9185459705882	9.92164573529412	11.3791894411765
AIM1L	6.63940105882353	7.40014358823529	7.03443126470588	6.87695573529412	7.25224752941176	7.20927408823529	7.06968532352941	6.86652941176471	7.14040838235294	7.02104744117647	7.12202773529412	7.22419688235294	5.80961582352941	7.16252694117647	7.55590082352941	7.33553155882353	6.91096341176471	7.07416370588235	6.99995026470588	7.15567864705882	7.18330629411765	6.99751479411765	7.18275320588235	6.53732761764706	6.91761347058824	7.18200908823529	6.64616223529412	7.11513061764706	7.33952802941177	6.78994576470588	7.19789226470588	6.82503932352941	7.14071585294118	6.73847670588235
AIM2	6.40009658823529	6.96543508823529	6.84797644117647	6.38422735294118	7.24383573529412	6.47004647058824	6.5543495	6.70821276470588	6.82275464705882	6.65679105882353	5.91272164705882	6.50250785294118	6.70172947058824	7.63420035294118	6.71313902941176	6.13474032352941	7.20135835294118	8.94960355882353	7.39638423529412	6.17346164705882	6.53415123529412	6.84680867647059	7.42962011764706	6.89609994117647	5.81519647058824	5.11114179411765	5.74324967647059	7.96410708823529	7.37174544117647	9.12247476470588	7.62266482352941	7.02176544117647	7.08863705882353	9.03486397058824
AIMP1	10.1679014411765	9.15785323529412	9.80076038235294	9.90383538235294	10.0020669705882	9.59436102941176	9.80797244117647	10.0560726176471	9.82426935294118	9.61345867647059	9.85140773529412	9.77714311764706	9.64705194117647	9.91206491176471	9.86652414705882	9.85212405882353	9.97915767647059	9.49096702941176	9.46978152941177	9.62689920588235	9.89150591176471	9.74587458823529	9.52742991176471	9.81565202941177	9.40067073529412	9.95421570588235	9.63369655882353	9.59789076470588	10.1085300882353	9.8191690882353	10.0840722647059	9.73235752941176	9.78089661764706	9.75185564705882
AIMP2	9.79979073529412	9.42181023529412	10.0518911764706	9.25414520588235	9.45631847058823	9.58061985294118	9.37618547058823	9.35920047058823	9.25321976470588	9.40194658823529	8.80809329411765	9.17493244117647	8.27505326470588	8.75616288235294	9.55715388235294	9.51819388235294	9.46717247058823	9.27894529411765	9.20458344117647	9.08720255882353	9.27537702941176	9.50377	9.19860397058824	9.64456341176471	9.64122955882353	9.29192817647059	9.41854182352941	9.32386341176471	9.99266591176471	9.55922123529412	9.62914091176471	9.20269111764706	9.69269829411765	9.44481355882353
AIP	8.25441558823529	8.62181464705882	8.94075185294118	8.35844820588235	8.29666494117647	8.87772891176471	8.50747741176471	8.71989517647059	8.60287326470588	8.8623625	8.43363767647059	8.69048352941176	9.02364582352941	8.46889297058824	8.45103897058824	8.58832420588235	8.68925097058824	8.70994458823529	8.83909008823529	8.83601091176471	8.28381167647059	8.61984767647059	8.90180335294118	8.42083441176471	8.7051915	8.46989285294118	8.3860605	8.15039932352941	8.66276414705882	8.21495841176471	8.51846667647059	8.84529279411765	8.9221375	8.43167252941176
AIPL1	5.30533870588235	5.42748052941177	5.37336538235294	5.28429388235294	5.11102782352941	5.53784891176471	5.26144058823529	5.34193076470588	5.41164011764706	5.36828755882353	5.41682264705882	5.27974573529412	4.91684402941176	5.27153126470588	5.41050976470588	5.36712108823529	5.51988161764706	5.53972085294118	5.45678314705882	5.44098905882353	5.19685467647059	5.29498344117647	5.45502502941176	5.44489582352941	5.13029044117647	5.39923594117647	5.50398297058824	5.14722394117647	5.42678255882353	5.11835367647059	5.35361641176471	5.05336205882353	5.50143382352941	5.48063488235294
AIRE	5.76665147058824	5.75155838235294	6.12406855882353	5.92358911764706	5.85931838235294	5.72760911764706	5.78113426470588	5.91035991176471	5.81668482352941	5.515943	5.53972085294118	5.73234488235294	5.57700838235294	5.69469911764706	5.81980320588235	5.82459864705882	5.7888185	5.84987952941176	5.78408944117647	5.64679232352941	5.57629035294118	5.67687914705882	5.79367638235294	5.67923517647059	6.29407782352941	5.90792108823529	5.50942102941177	5.73518079411765	5.61987738235294	5.94488238235294	5.81871097058823	5.81871097058823	5.57700838235294	5.96316667647059
AJ011981	5.04586614705882	5.06644167647059	4.65035982352941	4.47218814705882	4.26274276470588	4.76544038235294	4.73093614705882	4.89823326470588	4.36601464705882	4.52496123529412	4.57701091176471	4.68337941176471	4.39302652941176	4.13899385294118	4.54601947058824	4.62716202941176	4.59806438235294	5.16069702941176	4.74601914705882	4.54057788235294	4.65988958823529	4.77522070588235	5.1288125	5.39436738235294	4.90549914705882	5.00973179411765	4.82607179411765	5.02620861764706	4.91684402941176	4.68485361764706	4.72212320588235	4.72288638235294	5.05653026470588	4.48130861764706
AJ420595	5.18603102941176	4.07017805882353	4.30917408823529	4.14877326470588	3.85626720588235	4.340817	4.53629273529412	3.58072364705882	4.04031082352941	5.17463026470588	4.72709614705882	4.57816885294118	4.00715670588235	4.13748132352941	4.992063	4.02418926470588	4.03815664705882	4.06523685294118	4.15114132352941	3.79714226470588	3.98640335294118	3.9248175	3.84157523529412	4.02642773529412	3.72862770588235	3.9434375	4.11920670588235	4.69836652941176	4.30438167647059	3.66433632352941	3.88985264705882	3.89256676470588	4.01112514705882	3.82337879411765
AJ606316	3.24176867647059	3.30142820588235	3.37429682352941	3.17137511764706	3.48358826470588	3.21722014705882	3.35691505882353	3.54050279411765	3.41597047058824	3.4911715	3.41654185294118	3.57922976470588	3.64688955882353	3.52562620588235	3.37329223529412	3.32800579411765	3.67718888235294	3.48262041176471	3.44120955882353	3.42726047058824	3.50932208823529	3.31150738235294	3.20647397058824	3.54606816176471	3.44665702941176	3.45444147058824	3.44472317647059	3.30432152941176	3.33787038235294	3.44924991176471	3.64830405882353	3.25746879411765	3.57973761764706	3.46184261764706
AJAP1	4.36228367647059	4.38460838235294	4.34917838235294	4.37548070588235	4.37073508823529	4.57774338235294	4.68591414705882	4.36228367647059	4.51223408823529	4.43475691176471	4.39170947058824	4.36124335294118	4.38963279411765	4.37764008823529	4.47128226470588	4.44977817647059	4.65823688235294	4.65115879411765	4.38107352941176	4.34734294117647	4.40679797058824	4.401826	4.45853705882353	4.45883482352941	4.47244667647059	4.39751994117647	4.53629273529412	4.67298655882353	4.41654214705882	4.57672958823529	4.46527358823529	4.50984426470588	4.38129905882353	4.81393067647059
AJUBA	6.83699605882353	6.36777973529412	7.16499370588235	5.02121485294118	5.31308426470588	5.05734785294118	5.09179411764706	4.79114620588235	4.96661482352941	5.09534829411765	5.19746970588235	5.09566317647059	5.69089155882353	5.1582925	4.91961691176471	4.76457744117647	5.11594555882353	6.06044858823529	4.64793638235294	5.16118244117647	5.68670979411765	6.21562811764706	6.64916626470588	6.69961926470588	6.98315626470588	7.30512832352941	7.33384202941176	8.23216058823529	6.63327344117647	6.90160167647059	7.94054423529412	7.71914032352941	6.57434747058824	7.48246026470588
AK000798	5.02443885294118	4.01593144117647	4.20554125	4.36912108823529	4.45989814705882	4.32759247058824	3.98543917647059	4.10596641176471	4.26356245588235	4.78150223529412	4.58856932352941	4.22242282352941	4.29771758823529	4.34181370588235	4.52550232352941	4.70306241176471	4.26570288235294	4.41579741176471	4.10645091176471	3.83858382352941	4.24327485294118	4.25003785294118	4.38748382352941	3.95893029411765	4.11892364705882	4.09467135294118	4.16603497058824	4.36474288235294	4.17213973529412	4.5513995	4.67391032352941	4.17488047058823	4.25912455882353	4.20738032352941
AK021537	4.53033902941176	4.51355691176471	4.51179594117647	4.29886161764706	4.340817	4.60706691176471	4.30686779411765	4.65086423529412	4.63827752941176	4.18837111764706	4.38340326470588	4.39170947058824	4.83348558823529	4.534427	4.51067179411765	4.59746788235294	4.49443594117647	4.46527358823529	4.48745641176471	4.49963144117647	4.61845720588235	4.75033270588235	4.85169055882353	4.54946326470588	4.85058702941176	4.95715067647059	4.39192820588235	4.52723902941176	4.54133344117647	4.49024797058824	4.48909414705882	4.6102625	4.48770355882353	4.64488467647059
AK021804	4.49608541176471	4.32309335294118	4.92511238235294	6.68518558823529	4.34858117647059	4.14030644117647	5.70900894117647	4.19548429411765	4.145736	4.94701482352941	6.15088479411765	5.81799458823529	8.25317497058824	4.82051570588235	4.79453976470588	4.47356264705882	4.71366564705882	5.08963329411765	5.02721	5.73739735294118	5.22055347058824	4.51179594117647	4.073073	4.03920114705882	4.47572782352941	3.96218814705882	4.54337744117647	4.87266608823529	4.17951070588235	4.28990944117647	4.50632917647059	5.14294229411765	4.49608541176471	4.28789773529412
AK021933	4.34760635294118	4.20314876470588	4.843322	4.43202282352941	4.77755411764706	4.08196111764706	4.23029082352941	4.79855294117647	4.04211652941177	4.58342341176471	4.31103408823529	4.58521852941176	4.2796255	4.48567570588235	4.30386685294118	3.99169508823529	4.03290761764706	4.25775820588235	4.1555545	4.22104220588235	4.35630864705882	4.44926411764706	4.33308179411765	4.58342341176471	4.81271529411765	4.40296544117647	4.93034823529412	5.26729585294118	5.03870732352941	4.89074014705882	4.49494752941176	4.47997567647059	3.99215252941176	4.40629502941176
AK021977	4.64938502941177	4.68855652941176	4.35567123529412	4.55523247058824	4.28967764705882	4.41234735294118	4.31395375	4.26833552941176	4.40270797058824	4.88029082352941	4.3565465	4.65063876470588	5.10406879411765	4.21689844117647	4.56294970588235	4.34301014705882	4.57578967647059	4.43536898529412	4.44626326470588	4.19890717647059	4.42037905882353	5.03870732352941	4.57603538235294	4.39420914705882	4.13573517647059	4.63156191176471	4.35838491176471	4.60021770588235	4.51869161764706	4.45386041176471	4.44024514705882	4.52372902941176	4.15141829411765	4.38147802941177
AK022030	9.751157	9.57445555882353	9.64053032352941	9.93810561764706	10.0813666764706	9.53098052941177	9.96294747058823	9.13942547058824	9.83947505882353	9.71002979411765	10.1249855	10.0928925588235	10.7472792058824	10.181551	9.70328402941176	9.74508329411765	9.44632697058823	9.30489108823529	9.80975008823529	10.1485070588235	9.68827811764706	9.39630808823529	9.75589211764706	9.79258176470588	9.4068845	9.74658267647059	9.89913029411765	9.73786452941176	9.56220697058824	9.599246	9.12341679411765	9.73182294117647	9.75994282352941	9.51283091176471
AK022793	6.38700102941176	5.80625288235294	6.00830476470588	6.40931844117647	6.91556708823529	6.11932176470588	6.09450791176471	6.49316829411765	6.06865597058824	6.13496355882353	5.65355323529412	5.79367638235294	5.39612847058824	6.37766358823529	6.08735058823529	6.58357622058824	6.35867020588235	5.50281105882353	5.74497794117647	5.35918335294118	5.84775014705882	5.88025538235294	4.99321017647059	5.73378102941176	6.35006214705882	6.28643138235294	6.98340638235294	5.78322847058824	5.74745885294118	6.07670244117647	7.21484532352941	5.28380144117647	5.98439544117647	5.80305155882353
AK023627	6.27750314705882	4.95771361764706	6.13941164705882	5.40866923529412	5.18386055882353	4.38689452941176	4.84054694117647	4.82509326470588	4.76128976470588	4.61070317647059	5.32285897058824	5.35186155882353	4.26700735294118	5.48919002941176	4.88257544117647	4.55545623529412	4.98646729411765	4.71784594117647	4.28471197058824	4.52188270588235	5.28414657352941	4.67083533823529	4.19869273529412	5.27042589705882	5.40049135294118	5.33214691176471	4.89651232352941	5.71660723529412	5.46255461764706	4.79326988235294	5.84824594117647	4.28862741176471	4.06341805882353	4.78456485294118
AK024119	5.82543379411765	6.29848979411765	6.27300479411765	5.79764091176471	5.61430923529412	6.67357705882353	5.88577161764706	6.05046220588235	6.19902161764706	6.11755195588235	5.81256355882353	5.88712535294118	5.78281211764706	5.66209502941176	5.87422429411765	6.08365008823529	5.91646967647059	6.19873444117647	5.87035623529412	5.94998588235294	5.99202532352941	6.01279282352941	5.87763317647059	6.02959938235294	6.30900958823529	6.11482055882353	5.716025	6.05592855882353	5.81256355882353	6.04484064705882	5.66934341176471	5.91689441176471	5.71482267647059	5.83040945588235
AK024134	4.40510255882353	4.41313267647059	4.14899108823529	4.21293167647059	4.22488347058824	4.32255261764706	4.22873741176471	4.12836591176471	4.13748132352941	4.32018617647059	4.15433379411765	4.28853170588235	4.11360002941176	4.24980626470588	4.50154052941176	4.14631045588235	4.26239676470588	4.28350864705882	4.62380942647059	4.10141570588235	4.00499182352941	4.14103579411765	4.16769394117647	4.42542585294118	4.185074	3.86776335294118	4.16935335294118	4.34276817647059	4.39732182352941	4.00806232352941	4.09169467647059	4.15141829411765	4.06491994117647	4.21841302941176
AK024242	3.02060679411765	3.04369191176471	3.01172552941176	2.94088017647059	3.04369191176471	3.23194611764706	3.20002338235294	3.066063	3.115892	3.23255964705882	3.13974182352941	3.05769717647059	3.01642008823529	3.12262852941176	3.30252564705882	3.13541423529412	3.24868438235294	3.09501602941176	3.0404715	3.14312497058824	3.06361608823529	3.09274832352941	3.24330905882353	3.28982536764706	3.07633555882353	3.09501602941176	3.09951076470588	3.22495185294118	3.03475644117647	3.10198079411765	3.17223129411765	2.87510308823529	3.21374579411765	3.24176867647059
AK024936	3.44441847058824	3.77816370588235	3.39078505882353	3.58028670588235	3.49731105882353	3.42495788235294	3.46640652941176	3.51064	3.44322661764706	3.50812470588235	3.30375897058824	3.60104061764706	3.26821758823529	3.36273352941176	3.57234752941176	3.72808623529412	3.39973114705882	3.51799882352941	3.61954288235294	3.28163423529412	3.29794870588235	3.57589126470588	3.423594	3.21783579411765	3.35322097058824	3.78647952941176	3.25625388235294	3.28956244117647	3.22495185294118	3.33275194117647	3.50626752941176	3.34712811764706	3.37014552941176	3.50295188235294
AK025117	7.23018155882353	7.19253994117647	6.40163485294118	7.23642320588235	7.466494	6.99427094117647	7.31055197058823	7.36369738235294	7.62716164705882	7.16941394117647	7.21717641176471	7.20657082352941	7.82053502941177	7.18200908823529	7.34124994117647	7.76756373529412	7.55590082352941	7.29361788235294	6.80338782352941	6.72826979411765	7.56672576470588	7.17626070588235	7.45924047058824	7.16795902941176	7.12394191176471	8.05558497058824	8.11954288235294	7.521573	7.05977117647059	7.82336791176471	7.72141694117647	7.5575905	7.22601379411765	7.67334420588235
AK025288	6.67302979411765	6.79700608823529	6.3493215	6.73531314705882	6.28668176470588	6.2982155	6.33292535294118	6.23283358823529	5.81360073529412	7.60486988235294	6.67602279411765	6.55933011764706	6.82474314705882	5.13939035294118	7.67960408823529	7.3028395	6.52224252941176	6.82531014705882	6.22126332352941	5.62240447058824	6.83803282352941	6.56476735294118	6.38589529411765	5.66377602941176	7.41848055882353	5.71328020588235	5.90816655882353	7.35823823529412	6.36902917647059	5.74984314705882	6.10402717647059	6.87330057352941	5.93424591176471	5.7768245
AK025975	5.13368629411765	5.46506694117647	5.47056423529412	5.32466791176471	5.5968055	5.38442855882353	5.43050917647059	5.51988161764706	5.66134479411765	5.00748817647059	5.11572685294118	5.33055579411765	5.24462526470588	5.67292464705882	5.35667864705882	5.79652576470588	6.06111614705882	5.14971235294118	5.56018855882353	5.25548744117647	5.25904885294118	5.19502661764706	5.08249211764706	7.0053365	5.36937988235294	6.56735970588235	6.01832973529412	6.72703326470588	4.65164973529412	7.50248517647059	5.1069495	4.89511555882353	5.24599114705882	6.27617185294118
AK026714	6.20437061764706	5.89117429411765	5.80961582352941	5.42799811764706	5.04181591176471	5.22257347058824	5.3530815	4.93578305882353	4.85391739705882	6.89959605882353	5.48229905882353	5.45122535294118	6.10945538235294	4.82798247058824	6.86713197058824	5.53995273529412	5.60125723529412	6.77202773529412	5.32810926470588	4.57633408823529	5.634673	5.14469932352941	5.67615911764706	5.16834741176471	5.52776470588235	4.8598705	5.1454665	7.54834391176471	5.62045720588235	4.77777764705882	5.95455379411765	5.87811258823529	5.1425515	5.76931341176471
AK026905	5.50617394117647	5.91834820588235	5.61876144117647	5.41528967647059	5.14572317647059	5.1454665	5.27898097058824	5.04158782352941	5.34170079411765	5.27839185294118	5.30682902941177	5.33238811764706	5.08708264705882	5.07251941176471	5.66800020588235	5.534738	5.62615026470588	5.16686873529412	5.57896383823529	5.01700870588235	5.73758070588235	5.47475035294118	5.57240558823529	5.38470702941176	4.74619605882353	5.34942844117647	4.92897876470588	5.27387991176471	5.46355211764706	4.84414785294118	5.11657114705882	4.94064764705882	5.452218	5.33188564705882
AK054708	4.60438264705882	4.42673755882353	4.63746929411765	4.47665447058823	4.534427	4.58389414705882	4.46645	4.68788688235294	4.50290094117647	4.48629382352941	4.46691788235294	4.44977817647059	4.3947525	4.45853705882353	4.49726720588235	4.41532114705882	4.43245261764706	4.44895229411765	4.56377635294118	4.28872311764706	4.35035682352941	4.63323967647059	5.17645314705882	4.55915970588235	4.64053732352941	4.64340102941176	4.50320138235294	4.33621908823529	4.58156579411765	4.50796438235294	4.57603538235294	4.98069694117647	4.65294214705882	4.61764688235294
AK054988	3.61660829411765	3.64304717647059	3.97238761764706	3.65810385294118	3.846573	3.79595238235294	3.87109032352941	3.85078914705882	3.79247673529412	4.02003247058824	3.846573	3.93800205882353	3.75380076470588	3.78423014705882	3.81306797058824	3.85584017647059	3.88652511764706	3.94203688235294	3.74086261764706	3.85324817647059	3.75694544117647	3.72037011764706	3.7713165	3.80056711764706	3.69999670588235	4.31127835294118	3.86749835294118	3.71107773529412	3.7778415	3.65371597058824	3.75432079411765	3.83486185294118	3.76734608823529	3.72037011764706
AK055055	3.62571788235294	3.54248129411765	3.69208997058824	3.55796426470588	3.74142355882353	3.67010235294118	3.72479514705882	3.41824220588235	3.86956291176471	3.71135173529412	3.59855214705882	3.68741173529412	3.55292902941176	3.68975120588235	3.58121532352941	3.59429979411765	3.5280615	3.55887626470588	3.5468195	3.55158241176471	3.68952161764706	3.73188038235294	3.56781664705882	3.57028602941176	3.74671488235294	3.65577694117647	3.77346282352941	3.48387267647059	3.66902695588235	3.68316173529412	3.59222770588235	3.87258632352941	3.52002255882353	3.59640988235294
AK055458	4.68134858823529	4.56559182352941	4.64663047058824	4.39035544117647	4.29274964705882	4.79543752941176	4.41690470588235	4.30236594117647	4.31906626470588	4.32521441176471	4.55267894117647	4.55065870588235	4.34004523529412	4.43912388235294	4.50580173529412	4.67648108823529	4.63323967647059	4.34276817647059	4.75747326470588	4.33975091176471	4.28545085294118	4.70355	4.59391832352941	4.55774388235294	4.47400267647059	4.24574470588235	4.26239676470588	4.52046291176471	4.73511126470588	4.45240241176471	4.42747847058824	4.37073508823529	4.42598979411765	4.48417752941176
AK055910	4.93057879411765	4.09342120588235	4.13899385294118	4.340817	4.52760920588235	4.00428994117647	4.53652638235294	4.11471470588235	4.11214632352941	4.30573225	4.34645338235294	4.28005679411765	4.07952608823529	4.29122579411765	4.43126897058823	4.27694205882353	4.32929844117647	4.59142935294118	4.06247541176471	4.16477511764706	4.23822773529412	4.19413282352941	3.95146141176471	4.46237785294118	4.24407411764706	4.24407411764706	4.28527535294118	4.28371614705882	4.13977761764706	3.93616947058824	4.34252173529412	4.16692367647059	4.23611470588235	3.90528179411765
AK055981	7.49877441176471	6.31819091176471	6.55541879411765	8.29516161764706	7.14186444117647	7.3358625	8.29116570588235	7.08423729411765	7.26853532352941	7.50055908823529	8.46618397058823	7.80600405882353	9.11813661764706	7.89494282352941	7.25718826470588	7.44470802941176	6.98403332352941	6.94464052941176	7.76454570588235	8.94276797058824	7.80673379411765	6.69392561764706	6.03554323529412	6.95574361764706	7.61369732352941	6.91235647058823	6.97788597058824	6.64616223529412	6.51949397058824	6.87197397058824	6.42295638235294	6.79999770588235	6.94283614705882	7.70394288235294
AK056098	6.11482055882353	6.54397323529412	6.68087226470588	5.90111947058824	5.54195008823529	6.08209388235294	5.30682902941177	5.88874538235294	5.87592182352941	5.84479211764706	5.66639911764706	5.99319582352941	5.46587223529412	5.68027755882353	6.09887694117647	6.0327565	5.77522744117647	5.94477439705882	6.09681867647059	5.69896664705882	6.26591111764706	6.32945308823529	6.09293832352941	6.07391241176471	6.06504041176471	6.61638035294118	5.99876094117647	6.31881073529412	6.35663679411765	6.33747505882353	6.28735514705882	6.04195697058824	6.37146026470588	5.97932052941176
AK056982	4.83504294117647	4.66212935294118	4.66929185294118	4.61923673529412	4.75373888235294	4.61226152941176	4.54057788235294	4.62608502941176	4.69836652941176	4.6785685	4.63934935294118	4.526173	4.9679755	4.67648108823529	4.53007479411765	4.67320473529412	4.35159679411765	4.37426408823529	4.57142438235294	4.51269802941176	4.58211094117647	4.925655	4.93337541176471	4.50580173529412	4.73808738235294	4.68855652941176	4.57293320588235	4.66722635294118	4.37953461764706	4.67216591176471	4.7262765	4.48448576470588	4.55646926470588	4.6120515
AK057259	7.53529663235294	8.60287326470588	8.00272867647059	8.56882732352941	8.89769273529412	9.27894529411765	8.53572782352941	8.30378797058824	9.12532817647059	8.73920220588235	8.63395085294118	8.51008961764706	6.02549897058824	8.46170452941177	8.95749567647059	8.66061935294118	8.76523185294118	7.2151335	9.26632173529412	8.57657858823529	8.73218505882353	8.7194075	6.02341120588235	6.98783608823529	7.21457179411765	7.32481005882353	4.95771361764706	7.43931197058824	8.38900179411765	7.03862982352941	6.88316058823529	6.02959938235294	7.38483255882353	4.98646729411765
AK057554	3.44924991176471	3.48453476470588	3.54858694117647	3.48563941176471	3.51736023529412	3.51166691176471	3.36820508823529	3.71716026470588	3.49438705882353	3.49378891176471	3.61979273529412	3.62733014705882	3.40918370588235	3.52066623529412	3.56441529411765	3.46847944117647	3.59608841176471	3.30375897058824	3.60299120588235	3.52748932352941	3.44322661764706	3.6085895	3.54131447058824	3.53914058823529	3.48595814705882	3.35853791176471	3.53459758823529	3.50324914705882	3.53597179411765	3.44023908823529	3.45288155882353	3.41884538235294	3.59730552941176	3.65090305882353
AK057657	10.3643770294118	10.2167288823529	9.41812461764706	10.227943	10.2091333823529	10.1917749117647	10.5871398529412	9.70200717647059	10.4082609117647	10.0690514705882	10.3687225	10.3243557058824	11.0335306470588	10.2555184705882	10.5779526176471	10.3131247647059	10.4241151764706	10.3263227352941	10.212511	10.2285952941176	10.1799007941176	10.0541646176471	9.89667735294118	9.7633615	9.72593914705882	10.1345939117647	10.1885688235294	10.4792092941176	9.83524838235294	10.1052394411765	9.85212405882353	10.3207325	9.45168758823529	9.95113329411765
AK057978	6.18214905882353	5.32309770588235	5.85193073529412	5.44279844117647	4.97726273529412	4.94557582352941	5.37995535294118	4.80071355882353	4.98597079411765	5.41260494117647	5.45962988235294	5.55794779411765	5.07991761764706	4.81334255882353	5.92332088235294	5.22363291176471	4.84237164705882	5.02976797058824	4.57092979411765	4.55116502941176	5.07336135294118	4.96889135294118	5.36556064705882	5.03720314705882	5.25930279411765	5.45962988235294	5.07967047058824	5.49508067647059	5.33169652941177	4.99415323529412	5.8248655	5.28025217647059	5.55794779411765	4.99640711764706
AK074476	5.43094082352941	4.89479226470588	4.94557582352941	5.11885044117647	4.93138485294118	5.12578188235294	5.02620861764706	4.78809747058824	5.06930252941176	4.91078597058824	5.18127820588235	5.0023815	5.18883217647059	5.04266902941176	4.85931444117647	4.90696741176471	5.08377935294118	4.67779376470588	4.86355226470588	4.843322	4.9916295	5.14273217647059	4.87266608823529	5.51371570588235	5.00136655882353	5.21649182352941	5.02944094117647	5.20781194117647	4.98870761764706	5.22801435294118	5.55366461764706	4.84493102941176	4.9826115	4.91769226470588
AK090844	6.52625252941176	6.03798220588235	6.24037255882353	5.41682264705882	5.39126088235294	6.18671941176471	5.77290919117647	4.87082038235294	5.23791955882353	6.32488285294118	5.5525365	6.02549897058824	5.84459138235294	5.168611	5.95059405882353	6.15968405882353	5.31816920588235	5.84847520588235	5.82639805882353	5.02767158823529	5.55647805882353	6.55860273529412	6.60811567647059	5.58591620588235	5.29600105882353	5.24015620588235	5.32899511764706	6.3356915	6.12433582352941	5.23382567647059	5.62916664705882	5.65102473529412	5.71632379411765	5.31923779411765
AK091028	5.16474085294118	5.10053852941176	4.76294741176471	4.59062594117647	4.93089997058824	4.92241105882353	4.77496038235294	4.95623161764706	4.79585261764706	4.86060394117647	4.53699188235294	5.01485232352941	4.79770105882353	4.46504347058824	5.03057691176471	4.86242855882353	4.39570529411765	4.43942097058824	4.85696358823529	4.50290094117647	4.5620675	4.64488467647059	4.93855344117647	5.27219858823529	4.93740429411765	4.88668494117647	4.75675329411765	4.29274964705882	4.8492545	4.55451397058824	4.61353423529412	4.67960691176471	4.72787605882353	4.87295294117647
AK091729	5.11636297058824	4.83523426470588	5.16016844117647	4.50704308823529	4.73723276470588	4.56943832352941	4.64405752941176	4.76738576470588	4.55475761764706	4.40810094117647	4.657806	4.78840847058824	4.38510961764706	4.39139511764706	4.72261729411765	4.67575047058824	4.67247097058824	4.32591082352941	4.6223385	4.37595414705882	4.73036382352941	4.87767358823529	4.41532114705882	4.68731967647059	4.86798305882353	4.55355479411765	4.42102555882353	5.04810808823529	4.69153120588235	4.42183135294118	4.69026829411765	4.42747847058824	4.88510632352941	4.61070317647059
AK093205	3.25885658823529	3.10920991176471	3.09649905882353	3.10198079411765	3.27587402941176	3.10037535294118	3.16958814705882	3.39434717647059	3.05516270588235	3.13608947058824	3.11038288235294	3.174106	3.066063	3.23346364705882	3.16624776470588	3.06852897058824	3.17994641176471	3.24701458823529	3.26821758823529	3.16461611764706	3.03475644117647	3.24552882352941	3.39141520588235	3.25746879411765	3.21109255882353	3.20647397058824	3.07378117647059	3.17492020588235	3.24552882352941	3.11441782352941	3.17994641176471	3.08551738235294	3.04988676470588	3.22774861764706
AK093256	3.47468711764706	3.50461488235294	3.18879329411765	3.36600397058824	3.28085323529412	3.30822164705882	3.34241135294118	3.33023594117647	3.32312108823529	3.49999852941176	3.27366976470588	3.43313279411765	3.40787526470588	3.22064029411765	3.29115064705882	3.38143714705882	3.35198447058824	3.28956244117647	3.25625388235294	3.23876744117647	3.30478805882353	3.32416779411765	3.40918370588235	3.41399420588235	3.29374811764706	3.3576995	3.394684	3.37930264705882	3.36792497058824	3.33500641176471	3.38432441176471	3.32703205882353	3.42926858823529	3.262248
AK093301	3.54835773529412	3.51930314705882	3.49977167647059	3.68607382352941	3.65665158823529	3.63417138235294	3.59381355882353	3.57298285294118	3.57753502941176	3.50061482352941	3.54967826470588	3.48876311764706	3.54163641176471	3.62943761764706	3.58661935294118	3.49731105882353	3.42726047058824	3.35287076470588	3.51166691176471	3.52513679411765	3.55590638235294	3.59669682352941	3.54967826470588	3.42642514705882	3.53175108823529	3.61954288235294	3.56360535294118	3.54594017647059	3.48235732352941	3.45810135294118	3.45707079411765	3.54195376470588	3.56280067647059	3.62680976470588
AK093356	5.87686144117647	5.50032213235294	5.85602138235294	6.23042358823529	6.48021020588235	5.856475	6.07694311764706	6.57526926470588	6.31630182352941	6.57943355882353	6.29634467647059	6.34572747058824	6.13941164705882	6.29315802941176	5.95106876470588	6.21505360294118	6.20007370588235	6.09139202941176	6.12916917647059	6.14450638235294	6.52142147058824	6.18361891176471	5.92624623529412	6.10434647058824	5.96236994117647	6.09501235294118	5.78827864705882	6.12305997058824	6.35608405882353	6.16233647058823	6.26533414705882	5.534306	5.87081455882353	5.74548270588235
AK093362	4.145736	3.88122302941176	5.39612847058824	3.64917976470588	4.07257861764706	3.95712805882353	3.79871202941176	3.8748545	3.69728885294118	3.87385944117647	3.70889358823529	3.87764723529412	3.63525322058824	3.61035502941176	3.73165182352941	4.02003247058824	3.79565038235294	3.9458295	3.65156302941176	3.79906317647059	3.79265979411765	4.03074604411765	3.97660285294118	3.81306797058824	3.68262158823529	3.67847367647059	4.03210585294118	3.73692023529412	3.89467326470588	3.74865835294118	3.78525720588235	3.77816370588235	3.66408367647059	3.74418908823529
AK093370	3.61443964705882	3.53080720588235	3.56550847058824	3.84123026470588	3.49638020588235	3.52318070588235	3.54515982352941	3.47070614705882	3.71484726470588	3.55320073529412	3.44576720588235	3.43479629411765	3.40831176470588	3.50875623529412	3.51571552941176	3.50493861764706	3.40644652941176	3.37014552941176	3.35955264705882	3.37051729411765	3.53358485294118	4.04733226470588	3.48563941176471	3.57341761764706	3.60299120588235	3.88748461764706	3.71633502941176	3.60237561764706	3.53384985294118	3.58412135294118	3.42471532352941	3.51330988235294	3.48843676470588	3.28568611764706
AK094644	4.02538344117647	4.00793461764706	3.70509120588235	3.89193697058824	3.65920297058824	3.73086373529412	4.23690379411765	3.86393785294118	3.89427894117647	4.01778505882353	3.96467347058824	3.69024394117647	3.91643623529412	3.70585547058824	4.05857273529412	3.9655515	3.74805785294118	3.83155247058824	3.96467347058824	3.85584017647059	3.86265767647059	3.97148720588235	4.400027	3.79366164705882	3.73309902941176	3.58557623529412	4.00453105882353	3.83349944117647	4.18309438235294	4.02489423529412	3.70509120588235	3.70389182352941	3.61901717647059	3.79319244117647
AK094733	4.25140697058824	4.27011205882353	4.09535967647059	4.17903923529412	4.10746832352941	4.40768488235294	4.36254044117647	4.13871452941176	4.14210688235294	4.09268482352941	4.12972	4.19714620588235	4.36581452941176	4.23083614705882	4.30802919117647	4.1400825	4.00351194117647	4.1705395	4.14226852941176	4.32224979411765	4.17088261764706	4.16957420588235	4.31835461764706	4.37687923529412	4.14252520588235	4.11261641176471	4.07776679411765	4.26356245588235	4.25299926470588	4.15415461764706	4.51992376470588	4.09687902941176	4.37073508823529	3.93039611764706
AK096159	3.51799882352941	3.65860588235294	3.72904805882353	3.55913788235294	3.50461488235294	3.46678602941176	3.95536447058824	3.27366976470588	3.31095214705882	3.54228402941176	3.56076820588235	3.54050279411765	3.73551735294118	3.61267476470588	3.20647397058824	3.58185541176471	3.68036947058824	3.49411029411765	3.58435552941176	3.60328276470588	3.51353044117647	3.74976261764706	3.95712805882353	3.54421470588235	3.50404126470588	3.57812666176471	3.70409158823529	3.38432441176471	3.62756482352941	3.52066623529412	3.33835391176471	3.43937823529412	3.49840326470588	3.43610823529412
AK096335	4.05441961764706	4.04077276470588	3.83403864705882	4.24875735294118	4.01778505882353	4.09658564705882	4.14030644117647	3.89034652941176	3.93500805882353	4.10564832352941	4.161708	4.17694917647059	4.75276194117647	4.14551635294118	4.18640205882353	4.13795661764706	4.09342120588235	4.4137795	4.10141570588235	4.09508558823529	4.15458323529412	4.57871997058824	4.16030217647059	4.51408405882353	4.19714620588235	4.12348858823529	4.27477626470588	3.9653805	4.01706547058824	4.09125367647059	4.3004665	4.23491929411765	4.27609858823529	4.22376223529412
AK096592	4.30364926470588	4.45240241176471	4.47870082352941	4.88029082352941	4.34549920588235	4.23541747058824	4.70257320588235	4.28777116176471	4.73942079411765	4.63078041176471	4.75008373529412	4.77264058823529	4.45386041176471	4.34368991176471	4.93089997058824	4.76614870588235	4.55432382352941	4.44221297058824	4.38129905882353	4.40270797058824	4.82607179411765	4.41690470588235	4.152509	4.63549697058824	4.26045038235294	4.65900123529412	4.12311635294118	4.91661047058824	4.17767882352941	4.48290038235294	4.22294067647059	3.98672167647059	4.14421182352941	4.34581138235294
AK096803	6.06762458823529	6.33323329411765	5.88743391176471	6.01099020588235	6.28263147058824	6.54099452941176	6.41764294117647	5.60972541176471	5.94032652941176	5.85110888235294	5.97118017647059	6.13861805882353	5.73403673529412	5.83407323529412	5.86229785294118	6.05842735294118	6.18384802941176	5.63138679411765	6.42725455882353	6.33278673529412	5.82059997058824	6.37479564705882	6.57002229411765	6.08178870588235	5.71660723529412	6.007295	5.97294608823529	5.86229785294118	6.1528955	5.75430394117647	5.88471720588235	6.13688545588235	5.55667602941176	5.86439776470588
AK097119	3.83040008823529	3.96660688235294	3.4589905	3.98188735294118	3.89607755882353	3.60104061764706	3.8455635	3.76338223529412	3.53242558823529	3.86833929411765	3.90414285294118	3.94052794117647	4.12399482352941	3.82982341176471	3.49318976470588	3.90572147058824	3.79933555882353	3.81706841176471	3.85187782352941	3.5809575	3.79247673529412	3.73821082352941	3.59753288235294	3.50404126470588	3.59167179411765	3.75961870588235	4.00156935294118	4.55596905882353	3.73337570588235	3.86104182352941	3.92959141176471	3.85584017647059	4.11636802941177	3.83744611764706
AK097242	3.45991135294118	3.47288461764706	3.48430358823529	3.59429979411765	3.33835391176471	3.54195376470588	3.44322661764706	3.63417138235294	3.59034817647059	3.36140405882353	3.34712811764706	3.61443964705882	3.58661935294118	3.48295776470588	3.61979273529412	3.56189105882353	3.77948035294118	3.55172241176471	3.63241555882353	3.52264505882353	3.43004761764706	3.81282047058824	3.78071902941176	3.49889657352941	3.56387652941176	3.55094194117647	3.48161347058824	3.47354173529412	3.49519205882353	3.47581841176471	3.48387267647059	3.52995535294118	3.48945852941176	3.50597302941176
AK097370	4.76271373529412	4.71644497058824	4.95270394117647	4.44779394117647	4.41285852941177	4.55334202941176	4.61595076470588	4.83999152941176	4.67036517647059	4.44317067647059	4.73437488235294	4.96838976470588	4.85579920588235	4.74895594117647	4.55334202941176	4.66502676470588	4.56925308823529	4.69153120588235	4.68276941176471	4.90549914705882	4.87867302941176	4.45132670588235	4.83348558823529	4.79189258823529	4.61324523529412	4.88153926470588	4.53759726470588	4.81040232352941	5.16281770588235	4.80252867647059	4.68325914705882	4.82332388235294	4.99895229411765	4.77496038235294
AK097453	4.53948102941176	4.74048982352941	4.68386144117647	4.88094288235294	4.91224726470588	5.1582925	4.98340388235294	4.52401364705882	4.62924055882353	5.29446144117647	4.43357420588235	4.65752391176471	4.76990385294118	4.70306241176471	5.03622067647059	5.0478445	4.6918245	4.94278944117647	5.11477958823529	4.62996691176471	4.62608502941176	4.74371638235294	4.72020485294118	4.86228461764706	4.37130620588235	4.57828829411765	4.53211720588235	4.44676035294118	4.71414561764706	4.59973685294118	4.66985623529412	4.85402688235294	4.65164973529412	4.85758385294118
AK097836	3.70460023529412	3.32160767647059	3.64284129411765	3.68537541176471	3.42161679411765	3.59561867647059	3.72928558823529	3.85990873529412	3.86265767647059	3.62628764705882	3.48999514705882	3.6122385	3.691294	3.61928720588235	3.67087652941176	3.87692532352941	3.42450277941176	3.63892791176471	3.53729011764706	3.51966052941176	3.66381302941176	3.82423841176471	3.48009769117647	3.47673441176471	3.51667891176471	3.63839632352941	3.68162773529412	3.74167688235294	3.66055629411765	3.79202064705882	3.81595391176471	3.48509826470588	3.36820508823529	3.67874302941176
AK098263	3.18804132352941	3.32107026470588	3.23346364705882	3.22907141176471	3.30252564705882	3.41003317647059	3.37175614705882	3.47007105882353	3.14312497058824	3.46720067647059	3.48248886764706	3.36973164705882	3.20122413235294	3.38640461764706	3.23812382352941	3.05769717647059	3.14467294117647	3.37131105882353	3.43870020588235	3.34927391176471	3.31700332352941	3.37429682352941	3.33575776470588	3.01642008823529	3.49490544117647	3.15835264705882	3.115892	3.25746879411765	3.37175614705882	3.33416276470588	3.42282752941176	3.09274832352941	3.23654752941176	3.24260655882353
AK1	8.29116570588235	7.79578297058824	7.47837376470588	7.90831129411765	7.66439108823529	8.313336	8.37261641176471	8.11881052941176	7.91182526470588	9.16625911764706	8.47710214705882	7.81442955882353	8.21219767647059	7.97002847058824	8.79501379411765	9.14797752941177	7.67595497058824	8.66227635294118	7.89938697058824	8.19434552941176	7.93406241176471	7.63021508823529	8.50178055882353	8.70621561764706	8.01265629411765	7.61236561764706	8.63661844117647	8.51572091176471	7.46183158823529	8.38256179411765	8.41472364705882	8.29228244117647	7.945987	7.88130102941176
AK123826	5.54389002941176	5.44406517647059	5.34849885294118	5.21096444117647	5.36802673529412	5.52962411764706	5.72635314705882	5.35468564705882	5.54943379411765	5.41735223529412	5.35089908823529	5.61523123529412	5.35997302941176	5.47921452941176	5.67316355882353	5.75992814705882	5.45456644117647	5.47395585294118	5.53340141176471	5.33630776470588	5.50683526470588	5.58743926470588	5.52470344117647	5.38877817647059	5.56583532352941	5.26632211764706	5.51119744117647	5.45385620588235	5.63068344117647	5.71740291176471	5.52962411764706	5.42951255882353	5.48997047058824	5.36990632352941
AK125860	5.05996102941176	5.37011635294118	5.17391091176471	5.39181305882353	5.505204	5.76961288235294	5.30753007352941	5.31337882352941	5.27189708823529	4.83540029411765	4.9180075	5.03916888235294	4.65086423529412	5.17013958823529	5.16686873529412	5.39612847058824	5.25596423529412	5.16499061764706	5.39564223529412	5.0624965	5.13802802941176	5.29600105882353	5.34497117647059	5.40299011764706	5.39322111764706	5.00038685294118	5.18100835294118	5.06467341176471	5.1715955	5.26393338235294	5.06339802941176	5.01799573529412	5.17727311764706	5.43990002941176
AK126278	5.32738697058824	4.46767514705882	4.89348885294118	4.45785629411765	4.71562182352941	4.44702111764706	4.80382782352941	4.53363638235294	4.09316452941176	4.84830852941176	4.69416908823529	4.59248155882353	4.51699244117647	4.5274425	4.83711288235294	4.73808738235294	4.5745275	4.90333994117647	4.680207	4.29589105882353	4.64998285294118	4.15054435294118	5.03720314705882	4.78633838235294	4.35929705882353	4.47328335294118	4.73589135294118	4.55334202941176	4.84091647058824	4.39677747058824	4.92106902941176	4.61252979411765	4.70546894117647	4.79210255882353
AK128734	4.14785094117647	4.06247541176471	3.99267958823529	3.97763488235294	3.92566214705882	3.94075458823529	4.00428994117647	3.85397676470588	4.05674735294118	4.02114197058824	3.99453732352941	3.92546938235294	3.81354791176471	3.76338223529412	3.98692414705882	4.21321244117647	4.00428994117647	3.87197723529412	3.82698135294118	3.88631976470588	4.01085097058824	4.01673244117647	4.16261544117647	4.096138	3.96690373529412	3.90771848529412	4.05131238235294	4.29928244117647	3.92689123529412	4.31764480882353	4.45332914705882	4.29531626470588	4.34782585294118	4.13919626470588
AK130486	5.14418967647059	4.83736494117647	5.17701667647059	5.1715955	5.302191	5.35403173529412	5.1796005	5.10615797058824	5.50866638235294	5.26334388235294	5.16713597058824	5.22725852941177	4.853074	5.04555820588235	5.34028097058824	5.24572567647059	5.30168252941176	5.04534355882353	5.21929644117647	4.92625052941176	5.10432011764706	5.23055005882353	4.89772973529412	5.06140082352941	5.17391091176471	5.26311988235294	5.02767158823529	4.9671415	5.16474085294118	4.84436738235294	5.06467341176471	4.89847202941176	5.05996102941176	4.92079455882353
AK131021	4.81393067647059	4.70327370588235	4.70114632352941	4.54466529411765	4.76818973529412	4.58469747058824	4.52669308823529	4.81715982352941	4.84808135294118	4.89403120588235	4.48074570588235	4.58342341176471	4.37215976470588	4.42204041176471	4.64117208823529	4.82996385294118	4.61570102941177	4.76669973529412	5.01332958823529	4.55842832352941	4.81595814705882	4.67083533823529	5.03005985294118	4.55278105882353	4.72039305882353	4.8417945	4.71001532352941	4.66741929411765	4.38051744117647	4.62661085294118	4.60706691176471	4.77547552941176	4.75747326470588	4.52166655882353
AK2	7.90398320588235	8.03806170588235	7.81792244117647	8.41811055882353	8.49081058823529	8.48516747058824	8.32429479411765	8.55977488235294	8.42840761764706	8.42840761764706	8.04602264705882	8.14291167647059	7.57878338235294	7.9927595	8.61119661764706	8.62079088235294	8.50337811764706	8.44133438235294	8.20952958823529	8.12898002941176	8.24730444117647	7.98424514705882	8.24099602941176	8.14200076470588	8.37887132352941	8.20368114705882	8.18848608823529	8.29875858823529	8.16127017647059	8.51618670588235	8.14029432352941	8.59623038235294	8.13028373529412	8.73699526470588
AK291611	4.58694244117647	4.51384164705882	4.49918008823529	4.50775282352941	4.36687617647059	4.52323223529412	4.43175652941177	4.43809355882353	4.73387358823529	4.44171558823529	4.44829376470588	4.71999514705882	4.38362788235294	4.52550232352941	4.46020608823529	4.39139511764706	4.72341241176471	4.58664741176471	4.65697864705882	4.52242429411765	4.438941	4.59227685294118	4.37953461764706	4.45978014705882	4.47174820588235	4.88122697058824	4.66722635294118	4.68425141176471	4.58566432352941	4.6120515	4.40629502941176	4.61638341176471	4.41613097058824	4.82975785294118
AK3	11.4352607352941	11.1283704117647	11.0141677647059	11.3393555588235	11.7414999117647	11.1691378823529	11.4178245294118	11.1390663823529	11.6253698235294	11.4902929117647	11.3569663823529	11.669097	11.4470909117647	11.3299302647059	11.7217134117647	11.5296086470588	11.2329605	10.5457607352941	11.3265019705882	11.2329605	11.1214547352941	10.8541656470588	10.2928735294118	11.0112072941176	10.0112941764706	11.3190031764706	10.9469436470588	10.7425598235294	10.9910131764706	10.9707028529412	11.0378819117647	11.2958789411765	10.7866200588235	10.5270507058824
AK311120	4.08653888235294	4.42805294117647	4.02465732352941	3.88610791176471	4.03896935294118	4.1874915	4.34224817647059	3.99602844117647	4.10880461764706	4.14103579411765	3.86417541176471	3.92522479411765	3.93716182352941	4.17403676470588	4.06942202941176	3.84620280882353	4.13871452941176	3.77316144117647	4.10389682352941	3.96744894117647	3.81329588235294	3.983245	4.21033361764706	3.9248175	4.16663532352941	4.15477473529412	4.08379182352941	3.88486929411765	4.28300952941176	3.84531273529412	4.06118541176471	3.96467347058824	3.90979008823529	4.21144005882353
AK4	10.2895192941176	8.82886479411765	8.61500497058823	9.16133555882353	8.7743815	8.94276797058824	8.92018385294118	8.48738073529412	8.73359732352941	8.38762732352941	8.87730067647059	9.01579244117647	10.0637738823529	8.54673491176471	9.00832679411765	9.22294591176471	8.40407105882353	9.041266	8.645602	9.48565211764706	9.09008832352941	8.84688761764706	8.77204402941176	7.81098220588235	9.27135961764706	8.57248420588235	8.04759397058823	9.11813661764706	7.368154	8.97814808823529	7.7227145	8.84615570588235	9.48264338235294	6.556192
AK5	4.56435702941176	5.27242955882353	4.82892052941176	5.62586541176471	5.10559291176471	5.23258405882353	5.23791955882353	5.01407935294118	5.09620352941176	5.30504138235294	5.83076244117647	5.32810926470588	6.05323814705882	5.66061873529412	5.15526547058824	5.47304344117647	5.54744123529412	5.20890408823529	5.30866323529412	5.65454752941177	5.35874452941176	5.18234988235294	5.2374975	5.07777294117647	4.78055964705882	4.90068588235294	5.61572185294118	4.81793955882353	4.78722135294118	4.84725238235294	4.85380791176471	4.59746788235294	4.69836652941176	4.57323508823529
AK6	10.7828656470588	10.4554772058824	10.6699894411765	10.9010420882353	10.7022035882353	10.5257723529412	10.6521565882353	11.1845227352941	10.6043987058824	10.4060393823529	10.6623472058824	10.6368653235294	11.057947	10.6301912647059	10.5640605	10.6324993823529	10.8593860294118	10.6699894411765	10.6383452941176	10.5754476470588	10.7341958823529	10.5640605	10.7352009705882	10.7261674411765	10.7252595294118	10.8653880882353	10.8207171176471	10.8707864117647	10.0353105	11.0250543823529	10.828674	11.0167526764706	10.7632457352941	11.0759731176471
AK7	5.01616523529412	5.23174808823529	4.99667161764706	5.0993265	5.23258405882353	5.22678126470588	5.10638247058824	5.4504975	4.95597444117647	4.97886035294118	4.80664608823529	4.94278944117647	4.68325914705882	4.6431275	5.14273217647059	5.19021679411765	4.79585261764706	4.98870761764706	5.08377935294118	4.87842141176471	4.79234429411765	5.29377811764706	5.36875458823529	5.12139679411765	4.99492882352941	5.35403173529412	5.38273617647059	5.03595217647059	5.21384294117647	4.98549064705882	5.02912455882353	5.28740705882353	4.80511923529412	5.27735617647059
AK8	6.6414725	6.46299826470588	6.76785126470588	6.42393026470588	6.52758570588235	7.07156670588235	6.62171476470588	6.43977105882353	6.85466247058824	6.53303135294118	6.48650758823529	6.79061085294118	6.35741929411765	6.48690764705882	6.64719747058824	6.83376423529412	6.49658579411765	6.2982155	6.74254529411765	6.61021491176471	6.46122523529412	6.68824811764706	6.55943697058824	6.79107888235294	6.70737832352941	6.7470465	6.28313432352941	6.35502529411765	6.72730764705882	6.317725	6.09165429411765	6.47593188235294	6.49201773529412	6.52601308823529
AK9	6.09681867647059	5.13876494117647	5.34497117647059	5.1802125	5.25238870588235	4.97197597058824	4.99640711764706	5.17508044117647	5.02175064705882	5.21649182352941	5.22678126470588	5.10480905882353	5.96056229411765	5.40819020588235	5.10559291176471	5.0624965	4.95985194117647	4.94503735294118	4.83654594117647	4.99492882352941	5.13008332352941	4.81765094117647	5.05425405882353	5.14224664705882	4.99722491176471	5.38091752941176	5.89688905882353	4.99370694117647	5.12602014705882	5.401875	5.59652158823529	4.69993320588235	5.27518320588235	5.04287397058824
AKAP1	9.44521085294118	9.2137175	9.50684323529412	9.11335455882353	8.95465141176471	9.29415223529412	9.15020735294118	9.05321614705882	9.25414520588235	9.3105695	9.05379979411765	9.23044585294118	8.98126217647059	9.20400879411765	9.25469897058823	9.35628082352941	9.10063579411765	8.51255685294118	9.21065647058824	9.12795344117647	9.24018658823529	9.21836723529412	9.007396	9.72821	8.72807511764706	9.33485552941177	8.70223126470588	8.48553938235294	9.30636214705882	8.90370091176471	8.92889347058824	8.87030476470588	8.96188394117647	8.81047076470588
AKAP10	6.62319602941176	5.90843252941176	6.10107417647059	6.11881326470588	6.14553258823529	6.06074276470588	6.16304	5.80241923529412	5.78353302941176	6.51891658823529	6.41553308823529	6.36385720588235	6.08546564705882	6.26771285294118	6.62335642647059	6.02149261764706	6.01279282352941	6.38018591176471	5.70158	5.85085417647059	6.01469041176471	6.14237641176471	6.19955732352941	6.1714835	6.11352397058824	6.21048655882353	6.08124482352941	6.54781755882353	6.36510802941176	5.88577161764706	6.67771591176471	6.35925108823529	6.72826979411765	6.14962397058824
AKAP11	8.37356094117647	7.84085067647059	8.4478615	7.90967020588235	7.77873858823529	7.89983047058824	8.11368902941176	7.82145047058824	7.98688632352941	7.93204352941176	8.23889047058823	8.18770929411765	8.23419097058824	7.76657776470588	8.11916208823529	7.79274882352941	7.77156879411765	7.87074458823529	7.95677161764706	7.96372258823529	8.07035526470588	7.82615791176471	7.88292788235294	7.99920523529412	7.8183125	8.22330785294118	7.82263482352941	7.88191626470588	8.16247032352941	7.99012641176471	8.22802023529412	7.76487985294118	8.23295738235294	8.07336408823529
AKAP12	5.548178	6.38082547058824	6.12246402941176	9.29251864705882	6.92083338235294	6.72438535294118	8.35633785294118	6.75613808823529	6.90871017647059	7.0983845	8.44908970588235	7.54371347058824	9.96204464705882	7.31250514705882	6.52982397058824	6.70821276470588	7.32953911764706	6.953273	8.30669464705882	8.70743776470588	8.24657029411765	6.66458108823529	5.89155961764706	5.37292008823529	6.21082907352941	6.13756094117647	6.52357464705882	6.93988652941176	5.61035458823529	5.96830326470588	7.10205079411765	7.50216179411765	6.19469855882353	6.09623108823529
[truncated: 22,183 more rows]
