# Supplementary material for: Identification of colorectal cancer immune biomarkers via eQTL mapping: a Mendelian randomization and transcriptomic analysis study
Source: PeerJ. 2026 Apr 14;14:e21070. doi: 10.7717/peerj.21070 (PMC13089222; doi:10.7717/peerj.21070)
Supplement: Supplemental Information 8 [file peerj-14-21070-s008.csv]

id	logFC	AveExpr	t	P.Value	adj.P.Val	B
CDH3	3.78654656660334	9.70644012191997	42.7193757855348	1.16839813308018e-181	1.90717627262677e-177	404.991091743446
CLDN1	4.5311018578679	9.17641352032272	40.9606265624499	1.12953461336006e-173	9.21869674693816e-170	386.672163131937
FOXQ1	4.97668301075191	11.1073496737518	40.5349871259097	1.02504441683154e-171	5.57726667198042e-168	382.180013827501
CA7	-3.90357385852516	7.01403740570465	-38.8146415398539	1.0568818349275e-163	4.3128705478804e-160	363.791354205794
KRT80	5.32113258047313	7.06901982336076	37.3792867041066	6.78568274159443e-157	2.21525398782092e-153	348.166397079399
BEST4	-3.64717551218663	8.68008917056213	-37.3207714756654	1.29253117848143e-156	3.51633107105873e-153	347.524024192315
ETV4	3.29936643460281	7.22579700449501	36.4316781641907	2.43008466037567e-152	5.66661027304458e-149	337.712369311086
ASPA	-2.17222115359224	6.44836064700396	-35.4064881312051	2.31692317047395e-147	4.72739211395579e-144	326.280889262304
SLC25A34	-2.15089868072356	8.21668092397763	-35.337871925416	5.01293134315656e-147	9.09178647937162e-144	325.511337044953
GUCA2B	-4.83826262057147	8.75692113630361	-35.2665139844351	1.11922425591608e-146	1.82690975293182e-143	324.710450545244
NFE2L3	2.00629269054215	10.7424661805833	35.2445035529524	1.43405062028534e-146	2.12800075226524e-143	324.463296118913
TRIB3	2.99390158713017	11.3336561334401	34.9592197695552	3.58110183224318e-145	4.87119376730879e-142	321.254747511013
VSTM2A	-2.0300094926184	5.08095571939931	-34.8116464480168	1.89887623666174e-144	2.38425821623304e-141	319.59130667809
ABCA8	-3.53829745458485	6.25109475073322	-34.6078448515719	1.90895772382257e-143	2.22570835185399e-140	317.28993924747
SPIB	-2.93770162226733	8.36784493421084	-34.1853509244276	2.31816502150991e-141	2.52262717640708e-138	312.50395174854
WNT2	4.77965856549691	6.0745246800568	33.9001423157675	5.9857653483985e-140	6.10660298636929e-137	309.261730452326
GCG	-5.09741471201574	9.16971764605955	-33.8655982951731	8.87978427561811e-140	8.5261599253479e-137	308.868420088635
IFITM3	1.84025500489203	15.1654247682065	33.2468584088955	1.06165171521447e-136	9.62741163746988e-134	301.80128195598
UBE2C	2.00242577927558	11.7215572061859	33.1494607506328	3.25143908136661e-136	2.79332842763932e-133	300.685016638319
ETFDH	-1.48778672827329	10.7152089177802	-33.1435440095207	3.48032026260423e-136	2.84046338232445e-133	300.617172444919
UGP2	-1.46225867123974	11.8949007851941	-33.1350596726153	3.83695061032116e-136	2.98240689582249e-133	300.519880384733
SCGN	-3.62178554441497	8.02162466964647	-33.0717861045432	7.94422690867887e-136	5.8942552650166e-133	299.794061962096
TEAD4	1.77825544771897	8.84268900008451	33.0554191969149	9.59043210297346e-136	6.80628796594938e-133	299.606245254388
PLP1	-3.13369461914773	6.2627222838525	-33.0005874505043	1.80271220188432e-135	1.22606963630657e-132	298.976820148861
GTF2IRD1	1.68452033349996	10.4277054072828	32.7115808331902	5.04513303413898e-134	3.29406826065002e-131	295.653959495463
HIGD1A	-1.72665014110058	11.8060636416494	-32.4458389851144	1.08816391200231e-132	6.83157674446682e-130	292.590818056142
MYOT	-3.64473357077089	4.94095459870947	-32.3192041458453	4.71434016146327e-132	2.8500805353913e-129	291.128543827574
TPX2	1.97274944653399	10.8022354521627	32.1638941120133	2.85299577682192e-131	1.66319464518086e-128	289.332898056308
ZAK	1.79061148976283	9.80674223760689	32.1187642159	4.8161404604501e-131	2.67525417727638e-128	288.81065780001
SLC7A5	2.74914448732353	9.48448375520499	32.1169809659287	4.91684281800473e-131	2.67525417727638e-128	288.790017885673
PLCE1	-2.02559859921805	10.007830560141	-31.8006847884703	1.94063384455263e-129	1.0218376207946e-126	285.124019085237
FUCA1	-1.77203538654107	12.6139333119836	-31.7022391033095	6.10455539088103e-129	3.11389555141722e-126	283.980949752372
PKIB	-3.38346720029054	9.16575388602358	-31.5426929135826	3.91875489316691e-128	1.93835867033828e-125	282.12639766365
GLTP	-1.33747441357755	9.06134802211997	-31.51551498623	5.38032425288274e-128	2.58303037587662e-125	281.810234455159
CASD1	-1.44236041076736	8.32669496142444	-31.3797535595476	2.62377307528214e-127	1.22365279736658e-124	280.229832192487
CSE1L	1.42975995858529	12.123703355122	31.3717626275563	2.88040151220736e-127	1.30602205232669e-124	280.13675381833
ASCL2	2.77677788608219	12.9673105115709	31.281162192968	8.30094816286506e-127	3.66206423952558e-124	279.081009155295
XKR4	-3.28443564079475	5.38676413826351	-31.2183335285913	1.73020758004203e-126	7.43215219184895e-124	278.348419095051
ENDOD1	-1.6625693515181	11.0674633104826	-31.2073042776403	1.96837882233277e-126	8.23842244024047e-124	278.219777691092
TGFBI	2.35687803082384	14.7027692918928	31.1260770504836	5.09053877820523e-126	2.0773216119161e-123	277.272014163567
CDK4	1.19194577989498	12.4964998373969	31.052326738075	1.20689186778875e-125	4.76880521489924e-123	276.410949576398
TRIP13	1.74344624463058	8.60156888328072	31.0503298292764	1.2354426640983e-125	4.76880521489924e-123	276.387627718304
PTGDR	-2.35377322586404	7.72448573516627	-31.0489030056685	1.2562557387776e-125	4.76880521489924e-123	276.37096364356
FABP6	4.38308487945156	7.80247487034509	30.8939918424222	7.71435216013641e-125	2.86184932522515e-122	274.560597746716
SLCO4A1	2.36601826772891	9.86138686501945	30.7136326470373	6.4005967776463e-124	2.32170980447823e-121	272.450022926833
SLC29A1	1.65452522975294	9.98371374777642	30.6701224268254	1.06683286817844e-123	3.78563324071232e-121	271.94041563175
SLC4A4	-5.06300125333295	9.22454843561136	-30.5941007175376	2.60579527999146e-123	9.04987156495757e-121	271.049607942765
MAMDC2	-3.77796799695678	5.6293813202883	-30.56391006302	3.7155952390116e-123	1.26353460596638e-120	270.695694193562
CLDN23	-2.45716933676665	10.9044446587818	-30.4967758132729	8.18084073179293e-123	2.72522169928686e-120	269.90840959655
TEX11	-2.58675230922239	6.72625658343184	-30.3771439891111	3.34225009105152e-122	1.09111096472468e-119	268.504483304824
CA1	-6.90178030669814	11.6208501107795	-30.2984507979275	8.44131186345801e-122	2.70171634406324e-119	267.58029409976
DPEP1	5.06979051493014	8.19658749320293	30.2573690136037	1.36949849451945e-121	4.29890844731558e-119	267.09760402618
AQP8	-4.63670524722968	9.08699887890482	-30.1772660448697	3.51971713995711e-121	1.08400646934943e-118	266.156009496919
SHMT2	1.21840843202484	12.3913171020236	30.1350657366812	5.78862230982621e-121	1.74977188820913e-118	265.659728299609
ADAM28	-1.51987185232134	7.6109569789043	-30.0634177534372	1.34762395710463e-120	3.99950288214889e-118	264.816785403119
SMPDL3A	-2.20398334029988	10.785328907137	-29.9282134295799	6.64703308028882e-120	1.9374914458849e-117	263.2248979039
ABI3BP	-2.36486378802255	6.18696406360861	-29.8783096143449	1.19840963928374e-119	3.43186676175937e-117	262.636940530742
ZZEF1	-1.38090156805567	10.8601759067131	-29.8440050623482	1.79729896871579e-119	5.05815708040479e-117	262.232648859028
SCN9A	-2.43709918266282	5.18977473955904	-29.8349061869454	2.00130556742334e-119	5.53683233509343e-117	262.125398683738
CA2	-4.7464770444975	12.6118389536988	-29.8318511931085	2.07487298750429e-119	5.64469196250543e-117	262.089387331613
ADAMDEC1	-3.18510270002028	10.1132453554962	-29.7942656014291	3.23524390319369e-119	8.65719446423453e-117	261.646275635684
ANLN	2.01739716080431	9.01818567162806	29.7820963108672	3.73576263752201e-119	9.83529895681802e-117	261.502781642996
AMPD1	-3.12075997902746	6.19109821730344	-29.5753610688531	4.31007930321603e-118	1.11672102327611e-115	259.063192305195
C6orf223	3.18795692832425	5.02740116146007	29.5236627201071	7.94919589275479e-118	2.02741757120995e-115	258.452575917151
RIPK2	1.41171037977389	10.5685867203707	29.4782515909066	1.36115898568673e-117	3.41818432667145e-115	257.916040215799
SST	-5.16748598149884	7.84284189949398	-29.4684017272841	1.52962174231777e-117	3.7830326817959e-115	257.799641439181
AGPAT9	-2.12071413786463	10.0499030654702	-29.4171076885426	2.80888562250351e-117	6.84320000240669e-115	257.193358606397
PLCD1	-1.56117030317965	9.84300643748038	-29.3622371745912	5.38255655446563e-117	1.2920510388021e-114	256.544570045875
SULT1A2	-1.43618007969635	11.616328942374	-29.3211039739138	8.76588931897412e-117	2.07370451237123e-114	256.058054619575
DUSP14	1.74117217749652	8.96409108327831	29.2979976157485	1.15293020741177e-116	2.6884685393689e-114	255.78469852341
ABHD3	-1.77212076548221	10.1787155955108	-29.2847608287163	1.34891935107487e-116	3.10118458698522e-114	255.628083881896
SCARA5	-2.2225888060991	7.96888073592565	-29.2683646329108	1.63851864196313e-116	3.71465830455058e-114	255.434068754371
RNF112	-1.99220165163043	7.46642175461532	-29.2077730947685	3.36255280658281e-116	7.51876020025358e-114	254.7169104942
MIER3	-1.25440661774646	8.79176938716265	-29.1629246821462	5.72591420332864e-116	1.26302834514775e-113	254.185903025231
PLCL2	-1.70930286910969	7.93600477556816	-29.1267591308485	8.7965601618796e-116	1.91448335363148e-113	253.75758777391
UGDH	-1.67060861249874	11.7648684052298	-29.1137701906625	1.02634633361349e-115	2.2043488425754e-113	253.603732789884
AHCYL2	-2.5066241853117	11.9394289299437	-29.0582029715537	1.98565965535218e-115	4.2093405914693e-113	252.945388859614
BEST2	-3.70819301146622	9.84171943977504	-29.038781156749	2.50094932917924e-115	5.23371742310163e-113	252.715229366517
MMP7	5.4989808144706	9.79355915916454	29.0035849248749	3.79943626435494e-115	7.85040482823617e-113	252.298061103079
IFITM1	2.10738834977101	14.5566016399883	28.9982644763842	4.04740318518461e-115	8.25822027397105e-113	252.234991579209
LDHD	-2.76807619335153	8.76167768234062	-28.9751619071353	5.32614415570644e-115	1.07331667967403e-112	251.961104902676
GRAMD3	-1.19244705341971	9.70650054584234	-28.9636896670692	6.10421252384608e-115	1.21511050032609e-112	251.825083708719
CBLN2	-2.41508269591207	6.6424658239895	-28.9095667539543	1.16159769313452e-114	2.28442881265478e-112	251.183239420872
SPPL2A	-1.33761908175151	11.7106849394353	-28.9072609442179	1.19388444830858e-114	2.31997331544534e-112	251.155889927861
EGFL6	3.38444900314116	7.35399980201016	28.8903734608115	1.45938455857322e-114	2.80253342936361e-112	250.955573327242
CBX2	1.61323817430171	7.64318555568916	28.8434976766778	2.54850627425997e-114	4.83712417613319e-112	250.399429288684
KCNIP4	-1.62918580705273	6.72181643847642	-28.7813351074344	5.33908773232067e-114	1.00172332246747e-111	249.661669355062
DIAPH3	1.60516626256071	8.63149704690895	28.7373859633987	9.00777046338052e-114	1.65816129893782e-111	249.139899705612
CNNM2	-1.32117512891107	6.95263134461102	-28.7220707146607	1.08090660425047e-113	1.96040427790893e-111	248.95804212484
IFITM2	1.6506893516137	14.6356373911735	28.6858488202098	1.66365558564896e-113	2.98415935434593e-111	248.527865469603
S100A11	1.40429062378918	13.3129637859384	28.6520676727557	2.48746174459184e-113	4.37857542189547e-111	248.126590143921
ADH1B	-3.79714277173493	5.78292593412633	-28.6518241634502	2.49468550043668e-113	4.37857542189547e-111	248.123697277687
TRPM6	-2.83764691751373	7.68612961183219	-28.620472368907	3.62391338503072e-113	6.29288704083579e-111	247.751205588842
PDE7B	-1.78050627208361	6.76829643220981	-28.539926845653	9.46074398716068e-113	1.62555499055183e-110	246.793920505959
FAM107A	-2.24332514142513	7.710690989058	-28.5328596322458	1.02920283920211e-112	1.74996645253084e-110	246.709904618727
NEDD4L	-1.86507282035018	9.91844002151773	-28.5208839989514	1.18708876220924e-112	1.99761338820015e-110	246.56752881195
RNASEH2A	1.17207245316614	11.0571273629565	28.5096019958809	1.35793626649667e-112	2.26179527326788e-110	246.433390205429
TBC1D16	1.30854336857978	8.7796411078296	28.4558833548987	2.57621789940673e-112	4.24763684565819e-110	245.794574317788
OSR1	-3.00066050587699	3.93088464641738	-28.4298469924911	3.51402649685901e-112	5.73594545082296e-110	245.484880560877
C17orf96	2.75625200076628	9.18603200963029	28.4263607387946	3.66318812523778e-112	5.92021977903527e-110	245.44340917914
ESM1	3.90036517550116	4.97154019657952	28.4188399758863	4.00689612733952e-112	6.41221230260422e-110	245.35394167533
GUCA2A	-4.92524228010913	11.5389145012921	-28.2999577603982	1.65464219480576e-111	2.62220626658393e-109	243.939194611266
NDRG2	-1.40028863613451	11.9238642592783	-28.2985914341411	1.68184156370402e-111	2.63968267734045e-109	243.922929166235
ANXA9	2.83317600764836	6.36358003541583	28.2927827046748	1.80255877156449e-111	2.80220636459496e-109	243.85377767536
TSPAN7	-2.51666965406993	8.98715806564303	-28.2417006633977	3.31642328118404e-111	5.10697898290256e-109	243.245560529307
FUT1	2.10923911232154	8.04155268415009	28.2174011171855	4.43253066448689e-111	6.76188766695509e-109	242.956172278481
TTC26	1.7070353561835	6.15119878784286	28.1161247404185	1.48561220544831e-110	2.22473835133328e-108	241.749628683915
LGI1	-2.80159974289543	4.35595636182134	-28.0271545236937	4.30106174820002e-110	6.38238462871535e-108	240.689137911159
CNNM4	-1.44080631862863	12.0520437438823	-28.020482791892	4.65805412675108e-110	6.84985743341963e-108	240.609592762123
RAB27A	-1.54924404578468	9.28062158125284	-28.0067217426944	5.49077421744523e-110	8.00231317422844e-108	240.44551466461
KLF4	-2.23529270772928	10.5617233929386	-27.9801705135371	7.541662752494e-110	1.08194225191511e-107	240.128900172621
TOMM34	1.37820974962236	11.2217044087494	27.9800083584859	7.55629582296894e-110	1.08194225191511e-107	240.126966389507
SLC30A10	-4.78760958021677	6.35671648160138	-27.9764256639195	7.88694937882891e-110	1.11946673661412e-107	240.084240469659
ST6GALNAC6	-2.69207176352253	10.5456079054434	-27.9398962595861	1.22061079343642e-109	1.71758879148817e-107	239.64855733995
C2orf40	-3.53646118293885	6.83201307333029	-27.8589129080666	3.21506410659496e-109	4.46874081127716e-107	238.68237505134
BCHE	-1.77879740699555	6.86237731251016	-27.8585129873255	3.2304810128696e-109	4.46874081127716e-107	238.677602725206
TESC	2.95057609841261	11.6507976518117	27.8457258911954	3.76441416176547e-109	5.16357414810905e-107	238.525006754238
LRP8	1.98754717509156	8.63361538105318	27.8094469410531	5.81023925006121e-109	7.83806076683877e-107	238.092013346925
MMP11	3.37876319040586	9.14316589616902	27.8037492186711	6.22015495782083e-109	8.32226142430405e-107	238.024002982437
SULT2B1	2.44325947017527	7.58361622515404	27.7619874355602	1.02526281369653e-108	1.36059877300556e-106	237.525456157773
BCAR3	-1.40353065746648	10.0537956951084	-27.7559440091142	1.10216456034317e-108	1.4508574289098e-106	237.453301653431
GPSM2	1.52525173718438	10.3485784493014	27.7394180833617	1.34321741947371e-108	1.75402703504555e-106	237.25598168085
CCL23	-3.95490158197066	6.68778421907676	-27.7366621216458	1.38826441158727e-108	1.79846349129674e-106	237.223073809935
ACADS	-1.80479835532858	8.34984717073305	-27.7312779314201	1.48067772661056e-108	1.90307893948537e-106	237.158781948548
TIMP1	1.9000347196309	12.6730759722355	27.7213047576146	1.66842075472543e-108	2.12762749838931e-106	237.03968902713
RIOK3	-1.16953282164058	12.0406656007334	-27.7087037579768	1.94005918682182e-108	2.45485163616221e-106	236.889207761522
DHRS11	-1.73731398311187	9.96900775924682	-27.6963432361657	2.24945978841965e-108	2.82445631741338e-106	236.741588959264
ADHFE1	-1.91776964000633	6.27378498997797	-27.6839775312337	2.6083894268482e-108	3.25013287133154e-106	236.593899039457
FEV	-2.3750962953834	5.82268780573391	-27.6213263709012	5.52308406282579e-108	6.82979554223526e-106	235.845483494404
SALL4	3.10119878436852	8.0136616260315	27.5604454688342	1.1452006426902e-107	1.40549699929565e-105	235.117991949908
APPL2	-1.28763654841945	10.3256946515439	-27.5525702625088	1.25850508871744e-107	1.53302825098021e-105	235.023871886469
NRXN1	-2.06705067850656	4.37798366022565	-27.5480838849178	1.32799841661319e-107	1.60569764106497e-105	234.970251589356
GFRA2	-1.45483475430784	8.21561532605318	-27.542554100184	1.41895844434849e-107	1.70306313875738e-105	234.904159080611
PHF19	1.03020328975439	9.85060889482909	27.5384499823659	1.49047392849303e-107	1.77583984925487e-105	234.855105124987
NR3C2	-2.6177749176202	9.73040601949122	-27.5130613978091	2.02039693019548e-107	2.38977819504208e-105	234.551629473978
SLC6A6	1.47849667590648	9.27472277839208	27.454390115676	4.08132304595306e-107	4.79276518554617e-105	233.85017560632
NAAA	-1.60288846821093	9.24550994908038	-27.4194820445054	6.20192139884003e-107	7.23099735666184e-105	233.43273313897
COL8A1	3.33294771770828	9.14718180637195	27.3861748618966	9.24582164663752e-107	1.07035139530542e-104	233.034370276694
CDC25B	1.79205376396064	10.2604980246463	27.3600414357353	1.26483064632943e-106	1.45393173521375e-104	232.721763797454
CLEC3B	-2.06068710820842	10.369175627263	-27.3569324730125	1.31287402375669e-106	1.49860438390073e-104	232.684572028234
HAPLN1	-2.32284599863948	7.94291370613976	-27.3087438986687	2.33994972191305e-106	2.65243050769352e-104	232.108035047282
LPAR1	-1.43416195762306	8.82215750096523	-27.2653641285744	3.93723686251771e-106	4.43224257288804e-104	231.588921912777
PMP2	-2.59987361751326	3.56204310560499	-27.2579911708616	4.30135299782594e-106	4.8089715742132e-104	231.50068162697
CDH19	-3.15332322850313	5.56172713410534	-27.2081323368696	7.82359076567813e-106	8.68737905225606e-104	230.90388876427
CRYBA2	-1.97040430627151	8.40811371680826	-27.2052581915218	8.09812176500489e-106	8.93146226825506e-104	230.869482155407
PADI2	-2.48344117693654	8.15062850032737	-27.1969747469244	8.94444314889892e-106	9.79866748452866e-104	230.770317939071
BCL2	-1.2013833583382	7.97688125653528	-27.1778773783435	1.12482494249675e-105	1.22403450242496e-103	230.541682186187
LRRC20	1.25414778539766	9.4252911633296	27.1493591405302	1.5839152558064e-105	1.71220190202171e-103	230.200222580897
CADM3	-1.98103224384139	5.97406400311859	-27.1346199184617	1.89045020849578e-105	2.03011965482083e-103	230.023727421322
TMEM30B	-1.43399305053959	11.7965034281198	-27.0980761447095	2.93145838349768e-105	3.127463738159e-103	229.586083817573
SLC17A4	-2.19267057862577	8.30910357085284	-27.0927479313316	3.12510453220709e-105	3.31240787527379e-103	229.522267966236
ETHE1	-1.38845333817148	12.3524977969683	-27.0160871952554	7.84580095801345e-105	8.26238767984862e-103	228.603941768881
ATP8B1	-1.57298544511218	12.2985420983348	-27.0119125079655	8.24919060751453e-105	8.63150886451665e-103	228.553924119579
SNTB1	1.84576834675657	8.39649420990413	26.9725418624859	1.32366175211098e-104	1.37618667386672e-102	228.082174028276
PPP2R3A	-1.18366214492129	8.58744211958744	-26.9309804883668	2.18075483878793e-104	2.23877114676323e-102	227.584089172322
NEK2	1.57549523271869	8.41672675621704	26.9299013401612	2.20921187215713e-104	2.25381033682631e-102	227.571155161985
GBA3	-2.45877027062205	7.0585067632747	-26.919940199993	2.49006929450335e-104	2.52455907417256e-102	227.451764290087
GRIN2D	2.74162830639966	7.55829779161394	26.9046592171808	2.99189884828588e-104	3.01461511731916e-102	227.2686019948
RBM47	-1.20333530528886	10.9948050167552	-26.8807958250957	3.98542856840778e-104	3.96671649525123e-102	226.982545359138
ZNF575	-1.42410941721372	8.42973152501601	-26.8528069001911	5.57888241594456e-104	5.51903622275534e-102	226.646999255679
NR5A2	-1.65343556299022	8.38711687622289	-26.8416467849833	6.37963269338285e-104	6.27317737675231e-102	226.513195201319
CCDC68	-1.87688145380738	8.52931415932255	-26.8354177455021	6.87556370639645e-104	6.72034888500056e-102	226.438509582706
PDPN	2.41170226014788	8.50183899166024	26.8309272463551	7.25683244679363e-104	7.05079023982216e-102	226.384667738079
KIF2C	1.35442588817488	10.5155720007651	26.8239553714956	7.89111926061574e-104	7.61993251832366e-102	226.301071844799
MIF	1.01515444305389	15.8518566224666	26.8234838129796	7.93597088840913e-104	7.61993251832366e-102	226.295417562746
TMCC3	-1.38120318252917	9.364359072242	-26.805894142899	9.80434575810925e-104	9.35885004734604e-102	226.084498738222
EIF3B	1.03073194782371	12.6060063045236	26.7932316181307	1.14161939734816e-103	1.08341008272756e-101	225.932652411183
TTLL6	-2.47704446087	5.59136563454286	-26.7548936629578	1.81000128822283e-103	1.69796844986559e-101	225.472865067438
TMEM132A	1.86755122695851	10.0878050776263	26.7202539863824	2.74507475003005e-103	2.56044886541374e-101	225.057371395154
FAP	3.30909289961977	9.0234045836012	26.6906153987441	3.92044212491438e-103	3.63598731846463e-101	224.701819857418
SCNN1B	-3.76254829096297	6.83524848949501	-26.6892731466325	3.98423620354267e-103	3.67427613279249e-101	224.685716915643
MAL	-1.68711408320936	8.19923473298916	-26.6445719143848	6.82058840946209e-103	6.18513692264721e-101	224.149390668312
RNF152	-1.59967987097669	7.28103937664234	-26.6255350800432	8.57559479106675e-103	7.73367037428633e-101	223.920958581996
INHBA	3.55580561474923	8.92963019916712	26.6238464079924	8.751564279337e-103	7.84899910613285e-101	223.900694602261
HSD11B2	-2.2119045611702	12.5882486678924	-26.5588129635895	1.91361977002481e-102	1.69760953837582e-100	223.120198830166
FAM135B	-2.1111981533682	4.60416966728709	-26.5380715251792	2.45605117748294e-102	2.1670336956786e-100	222.871231779038
CEP55	1.54987188631239	9.75192743432427	26.492038675762	4.2737154492638e-102	3.7505299612007e-100	222.318615178448
DKC1	1.02761566097902	12.620630256163	26.4667778088291	5.79210196817512e-102	5.02896172481502e-100	222.015323589465
CKS2	1.37223944963548	12.8096269442635	26.4505302842257	7.04308941983485e-102	6.08276976719388e-100	221.820235115313
IL1R2	-2.58392829402413	9.442705776758	-26.413088763717	1.10532860304379e-101	9.49593620393885e-100	221.370621700731
GPD1L	-1.18794341682733	11.8507858615962	-26.4045346556866	1.22521480259704e-101	1.04707755093149e-99	221.267892078592
FAM46C	-2.22053642108656	11.6692024038754	-26.4027596365476	1.25167677087642e-101	1.0641208297404e-99	221.246574795458
RAVER2	-1.29713136426684	9.81103891379019	-26.343835203574	2.54440822078375e-101	2.15193654859343e-99	220.538840924263
TUBB3	2.59252111885443	9.92389830668262	26.3157019776711	3.57032087521723e-101	3.00403853846241e-99	220.200885832014
ENTPD5	-1.83561552963007	8.55719781860275	-26.3010295970367	4.26030660686487e-101	3.56620434583873e-99	220.024618617759
KRT23	4.82306529656676	7.8303083305315	26.2886663606863	4.94425704317605e-101	4.1176075365185e-99	219.876085643449
FXYD1	-1.37584515816128	7.55334977991979	-26.2853355217425	5.14661771159202e-101	4.26437771098053e-99	219.836067608516
CLDN8	-6.13355980575597	7.69810370433046	-26.2120883196102	1.24355830776797e-100	1.0251819322069e-98	218.955934748311
EDIL3	-1.58126945018213	8.75713426045783	-26.2059398425396	1.3391586252411e-100	1.09844654471409e-98	218.882045505134
NUDT1	1.2511575056164	11.1406610466776	26.1859146675707	1.70450595025009e-100	1.39113253129661e-98	218.641383049178
LIFR	-1.92712860064914	6.07628438442065	-26.1850614505795	1.7221163132772e-100	1.39851266575242e-98	218.631128746912
STC2	3.26375220594552	6.6794201036716	26.1521066582082	2.56146533927756e-100	2.05964525778461e-98	218.235043509124
ANGPTL1	-2.28850732970047	5.03832762817332	-26.1436346926545	2.83673262847043e-100	2.26980326933935e-98	218.133211847291
NOX4	2.7454818672287	5.28956574736713	26.0745256401694	6.52346540419973e-100	5.19426955086596e-98	217.302431400205
DHRS7C	-2.53318302211923	4.55138940561893	-26.0450479430685	9.30601675437235e-100	7.37388890687475e-98	216.948017465261
BIRC5	1.4089852263439	11.2437515630657	26.03290269087	1.07729777396034e-99	8.49503940306989e-98	216.801984417155
SLC26A2	-2.90074307752321	12.4632617447933	-26.0284120988679	1.13721209851487e-99	8.9243812904126e-98	216.747988729389
ADH1A	-4.06013387549048	9.68692090926885	-26.0215290093251	1.23558084406638e-99	9.6499455108591e-98	216.665223809163
SEC14L5	-2.53358564911797	4.25592727783374	-25.9590129557866	2.6251047378962e-99	2.04045641127046e-97	215.91342938727
ABCC1	1.22573311116146	8.4460285055284	25.9533012531148	2.81222944811919e-99	2.17554603230567e-97	215.844735746078
LIMA1	-1.40553378323371	12.8800312510671	-25.9479137827483	3.00094319801692e-99	2.31058470854859e-97	215.779940548367
PDCD4	-1.66990862195221	10.3654520238792	-25.9200898344743	4.19702731957799e-99	3.21634164025688e-97	215.445285456031
DUSP26	-1.70293296904132	7.50992703094733	-25.9108214712513	4.69324039968441e-99	3.57980201140414e-97	215.333803456499
LRRN2	-1.4576126602606	8.92362279529621	-25.8838557176347	6.49648043500924e-99	4.93218837863516e-97	215.009436559831
HSD17B2	-2.8883487541257	10.6522571687731	-25.8776860657658	6.99820778795989e-99	5.28850674642913e-97	214.935219313347
CBX8	1.3751167075965	7.27790363205697	25.8656643032399	8.08989636917543e-99	6.08531697852767e-97	214.790600984351
CAPN13	-2.553261698905	9.08604326742909	-25.8646146419104	8.19294376149271e-99	6.13456059719474e-97	214.777973632494
SPINK2	-3.29340841535288	6.96450744262702	-25.8436160121488	1.05538747759214e-98	7.86625104873812e-97	214.525353898272
LILRB5	-1.71819068187125	8.75971820238933	-25.7977666469202	1.83464365613369e-98	1.35506282348734e-96	213.973722079364
KAT2B	-1.40167893601391	9.15085249637642	-25.7824319044899	2.20737096689188e-98	1.62301424741334e-96	213.789208530435
C16orf89	-1.66454164449741	7.77196610291532	-25.7773438218269	2.34707789740438e-98	1.71799787082205e-96	213.727985087921
OXTR	1.84341066644017	6.94850721652892	25.7762469493146	2.37833562822923e-98	1.73310591337436e-96	213.714786626605
CIRH1A	1.01922884178233	11.08385942588	25.7664715768208	2.6759576835817e-98	1.94131810084907e-96	213.597159710144
ALPI	-1.401957854738	6.69134758368382	-25.7449519771914	3.46904153875852e-98	2.50285860157963e-96	213.338204018806
BOP1	1.43793143079582	10.552837294157	25.7446746741678	3.4806647219174e-98	2.50285860157963e-96	213.334867003036
C4orf48	1.53514208606705	11.6360542910317	25.7429631701784	3.55326969470429e-98	2.54386058011659e-96	213.314271011976
BYSL	1.16826457448173	10.4580682694917	25.7224300790552	4.55194582072651e-98	3.24460312802266e-96	213.067171638661
GPT2	1.70781810526837	9.56388001011893	25.6990701695075	6.03367744254743e-98	4.28207464759572e-96	212.786037887893
C19orf48	1.17713304717568	11.179654415659	25.6956046074306	6.2912820270321e-98	4.44556694923138e-96	212.744328831155
PAPSS2	-1.60557493376403	11.9364744965616	-25.6575079850905	9.96204921313866e-98	7.00907453905441e-96	212.285800791712
TPH1	-3.18415458612755	5.08498592612926	-25.6533659446243	1.04725465867882e-97	7.33662566249547e-96	212.23594487866
VPS4B	-1.16460750109738	11.9237538589472	-25.6249028397423	1.47638749428494e-97	1.02987491748774e-95	211.893333282614
PTP4A1	-1.06143915137581	11.0266708871589	-25.6172051817467	1.62008668331167e-97	1.1253053162424e-95	211.800672151663
ITM2A	-1.63496014739881	9.81678284423701	-25.565528857751	3.02242927981292e-97	2.09047089552484e-95	211.178570173307
CHMP1B	-1.04469409395581	10.9054749763195	-25.5624144460262	3.13818670640624e-97	2.16137643918435e-95	211.141075097813
SUCLG2	-1.04685911445742	11.9684422838308	-25.5434854285039	3.94355880378883e-97	2.70465169555652e-95	210.913178694651
KCNMA1	-1.93198132766614	6.49626423970654	-25.5211726042086	5.16224331003263e-97	3.52566098534153e-95	210.644530028026
SLC22A18AS	-1.79822920913578	10.5816087335284	-25.488358625984	7.6707902315451e-97	5.21709620622961e-95	210.249421564714
CENPF	1.43056520063162	9.85140883099587	25.4181693033974	1.78976127551103e-96	1.21221051038035e-94	209.404185237069
PUS7	1.13946320016065	11.0498101716368	25.4091320380606	1.99606853964185e-96	1.34081591656683e-94	209.295347026697
STOX2	-1.04499438467311	7.60491112639931	-25.3973437490576	2.30133669918165e-96	1.533253834316e-94	209.153374364865
ADH1C	-4.26888177911711	11.7744982710859	-25.3801388053735	2.83260864020311e-96	1.87953946479818e-94	208.946159721748
CHST5	-2.5025088237643	9.76284924159243	-25.3371076476886	4.7622843224608e-96	3.14715655852339e-94	208.427864441861
CD36	-1.71685378641701	8.3785461192957	-25.335088005354	4.87983978969843e-96	3.21183971319546e-94	208.40353743881
SLC22A5	-1.27379371184292	10.4676920491205	-25.3189421074423	5.93021069776851e-96	3.88750318151306e-94	208.209053268043
ATP1A2	-1.89395371703996	5.61811490017195	-25.2958168655766	7.84038111584217e-96	5.11914163815567e-94	207.930489085917
ACAT1	-1.19466224230204	11.0514254762979	-25.2855591117553	8.87421300817421e-96	5.77106688973815e-94	207.806921239331
CD160	-1.65599651420928	5.02483424589931	-25.2831955584298	9.13113386081308e-96	5.91458325436714e-94	207.778448848441
CHGA	-5.76953228564215	11.6067514195769	-25.2648622450059	1.13938249340148e-95	7.35104365209183e-94	207.557593378452
ANGPT2	2.0222123571813	8.11945691627969	25.2614859840167	1.18679562238926e-95	7.62679722214958e-94	207.516919813445
EDN3	-2.06673189016537	8.12223931276764	-25.2513788977961	1.34085561649859e-95	8.58305342278688e-94	207.395158937817
HPGD	-2.67394671090896	9.4566288428346	-25.2460247194506	1.43041526215776e-95	9.12057356414104e-94	207.330655780522
SYTL2	-1.44578696928236	11.1699862173568	-25.2369358020622	1.59635632936739e-95	1.01390367176124e-93	207.221157780495
ANGPTL7	-2.85710002345671	3.9180722709241	-25.2204106367633	1.94894574196318e-95	1.23304811418856e-93	207.022067432944
AKAP7	-1.82396448223597	9.42462840856558	-25.205404445754	2.33617498354911e-95	1.47233143847383e-93	206.841271990532
MSX1	3.56132891626535	6.06891933993614	25.1668089724471	3.72343496742108e-95	2.32864478824576e-93	206.376249009692
P2RX1	-1.27495510651718	7.06166997931997	-25.1664021508713	3.74177510559516e-95	2.33118301712327e-93	206.371347192638
HEPACAM2	-4.09958350263494	9.80066132309002	-25.164363533142	3.8350488614689e-95	2.38020922303258e-93	206.346783715068
RGS16	1.8371899353377	8.5057218136938	25.1253343491145	6.14467894805562e-95	3.78489035732498e-93	205.876500985486
LGALS4	-1.58187642387312	15.664833914517	-25.1246392943681	6.1964827438175e-95	3.80245067020049e-93	205.868125627374
KIF4A	1.32135686378543	8.28618878746971	25.12195415019	6.40074822049631e-95	3.91308663682252e-93	205.835769746562
SCN7A	-2.83735182470546	4.90684613896661	-25.1216098165531	6.42742510495431e-95	3.91473358164811e-93	205.831620529252
GNG7	-1.36836182007636	8.42634560024923	-25.1055727317521	7.80125340201987e-95	4.73382376509927e-93	205.638371131903
CTHRC1	2.99928341841005	9.22197943712117	25.0920951044183	9.18051623471949e-95	5.55013209256764e-93	205.475959599732
LOC344887	-2.16704619201581	6.8419005720673	-25.0701090516699	1.19731340778499e-94	7.21171466984294e-93	205.211009957848
CPT2	-1.08354381671395	10.8279380827413	-25.053248399457	1.46778723216215e-94	8.77607728592773e-93	205.007819141783
LRMP	-1.86390882324284	8.77287243988485	-25.0511552123615	1.5053748790746e-94	8.96796866829732e-93	204.982593378349
RFC3	1.4073648208385	8.48998571599983	25.0411018410678	1.69976359174888e-94	1.00891785847698e-92	204.861435360198
ABCA5	-1.51681706522427	9.41458872429673	-25.0196564090917	2.20243108423187e-94	1.3025464705767e-92	204.602979770664
HOXD1	-2.11353951551739	7.30137042270396	-25.0130657326709	2.3849604263859e-94	1.40540465848004e-92	204.523548681525
KIAA0513	-1.37948096324118	9.91474994224716	-25.0072831864844	2.55752775671749e-94	1.50167358175898e-92	204.453856551429
STYK1	-1.77478059259515	9.23872846881377	-24.9769475589235	3.68965809060484e-94	2.15864835171838e-92	204.088237001458
ENPP6	-2.66669001692385	4.88714379123563	-24.9764459179145	3.71208752569158e-94	2.1640144529237e-92	204.082190844672
CA12	-2.31051882860788	10.4368290370263	-24.9677376659461	4.12392034906671e-94	2.39554277074078e-92	203.97723169866
PHLPP2	-1.25139471094771	8.27046198815749	-24.963607319376	4.33493248629418e-94	2.5091880487156e-92	203.927448836635
FANCB	1.34409548270335	6.91665821647625	24.9611273789615	4.46678175341396e-94	2.5763702671723e-92	203.897558094757
THBS2	3.77166965189217	8.63609392365215	24.9463302740671	5.34117745212253e-94	3.06986054757028e-92	203.719206252712
CPNE8	-1.75585882487145	8.1214979583451	-24.9278073940157	6.68084245686288e-94	3.82636461134641e-92	203.495941770967
TMEM206	1.17635889005569	8.44081465943477	24.9252345143726	6.89178915173808e-94	3.93338022111261e-92	203.464929253901
MACC1	1.47608559876588	8.40797517669828	24.9210037814941	7.25324162493926e-94	4.12524958341058e-92	203.41393336074
HJURP	1.33462687551504	10.6257666369083	24.8892242035236	1.06486633752561e-93	6.03535181508004e-92	203.030863111804
GALNT6	1.50867348148987	9.79977870508692	24.8342092992424	2.07015093237296e-93	1.16924130342989e-91	202.367676794817
FANCI	1.2119256369927	10.0044072808084	24.8256609907218	2.2954277397497e-93	1.28756931257507e-91	202.26462562476
PTTG1	1.32751028064596	12.9356384474219	24.812390246901	2.69469481712647e-93	1.50635285958751e-91	202.104642625102
PDE6A	-2.68960817703769	7.68171615595663	-24.8070815059515	2.87323150839307e-93	1.59522986093538e-91	202.040643356492
DCUN1D5	1.10181332966706	11.1778178860962	24.7928408967118	3.41277984850204e-93	1.8883662870203e-91	201.868964371525
MBOAT1	-1.11224966145628	10.3885015854312	-24.7910652705012	3.4868014410677e-93	1.92280607846446e-91	201.847557941508
TKT	1.18907911629542	13.5226347903117	24.7786557830173	4.05094132883559e-93	2.22638098688833e-91	201.697951547241
CCDC85B	1.24165407888968	9.70932373123666	24.7777935452963	4.09337254953603e-93	2.24215168208311e-91	201.687556494772
PAFAH1B3	1.19655816968716	11.0647626208618	24.7506172682348	5.68478503879813e-93	3.10343632736796e-91	201.359916741579
CDCA3	1.28517390737565	9.72859500386902	24.7393521274064	6.51387846794999e-93	3.54420127441159e-91	201.224100213664
MTHFD1L	1.69376011179363	8.40174963837952	24.7350988958315	6.85745752530336e-93	3.71874681679491e-91	201.17282130973
MT1M	-3.21663593662726	11.3700832408341	-24.7113942891527	9.13231423778135e-93	4.91969522453152e-91	200.887023426401
SRPX2	2.47090637215125	9.30278322605232	24.7101212991921	9.27390078917871e-93	4.97953561124224e-91	200.871675242293
COL4A1	1.87523685979733	11.3598888447688	24.6869136584184	1.22765123448567e-92	6.5486768302319e-91	200.591861828128
TOP1MT	1.2905072661196	11.1818452743083	24.6811015107384	1.31698959616944e-92	6.97961726567328e-91	200.521784003175
SLC25A20	-1.07930294650173	9.62146467642857	-24.6767332011853	1.38838928281845e-92	7.33420008525745e-91	200.469114454379
KLB	-2.06257409448951	5.775687532763	-24.6340476969045	2.32578387286402e-92	1.22463774699224e-90	199.95443530906
COL1A1	2.87485898466448	13.1325285136497	24.6329398204417	2.35713671221064e-92	1.237155709113e-90	199.941076845298
CCL14	-1.40182149046843	9.09976361155215	-24.63159726885	2.39569785517854e-92	1.25336461827177e-90	199.924888716285
PPAP2A	-1.15933957555767	11.5313802817535	-24.6261079315317	2.56003889441916e-92	1.33506437295859e-90	199.858699542855
RECQL4	1.50548586976411	10.6090661316079	24.6151859700559	2.92131472442682e-92	1.51861847919805e-90	199.727004045841
BFSP1	1.66903441612339	7.3665390036463	24.6105328380639	3.09032275999195e-92	1.59949371123969e-90	199.670896832416
MS4A12	-5.18151788614772	9.01384316865611	-24.6103679011459	3.09648969400074e-92	1.59949371123969e-90	199.668908027727
SLC9A9	-1.43832336931874	8.2998100027883	-24.6095247549252	3.1282074302642e-92	1.61078012253005e-90	199.658741389909
MFAP2	1.87268432898472	7.99468915635559	24.5906087048874	3.93180469551963e-92	2.01820276870965e-90	199.430650114912
AHCY	1.36328465294537	11.0526897586506	24.5475350604979	6.6176743563739e-92	3.38621625451697e-90	198.911251021606
P2RX4	-1.13350650613434	12.0402572652645	-24.5434687984217	6.95106744424979e-92	3.54569605914029e-90	198.862217487219
MFSD4	-2.71878397227191	8.27897741453907	-24.5324648569185	7.93994999901001e-92	4.03750167706668e-90	198.72952429444
PDCD2L	1.09955773671103	10.6821796538391	24.5306740185804	8.11370094092024e-92	4.11304162915034e-90	198.707929012249
C4orf19	-1.49862155408448	10.1958857768556	-24.5201560673051	9.21371039126827e-92	4.6562041707948e-90	198.581095018008
LGALS2	-3.13899072088807	11.7288991405905	-24.5166805108477	9.60904242355998e-92	4.84099998394351e-90	198.539183718537
RDH5	-1.65384602833321	9.0048081055179	-24.5149946557128	9.80686790560603e-92	4.92546168686791e-90	198.518854164238
SMPD1	-1.34605072777233	8.40380164000534	-24.4713793744751	1.66150184751699e-91	8.2937904149908e-90	197.992893502037
KIAA1549	1.43108188644294	8.07849262757332	24.4654624080609	1.78469551747626e-91	8.88158077187958e-90	197.921539058739
DSC2	-1.4531295811997	10.3940534547833	-24.4556762106111	2.00881837499495e-91	9.96654782220138e-90	197.803523815693
C1orf112	1.16357501838941	9.64840452164527	24.4543026780972	2.042450806457e-91	1.01027043981205e-89	197.786959838435
DAO	-2.85477185223965	6.50721690573993	-24.4420302670998	2.3690871909496e-91	1.16829638120454e-89	197.638961299034
ARHGAP20	-1.34692826498871	6.51202936973391	-24.432833625332	2.64766607927361e-91	1.3017425726501e-89	197.528054116923
CEP72	1.52773946060984	8.56002535621584	24.4049251733084	3.71008327968306e-91	1.81316435252295e-89	197.191487623852
GPT	-2.79855347616844	7.41558286975026	-24.3512950014679	7.09497192263972e-91	3.44676269920381e-89	196.544711742737
DSCC1	1.62048111232095	8.4646900952253	24.3297299197847	9.20816339204607e-91	4.46008460084178e-89	196.284633777956
GTF3A	1.46964595135272	13.7373193778129	24.3204280778308	1.0304109850133e-90	4.97615340484383e-89	196.172451487847
CENPI	1.36603984063017	6.1397334916253	24.3198642950667	1.0374579794105e-90	4.99540607608186e-89	196.165652127982
BMP5	-1.83181067166274	7.8424074151537	-24.3056911507446	1.23135756689744e-90	5.91160281307849e-89	195.994719989908
ADRM1	1.00912744729956	11.0817167432497	24.2763924661675	1.75474208531449e-90	8.39960558902887e-89	195.641366660414
IMPDH1	1.15981117818657	11.9579285803845	24.2760852755407	1.76127093286058e-90	8.40620626815299e-89	195.637661804819
CD177	-3.30297672755767	7.28478388695353	-24.2725496950095	1.83818583326599e-90	8.7477280922451e-89	195.59502110375
CENPA	1.50289738929305	8.85667420892065	24.25433060383	2.29111813677492e-90	1.08714887635398e-88	195.375289854292
ATP2A3	-1.78045967572533	8.0116048720716	-24.2516091497516	2.36775269572689e-90	1.12025586238696e-88	195.342467666938
BMP2	-1.62820759076588	9.68258189929914	-24.2438376956189	2.60099810241561e-90	1.22705468282456e-88	195.248739643358
PTPRH	-1.78630238763914	10.7607145580086	-24.2309776242977	3.03851596550858e-90	1.42932841801143e-88	195.093639646295
PDRG1	1.03353371221598	11.2931919035404	24.2239728591862	3.30704404057361e-90	1.54673008235768e-88	195.009157854397
TMPRSS2	-1.52780081810164	12.6379020467157	-24.2204686250447	3.45015777662112e-90	1.60905501107962e-88	194.96689457207
METTL7A	-1.8171183778571	11.2814216529649	-24.2104985460868	3.89212644760315e-90	1.81000512832553e-88	194.846648916015
BRCA2	1.44431209402243	6.94293742043133	24.2080048468826	4.01125389701371e-90	1.86010503866349e-88	194.816573234253
DGAT2	1.55952656547373	7.70345488687263	24.1731628375258	6.11250944354114e-90	2.81054906047668e-88	194.396353703786
PFDN4	1.28596127552053	10.2631811473917	24.1361428630137	9.56303641373375e-90	4.37247740564078e-88	193.949863820079
VSNL1	2.50208342150692	9.13494574424647	24.1149708368348	1.23526932011096e-89	5.63220701457295e-88	193.694511824562
CXCL1	2.51494626303692	11.3975293050029	24.1142950011672	1.24540384556471e-89	5.66259804210385e-88	193.68636068593
LRRC19	-2.41463365161892	10.7114354851076	-24.0752413993958	1.9969427652223e-89	9.02938968330295e-88	193.215341523063
AURKA	1.40510033193536	10.6789867379034	24.0713061762021	2.09424738379563e-89	9.44320443251273e-88	193.167879422631
TMPRSS3	2.38263044303757	6.41348733599329	24.0702093923853	2.12220228430158e-89	9.54289473461562e-88	193.154651288112
CA4	-4.57829984676884	10.3772973513995	-24.0676708142317	2.18834549783222e-89	9.8132866926141e-88	193.124033903328
ITM2C	-2.20373861808752	13.6533079316892	-24.0617326935977	2.35122783257454e-89	1.05148197016751e-87	193.052415188241
GHR	-2.38668581782675	6.63136203802719	-24.0589909956177	2.43047038284177e-89	1.08382918050284e-87	193.019348015608
CST1	3.4437334088365	6.95338958616988	24.0293503906853	3.47793861086832e-89	1.54267369416314e-87	192.6618578165
SETBP1	-1.11969564129435	8.30430315452065	-24.0200382759459	3.89238923460794e-89	1.72182844109771e-87	192.549546183691
PDK4	-1.85359931335865	9.46721146487694	-24.0036838266148	4.74337154377197e-89	2.09259604618892e-87	192.352298579001
NPY	-2.28409053227809	7.70090021280964	-23.997116331349	5.13535516316239e-89	2.25941785251481e-87	192.273089503889
CNTN3	-3.10299900246226	6.63405735495077	-23.9633822815448	7.72136931515897e-89	3.3880621325629e-87	191.866232081206
TARP	-1.18584424135126	8.37734150243597	-23.9548966632896	8.55556577772985e-89	3.74403485763765e-87	191.763889701483
VSIG2	-3.57619382309071	10.5385946399923	-23.9474728992522	9.35896321306377e-89	4.08466193922032e-87	191.674354168316
FAM150B	-1.93988240211758	7.64890923554045	-23.9335367609477	1.10764421586257e-88	4.82135374280662e-87	191.50627549345
BUB1	1.38636737653964	9.21338004037625	23.9192615998357	1.31629327566558e-88	5.71432317518331e-87	191.334108613496
TP53INP2	-1.7335327874249	8.57802667787711	-23.9181024750225	1.33486912812185e-88	5.77959384040662e-87	191.320128912817
OTOP2	-1.97028064047035	7.50170682840775	-23.9073391143119	1.52037954610985e-88	6.56538500824103e-87	191.190316920999
TGIF2	1.48587611263606	6.95021660957952	23.8888151557524	1.90200743968372e-88	8.17012300998877e-87	190.966908900783
RAD54B	1.21060927822422	7.64172316265731	23.8809669010333	2.09131465660689e-88	8.95971893432922e-87	190.872255513801
FMO5	-2.22576316998099	9.39010559180895	-23.8373836087046	3.54202020497125e-88	1.50956647012391e-86	190.346626953973
OGN	-3.24127876964275	6.60087308528778	-23.8302679566352	3.86021086842625e-88	1.64089119805525e-86	190.260810779181
LRP11	1.0170473749336	8.6577280807809	23.8148752367347	4.64973872304391e-88	1.966261273996e-86	190.075172456135
EPB41L4A	-1.68762317369256	8.48958300211704	-23.8133999841674	4.73341027375341e-88	1.99647172864282e-86	190.057380775898
KIF14	1.32703395367983	8.82983732051618	23.8118833909494	4.82099627998895e-88	2.02817325459432e-86	190.039090536532
CD163L1	-1.89566924166611	8.84224724263253	-23.8082269078964	5.03888673132181e-88	2.11438941170607e-86	189.994993103321
CHI3L1	3.18749055872139	8.78904260207212	23.797045348372	5.76821523491786e-88	2.40804545472031e-86	189.860143223125
UBE2T	1.24093332279875	11.3121945199532	23.7965642569089	5.80186125511107e-88	2.41591278742801e-86	189.854341265068
CENPN	1.12744838878478	9.31144724146558	23.7945730447758	5.94322023223016e-88	2.46847796057743e-86	189.830327282286
FAM89A	1.14597635376159	9.66095378889415	23.7751597842411	7.5153115315163e-88	3.11351345504925e-86	189.596204997213
COL12A1	2.64573307066828	9.65100346449415	23.7663848856807	8.35636492815957e-88	3.43579205849745e-86	189.490381255614
KIF20A	1.45525999993052	8.76368110681515	23.7549013279167	9.60082678226549e-88	3.93754511474673e-86	189.351892339088
GSTM2	-1.15366176475233	7.50876216407521	-23.7191018099892	1.47999985068353e-87	6.0244482700018e-86	188.920164879306
AZGP1	2.15322777223626	9.64682204552805	23.7078854004343	1.69491829766994e-87	6.86504996845322e-86	188.784901584223
EPB41L3	-1.74004664589409	8.65175067234544	-23.6972686185692	1.92702521358386e-87	7.78584964389338e-86	188.65687036946
DNASE1L3	-2.57476000517413	9.91423779389914	-23.6736605883514	2.56347666095111e-87	1.03317603794333e-85	188.372176831549
CLMN	-1.24089307680605	9.90453347779759	-23.6732490258725	2.57626213480547e-87	1.03577159671009e-85	188.367213766902
GLDN	-3.06035283240854	8.14627090434028	-23.6688343390842	2.71748339927818e-87	1.0898644109685e-85	188.313976801323
RAD54L	1.35785131679086	9.5076677688957	23.6531794026648	3.28362716111115e-87	1.31369230761807e-85	188.125194409413
FJX1	1.92509915019963	8.16205816783373	23.6524598219718	3.31231436787756e-87	1.32192927694048e-85	188.116517061588
PPM1H	1.64049353893059	7.58466416582547	23.6346949035433	4.10576925173025e-87	1.63061974442805e-85	187.902293309644
LMTK3	1.969438780686	8.75589093653081	23.6214965210492	4.81596306691585e-87	1.90803313449678e-85	187.743138491462
INSL5	-5.53405814045906	9.95882097637676	-23.6025676924015	6.05416302898594e-87	2.39278700053602e-85	187.514885181254
PYCR1	1.10212321221153	9.34004470709432	23.600295252077	6.22276895866307e-87	2.45348448580332e-85	187.487483200948
KIF5C	-2.40689819876707	7.1180201590327	-23.5997905406801	6.26084918919976e-87	2.46255039313994e-85	187.481397199409
CHGB	-2.6818988699298	6.98721324599174	-23.5689440857985	9.09001752779406e-87	3.56673932947554e-85	187.1094440561
GOLM1	-1.35551618369206	11.2587236826561	-23.5500607393551	1.14206963420345e-86	4.4705042300007e-85	186.881749771279
ZBTB7C	-2.18401862844268	8.6011016601148	-23.5496407400453	1.1478822654383e-86	4.48250770783479e-85	186.876685490106
ARL14	-2.40355510831465	10.5645460831336	-23.549030604672	1.15637904851645e-86	4.50491055105823e-85	186.869328583804
PTP4A3	1.79506016984533	8.21493888681876	23.5359654674757	1.35420504362198e-86	5.25051993516426e-85	186.7117924639
NT5DC2	1.28468745239398	9.26956456760964	23.531813507327	1.42390029601411e-86	5.50765984166786e-85	186.661729596961
SLC9A2	-2.78459991022542	7.97229326276954	-23.5184889750765	1.67272419410294e-86	6.45481726249225e-85	186.501068489474
KIAA1468	-1.14019030982173	9.68586623564785	-23.5176923114923	1.68890901604169e-86	6.50190138416239e-85	186.491462752729
FGL2	-1.64319359748534	9.08331755725904	-23.517236415204	1.69824123994839e-86	6.52244511992413e-85	186.485965806408
PRR11	1.2384138664968	8.76010813187332	23.513489825877	1.77691336266836e-86	6.80858141287222e-85	186.440791592228
TGM2	1.77463755952597	8.08020553835714	23.5116649577645	1.81654206286917e-86	6.94412554852773e-85	186.418788446906
MTM1	-1.2149468820367	7.4388471162346	-23.5032528476222	2.01095607058721e-86	7.65147690913636e-85	186.317360892217
FMO4	-1.30341621693691	8.22841967252806	-23.5010605867071	2.06495319304207e-86	7.83865836512226e-85	186.290928232414
KLF9	-1.36856407792945	10.5479554194522	-23.4800359269911	2.66239013013497e-86	1.00372184797561e-84	186.037431542704
PKNOX2	-2.09910528419048	5.02012365602651	-23.4800302881781	2.66257158716804e-86	1.00372184797561e-84	186.037363555663
GREM2	-2.83540954002103	8.25042337735043	-23.4776863848128	2.73907948729332e-86	1.03018420440297e-84	186.009103201955
PLK1	1.24496318866228	7.53788124276523	23.4393652537315	4.35262362040865e-86	1.62953842559473e-84	185.547077184146
FCRL2	-1.63204624774723	6.87551540850775	-23.4281638243398	4.98362673351943e-86	1.86150432886127e-84	185.412028827534
SQRDL	-1.18110670095323	13.944289824464	-23.4212997344251	5.41468978053517e-86	2.01789911615698e-84	185.329273833263
SMOX	1.52351147673086	8.79605228230568	23.4193906397757	5.54107388642562e-86	2.06029496692769e-84	185.306257483558
GALNT12	-1.40003122193923	10.2534372604153	-23.4179750190134	5.63669021405392e-86	2.09108396281823e-84	185.289190567643
SORCS1	-1.54866940590238	5.62015652581687	-23.4119138394072	6.06509474740135e-86	2.23983125705503e-84	185.216116491941
CCNB1	1.15644959116422	10.3315226098799	23.4071188134983	6.42695370111241e-86	2.36810756801937e-84	185.158307647347
ABCC8	-1.46268960477265	6.54296456020172	-23.3859446803569	8.30118020605186e-86	3.04494751692999e-84	184.903036312782
NAP1L2	-2.43148666744447	5.41827631734561	-23.362716518621	1.09913755507322e-85	4.00473712309377e-84	184.62300982257
ABCG2	-1.85886797178933	6.62291517612513	-23.3568178121086	1.18034957736599e-85	4.29105704929733e-84	184.551899458117
ATAD2	1.24966819250412	10.2505916816599	23.3562808900787	1.18803327210507e-85	4.30939268901578e-84	184.545426757645
FAM83D	1.51316064891983	9.85482758734028	23.3234702017062	1.76614730577893e-85	6.39220010470719e-84	184.14989626397
CHEK1	1.27060589922733	8.8524543548296	23.3000981774408	2.34252570307936e-85	8.44084923871177e-84	183.868159028571
SLC35A3	-1.2264541736858	10.540263538389	-23.2798106407278	2.9933060116993e-85	1.07620559535171e-83	183.623611209645
ATP11A	1.45713174041003	9.13827595252238	23.2736107191318	3.22616832545034e-85	1.15737902365551e-83	183.548878224011
TTK	1.33192992314907	9.28567254737694	23.2728241450157	3.25697766834948e-85	1.16586944036115e-83	183.539397018498
CHP2	-3.72056291036327	12.0340590038134	-23.2695631397433	3.38787773190458e-85	1.21007282752469e-83	183.500089636892
FAS	-1.29804349734844	8.87004251122237	-23.2481403132803	4.38881655423561e-85	1.56075495892784e-83	183.241868733233
MALL	-1.73037838751758	13.039477565927	-23.2454374726298	4.53451422201921e-85	1.6090625140439e-83	183.209290526825
TST	-1.08108502811563	15.4251200924907	-23.2181819739714	6.3030779701917e-85	2.23178181577959e-83	182.880778829058
CAPN5	-1.39351894826297	12.9257226141688	-23.2126831289659	6.73607467179674e-85	2.37993391488611e-83	182.814502710551
STMN2	-2.68369792965566	9.56405082796059	-23.1767251034194	1.04012181514024e-84	3.6669348571348e-83	182.381124619097
HHLA2	-2.05430502944271	9.10320728162564	-23.1579694168259	1.30464971553549e-84	4.58961148850987e-83	182.155085022889
CDCA4	1.11688072844154	7.71067990876919	23.1376743202068	1.66716053596456e-84	5.83971275290764e-83	181.910500874412
SOX4	1.16623606619381	10.0923054324182	23.1373477881457	1.67375014407147e-84	5.85024059993118e-83	181.906565778613
NKD1	3.04797023841046	7.1721955594568	23.1318120005919	1.7895133238771e-84	6.24150127898417e-83	181.839853360418
CEBPB	1.29965085570314	13.0085935964725	23.1249704203562	1.94370298395764e-84	6.76483236826026e-83	181.757405573774
CLDN2	3.99212236098955	9.24503880591136	23.1216109335613	2.02421015096172e-84	7.03003878598896e-83	181.7169208085
EPHX2	-1.62874277091592	11.246120982301	-23.1177336333994	2.12127952993092e-84	7.35151714799625e-83	181.670196235954
SRI	-1.14457923140814	10.2095782070379	-23.1015367827012	2.57972499945918e-84	8.9213667724941e-83	181.475014699489
ACVRL1	-1.36271880958641	11.8619566917422	-23.1004499866856	2.61381663402743e-84	9.02015410512256e-83	181.461918374071
PXMP2	-1.04848487059538	9.00028669099346	-23.0917982242464	2.90178243967452e-84	9.99278370523357e-83	181.357662105566
HMGA1	1.00699043790978	11.676485465936	23.0907873070038	2.93743575707191e-84	1.00942660763547e-82	181.345480364039
RCAN2	-1.29766460989329	8.87438518707969	-23.0643884471126	4.04073284597152e-84	1.38274386257428e-82	181.027377201581
SMPD3	-1.62874171319974	10.815175337878	-23.0480908838046	4.91989601048247e-84	1.68007243889342e-82	180.831001317292
DCLK1	-1.26829343485405	5.84480534866317	-23.0270090939725	6.34666511783548e-84	2.16276857449746e-82	180.576987443589
TMEM100	-1.72685337426535	6.17426087097762	-23.0239014406008	6.58941964455157e-84	2.24081451787532e-82	180.53954429624
SLC35A1	-1.14591293745242	10.5768325119991	-22.9828391069479	1.08202088528602e-83	3.66427944201736e-82	180.044818680818
DOCK10	-1.34646245043802	9.02118072006695	-22.9805820448725	1.11192205458653e-83	3.75774403664925e-82	180.01762641824
CCNYL1	-1.26069095309959	8.49049331732496	-22.9693030275474	1.27418957272791e-83	4.27954658346453e-82	179.881742805511
MMP28	-1.22445449665113	9.20082881501084	-22.9644120577972	1.35172178933628e-83	4.52134319002788e-82	179.82281998018
SLC36A1	-1.05365686137543	10.2165918629105	-22.9619899102588	1.39184684822838e-83	4.63655430686365e-82	179.793639939841
C11orf84	1.01627405591053	7.44586743396558	22.9616976221091	1.39676869901818e-83	4.6434736199743e-82	179.79011870267
SCG2	-2.55232435042022	7.05427281697384	-22.9560152209841	1.49598886661685e-83	4.95314934478434e-82	179.721662429138
PKMYT1	1.14656109954085	10.1842040706897	22.9468915825324	1.67024662637128e-83	5.51891410572032e-82	179.61175103848
C7	-1.17919213291091	7.46562367709019	-22.9449381750722	1.71011707728664e-83	5.63924061667674e-82	179.588218844721
ASAP3	-1.1263465019259	8.25663876246541	-22.9306262446881	2.03276825782951e-83	6.6896927968853e-82	179.415809700706
F2RL1	-1.24603746552209	12.1296710556661	-22.9069935610347	2.70414341963499e-83	8.86340020857467e-82	179.131129395328
P2RY1	-1.42859396970628	7.7484720955988	-22.9030955502267	2.83447275018046e-83	9.27196366757429e-82	179.084175198955
PLCXD3	-2.65908772704837	4.13202690733804	-22.8979400072773	3.01654312981755e-83	9.84780670160237e-82	179.022073788877
CCL15	-1.24295889455211	10.9073333111659	-22.8970406450487	3.04948176537271e-83	9.93546723676221e-82	179.011240538068
BCAS1	-2.83663886862407	10.8813866033916	-22.8782320802188	3.82702422282668e-83	1.24439275675697e-81	178.78468728272
MAOA	-2.11981661647139	13.0143321503193	-22.8533707931435	5.16691873953457e-83	1.67340505129807e-81	178.485242389086
RNF43	1.50449923156697	12.7846762798759	22.817436117854	7.97364943583456e-83	2.57730454932926e-81	178.052452999041
RETSAT	-1.1179480267975	8.51269051249466	-22.8089764887534	8.83107224382141e-83	2.8488061706699e-81	177.950572388747
CALU	1.00162945094727	11.0179268004038	22.8038752825261	9.39204421410768e-83	3.01784129344251e-81	177.889138773309
STRA6	2.56775561710059	6.60042062734114	22.7982731857122	1.00492286466095e-82	3.2226632455522e-81	177.821673818894
SLC22A3	2.70494538866366	5.59919780165387	22.7956345708516	1.03745013563711e-82	3.32045069882441e-81	177.789897812148
DENND2A	-1.28683110813723	8.15105488335129	-22.791121163974	1.09554758855094e-82	3.49131353912095e-81	177.735544745743
CXCL12	-1.27778936512258	8.42444501893924	-22.7909924233405	1.09725163607734e-82	3.49131353912095e-81	177.733994384988
CKAP2L	1.43443180961765	7.96433716265198	22.7811376522813	1.23587457937337e-82	3.92474333834854e-81	177.615319615683
RNF125	-1.71842369408342	9.06407212964871	-22.7690723429686	1.42965312710554e-82	4.5225248049891e-81	177.470028626865
KIAA2022	-2.34510084868858	4.38701024574389	-22.7551826437288	1.69063418439711e-82	5.33776050133735e-81	177.302773613444
PDE9A	-1.31658766358352	9.17437820246678	-22.7466206972909	1.87471735157885e-82	5.90753114475319e-81	177.199676464235
SPC25	1.37273272041241	9.38974911753683	22.7422114462262	1.97720185339468e-82	6.21847126261297e-81	177.146584119487
NEBL	1.11182900940048	7.79369460859139	22.7309281940365	2.26569569931639e-82	7.11210594229644e-81	177.010723759926
NANS	-1.00629837374976	13.907818618354	-22.7171373814272	2.67605710963134e-82	8.38412287917704e-81	176.8446754535
TMEM171	-1.93456887370005	10.0832013089702	-22.708452781097	2.97180466171117e-82	9.29286733584509e-81	176.740111526894
CCR10	-1.59408692481167	8.60283023808382	-22.7060894288202	3.05779831241119e-82	9.54348792609709e-81	176.711656807948
C21orf88	-2.06769510494777	8.83301007580585	-22.655917084654	5.60263280608542e-82	1.73862690672495e-80	176.107624411295
GCNT2	-1.38467450664079	5.300464370558	-22.6552035267937	5.65108835738809e-82	1.7503361528965e-80	176.099034363667
HRK	-2.02815045852154	5.7112781876253	-22.6481768781055	6.15120458383024e-82	1.9016309170807e-80	176.014446107954
ARRDC4	-1.30892607646049	10.4656337008534	-22.6361970715459	7.10799576958468e-82	2.1932668231934e-80	175.870234436879
CLEC10A	-1.4626050202799	8.41862534374647	-22.6230712261144	8.32795397243638e-82	2.56002246124443e-80	175.712232306932
MT1F	-2.368547045234	11.6829671914176	-22.6208198441935	8.55731118159498e-82	2.62558252663862e-80	175.685131912545
SIPA1L2	-1.1705540630992	10.4448064663936	-22.6128759711775	9.41822114571819e-82	2.88430813811554e-80	175.589511066454
THY1	2.04166115309777	11.8377840787845	22.6039774325797	1.04858225762791e-81	3.19925386752529e-80	175.482401373891
RUNDC3B	-1.8678603902169	7.24464159004251	-22.5860116912015	1.30241739003459e-81	3.95891230121688e-80	175.266159990966
MEX3A	1.86530189950999	8.6434581102778	22.5744139935573	1.49804301820568e-81	4.52825114558727e-80	175.1265722721
CES3	-1.25508177789132	7.36871660403374	-22.5457195247876	2.11777666967429e-81	6.38973541203207e-80	174.781231063755
CLCA4	-5.10854718125131	9.32238639094303	-22.5435721991333	2.17335874725694e-81	6.54533852979245e-80	174.755388914488
PDZD3	-2.04320570436715	9.04122038070757	-22.5406340370545	2.25178168604512e-81	6.76902991921077e-80	174.720029649699
GDPD2	-2.49808763120831	6.53879665574836	-22.5394077558119	2.28534355392236e-81	6.84708454427964e-80	174.705272077915
CFD	-1.94872782302958	12.2596372571351	-22.5393789910166	2.28613678651743e-81	6.84708454427964e-80	174.704925911202
NKD2	1.58083602469582	8.80859570380568	22.5324770183897	2.48465051427598e-81	7.41443333537966e-80	174.621865741648
BMP3	-2.72342320518182	5.43707035005783	-22.5279451946738	2.62427624968478e-81	7.81679949335852e-80	174.567329494439
KLHL6	-1.24299491895014	7.89090062918072	-22.5250351332503	2.718044057135e-81	8.08135394255276e-80	174.532310021558
PDGFD	-1.67810534682128	7.13606574629312	-22.4912709257755	4.08461220922439e-81	1.21003856789782e-79	174.126016255056
SEMA6D	-2.00973372512108	5.55039509715732	-22.4888152633778	4.20741767244669e-81	1.24416084542296e-79	174.096468227975
SLC35D3	3.31199493499716	7.19961846762978	22.4869106972453	4.30519927715366e-81	1.27071432764742e-79	174.073551479473
ITGB7	-1.31729822413747	10.1191529716969	-22.481506815742	4.59518265859277e-81	1.35148047812991e-79	174.008529841058
SLC39A10	1.35874444839915	8.14164700914303	22.4803195471576	4.66146585600103e-81	1.36850912171771e-79	173.994244300275
CHODL	-1.27525323521169	7.09140151712547	-22.4554638277273	6.29113120684574e-81	1.84032499443267e-79	173.695185486843
PCSK2	-2.2373111638903	3.34498029402392	-22.4500821810324	6.71303809866805e-81	1.96023114283647e-79	173.630437681141
UGT2A3	-3.72871133447516	6.85184539493563	-22.4460924807742	7.04397538728481e-81	2.05319304011875e-79	173.582437401192
TTYH3	1.02335011937854	10.1278998552855	22.4451983696614	7.12034928978737e-81	2.07175510618893e-79	173.57168038886
SCGB2A1	-3.59846272257832	8.4816720839537	-22.4372259991716	7.83900660871467e-81	2.27275497111988e-79	173.475766480547
SLMO1	1.40277455218127	7.83338426757849	22.4265926582472	8.91163688464449e-81	2.57459555518676e-79	173.347842759433
PAQR4	1.36915224495246	8.25759422249776	22.4211423402904	9.51710872118089e-81	2.7446601705978e-79	173.282274736909
SPON1	-2.42547861623166	11.0256541381373	-22.3976569028686	1.26331294958057e-80	3.63046783028233e-79	172.999755022948
MT1H	-2.36476829182612	11.3439791697849	-22.385465357332	1.46339330616938e-80	4.19069630466715e-79	172.853104435414
CPNE7	1.97944395168927	9.80764686730344	22.3821300711339	1.52345049188095e-80	4.35504069684286e-79	172.812985708093
CPB1	-3.11252800036431	6.50612046614647	-22.3812908086678	1.53894688566515e-80	4.39164860397066e-79	172.802890648807
MET	1.22671256344092	12.0455367615423	22.324107057475	3.06670132252739e-80	8.72086510237187e-79	172.115122743132
ECT2	1.31215625527532	9.55517240779329	22.31987751308	3.22713876215175e-80	9.16114539384401e-79	172.064257865311
CD3EAP	1.01856822089483	9.31394924769019	22.3113733042319	3.57556984851235e-80	1.01150826061122e-78	171.96198771421
TMEM97	1.18061703776967	11.0960156701577	22.3106967481712	3.60485355892708e-80	1.01802810799942e-78	171.953851695364
GNG2	-1.08902822605395	8.16056847746231	-22.2962237624022	4.29204626253614e-80	1.20583599214075e-78	171.779809330113
PMEPA1	1.56186616055831	11.1205593657809	22.2853522370974	4.89308121351067e-80	1.36763295630368e-78	171.649081428753
RAB36	1.2168716095162	8.28677634064389	22.2684997597425	5.99528252000483e-80	1.66713793141463e-78	171.44644358439
FAM19A2	-1.87756334053113	5.04029354234268	-22.2580478902232	6.80025855235471e-80	1.88776565221235e-78	171.320774070647
C2	1.4181617807096	9.96586182765766	22.2427113898658	8.181044721004e-80	2.2595464125372e-78	171.136381949658
PARM1	-1.90670110160318	11.2775438975862	-22.2419362580096	8.25783696978508e-80	2.27690325773314e-78	171.127062737507
C15orf48	-1.90572798475633	14.0985938868052	-22.2201700762624	1.07349486946669e-79	2.94498432845458e-78	170.86538409876
MND1	1.28614640063791	9.33152898559432	22.2032899293307	1.31568515120828e-79	3.59730799383128e-78	170.662460833686
LGR4	-1.17696078509957	11.0146481540348	-22.1832588143765	1.67490223777939e-79	4.56417850204892e-78	170.421674761166
LRRC6	1.66632150768322	7.63510014747332	22.1784918067698	1.77393453095482e-79	4.8259888914626e-78	170.364375082986
FOLR2	-1.21109933021881	8.38739944592668	-22.1734575065209	1.88488179334047e-79	5.11928877083137e-78	170.303863635886
ABCA6	-1.48077543612747	7.01537830036437	-22.1686014579902	1.99846860669243e-79	5.41877127359476e-78	170.245495820804
SIDT1	-1.91837423691914	9.12106914198193	-22.1616084472388	2.17416818855596e-79	5.88539756912089e-78	170.161444413572
TRAP1	1.04587831355337	10.1419513605367	22.1581270506552	2.26731375930044e-79	6.11724999885308e-78	170.119601129968
CHAD	-1.13002919218436	6.02115134429243	-22.1521886890709	2.43549425109067e-79	6.56016050504175e-78	170.048228582518
FOXM1	1.39154730641952	9.2687189237222	22.1493047567528	2.5216133805044e-79	6.78093825534982e-78	170.013567478184
RUVBL1	1.01569226368262	8.00925305389346	22.1469496419852	2.59419436681152e-79	6.96464385681981e-78	169.985262351325
OR51E2	-2.21467895596187	6.9305678902833	-22.1373767078272	2.91135613827775e-79	7.80329494993559e-78	169.870211912447
DDX26B	-1.07627640473241	8.58229510101824	-22.1181107250676	3.67201202648119e-79	9.82594300135286e-78	169.638680199902
FAM46A	-1.18728178970136	10.6145819347945	-22.1052168817728	4.28910546209564e-79	1.14584400094578e-77	169.483736169873
NUF2	1.28817904864207	8.6395311288833	22.0995196893777	4.59382333635601e-79	1.22324597584566e-77	169.415276041747
MMP3	4.42867399973564	9.82128699249966	22.0902197474673	5.13842426412776e-79	1.36603418995696e-77	169.303526853919
ANKRD20A1	-1.00956960636134	7.73333341319604	-22.0865624991052	5.36986751173558e-79	1.42524142104162e-77	169.259582043244
DHRS9	-2.99854395549666	10.5865617759456	-22.0764579881375	6.06493155108785e-79	1.60450369057386e-77	169.138171412956
IQGAP3	1.12548853186271	9.77797396168898	22.0743767580908	6.21890215570156e-79	1.64257507908603e-77	169.113165018137
TSPAN1	-2.22972896584403	13.4740682914916	-22.0728430207403	6.33486429125588e-79	1.67050064339531e-77	169.094736988916
CPEB3	-1.14136319089431	7.01496075659501	-22.041620874328	9.22704062497763e-79	2.42532985702914e-77	168.719623746526
ARID3A	1.67388179268335	10.0611023681682	22.0343945589204	1.00660927131233e-78	2.63738092064707e-77	168.63281107209
WISP1	2.08591169558005	5.05203663623081	22.0324396581865	1.03059062575848e-78	2.69588634363071e-77	168.609326486972
TMEM61	-2.16374243587317	8.86686934807418	-22.0137085034553	1.29138860301811e-78	3.37269378673034e-77	168.384315084538
CLCA1	-5.58912849918846	11.6837087635274	-22.005799135643	1.42044240769625e-78	3.69790772261976e-77	168.289307522251
ARNTL2	1.45737843685618	7.72358809799484	22.0008405943039	1.50784452506316e-78	3.91919525200731e-77	168.229746946203
ECHDC2	-1.01503424484481	12.9478669399114	-21.9925600718222	1.66595070563029e-78	4.32326126677317e-77	168.130286394408
PERP	1.10481371840581	13.4534939965256	21.9578789631062	2.52942645344405e-78	6.53288417714673e-77	167.713755344304
PSAT1	2.06758544577187	9.9325805334241	21.9551151019015	2.61501489792206e-78	6.74326827468907e-77	167.680563100287
FMN2	-1.95725053143368	4.17566392589604	-21.9397325489706	3.14706607305519e-78	8.08969441109919e-77	167.495835342704
PTN	-1.2926885866627	8.72126963420448	-21.9378945195365	3.21748206644664e-78	8.25769807713971e-77	167.473763410661
BTNL3	-2.44531580549578	10.7664692954386	-21.9338161447159	3.37940279676423e-78	8.65965335189679e-77	167.424788961653
SLC35D1	-1.01103256134045	8.61595853533098	-21.9209380140418	3.94612659782516e-78	1.00960226420533e-76	167.270149784707
FAM92A1	1.64152884555156	8.6835427828074	21.9184344319967	4.06686853248319e-78	1.03886533733526e-76	167.240088037307
SLC16A9	-2.34905132341816	9.59326600795473	-21.9114925940123	4.42132489995456e-78	1.1276450990931e-76	167.156735649586
SERPINH1	1.33328145274682	12.3445275265231	21.9074224631951	4.64334332054863e-78	1.18242266803924e-76	167.107865729255
KCNE2	-2.25128792826622	4.51958983333942	-21.8992272378939	5.1247627239711e-78	1.30095648434495e-76	167.009468552007
ZNF536	-2.1833425687377	5.07928012285869	-21.8788560751734	6.54882789409228e-78	1.6547448562735e-76	166.764894389678
E2F7	1.30505764052394	7.16684831897281	21.8769411451802	6.70152057804168e-78	1.69070974335973e-76	166.74190505019
FBXO41	1.13963602445033	9.09659543622444	21.8405724146348	1.0381624888729e-77	2.59906845182092e-76	166.305323873311
FRMD3	-2.02390668989349	8.24233024356213	-21.8380072323067	1.07071006434315e-77	2.67644722515671e-76	166.274533320263
ASPM	1.22933083858994	9.6275836490611	21.8376911508424	1.074790522766e-77	2.68253909833477e-76	166.270739336424
CDKL1	-1.21221888636599	7.933318214421	-21.8311811110415	1.16237665671332e-77	2.892297891392e-76	166.192599330112
PLXNA1	1.05940201972282	10.7919316919513	21.8117066857446	1.46932928804467e-77	3.64496382503847e-76	165.958861492349
C20orf27	1.243847018632	10.3496776776108	21.8112305408578	1.47777165474048e-77	3.66034396363109e-76	165.953146918006
NKX2-2	-2.97201603735688	4.60648312691256	-21.8051221001228	1.59047857826689e-77	3.92759180530265e-76	165.87983600534
MCM10	1.2187267581757	7.40896985481067	21.7982699819852	1.72716357286913e-77	4.25868444107897e-76	165.797602220488
RNASEL	-1.00797094814148	9.55571374300912	-21.7949440746525	1.79768070048052e-77	4.42587361597942e-76	165.757688199316
C10orf35	1.02548380260582	9.01038443300499	21.7943130804576	1.81138056171777e-77	4.45288628146372e-76	165.750115743126
AGT	1.96451218851675	10.1791539287652	21.7884218215904	1.94443293736928e-77	4.77277877243289e-76	165.679416784263
MDFI	1.91293477897684	8.78855281867384	21.7740042929603	2.31272840188989e-77	5.66826812373102e-76	165.506405096263
MT1E	-2.15735093369034	13.1729948399227	-21.7693226082925	2.44672638667179e-77	5.98769337475918e-76	165.450226922466
HSPH1	1.15445377857269	12.8177210116821	21.7608114467255	2.71052251593008e-77	6.62333218974952e-76	165.348099823311
MCM2	1.06452888295985	10.7132956203275	21.7560424719737	2.87057146014187e-77	7.003936912391e-76	165.290877727582
KLF7	1.36410462533043	7.28965402780172	21.7412780411689	3.4284764679143e-77	8.35268975906942e-76	165.113729991288
CCNF	1.47033554272783	6.87590209259363	21.717755758299	4.54963118675942e-77	1.10676050464194e-75	164.831528563956
RBL1	1.13661252614638	6.76756736724854	21.7143746607056	4.73845946014636e-77	1.1509802644043e-75	164.79096746265
TACC3	1.17408017404055	9.08916612733718	21.708464320368	5.08755172341519e-77	1.23393917951421e-75	164.720066047795
PLS1	-1.41308772287632	12.346802686904	-21.7056633956075	5.26185285212863e-77	1.27432083242278e-75	164.68646639281
NLGN1	-1.72781345102144	4.27288062821997	-21.6940795902863	6.04841363430137e-77	1.45831987817875e-75	164.547512840565
C1orf21	-1.21436223808961	9.4026300348432	-21.6885695058211	6.46278589429848e-77	1.55593000225124e-75	164.481419331349
MTBP	1.16046938620849	6.59097054375697	21.6846200003729	6.77714752265343e-77	1.62921029473155e-75	164.434046061582
PRKACB	-1.34346854282661	8.68992920913924	-21.6776876399278	7.36634069965771e-77	1.76824675353695e-75	164.350896426298
SULF1	2.35690504322908	11.2649466536859	21.6695768734316	8.12099942818168e-77	1.94653558981218e-75	164.253616045727
SPINK5	-2.64345788116247	8.7376734709747	-21.6592234018625	9.19765434197291e-77	2.19814512187443e-75	164.129442288257
GPA33	-1.93439904402147	13.792757847605	-21.6432018336707	1.115165104364e-76	2.65734890489542e-75	163.937300958436
ERCC6L	1.30984828260799	7.74323662985697	21.6129217383058	1.60486798432153e-76	3.80206968186942e-75	163.574203418297
SFRP1	-1.79690037666749	7.87130508217917	-21.6072937184437	1.71720472312438e-76	4.06230908631293e-75	163.506722213607
NAT1	-1.16177986055534	9.95385791429071	-21.6001213528191	1.87182988608534e-76	4.41530046684552e-75	163.420726722955
DUSP10	1.23542017847645	7.52496104360207	21.5968098091194	1.94784453664052e-76	4.5879749453944e-75	163.381022902652
SNHG6	1.05865493981244	13.7681757553566	21.596604641454	1.95265429092943e-76	4.59267665574078e-75	163.378563062564
TNFRSF17	-3.33752637168439	8.81393773782633	-21.5938318470844	2.01883349530213e-76	4.74149915738369e-75	163.34531913249
EXO1	1.28490697190367	8.37002998966523	21.5911823393336	2.08416381000445e-76	4.88790314234233e-75	163.313553760395
SLAMF7	-1.4222472579843	10.3574373148795	-21.5684165648843	2.74012002605704e-76	6.41707018440877e-75	163.040628836038
PLCD3	-1.41404448334143	7.94983314475232	-21.5678004693243	2.76048523651603e-76	6.45550150654029e-75	163.033243283359
C2orf88	-2.46381094814587	8.35477308359845	-21.5564496571431	3.1639647448127e-76	7.37791378993966e-75	162.897177615277
LPHN3	-1.55228492945288	5.83578058187401	-21.5517094600788	3.3494412337224e-76	7.7881665609759e-75	162.840357764679
CDC25C	1.15485263367549	8.06804021012375	21.5228459559786	4.73814296682462e-76	1.09858959726532e-74	162.49440640566
PTGER4	-1.36160900575555	11.2103978376114	-21.5169397480421	5.08662068941942e-76	1.17771502855877e-74	162.42362234548
AKR1B10	-3.10750416972969	11.0307038689824	-21.4988679552271	6.32018979822854e-76	1.45918611140714e-74	162.207051151383
ZFP3	-1.00377283048112	8.79084316406575	-21.4495166364084	1.14342091906954e-75	2.62874079746086e-74	161.615733779264
SIM2	2.1360834367459	4.92074131386231	21.4238458506338	1.55635792996871e-75	3.56303372943609e-74	161.308213681448
CACNB2	-1.41179034728681	6.53922840677281	-21.4231710856933	1.56902162433916e-75	3.58699439412998e-74	161.30013099438
SH3PXD2B	1.08560829264044	8.57317457087935	21.4220506870795	1.59027667191394e-75	3.63050155463654e-74	161.286710340021
ABCC13	-1.98156773673971	4.87492877501239	-21.4204691688979	1.62077037041255e-75	3.69494898830224e-74	161.267766321262
BAI3	-2.27444839350184	4.28096012003425	-21.4182841572778	1.66386407177817e-75	3.78790142867993e-74	161.241593700685
KIF13B	-1.25117380246707	11.1259757413367	-21.3885957177562	2.37656904469425e-75	5.38788007174226e-74	160.886009188716
B3GNT7	-1.26503371853342	8.72261771004527	-21.3843218263134	2.50171479043833e-75	5.64806231318463e-74	160.834824713642
STAP1	-2.37949266798245	5.34267927569673	-21.3733009964202	2.85565998224087e-75	6.41168334114413e-74	160.702843955942
CPNE1	1.05070392272041	11.5975196502931	21.3679379040788	3.04558954764559e-75	6.82873052008502e-74	160.638620781093
LY6E	1.89932260629924	9.74720184370344	21.3561585399554	3.50824453717036e-75	7.84453090140161e-74	160.497569342864
CDC20	1.1176551875827	10.373666526878	21.3406740482704	4.22494532345951e-75	9.43416997466888e-74	160.312165236431
ANO5	-3.04289702665563	6.89091229755559	-21.3226356496379	5.24636923364402e-75	1.16989733607611e-73	160.096202315438
ATP8A1	-1.56302049617675	10.2628701997551	-21.3184433496669	5.51712459739015e-75	1.22859515420463e-73	160.046013597249
BMP6	-1.15977626778654	7.46961200800912	-21.3174628411484	5.5824390155392e-75	1.24144621322406e-73	160.034275472668
NEU4	-2.33765011397061	9.38843107468193	-21.307930827599	6.25908730034122e-75	1.39002832657782e-73	159.920166724917
NMB	1.20388063977763	10.3819523511379	21.297922926476	7.05790486433286e-75	1.56530137364817e-73	159.800367789875
PCK1	-3.14446654693178	10.3684498267967	-21.2966838546419	7.16364547552087e-75	1.58659681271272e-73	159.785536040204
SLC15A2	-2.1110524989477	4.58875186254148	-21.2742621717842	9.37545705208605e-75	2.0596983238385e-73	159.517165766001
TLR7	-1.31391676642026	7.34099566476695	-21.2716693828037	9.67174205436209e-75	2.12193340797517e-73	159.48613433074
FAM151A	-1.01505163818886	6.47100597580069	-21.2707374057022	9.78051295100679e-75	2.14291695166824e-73	159.474980206544
ZNF540	-1.4802141782062	5.85275726742719	-21.2517156361266	1.22881488389841e-74	2.68513324630171e-73	159.247336399187
SOX11	2.83760025902414	4.66936925053322	21.2507916785758	1.2425133001838e-74	2.71143644370322e-73	159.236279545341
PDE5A	-1.11785434700964	9.95352523569139	-21.2482993769077	1.28022962245187e-74	2.79001176599224e-73	159.206454864944
GRINA	1.03749434551265	9.83749059754165	21.2367449193542	1.47059512132039e-74	3.19209097942989e-73	159.068191606211
SEMA3E	-2.27598366395248	3.55716891876936	-21.2274525317316	1.64402639396986e-74	3.56380382852193e-73	158.95700363692
NOVA1	-1.89300165232608	5.64691311341136	-21.2078169136161	2.08068651343385e-74	4.49246639666413e-73	158.722074039515
SLC17A8	-1.77467259925283	2.84347108243838	-21.2042148832156	2.1725574803311e-74	4.68463087865845e-73	158.678980673922
PLAC9	-1.3400135989971	7.41437781887281	-21.1886335937932	2.61900759443292e-74	5.61761642101558e-73	158.492582592144
CXCL2	2.33746221532964	10.4909275597487	21.1745258717481	3.10184249051392e-74	6.64453739798671e-73	158.323827814943
LMNB2	1.03440592092366	10.5964654200298	21.1736604212598	3.13420513746119e-74	6.70506296969581e-73	158.313475875407
CHCHD6	1.06027106143058	8.48924265376248	21.1732970705771	3.14789265481565e-74	6.72553034091046e-73	158.309129733912
PTTG3P	1.29136331141517	8.92207223241979	21.1471963327581	4.30480738127152e-74	9.16132606055998e-73	157.99695649135
LEMD1	4.0678305851536	5.41476066742427	21.1400871200837	4.68786541313147e-74	9.96354520033139e-73	157.911936650612
CLDN7	-1.143875861024	13.6527115696153	-21.1343098021353	5.02411417784274e-74	1.06504695746659e-72	157.842847819863
ALDH4A1	1.3790270371562	7.59453162323012	21.1301271795821	5.28249525506724e-74	1.1183679643121e-72	157.792830902866
JAG2	1.65557211915824	7.45921299017539	21.1235041209698	5.71906932383159e-74	1.20766324156408e-72	157.713633243224
DLGAP5	1.21625440509424	9.66070065845043	21.1134278165331	6.45342081836157e-74	1.36097142142269e-72	157.593148358324
LY6G6D	2.89561762383414	10.9077911533849	21.1097969208186	6.74053395143729e-74	1.41968691212014e-72	157.549734681052
SEPP1	-1.91144661825666	13.1524875803325	-21.1096847558594	6.74960382894191e-74	1.419765248709e-72	157.548393569378
ROR1	-1.30590900970723	6.80058311108692	-21.0903282286936	8.5123835991936e-74	1.78366672002102e-72	157.316969358577
F2RL2	1.85706989524877	7.70939677498003	21.0851650203805	9.0558574645728e-74	1.89511232556695e-72	157.255243427406
C16orf59	1.30909686777028	8.9370219914821	21.0594105643949	1.23307112037495e-73	2.57383886162153e-72	156.947380033248
DSCAML1	-2.52908408999094	5.23322096108055	-21.0540898782156	1.31425908903553e-73	2.73980218522694e-72	156.883783921387
NANOS3	1.90219538199593	7.47658491031721	21.0341848012134	1.66829883451028e-73	3.46899896505877e-72	156.645885345156
VEGFA	1.02662819046445	10.3630310785057	21.0110163344531	2.20208540857034e-73	4.54995444608781e-72	156.369022145586
C5orf30	-1.06344980453529	10.849017828609	-21.0100650589933	2.22732644940437e-73	4.5962894606356e-72	156.357655288063
KCTD12	-1.45233055295671	11.2639871696107	-21.0044239916344	2.38306062095154e-73	4.90525832481613e-72	156.290251216636
CHTF18	1.06450350461749	10.0490168041275	20.9794059012752	3.21584250266933e-73	6.59449713204416e-72	155.991344501673
KIAA0125	-2.14463741216039	7.22021536266248	-20.9662926907293	3.76278588390228e-73	7.69673608808733e-72	155.834692354898
EAF2	-1.18900538178655	9.0556542859969	-20.9572644806585	4.19247777222802e-73	8.5649330007607e-72	155.726848026828
PINK1	-1.01492309558394	10.7190341081702	-20.9534990279581	4.38587639216467e-73	8.94883254366299e-72	155.681870611697
HECW2	1.39232973787334	7.25054870198812	20.9495475511685	4.5984246766922e-73	9.37079725313943e-72	155.634672390099
VIPR1	-1.86598405786539	10.2631801427525	-20.9176194504091	6.73994317128317e-73	1.36665953273112e-71	155.253354282022
SLC41A2	-1.00364162398305	8.44293178128657	-20.9174292989403	6.75530626656057e-73	1.36807523807777e-71	155.251083542113
NEUROD1	-3.53944347495287	5.79721672710465	-20.9056908760629	7.77470187560866e-73	1.57257073996977e-71	155.110911938354
CELSR3	1.61365245489516	7.97240666035542	20.8976810582426	8.55719303742711e-73	1.72656442459731e-71	155.015270957485
MXD1	-1.18061335827438	11.4427930889997	-20.8958594872517	8.74585757841851e-73	1.76245226237686e-71	154.99352126838
TNFRSF13B	-1.7475677348242	5.57129766189535	-20.8941199417115	8.92990590312981e-73	1.79732249145238e-71	154.972751219436
MYO1A	-1.62575034047364	12.3636249258069	-20.8888649541176	9.50974110503629e-73	1.91166876918113e-71	154.910008531714
AGTR1	-2.3054618046235	4.77996590381532	-20.8750922489939	1.12142803818042e-72	2.24602084260356e-71	154.745577948514
SCIN	-2.26182315223167	9.06364752806713	-20.8637926218297	1.28384309626387e-72	2.56815819366607e-71	154.610684665414
SLC44A4	-1.4193535173837	12.218703160805	-20.8508866128325	1.49829636302918e-72	2.99347509592721e-71	154.45662741255
SLC26A3	-4.14474269821207	12.606637350606	-20.8464716494917	1.57959401706877e-72	3.14819452266343e-71	154.403929742267
SEMA6A	-2.47576441340298	8.19752864811188	-20.8344620021822	1.82374797904321e-72	3.63037051974663e-71	154.260588902438
VILL	-1.43012645922378	10.7911937521998	-20.8215064430299	2.12958396229107e-72	4.22885632803859e-71	154.105971530144
RHEBL1	1.00842341492124	8.44383060133924	20.7963267434598	2.87830233434015e-72	5.69485200041627e-71	153.805505810394
CHAF1B	1.12633314392675	9.21290094508176	20.7921334889248	3.02638154086523e-72	5.98058424837084e-71	153.755473460267
SI	-4.3143925259546	8.33748292439914	-20.7802139220631	3.49021190327153e-72	6.88052281365956e-71	153.613261703487
TCEA3	-1.80890994688652	11.652614416305	-20.7792178129355	3.53205005262352e-72	6.95460229300044e-71	153.601377717098
TNFRSF12A	1.68059577036226	11.4824428524737	20.7694031199719	3.97205173286223e-72	7.81154222114581e-71	153.48428892561
IMPA2	-1.0764662484261	11.3974503516212	-20.7673449030768	4.07105567436093e-72	7.99661152498117e-71	153.45973553562
UBTD1	1.25117323427686	8.71470315804062	20.7661990013869	4.12724045981007e-72	8.09722908960092e-71	153.446065717343
CLECL1	-1.69051511605571	6.69268410820396	-20.7592853528244	4.48305211284146e-72	8.77420379351453e-71	153.363593013093
SYTL4	-1.26109132000294	8.03514801311532	-20.7470489419401	5.18959487256218e-72	1.01448810903991e-70	153.217635202001
DPF3	-1.11306324073222	6.29320886367298	-20.7345305299348	6.02770893471831e-72	1.17551126572768e-70	153.068326864457
MELK	1.19754444351812	10.2584443627559	20.6859563059978	1.07742029326468e-71	2.08373595343121e-70	152.489105068173
MYBL2	1.16352368209544	8.49399094277917	20.6779077674336	1.18623461404858e-71	2.29146835563491e-70	152.393150309177
GPX3	-1.40513200342643	8.39708450331463	-20.6625459539897	1.42533678005894e-71	2.75009128379458e-70	152.21002235781
STC1	1.85487362945652	5.87740569462651	20.6323521128389	2.04472612073014e-71	3.94050347918278e-70	151.850142626905
SRPX	-1.37604248818119	8.34903306486162	-20.6224603630483	2.30128081745512e-71	4.42447665292343e-70	151.732260661908
MAPK4	-2.21674313145177	3.90806262548606	-20.6204740828212	2.3565530321472e-71	4.52009578657329e-70	151.708590813702
GALR1	-2.06367955627554	3.56797143357935	-20.6161143692237	2.48256702327504e-71	4.75621379353504e-70	151.656638775874
UST	-1.55106911582502	6.26871847381583	-20.6107439849663	2.64708812065498e-71	5.059533886821e-70	151.592645530773
ADORA3	-1.30730997978244	6.90301820264492	-20.5983389860537	3.06997509759129e-71	5.8472816240353e-70	151.444838033534
GPRIN2	-1.54787772230117	9.56165617440723	-20.5711643859095	4.24733366501026e-71	8.05217507711526e-70	151.121096895143
TRAIP	1.14109640600464	8.75039537673855	20.5677645942519	4.42336166637713e-71	8.37616386082063e-70	151.08059861693
MT1G	-2.73824355816121	12.9537478069867	-20.5625875727638	4.70551166342582e-71	8.88982255579857e-70	151.018932016729
FCRLA	-2.38036756535179	6.10275209296145	-20.5599030893403	4.85882746948826e-71	9.16886020629559e-70	150.986956489403
PGM1	-1.10733747320303	12.5782534782812	-20.5569191733134	5.03510988133122e-71	9.49054256269855e-70	150.951415119339
CADM2	-1.76214289550877	3.79378903840775	-20.5509892214217	5.40463522181322e-71	1.01753011217598e-69	150.880785981758
CEACAM7	-2.8862936862714	12.002367568521	-20.5322732935286	6.75823062828891e-71	1.26652811188932e-69	150.65788963645
N6AMT2	1.02545149673837	9.75992439557969	20.5285371417742	7.06656252138846e-71	1.32127720545961e-69	150.613397989597
RHPN1	1.35209208867521	8.67131867078141	20.5265270808078	7.23822190437686e-71	1.35182489868585e-69	150.589461880798
LDLRAD3	2.10744477625046	4.61351126696127	20.5249389831115	7.37678743487232e-71	1.37612915770767e-69	150.570550837621
C1orf210	-1.10700947746679	8.53388048721515	-20.5197804867338	7.84543313200123e-71	1.46188361887735e-69	150.509125147372
MMP1	3.31930023195163	11.1345109731625	20.5061660385877	9.23018302954399e-71	1.7140418383532e-69	150.347020566722
PLAU	1.69741340157469	10.2745810988251	20.4966172559272	1.03447047262596e-70	1.91882517325835e-69	150.233335335984
NTRK3	-1.20348258118583	6.08574988798761	-20.4954465616404	1.0490291926368e-70	1.94362128392854e-69	150.2193979495
EIF4E3	-1.03776164858175	8.58434268033787	-20.4825241383124	1.22399702507294e-70	2.26522714742241e-69	150.065562004998
SLCO2A1	-1.39362004411167	9.94403354195318	-20.4694499499384	1.43071501641882e-70	2.63584212336393e-69	149.909935267963
C1orf115	-1.46768560470965	8.323662756942	-20.4468002516058	1.87476258854303e-70	3.44226656161843e-69	149.640365886083
SELENBP1	-2.0547128642872	14.4688484757902	-20.4405994419196	2.01874466879889e-70	3.70246845267464e-69	149.566574312521
GLIPR2	-1.15281231103013	10.8514546135031	-20.43240841761	2.22601565951326e-70	4.0780307082194e-69	149.469104158764
FGFR2	-1.43775579279228	6.17813959247298	-20.4292319446297	2.31200264327084e-70	4.22607157291265e-69	149.431307024894
FRZB	-1.7198023189967	10.2621373171874	-20.4160474981193	2.70585291870283e-70	4.93493152983088e-69	149.274434413651
DIO2	1.54570025952354	6.48329494076971	20.3798696787401	4.16605226468348e-70	7.57265825349982e-69	148.844065227155
DKK2	2.85229590387236	4.87382919220809	20.3796611810859	4.17642500566675e-70	7.58306845022228e-69	148.841585317392
SIX1	2.7583680468532	5.23227968599243	20.3471442306907	6.15479276660143e-70	1.11256569578333e-68	148.454874396218
C5orf34	1.10095983465651	6.60766461909329	20.3462845353526	6.21820864052822e-70	1.12278561547945e-68	148.444651787401
IL6R	-1.14164227568796	7.7921874198	-20.3354904161684	7.07227323933396e-70	1.27558802304584e-68	148.316305439018
BTBD16	2.00701693705608	6.74237540399415	20.3315500453924	7.41244880195428e-70	1.33546801097461e-68	148.269455721844
CCNA2	1.18855058200829	9.60286106214148	20.3181459476152	8.6968365601518e-70	1.56341919792244e-68	148.110096841609
SPDEF	-1.76120397696301	9.34151082215852	-20.305800213845	1.00756836490129e-69	1.8073119143169e-68	147.963336364944
SHISA2	2.37145185460109	5.84099925818606	20.295360500905	1.14107797601183e-69	2.04230436430275e-68	147.839245596974
ITPKA	-1.75922248422918	10.7482361271608	-20.281080269812	1.3527854078689e-69	2.41592081101139e-68	147.669522413066
GGT6	-1.48045821609722	9.09759804553942	-20.2804025197344	1.36375603573984e-69	2.43285134113459e-68	147.661467734457
MYC	1.2844661861085	9.62413460563459	20.2747740545949	1.45836661315445e-69	2.59879019940176e-68	147.594578367194
NOL4	-2.77463658481815	4.7282111497926	-20.2460257401987	2.05414882301961e-69	3.64851700088673e-68	147.252979532478
LRRC8E	1.21951179281942	7.65144719742169	20.241858159039	2.15871403404041e-69	3.83007491061322e-68	147.203465605447
C16orf62	-1.13232223291468	8.36581679053477	-20.2396350744961	2.21664999423812e-69	3.92859694418554e-68	147.177054446594
PLSCR4	-1.14440059428664	9.78740002172083	-20.237088599454	2.28492557600743e-69	4.04521043136327e-68	147.146801891112
HPGDS	-1.42200056083816	7.51602909406248	-20.2267682887366	2.58383232960152e-69	4.56449081342917e-68	147.02420158953
SCNN1G	-2.7244101763357	4.72063659326523	-20.2193360738648	2.82300809192314e-69	4.98161741453637e-68	146.935917182091
CTSS	-1.03248880854517	10.0828422483886	-20.2029020047224	3.43335802779098e-69	6.05212776324321e-68	146.740723252367
CITED4	1.47278038408205	9.87958115194268	20.1888789433177	4.05737834371791e-69	7.13670115350295e-68	146.574187707021
WNT5A	1.65413777158846	9.99484385490396	20.176000414824	4.72982242076564e-69	8.31053728462407e-68	146.421262284718
PAG1	-1.03208652334308	9.80249402144458	-20.1656716392999	5.34876120340283e-69	9.37785490044516e-68	146.298626164401
SAMD13	-1.43452533683136	8.65035684548434	-20.162937590001	5.52573088098125e-69	9.67773660625075e-68	146.266165968533
E2F1	1.3106034461101	8.31196552567057	20.1627012809211	5.54129869140213e-69	9.69460005785177e-68	146.263360408515
LXN	-1.25768923193235	11.8631624404535	-20.1608335934191	5.66589222562467e-69	9.90196561015755e-68	146.241186647121
B3GALT5	-2.81270646646929	5.74046249677074	-20.147543379751	6.63712437174326e-69	1.15745492649535e-67	146.083411615703
PLAC8	-2.80425176476222	9.90546652021601	-20.1292320416908	8.25350396449579e-69	1.43780090941798e-67	145.866058415515
SIAE	-1.38282913299073	10.4602366340344	-20.1213441821684	9.0658626688919e-69	1.57763407616548e-67	145.772441381647
CTSG	-2.37096108830622	8.91879164236041	-20.113394893373	9.96539667891875e-69	1.73048053180841e-67	145.678101897145
RIC3	-1.98366449267361	4.4839653900043	-20.1127928716538	1.00370477513189e-68	1.74107046168733e-67	145.67095757723
DPP10	-2.65017477500938	4.64816231647435	-20.112404885759	1.00834973912985e-68	1.74727099700812e-67	145.666353286272
TNS4	2.14862537129616	10.2004807437363	20.1116515931568	1.01742957935682e-68	1.76113499722602e-67	145.657413887268
CPNE5	-1.16118867384891	9.81815271712427	-20.0808042953824	1.46861309382628e-68	2.53138030945368e-67	145.291397497479
H19	3.82693632807619	8.56021129803804	20.0805588603139	1.47290760773651e-68	2.53610452332099e-67	145.28848571058
FABP2	-3.091361966582	6.27936874426437	-20.0766614886162	1.54280843863899e-68	2.6536630288624e-67	145.242249022676
WDR4	1.18956949754564	7.92617634293046	20.0728833796083	1.6137328926771e-68	2.77273284285982e-67	145.197428761073
PLCG2	-1.18871470321297	8.58648146682083	-20.0691210959294	1.68759755381562e-68	2.89659882975103e-67	145.152797752548
KCNB1	-2.15276906206335	4.45130371604905	-20.0495714988094	2.1294051964098e-68	3.64342568354268e-67	144.920910288283
GSN	-1.10022846549426	11.8804807860694	-20.0429318083706	2.30437770923761e-68	3.93044486393789e-67	144.842162967932
HKDC1	1.48863824608818	9.7446364909673	20.035625370425	2.51356753913889e-68	4.26940301158836e-67	144.755513454586
FAM53C	1.25394742251567	7.74955503890396	20.0335233287868	2.57719274743141e-68	4.37292278755956e-67	144.730585701068
TRIM29	1.90344576546336	8.67956395820757	20.0024442164584	3.72937621868784e-68	6.30171925648465e-67	144.362079706468
AQP9	3.02237097974538	7.41854885044062	19.9967953595756	3.98842541424093e-68	6.73247859737898e-67	144.295112327001
FGF9	-1.40700122809728	6.77809401956885	-19.9961325788931	4.01997489382079e-68	6.77872419337157e-67	144.287255269283
NXT1	1.03008157800019	12.1423933770534	19.9803124486999	4.8517104561107e-68	8.14757919496862e-67	144.099726850328
ISX	-2.16792215631514	10.63812798738	-19.977382350982	5.0236599633206e-68	8.41901453606594e-67	144.064997116443
CDKL2	-2.12398484421693	4.3298418771389	-19.9558416854953	6.48936456144098e-68	1.08419547324873e-66	143.809709894628
MEI1	-1.14464074981445	9.72739436618003	-19.9495521472911	6.99296614750073e-68	1.16713892050771e-66	143.735179680667
NCAPG2	1.03537388060533	8.95665806997074	19.9062746584796	1.16938689804807e-67	1.94575966736378e-66	143.222466409347
SULT1B1	-1.71630682434237	8.96930160340774	-19.8999873575055	1.26005949130059e-67	2.09023893053856e-66	143.14799748677
TCF21	-1.32947627728471	7.97525414731119	-19.8970042881064	1.3055047176248e-67	2.16342675185681e-66	143.112666557878
TOX	-1.70492386952149	7.21797483422892	-19.8934933826847	1.36109361884016e-67	2.25325873634158e-66	143.071085319731
PLS3	1.13542566386191	11.2331317456355	19.8792250546066	1.61242356380464e-67	2.66392609635457e-66	142.902113385352
FOXD3	-2.09980024312663	4.53976584739604	-19.8779334998009	1.6373444286643e-67	2.70236330728891e-66	142.886819350997
TMEM54	-1.03849262115351	14.8010681776391	-19.8774297422804	1.64716855624544e-67	2.71309105384403e-66	142.880854123168
FADS1	1.64490430053837	9.14148263747435	19.867220525302	1.85945956493562e-67	3.05351694954167e-66	142.759968223444
RNF183	1.98966256070819	7.50486561938692	19.8659927743231	1.88676530293574e-67	3.09524322008241e-66	142.745431394242
PODXL	1.00005816571892	11.1702911729614	19.8635651718674	1.94194122115365e-67	3.18256089888464e-66	142.716688576247
SLC19A1	1.0754740999173	7.27539461028761	19.860781607543	2.00719461627506e-67	3.28620237928364e-66	142.683731994133
SCD	1.22070905496661	11.4323197535422	19.8592695044454	2.04355560624395e-67	3.34238057722645e-66	142.665829508354
PID1	-1.3838541314464	10.3236300592568	-19.84593010233	2.39422319894956e-67	3.90809052764536e-66	142.507909472367
CD27	-1.45858078094182	9.18359002909621	-19.8283296109009	2.95052790854404e-67	4.80653363784076e-66	142.299575193549
MAD2L1	1.08740790287783	10.0396759968773	19.8253550788913	3.05655846252923e-67	4.95946359680563e-66	142.264369633413
ADAMTS12	1.94906745420609	4.6760679076346	19.8221935524719	3.17343143593398e-67	5.13378804051045e-66	142.22695198632
PRKG2	-1.68945239793719	4.64643399571997	-19.8131670449767	3.53227467261307e-67	5.70864549317456e-66	142.12012680478
MOGAT2	-1.40037752908204	6.30023146434785	-19.8060130554031	3.84525754297481e-67	6.19606504185368e-66	142.03546882102
DDIT4	1.35887708336331	11.6430612176807	19.79977789016	4.14055731438671e-67	6.66531726259707e-66	141.961688734534
ASB2	-1.2628869348704	8.65585889361652	-19.7982518376621	4.21621867116897e-67	6.78042732704346e-66	141.943631794143
PMAIP1	1.17662414920901	9.32183258698279	19.7855209390838	4.90372109646272e-67	7.86281330624371e-66	141.79300460464
PPARGC1A	-2.08007299369421	8.61964245607952	-19.7697856271662	5.91015747699094e-67	9.44872678716191e-66	141.606856406165
INSM1	-3.39352287061132	6.01774734066626	-19.7566828601568	6.90397469977049e-67	1.1005232326597e-65	141.451873209506
SLC4A11	1.85882935865696	7.57069534716437	19.7441095603881	8.0142635787996e-67	1.2750177816447e-65	141.303171645142
KLK6	2.88829467962367	6.92382651734217	19.7392956498704	8.48511480643193e-67	1.34730086561662e-65	141.246243543836
RBM24	-2.56456468688798	6.04423240649363	-19.7390314514417	8.51174189804338e-67	1.35021538388496e-65	141.243119278422
ENC1	1.08651362947659	9.98143178436368	19.713213573651	1.15604135933197e-66	1.82849448724571e-65	140.937851064897
TGFB2	1.28971229800935	5.73747517745164	19.7032350711872	1.30122029303651e-66	2.05414108735348e-65	140.819887364508
MS4A2	-1.28113303642902	6.66978024287728	-19.6964895032467	1.40954721380146e-66	2.22085320182251e-65	140.740149439112
IRF4	-1.64139904034588	7.83627065868778	-19.6754811479626	1.80810591511941e-66	2.83513091762672e-65	140.491848999677
EEPD1	1.07146680211172	8.99448778106644	19.6669385426459	2.00074602279778e-66	3.12817790518469e-65	140.390898001528
BGN	1.48050433506162	8.49474952469277	19.6556787147926	2.28633377993271e-66	3.56786102197339e-65	140.257850051455
CD48	-1.31837317145478	8.85773947219019	-19.6409761138096	2.72141858809136e-66	4.24276175868341e-65	140.084144804659
P2RY14	-1.26474653867964	8.69114985363098	-19.636041030361	2.8852767290052e-66	4.48964461845109e-65	140.025844676203
IL11	3.61249183393963	7.04126278867659	19.6292901351125	3.12550582080884e-66	4.8449792510031e-65	139.946098425136
SCN4B	-1.23499593355473	7.09424858525818	-19.6138113200545	3.75447017686593e-66	5.79793913878738e-65	139.763272900417
KLHL35	1.40952317640944	7.19886715596747	19.6060078112135	4.11801421244537e-66	6.34135339525903e-65	139.671114114793
IFFO2	1.06917021912514	9.83871316915938	19.6051841623712	4.15838108200536e-66	6.39747920844236e-65	139.661387326046
TDGF1	1.73154435382258	9.56881677601033	19.595635717046	4.65622760320751e-66	7.14991563190556e-65	139.548632104731
FABP4	-2.04280690947896	4.9666377420117	-19.5820896089263	5.46634214332574e-66	8.37027230820883e-65	139.388688706066
CACNA1A	-1.27901593990528	7.12024255854355	-19.5797272396999	5.62140154521058e-66	8.59158590098055e-65	139.360797743497
C9orf116	1.31121564302237	6.9557756511809	19.5795272579125	5.63472782930463e-66	8.60389732064915e-65	139.358436719749
KLK15	-2.66248974625443	6.24302549819725	-19.5726934723567	6.10958860556892e-66	9.32026306623379e-65	139.277758691606
PKP2	-1.00762581433851	11.5294026633842	-19.5591289390381	7.1738595764793e-66	1.09234057711634e-64	139.117636197376
COL4A6	-1.51627202332744	5.07544017371859	-19.5561906432543	7.4277723384028e-66	1.1299490016752e-64	139.082954100571
GFI1	-1.41299487740684	7.29167124811824	-19.5524253857852	7.76631527877789e-66	1.18034976066566e-64	139.038512551645
XKRX	1.64837627323465	6.77335600017539	19.5507644292439	7.9205150107046e-66	1.20266573506727e-64	139.018908747177
XDH	-1.9991458573576	11.0694889094124	-19.5502068845708	7.97295904353488e-66	1.20950381475483e-64	139.012328280645
FXYD3	-1.4238298535094	11.1121680543441	-19.5358419770788	9.45056989860738e-66	1.43099863130768e-64	138.842798644557
CAPN9	-2.53641712795489	8.72939924505473	-19.5218153621376	1.11569868935138e-65	1.68469469993364e-64	138.677286301757
PKHD1L1	-2.02846128371213	4.19421290089776	-19.5208352733056	1.12871327973049e-65	1.70277142930136e-64	138.665722294741
EYA2	-1.66743826890352	7.00301694121136	-19.5193285706738	1.14901720885428e-65	1.73180128348369e-64	138.647945039443
RGS13	-2.58614887531291	4.85283327017573	-19.4921347062286	1.58509007120533e-65	2.38464748684651e-64	138.32713967926
LOC389332	-2.27433478463041	9.53307920492668	-19.449814847656	2.61470039533761e-65	3.90482658308287e-64	137.828079645041
KIF1A	-1.77926000509964	6.2041363337864	-19.4461386046106	2.7308613309104e-65	4.07085383602287e-64	137.784738060632
COL2A1	-2.40968405590615	5.09089381585904	-19.4389429252354	2.97336155373519e-65	4.42830115343243e-64	137.699908598842
S100A9	2.5493142210027	9.93033669848778	19.4309785696358	3.26692710919203e-65	4.86108032847233e-64	137.606025005045
ATP13A4	-1.81690002142752	4.72200966872616	-19.4242713386757	3.53650235329685e-65	5.24784799207859e-64	137.526966688404
PTCHD1	-1.95844554441433	4.01772677730103	-19.4196510817744	3.73501731759844e-65	5.53739215941501e-64	137.472510964147
CGREF1	1.33721774590692	7.73280325727487	19.3814567186668	5.86574087906455e-65	8.60255960188416e-64	137.022446641756
COL4A5	-1.51534365688484	7.84814963768916	-19.3765734444838	6.21412707677419e-65	9.10531384867011e-64	136.964918118241
GDF11	1.09209994046475	7.16953328583046	19.3525334778934	8.25497052885549e-65	1.20631946233221e-63	136.681755280677
LRRC3B	-1.65042861660617	5.12338236299346	-19.346040626284	8.9129421822237e-65	1.29898174321819e-63	136.605290046335
KIF18A	1.07310468449009	7.40926583274251	19.3436486627264	9.16833016682553e-65	1.33501028825239e-63	136.577121687176
FCGBP	-3.48019188324307	13.7109235254153	-19.3378953052891	9.8129538285538e-65	1.42760111714335e-63	136.509371802769
PI16	-2.38656403430603	7.39053398563219	-19.3301145305104	1.07573452257934e-64	1.55943291403753e-63	136.417754581017
WDR78	-1.05555511763057	7.07203453829604	-19.3209961793269	1.19802571535549e-64	1.73363242480033e-63	136.310397823796
CCR2	-1.4108148784552	6.22435798882341	-19.3192395619455	1.22313373003295e-64	1.76839786318227e-63	136.289717197609
TNFRSF11A	-1.38838787622092	8.63138445731928	-19.2809355634868	1.92242892827015e-64	2.75987751945062e-63	135.838866931581
FAM134B	-1.52755136544012	11.1685521282563	-19.2625159925315	2.3892058116288e-64	3.42396896077409e-63	135.622132559397
KLRC1	-1.27616000352727	6.93021948584974	-19.2499924131278	2.76966833311955e-64	3.9657277369746e-63	135.474799593937
CNR1	-1.78943587441605	5.76329276228055	-19.2491030076895	2.79888448492354e-64	4.00404833018465e-63	135.464337036927
COL5A2	1.73709709737234	11.6652529151181	19.2336135418268	3.36003526748836e-64	4.790031062988e-63	135.282143231881
CNN2	1.07564937022815	11.2244170850403	19.223285503432	3.79534148274082e-64	5.40587775067874e-63	135.160678445578
ADRB2	-1.22174092255126	7.74010423748898	-19.2217365597042	3.8653162542134e-64	5.50074605209463e-63	135.142463059282
STAB1	-1.05141494495134	9.03003899605267	-19.2011219952567	4.92908117049397e-64	6.99629495182375e-63	134.900069468302
C1orf180	2.53325976899956	4.21877327946454	19.197308100059	5.1558081340765e-64	7.30540418164329e-63	134.855230656064
EPHB1	2.19610440816272	4.2302874080957	19.194150964172	5.35135356815216e-64	7.57590149982201e-63	134.818114671092
CHCHD10	-1.0565791004904	13.0855874718267	-19.1836551938774	6.05627572252234e-64	8.55160801200106e-63	134.694733908557
RIMKLA	-1.19947876785623	8.49728071102943	-19.1805074585075	6.28524014492333e-64	8.85958332345281e-63	134.657734333659
OTUB2	1.13680713268939	6.48791263681239	19.1785991419492	6.42823981585992e-64	9.05333550597769e-63	134.635303981403
OLFML2B	1.08884696212166	8.38172157025422	19.1700251445404	7.11191493439931e-64	9.98175300723989e-63	134.53453140546
TCFL5	1.1164867469573	9.18566983370568	19.1635436134825	7.67654496128782e-64	1.07557290474765e-62	134.458358896008
AXIN2	1.53738355050081	11.0465721260602	19.1606485722259	7.94300506963476e-64	1.11195258792151e-62	134.424337550349
GPM6B	-1.3154470493873	7.23864190078537	-19.1427048983962	9.81348458710955e-64	1.37027809166287e-62	134.213496684893
FAM189A1	-2.10516115506534	7.71416962550052	-19.1412072647777	9.98820604795579e-64	1.39348279761352e-62	134.195901283838
APLN	1.53989934438672	7.30954815247797	19.1387710505395	1.02790909805896e-63	1.43284032515938e-62	134.167279350666
GRIN2B	2.0244484050721	4.48186259990189	19.1274071643883	1.17517952512011e-63	1.6339399819877e-62	134.033781317268
PIGZ	-1.69068334325993	11.5595990137108	-19.1141540252848	1.37376159555949e-63	1.90355776946668e-62	133.878111906244
ZNRF3	1.18125078094981	10.188858340112	19.1062719748175	1.50741693039558e-63	2.08698613696752e-62	133.785542157361
BDH1	-1.08520416874539	10.8395854808449	-19.0810139186049	2.02964581998939e-63	2.80286875801073e-62	133.488960868273
TRAF3IP3	-1.02567032136785	7.6872712304062	-19.0776767132017	2.11098971673862e-63	2.91273754406801e-62	133.449781965973
NTN1	-1.27281429077362	7.99684053821394	-19.0748534745767	2.18234354606732e-63	3.00864811676156e-62	133.416638279007
TMEM158	1.66848910317269	10.3313223883737	19.0727365802165	2.23742156144773e-63	3.08197739641446e-62	133.391787528941
MYOM1	-1.28537636502528	6.92778222876386	-19.0675154279489	2.37927655181125e-63	3.27461476856788e-62	133.330497832263
CES2	-1.4392752422234	11.3434976009513	-19.059854126962	2.60385112711559e-63	3.58067918684985e-62	133.24057087876
ACSL6	2.33088901715805	6.56457103059621	19.0570211886852	2.69215269411706e-63	3.69899060825528e-62	133.207320474427
HGD	-1.66820345517758	9.55940795145404	-19.0451477099211	3.09597987499634e-63	4.25026740955133e-62	133.067972990773
MT1X	-1.61118965330866	11.9842331806053	-19.034700650741	3.501043088253e-63	4.80231313693728e-62	132.945382612441
RGS9	-1.25774889481403	6.50319624635542	-19.0337135817041	3.54195009001555e-63	4.85434519893567e-62	132.933800716345
SVOP	-1.94251168599411	4.63002748235645	-19.0262544654352	3.86691471178644e-63	5.29527255373239e-62	132.846282759415
HTRA3	1.4866378934505	6.51036990214974	18.9956962334517	5.53995661792698e-63	7.56092908649014e-62	132.487825725959
CCNO	1.81929491495741	8.72448281731033	18.9914556544158	5.82330688009058e-63	7.93437714555246e-62	132.438093107666
GRAMD1A	1.11287470345736	7.36192103489587	18.9609241019444	8.33891387126868e-63	1.13053231827839e-61	132.080102306417
TMC4	-1.10168180647038	11.7648680313413	-18.9536944589155	9.07875671619639e-63	1.22675948574895e-61	131.995352589043
RFX6	-3.01818957421535	5.24918499521807	-18.9466043013944	9.86797047531882e-63	1.3290006771339e-61	131.912245395412
F13A1	-1.70429883162337	7.27581008023701	-18.9415194316166	1.04758342615938e-62	1.40854236121908e-61	131.852647677116
CA9	3.01335080632318	6.50145622251601	18.9244063268683	1.28099543970008e-62	1.718133817767e-61	131.652099645856
KRTAP13-1	-2.28283041518319	6.83506146069552	-18.9223752377528	1.31194208790863e-62	1.75819628086474e-61	131.628300216745
ST6GALNAC1	-2.61995837568158	12.5266000026146	-18.9198371510673	1.35166540010247e-62	1.8099453917861e-61	131.598560860097
IGJ	-3.07939556380146	13.5271400328033	-18.9190409313084	1.36437282949086e-62	1.82546374555568e-61	131.589231561681
CDT1	1.09379076976613	10.3203744421998	18.9189306160262	1.3661428157903e-62	1.82633490435258e-61	131.587939006049
ITGA2	1.17402661509636	8.76298092524699	18.8979363604543	1.74837723267262e-62	2.32589743837939e-61	131.341983573599
PAQR5	-1.18197980559498	10.1995279267924	-18.8938755023767	1.8338149985644e-62	2.43558683657988e-61	131.294416636603
PRPH	-1.51218904704561	8.13923651625955	-18.889528469119	1.92990058805477e-62	2.56111929258683e-61	131.243500285775
USP2	-1.39299547723683	4.97378796049776	-18.8859328959782	2.01316491660687e-62	2.66944686708155e-61	131.20138782485
FIBIN	2.35473042141039	5.72886576971962	18.8824773247399	2.09656684038124e-62	2.77778088762524e-61	131.160916915831
CLIC5	-1.16045558570252	10.9097727161642	-18.8791276759723	2.18070520755793e-62	2.88691412027316e-61	131.121688239553
C9orf152	-1.12688256650188	12.5348819198239	-18.8759823389573	2.26277963610528e-62	2.99071676114547e-61	131.08485383268
CCL28	-1.90300055607102	10.3700233988594	-18.8619731560253	2.66747046777453e-62	3.51421472522063e-61	130.920812997161
ADAMTS6	1.47925648729782	4.82796145083873	18.8255751403307	4.08976290758058e-62	5.37497584061496e-61	130.494746728293
CD19	-1.83623311439851	8.76242170351893	-18.8121517819322	4.78766964255142e-62	6.27703868075236e-61	130.337666415104
TMEFF2	-2.10988188093676	4.51094476153012	-18.8051457247338	5.19796287737909e-62	6.79858558072587e-61	130.255692245481
KLK1	-1.89243739276912	11.950335019304	-18.8023340798326	5.37233248019471e-62	7.02102346470923e-61	130.222796762905
FLJ38379	-2.29891822055193	5.46357657567126	-18.800085737469	5.51596267267608e-62	7.20296469648733e-61	130.196492628297
KRT20	-1.99658294191719	11.6617948570551	-18.7990095438401	5.58606401422735e-62	7.2886748924247e-61	130.183902137916
TUBAL3	-1.86438237639366	8.67059555519122	-18.788802741611	6.29678614946566e-62	8.19636685149346e-61	130.064500530446
MYOC	-2.87257753071234	4.63404152655232	-18.7657633427507	8.25089213903503e-62	1.0688834316307e-60	129.795038380112
GLS2	1.36044560652438	6.01443598260241	18.764983859909	8.3266755186744e-62	1.07784555504617e-60	129.785923189546
IGSF9	-1.08774426945102	10.6287137025322	-18.7580849541861	9.02845289867392e-62	1.1677609878372e-60	129.705252158544
CD96	-1.31605471117278	7.84209270652719	-18.7495902905393	9.97422657325151e-62	1.28906809465704e-60	129.605931445684
CDKN3	1.18590142549235	10.2319347579138	18.7413959175826	1.09802229757936e-61	1.41683936469469e-60	129.510132256839
SPERT	2.53267236001018	4.05578490560379	18.7382565761912	1.13919451210864e-61	1.46764577909624e-60	129.473433418734
PGM5	-1.37230583549212	7.31833491308898	-18.7213659735993	1.38867342833677e-61	1.77922420492474e-60	129.27600865527
ECH1	-1.04491124750298	11.6668644938454	-18.6997606520953	1.78887867356315e-61	2.28659879315359e-60	129.023540432571
DBNDD1	1.44216944028746	6.82526280425009	18.6895469975705	2.01633258055096e-61	2.57129661815104e-60	128.904214333768
ASPHD1	1.33950619272613	8.7088778464167	18.6892777698979	2.02270374498583e-61	2.57740774624541e-60	128.901069167003
CCDC150	1.24639681421208	6.24897256644268	18.6868816686343	2.08029979058292e-61	2.64873116081786e-60	128.873077972136
SPP1	2.93025040574503	9.5626973675148	18.673259437873	2.4402905299502e-61	3.10224784426613e-60	128.713960418613
PROX1	1.6669125918311	7.41826430798571	18.671225303658	2.4991423605778e-61	3.17459149818765e-60	128.690202738371
FCER1A	-1.66224113055585	7.25092730723666	-18.6524006638686	3.1156999306016e-61	3.93634442470665e-60	128.470370997792
ITLN1	-4.55720088130358	13.2489906588981	-18.6305259046028	4.02537979489336e-61	5.06992857963305e-60	128.214990264934
SP6	1.54035186754396	8.55180617330688	18.6223583144883	4.42932477324262e-61	5.57009770983354e-60	128.119655639086
TACSTD2	2.95636062300137	8.93800740334268	18.6182940419502	4.64517313031057e-61	5.83255084661996e-60	128.07222012902
TLR3	-1.19894345339903	8.5375021075105	-18.6118782759362	5.00748819350707e-61	6.28264640911729e-60	127.997344860356
BMX	-1.49052390533243	6.46654105898434	-18.6097281615538	5.13511982739209e-61	6.43783110157612e-60	127.972253386139
VPREB3	-1.47889395179452	8.71004031498262	-18.5909616324815	6.39648826598886e-61	7.98851399890865e-60	127.753282315891
PROM2	-1.57621254375471	9.09647793144578	-18.5859213548047	6.78511873401619e-61	8.46739243848213e-60	127.694481044107
GPR18	-1.554609256188	6.92599218657539	-18.5761329799913	7.60850360309077e-61	9.4804278101718e-60	127.580298742461
NCAM1	-1.27361097674523	5.67440360786076	-18.5756580868084	7.6508970630323e-61	9.5259796155512e-60	127.57475945878
HHIP	-1.49964715966952	7.79718148720826	-18.5554989281711	9.6857720850901e-61	1.20163860036978e-59	127.339650846467
CHL1	-1.60028023100423	5.33099625227694	-18.55186499307	1.01063438962422e-60	1.25258808973699e-59	127.297276579529
KIFC1	1.25400289511912	8.64403430096936	18.5389273552396	1.17573074452859e-60	1.45169840718155e-59	127.146431778588
SYT4	-2.43432328802872	4.68981422509501	-18.5260015743766	1.36757105718588e-60	1.68347378329148e-59	126.995752190012
JAM2	-1.20955268858795	7.65674901830688	-18.5243120402153	1.39485525268874e-60	1.71447457000288e-59	126.976058794948
SERPINE2	1.54065865137732	10.6058713058208	18.5075019125438	1.69776686447991e-60	2.08052916883676e-59	126.780143310386
PNPLA7	-1.04546160126475	7.62797136160465	-18.4977723669494	1.90225276885658e-60	2.32762158516086e-59	126.66677022309
MS4A7	-1.10686217772626	10.0695711928434	-18.4972975824342	1.91283807802362e-60	2.33882067023068e-59	126.661238212486
RHOU	-1.02753434670237	10.0546652383601	-18.4957391731643	1.94799801117089e-60	2.37824768409443e-59	126.64308047194
ANK2	-1.03647503236136	6.55815579707384	-18.4900457961848	2.08202516163573e-60	2.53997733283856e-59	126.576747693531
SOX9	1.07955282166954	10.4667412090057	18.4688652483107	2.66667836544436e-60	3.24353136804383e-59	126.330022451411
KIAA1211	-1.52218638559693	6.71350358154079	-18.4620503213923	2.88767004419951e-60	3.50449354137313e-59	126.250653236253
FOXS1	1.49322216590253	7.82854946588485	18.4570509338331	3.06133536278063e-60	3.71249458593374e-59	126.192433329791
ELOVL5	1.10275558538449	8.6563577230537	18.4459116672951	3.48672179411415e-60	4.21895921759268e-59	126.062726820617
TFCP2L1	-1.33327295630645	11.2153564677737	-18.428332537183	4.28127843370953e-60	5.15850564439608e-59	125.858075672592
CAMK2N1	-1.02781879369248	13.1036375608174	-18.424254030394	4.49009293828076e-60	5.40499904362513e-59	125.810602181697
RNASE1	-1.21584427052592	12.968853816601	-18.4240596924449	4.50029285928509e-60	5.41328521312531e-59	125.808340172398
ITGBL1	1.98873092135958	6.77685049626747	18.3966987589231	6.19377487751314e-60	7.41209584498878e-59	125.489933407395
PIGN	-1.03157844787962	7.7933220465759	-18.3964843016286	6.20929741512041e-60	7.42522796388355e-59	125.487438200628
PPAPDC1A	2.2921948546134	6.56721617474664	18.3963025804447	6.22248090192104e-60	7.43554580981384e-59	125.485323883924
SPTLC3	-1.31711676902973	6.69447173838399	-18.3948459441705	6.32917200423229e-60	7.55197913926051e-59	125.468376194271
SH3TC2	1.65034546024307	4.91770803186644	18.3892900854423	6.75315577748967e-60	8.04024520466549e-59	125.403738072637
CPZ	2.14073036583976	5.70167620546867	18.3873002406195	6.91180948572746e-60	8.22313893844967e-59	125.380589020374
PPY	-1.57140358333764	7.53116881574441	-18.3856077488694	7.04968112320286e-60	8.381059357177e-59	125.360899774774
BEND4	-1.33427326636132	4.40277003462496	-18.3775796109493	7.74201603495165e-60	9.18407905076423e-59	125.267512655203
ITGA11	1.37861808613728	8.1821624904074	18.3683169278362	8.62559926442024e-60	1.02173916395596e-58	125.159778137208
PITX2	2.86228321962072	7.53208058163322	18.3616200902407	9.32651031280292e-60	1.10396394369748e-58	125.081896009015
RHBDL2	-2.00750300687696	9.22950806327986	-18.3613310317977	9.35801275153989e-60	1.10689016045932e-58	125.078534519376
FAM72A	1.39466451797392	7.08014345159036	18.3502104360302	1.06541638939544e-59	1.2565600956721e-58	124.949222673773
TJP3	-1.08812453811852	9.2013053093432	-18.3478245805704	1.09548061534198e-59	1.29108520463733e-58	124.921482327123
COL7A1	1.66949515847061	8.56982203571979	18.3467891374897	1.10879052850022e-59	1.3058288453614e-58	124.909443526952
ERN2	-1.59859176470393	11.2465442729053	-18.3336425883192	1.29250946056845e-59	1.51890798595096e-58	124.756608110122
GPR4	1.51193913049	6.84199678314819	18.3283020187848	1.37555797636593e-59	1.61417921266866e-58	124.694529584462
TFAP4	1.21235509890089	6.1685393852938	18.305820295047	1.78774603119276e-59	2.08886030545164e-58	124.433256169042
SH3GL2	-2.30378774151478	4.12692680388778	-18.2959892938881	2.00479262870004e-59	2.33744500559077e-58	124.319031316913
MCOLN2	-1.86024872290295	9.16111582056299	-18.2798037668797	2.42093827256404e-59	2.81660551839364e-58	124.131010194307
OTX1	1.32028446864611	5.18796918735439	18.2711821607032	2.67676009917477e-59	3.10980463336866e-58	124.030874582931
PVRIG	-1.13392733892153	8.57466561860361	-18.2701386825698	2.70949982772249e-59	3.14560211151594e-58	124.018755975526
NTN4	-1.12373089546662	9.12331780465198	-18.2650111889799	2.87628224869617e-59	3.33448545067241e-58	123.959209691095
FAM83E	-1.38470688003367	10.9250580647978	-18.2548419962777	3.23799699904257e-59	3.75115862422795e-58	123.841126843399
PROCR	1.28437861176586	11.0214408491091	18.2456549589019	3.60367977076901e-59	4.16003287823639e-58	123.734463929801
COL1A2	1.86704654605066	13.6769078514654	18.2433646437898	3.70109353875543e-59	4.26344035519442e-58	123.707875288587
UBE2S	1.06085917961245	10.8526132871778	18.234997824051	4.07984951837802e-59	4.68651538975963e-58	123.610751222367
MFSD6L	-1.47180779470889	7.6183040482031	-18.2297860740526	4.33510136702827e-59	4.96923171446646e-58	123.550258092588
SFTA2	2.52988184337577	6.2435881229241	18.2170849065142	5.02595834530967e-59	5.7530657833443e-58	123.402854521921
CCR8	1.83084044273606	4.27736268219656	18.2016172488263	6.01741840412611e-59	6.87350039262075e-58	123.223382288288
TSPAN5	1.15107671773792	9.19416231839897	18.1935430132992	6.61027581094242e-59	7.54014899105613e-58	123.129712979716
SYNPO2	-1.63826591283053	6.52956940784217	-18.1916118869619	6.76050740133581e-59	7.70612865307294e-58	123.107311646078
NOTCH3	1.55558586912843	10.2177422483308	18.1816397202553	7.59229613786179e-59	8.6482239956956e-58	122.991643510091
SAA1	3.36118160130345	7.5315415637938	18.1807746467629	7.66909987252749e-59	8.72961765824729e-58	122.981610258913
SFRP4	2.95390721589088	5.35822314174854	18.1711199332412	8.58077010074683e-59	9.74696662174604e-58	122.869642359642
BEX1	-1.9974095715311	7.09994664304268	-18.1122954344152	1.70056663835056e-58	1.91833788789192e-57	122.187796384763
FNDC1	2.66256010730023	6.59116927143356	18.0999287531142	1.96341777301705e-58	2.20722233532764e-57	122.044529896109
TREM1	2.07815410614286	6.65731726970534	18.0991468609229	1.98133912149524e-58	2.22583609636386e-57	122.035472687372
GPR19	1.26910703326609	6.49979763871566	18.0981369574711	2.00472858175389e-58	2.25056290508726e-57	122.023774424879
SNAI1	1.50091014935411	7.85672598988795	18.0885601604387	2.24070021389777e-58	2.50685055458898e-57	121.91285021767
CNTN2	-1.4218196299646	5.59880753096609	-18.0801172872973	2.47163243420274e-58	2.76142753069756e-57	121.815073405585
LOXL2	1.55243001384429	9.42531783564544	18.0515236583091	3.44522649944358e-58	3.83343095776534e-57	121.484025987657
GDPD3	-1.48804339124827	8.47486784084699	-18.046284080748	3.66134596093873e-58	4.07112739239802e-57	121.423379882627
ZC3H12C	-1.37839218571355	9.10773536743683	-18.0447164739927	3.72859948497426e-58	4.14026730566224e-57	121.405236397698
CXCL3	1.89223249814157	9.44695632836437	18.0294238355206	4.45299192783778e-58	4.931220301092e-57	121.228262671968
C2CD4A	2.12812559636355	8.0199618986611	18.009209864748	5.6304586983662e-58	6.21406202389666e-57	120.994402011752
BTK	-1.0573199799235	7.67055994799157	-17.9949159467379	6.64623061846058e-58	7.32521420561324e-57	120.829076861558
RTEL1	1.2093845623943	9.34574260097108	17.9339657528285	1.34754374482456e-57	1.46737535335366e-56	120.124539974868
MB	-1.38018830005725	6.38129366456368	-17.9172886677855	1.63487139606081e-57	1.77669812236355e-56	119.931885266624
GAL	1.65718179680241	7.78013941186936	17.8976785966338	2.05191128165886e-57	2.22251810554197e-56	119.705414639386
SSTR1	-1.74873302976176	7.62677007126437	-17.887213140156	2.31636310224906e-57	2.5056325326714e-56	119.584581673658
PCDH17	1.43319757765833	6.66602937001962	17.882027173089	2.45975684667619e-57	2.65898086147652e-56	119.524712676404
B3GALT1	-1.95959352634394	5.7174008037346	-17.8804502047619	2.50509349515462e-57	2.70619729460019e-56	119.506508485102
GINS2	1.0781510681322	10.5168664564995	17.8761334226472	2.63351178393633e-57	2.84116410107023e-56	119.456678841474
OR51E1	1.4659732247789	6.78716399212203	17.8736431945655	2.71056126923796e-57	2.9223574371051e-56	119.427935134442
TPD52L1	1.23535410703008	9.18360409557212	17.8615500443957	3.11796710844099e-57	3.35716207856743e-56	119.288365287399
NOS3	1.30518872869107	9.44454262638761	17.8601009912799	3.17071735843973e-57	3.4117085986692e-56	119.271643273402
ARHGAP15	-1.05594693486385	8.31895471380069	-17.859359315724	3.19806062398136e-57	3.43886321246692e-56	119.263084520474
TRPM2	1.375885580778	8.13848642980138	17.8559640956452	3.3262690248831e-57	3.57437059204522e-56	119.223905839928
THRB	-1.44642890650993	5.43666052178554	-17.8462856003808	3.7206117280697e-57	3.99549639718959e-56	119.11223407638
S100A2	1.58909961017268	9.32987033676816	17.8454578802879	3.75642931055289e-57	4.03130806286356e-56	119.102684551857
BEND5	-1.27961931280653	6.80271752941377	-17.8428443935537	3.87179723397972e-57	4.15238805849218e-56	119.072533232071
FKBP10	1.86885788058636	8.07201587380637	17.8361756616993	4.18246438009394e-57	4.47968281340377e-56	118.995603134286
NAALAD2	-1.54307906908422	3.64515133842238	-17.8334130118965	4.31834514574271e-57	4.61915778597367e-56	118.963735831505
TEAD2	1.10864398967711	7.54575617408778	17.8327076636268	4.35373847050245e-57	4.65092101138819e-56	118.955599835517
SSTR2	-1.55568586548204	6.9661473549074	-17.8241370787732	4.80765986965713e-57	5.12911320604009e-56	118.856748050222
KCNA3	-1.04427314065291	6.64387000308021	-17.8212888823131	4.96873689133719e-57	5.29749786265819e-56	118.823900479098
GYLTL1B	1.0166656130617	7.48463008127866	17.8198769726	5.05057286286729e-57	5.38123373633047e-56	118.807617831207
BTLA	-1.63728271811569	5.80068343058898	-17.8077776810447	5.80939849776561e-57	6.17362055202005e-56	118.668099993778
CST2	1.7824159756803	6.98603909780482	17.805006272339	5.99865508384716e-57	6.37059511604667e-56	118.636146589819
ASB9	1.38775006422363	8.79555108733632	17.8034160669789	6.11001563292217e-57	6.48464142888093e-56	118.617812720535
ZNF469	1.47750545711219	8.12649223541033	17.799354148813	6.40392911928107e-57	6.78774902688473e-56	118.570984051698
PDE2A	-1.00505888540097	8.51094134358898	-17.7446174473799	1.20579360851739e-56	1.26899865066598e-55	117.940248396766
SLC16A4	1.16306647026727	8.43857376826145	17.7415181971673	1.2497598425821e-56	1.31357565424775e-55	117.904552691853
KLRB1	-1.54380230523948	9.65635244549587	-17.7385955105162	1.29268688340165e-56	1.35694713811995e-55	117.870892260877
GDF15	1.60524217858263	13.1210440257131	17.7375666252263	1.30814648632135e-56	1.37229274397322e-55	117.859043034646
PHLDA1	1.1919313636656	7.87967655696472	17.7299526206725	1.42843801523916e-56	1.49752047031142e-55	117.771362199163
IL23A	1.49879403620995	8.05534609106954	17.7195517423108	1.61080301764293e-56	1.68437781274732e-55	117.651606596577
MMP14	1.16702244197525	8.77138111536609	17.7165128686276	1.66834828090105e-56	1.74343463438847e-55	117.616620993956
TBX10	-1.452900198203	8.92204246946885	-17.7129959914036	1.73751240031602e-56	1.81454989829548e-55	117.576134522243
TWIST1	1.78690093291967	5.84643200835749	17.7112407594924	1.77309514201518e-56	1.85052634291008e-55	117.555929100161
EPSTI1	1.35576643053714	9.69046143435077	17.6716887187829	2.79933130227211e-56	2.90856046129775e-55	117.100783268093
KIRREL	1.00175618901913	7.15422503727935	17.6706971781215	2.83155115491992e-56	2.94016599883956e-55	117.089377021289
SLCO1B3	3.65097658817555	4.98264323256902	17.6636280133541	3.07224826524124e-56	3.1860424671876e-55	117.008062048011
KIF3C	1.08721083557401	5.81891530639449	17.6508928095693	3.55858039531973e-56	3.68336764697552e-55	116.861596680387
ULBP2	1.62367165387192	6.4572261990253	17.6325621397856	4.39657056415346e-56	4.53636038676846e-55	116.650834854055
LEF1	1.48400220280017	9.39614349860172	17.6252205005578	4.78506605803089e-56	4.92786329749137e-55	116.566440966942
CASR	-1.31759697501762	4.59126733438468	-17.6248689252533	4.80450716635564e-56	4.94476484718935e-55	116.562399792592
S100A3	1.54768898990706	7.52983751341979	17.612313925759	5.55296867508945e-56	5.70787831759982e-55	116.418102672898
CYP4F12	-1.2682117266575	8.82310613451067	-17.6115248862829	5.60371894949446e-56	5.75641940922581e-55	116.409035127436
CSF2	2.71541720721316	5.57721653857694	17.6113078832293	5.61775740386652e-56	5.76721094989392e-55	116.406541376448
FSTL3	1.22194060145813	8.54789999435749	17.6020144597232	6.25310501345877e-56	6.4113965536864e-55	116.29975218369
MUC4	-1.2769688057688	9.88579613994509	-17.6014420729203	6.29450318652692e-56	6.44979130657118e-55	116.29317554232
SLC2A13	-1.36672410917344	5.94609197792805	-17.5955669899145	6.73556883336731e-56	6.89308401674324e-55	116.225675455874
DLX4	1.87390010795868	5.05456625490602	17.5943923613753	6.82738741397779e-56	6.98267197734082e-55	116.212180720706
SLC26A7	-1.64746374769501	4.39451010811738	-17.5801209165421	8.0480179961046e-56	8.21562212322798e-55	116.048244999035
TG	1.81712315598088	8.03480396911549	17.5786149878134	8.1889026809283e-56	8.35421615379954e-55	116.03094880365
S100A8	2.49071899394836	10.8479993082602	17.5449581513768	1.2067531394615e-55	1.22727922089907e-54	115.644504965395
GLP2R	-1.0019962758703	5.53808318556988	-17.5396451943308	1.28289600812894e-55	1.30309489674839e-54	115.583522993941
UCN2	2.1134332663363	6.12265850389139	17.5255507171313	1.50894659662612e-55	1.52984691284026e-54	115.421774531365
COL4A3	-1.86999084424007	4.44524713223735	-17.5211159405748	1.58798851119984e-55	1.60798613327016e-54	115.370889249321
CDKN2B	-1.56065989472025	6.77222041333976	-17.518876360564	1.62946264448443e-55	1.64895962466952e-54	115.345193487228
PIRT	-2.06548054862016	5.12775842027177	-17.5170662118503	1.66377329711242e-55	1.68263764118748e-54	115.324425534814
CPEB2	-1.02853003102408	7.39940662399759	-17.5048417074014	1.91514852927319e-55	1.92968947181027e-54	115.184190373178
TLR10	-1.78992528675056	6.39065438657194	-17.4877782244592	2.33065676588829e-55	2.33968698582992e-54	114.988494857986
CCL5	-1.23026132536153	9.96380486224888	-17.4444684162188	3.83537359968333e-55	3.81969513530391e-54	114.49205531927
GP2	-2.49511447509187	5.68643903601256	-17.440762703661	4.0023014535769e-55	3.98351016016681e-54	114.449596351804
RORC	-1.32522842183586	9.72236904092151	-17.4307542143199	4.49029409363907e-55	4.46105115584118e-54	114.334936123612
PRIMA1	-1.01543078333525	6.5982395815296	-17.4241614988543	4.84375886232194e-55	4.80344325089192e-54	114.259419280131
GZMB	1.99486698173762	10.1794139118528	17.4157848099895	5.33321948425123e-55	5.2824115073685e-54	114.163480682639
MYEOV	1.28816215914056	8.82262087049776	17.4115836374861	5.59699106974861e-55	5.5369506200913e-54	114.115369918208
GSG2	1.14047830118241	6.28413371021876	17.4114107289446	5.60812193655784e-55	5.54460171837878e-54	114.113389891485
ATP2C2	-1.10049700045823	11.2170162607041	-17.4087016723823	5.78542958087225e-55	5.71643868332795e-54	114.082368492569
SGCA	-1.09181804046725	7.56390926449208	-17.3974705360449	6.58221285888398e-55	6.4958561363702e-54	113.95377698198
GNE	-1.60097088343868	12.5767269471238	-17.396863206236	6.62829451979985e-55	6.53738075206604e-54	113.946824070728
DACH1	1.29068294170188	9.77569392162444	17.3908633771756	7.10120841413202e-55	6.99113540071634e-54	113.878140166487
LIPH	-1.33279580421741	10.6469554284701	-17.3860207109429	7.50736995535296e-55	7.37321298322662e-54	113.822708498757
PRKCB	-1.09213073073508	7.23019535045904	-17.3661981765156	9.4263209148835e-55	9.21352313135589e-54	113.59586034046
TCN1	3.40306757041415	6.85404981633718	17.3595278601546	1.01765132532479e-54	9.94082739872919e-54	113.519543967871
NBEA	-1.35517726657059	7.65407179556627	-17.3475701420298	1.1673677002276e-54	1.13896849795667e-53	113.382756688833
KBTBD11	-1.07676435346412	11.8947837474929	-17.3307764056274	1.41547432762749e-54	1.37856727027826e-53	113.190699578839
LRRC66	-1.34732360126259	9.02995235289002	-17.3299224741265	1.42941069143762e-54	1.39131012023472e-53	113.180935399364
C6	-1.39590507294033	5.06175576815422	-17.3225723965678	1.55517328033933e-54	1.51191741840255e-53	113.096898139586
BLK	-1.78532340718037	6.4865499447148	-17.3116423529921	1.76290420104937e-54	1.70878178585088e-53	112.97195029741
PYY	-1.85352387440679	3.99493337311256	-17.2936306176606	2.16737347780763e-54	2.0970976454211e-53	112.766102421539
FCRL5	-1.46158563810438	6.6731292240506	-17.2789682539437	2.56410597585472e-54	2.47509768443978e-53	112.598583679882
HMMR	1.00318631442756	10.471788112062	17.2783089956849	2.5835560173098e-54	2.4923986330111e-53	112.59105267004
FAM3D	-1.69508102219661	14.227646398259	-17.2583165771513	3.24881581802527e-54	3.1286383833408e-53	112.362713987287
MYH3	-1.09649203850204	6.14354969013098	-17.25714063514	3.29288761917519e-54	3.1692101773465e-53	112.349285893923
MLXIPL	1.46952847206876	8.91276742931033	17.2479864379739	3.65701250528273e-54	3.51137736021941e-53	112.244764115497
ELOVL6	-1.07905453060811	9.12679311504372	-17.2243733741895	4.79275338193175e-54	4.58839375092504e-53	111.975235067855
FSIP1	-1.98318277502401	6.63230450894406	-17.2127549447285	5.47469472607568e-54	5.23205164014832e-53	111.842661521108
CKMT1A	-1.15934348153223	12.4195656663563	-17.2073458786946	5.82442772864019e-54	5.56302713953153e-53	111.78095059917
PDGFB	1.04829944463908	6.86479623275491	17.2036032852544	6.07938283206732e-54	5.7963648345698e-53	111.738255808688
HAPLN3	1.2789067296691	9.62081206267298	17.194386211748	6.7557952456201e-54	6.42627306493339e-53	111.63312207508
C10orf99	-1.99975915292082	14.3538041617597	-17.1831318892209	7.68439580279322e-54	7.29682330942372e-53	111.504775521129
CD79B	-1.44547115194722	6.84650043364286	-17.1785917453052	8.09413829488683e-54	7.67250983666886e-53	111.453006565121
MGC4294	1.50334783354447	5.29018878703649	17.1773665930375	8.20839641878404e-54	7.77630033336111e-53	111.439037540746
P2RY8	-1.04327084756816	8.37202867555009	-17.1605791044707	9.94626908888539e-54	9.40086568256376e-53	111.247661608351
IL24	2.54019407783491	6.14721856951928	17.1556573769885	1.05222072939368e-53	9.92797628086307e-53	111.191565942142
TNFSF15	1.08932633443092	7.90094910994957	17.1457604852873	1.17830775126217e-53	1.11112174603422e-52	111.078781524869
PNOC	-1.64797069585932	7.92079545117556	-17.1429242169102	1.21714712965196e-53	1.1470838682049e-52	111.046463506663
WFDC2	-2.17195939363272	10.603437970242	-17.1299060022458	1.41247018120592e-53	1.32656793830979e-52	110.898149263889
CFH	-1.01632137701675	9.62235712410138	-17.1264469558187	1.4694370616366e-53	1.37927666228259e-52	110.858747182499
HPCA	-1.28120444708343	5.81134257252427	-17.125299183849	1.488841999066e-53	1.39668781326175e-52	110.84567346287
KCNK2	-1.81700621757351	4.71003412378434	-17.1028350094423	1.92458660953395e-53	1.79925700042512e-52	110.589852979655
CR2	-2.58266905363993	6.77983335325439	-17.1014791328164	1.95463244984004e-53	1.82630025636743e-52	110.57441589555
RSPO2	-2.26434691770481	4.65231130950654	-17.0947291868129	2.11132303128909e-53	1.96932147655611e-52	110.49757164576
PCSK9	1.85052794985821	9.35568259607453	17.0936438958178	2.13766137857124e-53	1.99274966775662e-52	110.485217168647
CFB	1.42421495672377	11.0064983275367	17.0804095947647	2.48648880173954e-53	2.31396560494837e-52	110.33458457651
NAT2	-1.39730948172975	8.95238198183305	-17.0724965266942	2.72163996943048e-53	2.52847633585736e-52	110.244536643475
IGLL1	-1.21139212492868	10.1776276114189	-17.0602623813634	3.12963115328813e-53	2.89761595661498e-52	110.105343642065
LOC729680	1.03490374949889	9.98214488428262	17.0430720839168	3.80808348232599e-53	3.51778985183967e-52	109.909818521966
CNTFR	-1.98498911595042	4.43277525867986	-17.0322384175493	4.3091846591361e-53	3.97619113573084e-52	109.786628476164
NLGN4X	-1.0551510458715	7.09387139271308	-17.0284915187714	4.49739555742914e-53	4.1451715236542e-52	109.744028431008
PLXNA2	-1.09729697221469	7.35286157611188	-17.0134389671462	5.33990256345911e-53	4.90507763327761e-52	109.572921328258
C1QTNF5	1.1974427826288	9.25403081135422	17.0133420277789	5.34580991450584e-53	4.90774213917203e-52	109.571819552062
KIT	-1.335827184567	6.59208750157487	-17.0072116032623	5.73294968079747e-53	5.25724368762118e-52	109.502147738596
CENPE	1.00634483162824	8.79343167536971	17.0051287427698	5.87075462786788e-53	5.37455568091348e-52	109.478478101873
CALN1	-1.41256817505419	3.64210091659449	-17.0046052804546	5.90590449200004e-53	5.4037039811052e-52	109.472529626485
RIMS4	-1.10714504988689	6.17747420375697	-16.9902244554334	6.95822288843405e-53	6.35941053795684e-52	109.30913410869
KCNJ6	-1.80773143404694	4.52752539306764	-16.9843105640173	7.44350277067382e-53	6.79912119338046e-52	109.241953717959
ANG	-1.2040949297506	11.7571824790351	-16.9736774678952	8.40257004139346e-53	7.66229892657349e-52	109.121184097727
PALM2	1.7803553772707	4.23166823634337	16.9719465263513	8.56997242778284e-53	7.81058961131766e-52	109.101526652395
RYR3	-1.26564075810869	5.51435990292014	-16.958429722601	9.99702505692015e-53	9.09088802251296e-52	108.948046277766
LRRC7	-1.34107557191713	3.31276472723012	-16.9525055270508	1.06950444878715e-52	9.70401396195251e-52	108.880791342212
NOSTRIN	-1.0294674907814	11.5741883319315	-16.9521095030319	1.07434044835903e-52	9.74247729920246e-52	108.876295729057
KRT6B	3.24362518323913	6.9150413938778	16.9514437078761	1.08251997495213e-52	9.81120130546565e-52	108.868737789099
TOP2A	1.18829369329382	10.3770107275764	16.9505401673758	1.09371980482571e-52	9.90720775481132e-52	108.858481184093
IGF1	-1.16970814027186	7.67635100916971	-16.9455071132607	1.15825731725558e-52	1.04801741627289e-51	108.801351493626
SGK2	-1.12622660618639	9.07340930018279	-16.9324564372308	1.34386752278905e-52	1.2146151480889e-51	108.65324135766
NOV	-1.35613839665087	8.47586101358399	-16.9117745334481	1.70066794779205e-52	1.53200899071797e-51	108.418604922727
KLC3	1.32263067074757	5.60471163002427	16.9040714474652	1.85650989699768e-52	1.66963146273791e-51	108.331238257609
KHK	1.12075517897545	7.1837422841716	16.897801730308	1.99381711358865e-52	1.79114346423266e-51	108.260138550827
PODNL1	1.32682577429496	6.41829068197194	16.8932631236672	2.09949554721221e-52	1.88504212415538e-51	108.208675557925
MEP1A	-2.19813606791315	10.6246374214191	-16.8771049753499	2.52319923748911e-52	2.258014317628e-51	108.025497599266
AGR3	-2.44459627757446	11.4118450967917	-16.8567334230816	3.18104411427819e-52	2.84013895598257e-51	107.794639619191
TTR	-2.92136938352853	7.83357475641859	-16.8566962387077	3.18238935887528e-52	2.84013895598257e-51	107.794218319503
MUC2	-2.57391205314538	9.68422048377625	-16.8565278151259	3.18848964929341e-52	2.84402822652548e-51	107.792310081001
ABCB11	-1.52954548112483	4.73797934318124	-16.8480623240989	3.51063039257315e-52	3.12794868438709e-51	107.696404537094
GLOD5	-1.09839168590618	7.97819119897108	-16.8259370548479	4.5143956200831e-52	4.01353375308368e-51	107.445825637031
MUSTN1	-1.24719182876651	6.97597013129071	-16.8235178322036	4.64021823860117e-52	4.12090763376969e-51	107.418433703177
LRRC32	1.24266128125687	9.27434375270447	16.8210712881693	4.77102218062621e-52	4.23476862720835e-51	107.390733801489
RAB26	-1.68180570347238	9.47916015909398	-16.815205406537	5.09982809679654e-52	4.51924506102117e-51	107.324325641433
HRASLS2	-1.96981517773338	8.4654730970938	-16.8080983827815	5.52865168377232e-52	4.89659150484078e-51	107.243877122688
PLEKHG4	1.09815558029056	9.66258583001738	16.796323405896	6.31977989538033e-52	5.59120689605925e-51	107.11061523037
PTPRCAP	-1.24441814909958	8.23314319471016	-16.7630778165422	9.21761050362686e-52	8.09790399627025e-51	106.73453712912
NRAP	-2.37270170396947	6.93885666271377	-16.757537538074	9.81575562003291e-52	8.61411714977404e-51	106.671890021198
GPR143	1.81450339609265	7.83660066845732	16.7463778034569	1.11407734567605e-51	9.75594662739817e-51	106.545722412164
CBFA2T3	-1.27416491449993	8.26382488996627	-16.7407253568015	1.18785655286865e-51	1.03964517493163e-50	106.481829243853
LCN6	-1.63622436412145	4.05700296736885	-16.7230994232393	1.45071886288194e-51	1.26699218827297e-50	106.282640623269
TFAP2C	1.12570790390427	7.02063118278485	16.72020013597	1.49920537556152e-51	1.30863793290325e-50	106.249883149913
CSF3	2.34552865791804	4.52563409448675	16.7164359413735	1.56457744887694e-51	1.36424133002234e-50	106.207356527463
SLITRK4	-1.00586063605276	5.96449429342685	-16.7022189463752	1.83819886860672e-51	1.60026240705427e-50	106.04676793533
SP5	1.79975560641271	9.44752075524337	16.7013682371672	1.85600949113184e-51	1.61490633921881e-50	106.037160239324
KLK8	2.81702477456391	6.75675392409966	16.6693310983604	2.66828584015041e-51	2.31795794405402e-50	105.67546626094
MATN3	1.92450131874601	4.25168327112238	16.6638654355407	2.8386898961135e-51	2.45944454215821e-50	105.613784292792
SLC6A7	-1.36103150063697	8.57109894404303	-16.6599867922745	2.9661638896912e-51	2.5671629465233e-50	105.570016746067
PLA2G16	1.32782277044323	10.7338184664138	16.6575751859211	3.0482873481283e-51	2.63544461777003e-50	105.542805413984
FCRL4	-1.75355498561342	5.04126932127074	-16.6565935084939	3.08236324621721e-51	2.66349472038134e-50	105.531729067186
AURKB	1.05169461543918	8.05272844871962	16.6550717347992	3.13593998608456e-51	2.70835705782319e-50	105.514559226403
EPHA4	-1.42285308970067	8.28912352283546	-16.6475791846849	3.41359392596581e-51	2.94503666244925e-50	105.430030514065
CNIH3	1.6825572180574	6.01070875019725	16.6443922743182	3.53900784767079e-51	3.04679457265455e-50	105.394080826498
CDCA5	1.02309266244061	8.83812329505077	16.6428924984312	3.59960948926877e-51	3.09733398488846e-50	105.377163568462
LAPTM4B	1.10800630831422	11.9656901867568	16.6321525970282	4.06492817379451e-51	3.49036415470004e-50	105.25603481099
GRP	1.95352172075953	6.18512565097522	16.6213574654501	4.59314213236399e-51	3.93770267996731e-50	105.134311125295
C1orf168	-2.07872137815586	4.84528098053167	-16.6120362083983	5.10403041812236e-51	4.36880380257007e-50	105.029229156879
PCSK5	-1.38120779370617	7.84000601255577	-16.6091765498354	5.27185453265845e-51	4.50772559123016e-50	104.996995377651
CXCL11	2.43351825017701	7.12225032530964	16.5986435012125	5.93891913425764e-51	5.07544382348102e-50	104.878284988359
OAS3	1.01242480783197	7.42315307884303	16.5973798638529	6.02440699526669e-51	5.14311691337542e-50	104.864045247944
RASD1	-1.38479890137526	10.5632289404399	-16.5961108936107	6.11149167164923e-51	5.2092886974585e-50	104.849745801383
COL10A1	2.08592892153203	9.01274927812737	16.5950452079941	6.18559559457019e-51	5.26970129906938e-50	104.837737377956
PTGER2	-1.14581770140526	8.26335044736196	-16.5931839636352	6.31717725252608e-51	5.37899239921665e-50	104.816765051404
MYPN	-1.39129133996584	4.16643873686386	-16.5879072242372	6.70560425464898e-51	5.70378208695338e-50	104.757311814873
PVRL3	-1.08044567034637	11.0166147602991	-16.5776473397923	7.53038971138242e-51	6.39867523471605e-50	104.641732631064
GAS2	1.51624627878392	6.60367254156041	16.5700946946147	8.20156078027024e-51	6.96173045326839e-50	104.556667269975
COL19A1	-1.14671042306258	4.18055107740396	-16.5590183413756	9.29531542739433e-51	7.8819446089017e-50	104.431939551329
SOSTDC1	-2.25991000914292	8.35726659311429	-16.5455227600747	1.08265241837582e-50	9.15654685240859e-50	104.280010045727
TTLL7	-1.05205692966662	5.63856943943253	-16.5371818075578	1.18962438533971e-50	1.00404544167012e-49	104.186132189316
PYCRL	1.03424407387026	7.07037970045818	16.5292254094668	1.30147919276114e-50	1.09788345547494e-49	104.096598396929
MYOM3	1.41656827682713	6.6181082001327	16.5166153376032	1.50064496183993e-50	1.26393331847849e-49	103.954728378934
TYRO3	1.08171534634707	7.95856601610792	16.5080412402602	1.65316572185981e-50	1.39024338371549e-49	103.85828755113
CCL19	-2.0077810454797	9.32851359245146	-16.5060139780263	1.69143315306147e-50	1.42022959657523e-49	103.835487697778
PYY2	-1.11021975216459	9.13673694495077	-16.5058939693531	1.69372600446301e-50	1.42142362832132e-49	103.834138037261
CEACAM1	-1.22271090091558	12.8098675456886	-16.5039615629701	1.73107607003892e-50	1.45202233767962e-49	103.812405991761
TNNI3	1.4914746329863	6.31687141391463	16.502259349498	1.76465730007118e-50	1.47942994910436e-49	103.793263482502
GNA14	-1.2755213586203	6.80461577429346	-16.4817170023335	2.22502282979179e-50	1.86251526413802e-49	103.562307691706
CKB	-2.15974599522072	13.0012944833167	-16.4806469865828	2.25204564001904e-50	1.88320394375158e-49	103.550280457934
GCNT3	-2.20892700944288	10.774075891696	-16.4718050440979	2.48825606727516e-50	2.07859794197198e-49	103.450905756644
MMP10	2.51409275278034	7.65007193987573	16.4635517602846	2.73099898687539e-50	2.27787922650828e-49	103.358164490186
RERGL	-2.58642500002549	4.02305891293546	-16.4562095704812	2.96673780754933e-50	2.47324112526189e-49	103.275675307278
MYH11	-1.66385611057902	11.5135662262639	-16.4320805242327	3.89410989124803e-50	3.23643359240538e-49	103.004681040978
ELL3	-1.00158471501005	9.1788831929401	-16.4268989883839	4.12826367019596e-50	3.42929505794446e-49	102.946505954292
ZSCAN18	-1.21019666386976	9.9888782694117	-16.4209836868984	4.41280052005578e-50	3.66006823622309e-49	102.880100806119
RNASE4	-1.11438083233843	10.9102019889446	-16.4056099411729	5.24721716902765e-50	4.34332281186807e-49	102.707556188037
CHRNA3	-1.47788394016802	5.75567866296489	-16.3857657429271	6.56111256501862e-50	5.41441053583412e-49	102.484925938274
CHAC1	1.03226512541677	7.13405293157556	16.3840863170918	6.68634536695565e-50	5.51218259721298e-49	102.466089160897
PGF	1.02320610646808	7.79389404509931	16.3758528693724	7.33568511991729e-50	6.04444160587632e-49	102.373751445293
SLCO4C1	-1.7571218044753	5.83937118305301	-16.350224570083	9.78781924050429e-50	8.03654796090299e-49	102.086440933438
CABYR	1.10741529668823	5.06236795192754	16.3276714995416	1.26137306876458e-49	1.03412318440202e-48	101.833743536529
C19orf45	1.2642373123944	6.92268403882461	16.3200051141071	1.37491678513074e-49	1.12664491383981e-48	101.74787446807
MUC13	-1.07986179718048	12.5437307979379	-16.3093827174547	1.54928762163188e-49	1.26762014275174e-48	101.628920700737
MMP13	2.66826358276341	3.99628920268141	16.303843711366	1.64879653558135e-49	1.34768682274884e-48	101.566904165291
PDE3A	-1.35831486520443	6.48767127310069	-16.2920993656178	1.88138743713643e-49	1.5370313882071e-48	101.435436563091
KIAA1257	1.19816707204033	7.53314629467126	16.2891766099785	1.94418965347513e-49	1.58754415776261e-48	101.402724378043
FOXD2	-1.07972210545096	9.14216070564682	-16.2862032614673	2.010226063417e-49	1.63982608861348e-48	101.369448192506
REG1A	5.04573010143694	10.2873082974515	16.2648707401232	2.55442260631317e-49	2.07959302757356e-48	101.130772167904
SLC6A20	1.66912095131931	5.31330891088795	16.2639051131668	2.58226815142968e-49	2.10121450826454e-48	101.119971150154
PPEF1	1.84688963048569	4.10130285398589	16.2604220066697	2.68525050194004e-49	2.18283585374339e-48	101.081012867233
FAM101A	-1.27612764970672	8.12472085414475	-16.2600811115762	2.6955470908968e-49	2.19011523965697e-48	101.077200149303
ADAMTSL3	-1.21554158713615	5.92902255639931	-16.2515064393311	2.96790911447923e-49	2.40900947168794e-48	100.981307167517
CHN1	1.34491082895431	7.98570222432892	16.2494960744229	3.03564130336015e-49	2.46031643469452e-48	100.958827433963
SYP	-1.3700009486593	5.20047714076626	-16.2374887756845	3.47354312552962e-49	2.81382850809032e-48	100.824584557808
C1QTNF7	-1.02152784278989	5.30767749067883	-16.2370691946774	3.48993547607809e-49	2.82570519722334e-48	100.819894271657
MS4A1	-1.71579425365901	7.03168264898795	-16.2366524854719	3.50629203954473e-49	2.83754114831376e-48	100.815236133027
KCNMB2	-1.62565927349894	4.54967161438657	-16.2272642221616	3.89577109897498e-49	3.14183160319015e-48	100.710302367873
SAMD9	-1.20314363818273	8.18534333402151	-16.2231244377268	4.08095566154528e-49	3.28955255621746e-48	100.664038748291
C9orf24	-1.28643695977901	8.59780125393115	-16.2214928378675	4.15633244002566e-49	3.34865816478474e-48	100.645806238661
SLC6A19	-1.48306742181222	6.80460530542926	-16.2134473996023	4.54882891648977e-49	3.66307520492662e-48	100.555911622764
CIT	1.06790437919709	7.07432679601962	16.1795341331371	6.65291142840443e-49	5.32853156260282e-48	100.177171503644
WISP2	-1.89133017751585	5.9689528280043	-16.1716403123153	7.26817881477868e-49	5.80707208975195e-48	100.089057141257
CD22	-1.88628905801413	5.29134318130792	-16.1622795806155	8.07177152812677e-49	6.43023556142574e-48	99.9845896081735
GRHL3	1.03721899494897	6.16845297100189	16.1608588098171	8.20125943921681e-49	6.52701890913389e-48	99.9687355454589
NDUFA4L2	1.3683964970982	6.45715496761377	16.160034162799	8.27736574293754e-49	6.58437821744491e-48	99.959533737176
AOC3	-1.19094309697126	9.58786462199845	-16.1545224402072	8.80445786333127e-49	6.99343872034824e-48	99.8980358665875
ADRB1	-1.4581255995799	7.05463285206248	-16.1496671890321	9.29644727219185e-49	7.3734649574338e-48	99.8438692831425
FBXL2	1.36114027393591	6.84387312448296	16.1477436634572	9.49886444662979e-49	7.53035281021554e-48	99.8224115899607
CNTN1	-1.23495906716782	4.01880420798761	-16.1430615734243	1.00101445813641e-48	7.93182475735955e-48	99.7701850792045
HS3ST6	-1.77275202405655	5.58475796314561	-16.139443282558	1.04239936835365e-48	8.24773867650829e-48	99.7298286988344
ACAP1	-1.29752187719004	7.41791640769656	-16.1385438443693	1.05294913263049e-48	8.32717475384082e-48	99.7197974062752
RAPGEFL1	-1.17985818331547	9.36413499704423	-16.1132642885786	1.39728286869033e-48	1.09970338792827e-47	99.4379457698223
GOLT1A	1.33353057260119	8.51959305349794	16.1088734256927	1.46764064375319e-48	1.15452039652931e-47	99.3890075362619
A1CF	-1.17730618805731	9.97054210690774	-16.1084093715784	1.47528002377888e-48	1.15941241348785e-47	99.3838357328984
HRCT1	-1.85437058747481	8.91123150482909	-16.0891905136485	1.82908107803468e-48	1.43194678353766e-47	99.1696949982424
COL4A2	1.07324943023693	12.4362122219738	16.0891433461867	1.83004609287197e-48	1.43201545416823e-47	99.1691695686032
SLC7A11	1.15552100592185	8.87856864967126	16.0884392879045	1.84451119677854e-48	1.44264284930599e-47	99.1613266667087
FCRL3	-1.50551962480914	5.71916192877504	-16.0846924549062	1.92343221581219e-48	1.50292886829595e-47	99.1195907988172
FPR1	1.81472315952103	8.95521384577745	16.0840330408427	1.93766638680661e-48	1.513326719227e-47	99.1122459902173
TXNIP	-1.01966047572297	14.6673957381303	-16.0815696906002	1.99177654813567e-48	1.55484307007262e-47	99.0848092663912
TRPM4	-1.23228062614999	10.6835570521611	-16.0775562007918	2.08318555287694e-48	1.62464585664645e-47	99.0401105908653
RELN	-1.51861609134102	4.85566405716558	-16.0643053420675	2.41576071818957e-48	1.8804226134005e-47	98.8925647936398
GPR12	-1.73182573738368	3.88485616415663	-16.0300582058652	3.54170708180327e-48	2.74768463385337e-47	98.5114467298645
HDAC9	-1.05698904328327	4.64662709496506	-16.0254593405818	3.72833518206951e-48	2.88835382899481e-47	98.4602923551799
SIX4	1.88500925290376	4.6954025856821	16.0012544514259	4.88491443001417e-48	3.77361373597356e-47	98.1911488421129
PMCH	1.54138165035898	4.69116577522134	15.9660054810891	7.23798905029959e-48	5.58344495595653e-47	97.7994848271695
TRIP6	1.15327267285215	11.491405649364	15.9488535131484	8.76308640052122e-48	6.7376287948991e-47	97.6090250005464
NDN	-1.13341396400455	9.5582241963475	-15.9426193340345	9.39356864638606e-48	7.21558687129222e-47	97.5398189222461
HDC	-1.17332764306967	8.50172287373752	-15.9314471756451	1.06388004561985e-47	8.15291736368674e-47	97.4158224870023
PRR19	1.06950400774407	5.99688983670792	15.9225362512242	1.17490332747392e-47	8.99950587252783e-47	97.3169472446116
TNFAIP8L3	-1.5767750810553	4.86592275734217	-15.9177866345679	1.23872851084726e-47	9.48394253403371e-47	97.2642545699135
ATOH1	-1.89687115842281	6.0921186244685	-15.909278323281	1.36183471912721e-47	1.0421579053124e-46	97.1698780428158
CMTM2	2.17128388564894	6.11357246347504	15.9080902054708	1.37997034265295e-47	1.0555415137359e-46	97.1567006921649
GRAMD2	1.7858351065866	4.86655514338761	15.9055708911547	1.41922674844655e-47	1.0850603379341e-46	97.1287603935236
B4GALNT2	-1.37409449948119	4.63853686298176	-15.8887670903184	1.71114467515254e-47	1.30579778085624e-46	96.9424434634114
DHDH	1.16585724094019	7.07354778495043	15.8886719015738	1.71295836903907e-47	1.30657100270209e-46	96.9413882521686
MTMR7	-1.32436972253336	3.60536332778898	-15.8716870637007	2.06929739321178e-47	1.57542636890839e-46	96.7531434214364
SGIP1	1.08394538735827	6.6888796392358	15.8665039505938	2.192111095298e-47	1.66737322500229e-46	96.6957142504935
C11orf86	-2.07610136734768	7.73033471562306	-15.8575637607348	2.42128099943049e-47	1.83825905831181e-46	96.5966739093278
EDNRA	1.12806155757153	7.68055375595491	15.8434050323442	2.83409797449288e-47	2.14568558616174e-46	96.4398673130183
CFI	1.54762455366447	8.12744740174492	15.8191978901852	3.70895086444095e-47	2.79636050624802e-46	96.1719043191853
KLRC3	-1.24988313260017	6.11163533223666	-15.8065278042259	4.26948625781122e-47	3.21452141080501e-46	96.0317167508066
GINS1	1.02987862742583	10.0142541829456	15.8058501503532	4.30174138967649e-47	3.23731326434714e-46	96.0242201427749
SLC7A2	-1.37842919190802	7.49813104593012	-15.8042358769405	4.3795607951244e-47	3.29284066599795e-46	96.0063626116488
BTNL8	-2.11529814206182	8.33891024258985	-15.7951827468572	4.8427439364289e-47	3.63377820129557e-46	95.9062279133999
CECR1	-1.11491028095779	9.84938108656145	-15.7928382551266	4.97046240690535e-47	3.72510825839835e-46	95.8802997359819
FETUB	-1.86328229238061	4.8849218479148	-15.792015829584	5.01605656521463e-47	3.75755352519497e-46	95.8712047406331
ROBO1	1.12192329624202	6.51405970091188	15.7803938979135	5.70680761757677e-47	4.27107843840924e-46	95.7427009916545
AFP	2.07700556667953	4.05097711079432	15.776179435049	5.98008951058928e-47	4.47355641986016e-46	95.6961110083342
CXCR5	-1.6898669678049	6.93958316444854	-15.7585534987604	7.27184540255125e-47	5.42249120629712e-46	95.5013140995438
FMO3	1.81671434224791	5.66930778837487	15.7479100505194	8.18306137678194e-47	6.08806339349187e-46	95.3837280062452
AIFM3	-1.16881326092927	9.22868670357522	-15.7408942503031	8.84513658529816e-47	6.5686608044505e-46	95.3062366988694
ISM1	1.45366310168237	5.81483913629759	15.7158616038255	1.1673887009434e-46	8.65362659650278e-46	95.0298580430332
PLEKHN1	1.25261158960294	6.70935695411205	15.6940106310952	1.48712390780972e-46	1.09987872891609e-45	94.7887525394594
SECTM1	-1.20532504583599	10.9440922968401	-15.6877125035777	1.59455154328852e-46	1.17773144077369e-45	94.7192836570648
PTGES	1.5702503503686	6.26553292676334	15.6683241652523	1.97632374909208e-46	1.45509844638836e-45	94.50549960397
TRAT1	-1.18933499737762	6.48444086807091	-15.6359100201902	2.8288053894904e-46	2.07339875943654e-45	94.1483275388956
COL6A3	1.52290346231393	9.26482785428812	15.6225858595266	3.27782778820735e-46	2.39605835140656e-45	94.0015958153811
KCNJ8	1.2370330709135	7.51279535290361	15.6140993190051	3.60020610110038e-46	2.62700778669027e-45	93.9081648091495
OLR1	2.10074681294427	5.56820085290637	15.6065209825817	3.91472326965182e-46	2.85140686883207e-45	93.8247500609993
GPR84	1.22410472503866	6.54057389381497	15.6056725590354	3.95159838680477e-46	2.87569953044201e-45	93.8154124948501
MADCAM1	-1.48686874895818	8.14065376073546	-15.605390232734	3.96394584631491e-46	2.88339964569511e-45	93.8123053186985
LONRF2	-1.29819261454241	5.05253507476231	-15.5986566152274	4.27012037488811e-46	3.10472939328725e-45	93.7382045031835
CRYM	-1.10130097501317	9.90778591599157	-15.5949931102647	4.44649397537125e-46	3.22865307651178e-45	93.6978945753011
SLC18A1	-1.47632900094056	5.70921127278847	-15.5894079634904	4.72946681224958e-46	3.43107052339333e-45	93.6364480941481
ELAVL4	-1.10894676591604	5.0215784317506	-15.5891827157319	4.74124847925943e-46	3.43808969022442e-45	93.6339701603129
DISP2	-1.12440210025788	6.18127354960551	-15.5876444269693	4.82249582399023e-46	3.4954529011986e-45	93.617047952867
DNAJB7	-1.70036929848116	3.51130851592324	-15.5778369505465	5.37416802013773e-46	3.89186089586105e-45	93.5091752609287
B3GNT6	-2.31143433285574	7.33092546360947	-15.5691536877325	5.9149162253724e-46	4.2800213927807e-45	93.4136911136098
TMEM56	-1.35124159472785	7.16169098676799	-15.5691460840621	5.91541276855557e-46	4.2800213927807e-45	93.413607510628
VCAN	1.2012762182289	10.2926736273002	15.5680512311121	5.98734587832976e-46	4.3301482840929e-45	93.4015696876456
TLX1	1.4537591000618	4.33405574973408	15.534591180363	8.66137917965527e-46	6.23917441966077e-45	93.0338473336211
SLITRK5	-1.71060937671965	3.75551639597952	-15.5281903741571	9.29492914971681e-46	6.68669583564687e-45	92.963540386679
GABRE	1.03573055615588	10.3976099151883	15.5192651270964	1.02562425685e-45	7.36851441221943e-45	92.8655247986207
CLEC5A	2.08186201726204	3.92244402014613	15.4832255992218	1.52572556701697e-45	1.09168021237865e-44	92.4699824060146
KIAA1462	1.34933423504164	7.10381619625731	15.4802245196853	1.57700274859026e-45	1.1270322182679e-44	92.4370620791551
HTR4	-1.33486732735103	6.37453691758554	-15.4762022332477	1.64843473762676e-45	1.17756674933399e-44	92.3929437938961
KRT222	-1.56710041513715	4.9480660070463	-15.4659051881792	1.84635420136079e-45	1.31837443695591e-44	92.2800228361199
MT2A	-1.3220719960215	14.4198122192649	-15.4384617081694	2.49741957400808e-45	1.77395037887441e-44	91.979221364716
SELE	1.82255338381066	5.51838140979535	15.4121978397957	3.33380237877884e-45	2.35676293758367e-44	91.6915587495947
SLC27A6	-1.73725801120487	4.55689542202616	-15.4044334250396	3.63085919774532e-45	2.56010862569317e-44	91.606556109041
SLC28A2	-3.06937664419686	8.39891915894165	-15.3630572476968	5.72032708377303e-45	4.02295988748071e-44	91.1538854364457
PACSIN3	1.2541499362733	6.43879221820861	15.3589948677902	5.98123917478455e-45	4.20283112569988e-44	91.1094691910841
LOC727916	-1.14899960422459	6.89212306523236	-15.3450390575862	6.97138830238389e-45	4.88595840531611e-44	90.9569204499229
NFE2	1.78051567595051	6.91401768762651	15.3348838316406	7.79316672475414e-45	5.45254438269018e-44	90.845952200462
INHBB	1.87923771102177	7.44276232552788	15.3310407879081	8.12876368791293e-45	5.68491044035144e-44	90.803966590324
LAIR2	1.74383728689973	7.02350997670826	15.3309633064624	8.13567602576118e-45	5.68730791299785e-44	90.8031201442205
HMGCS2	-2.55880812321475	11.1200465846074	-15.3176366131304	9.41618375686686e-45	6.57682359706195e-44	90.6575596894196
ASPG	-1.59684819497108	7.4514100160747	-15.3134368398152	9.85997096735168e-45	6.88090235571105e-44	90.6116989191077
SLC27A5	1.48363778058401	9.32391919031962	15.3088810213566	1.0365001302885e-44	7.23025283192276e-44	90.5619562453151
GPR98	-1.30057773612913	6.76289373010757	-15.3004202005963	1.13723605085052e-44	7.92279302519547e-44	90.4695935367887
NR1H4	-1.46480568056459	6.03896398616093	-15.2995718843708	1.14785985459556e-44	7.99339437140071e-44	90.4603340757101
TUSC3	-1.04709412383852	8.85913628247762	-15.2921922750303	1.24455514260467e-44	8.65199045687221e-44	90.3797940878858
LAX1	-1.16096816053396	7.43054758359931	-15.290699820938	1.2650771918936e-44	8.79091315592989e-44	90.3635076731363
CSGALNACT1	1.21789548010245	7.76847135574802	15.2857049110254	1.33624677609355e-44	9.27756534503401e-44	90.3090056172566
IRAK2	1.04734182389442	8.6319312988222	15.2856232204191	1.33744333382487e-44	9.2819249736494e-44	90.3081143117508
TPSAB1	-1.40366701256939	9.0787218798191	-15.2804431727075	1.41554138009429e-44	9.80725040207095e-44	90.251600274515
CASQ2	-2.04443471496811	4.30113611701704	-15.2748536481369	1.50492254623397e-44	1.04220834629517e-43	90.1906280398548
SEMA3D	-1.88233005714787	6.30657623265043	-15.2659242472804	1.65953480338586e-44	1.14782146591811e-43	90.0932431948453
NOTUM	3.0334431099658	4.65102152882668	15.2573793225895	1.82230080354296e-44	1.2587988157525e-43	90.000074286932
PABPC1L	1.17928885588443	7.94721624309002	15.2562476695822	1.84501839959426e-44	1.27395242540512e-43	89.9877370724159
MLPH	-1.29743668665039	10.121582681863	-15.2473723803471	2.03326476258319e-44	1.40156168579584e-43	89.8909927835514
C2orf70	1.10292216174844	7.69757314064509	15.2456571576033	2.07179572080513e-44	1.42691652112667e-43	89.8722989346926
HTR1D	1.54606098289036	5.08241157180069	15.2355717269108	2.31354718638864e-44	1.59073423434801e-43	89.7623982110164
EFCAB3	1.02526928078386	5.20853806602496	15.2342080447484	2.34832548585913e-44	1.6132877485555e-43	89.7475405908377
PDGFRB	1.28693461291999	10.4404356066012	15.2302053336889	2.45344832891175e-44	1.68408902745275e-43	89.7039334626419
WDR66	1.3741066985179	4.95986352890757	15.2042977264102	3.25704806660916e-44	2.22633147367091e-43	89.4218048586988
NTRK2	-1.35942665486484	6.45849103685164	-15.1958268985172	3.57303133777663e-44	2.44027575424803e-43	89.3296041399227
CCDC85A	-1.76039156886114	5.77872020762375	-15.1941208416463	3.64027889601672e-44	2.48516404933839e-43	89.3110372466277
SNTG2	-1.45357722287864	4.12643671220069	-15.1928547447593	3.690999298244e-44	2.51873668667378e-43	89.2972589874299
CPT1C	1.25359014075609	6.16338165537917	15.1918347406122	3.73237332806809e-44	2.54484251604242e-43	89.2861591850629
TCL1A	-1.74690281107292	8.37186383901635	-15.1782992621809	4.32726725567892e-44	2.94430943786774e-43	89.1388950288929
BEX4	-1.10813819371913	8.26076878377917	-15.171050757496	4.68381109826383e-44	3.18557702320669e-43	89.0600556197028
SCNN1A	-1.31456461859005	11.0263590245874	-15.1601090203627	5.2782729851188e-44	3.58242203476483e-43	88.9410771105963
FKBP1B	-1.0970574950076	8.75182562914183	-15.1583878364363	5.37840267611842e-44	3.64431992039357e-43	88.922364646629
FOXP2	-1.06096775497849	5.59016506282169	-15.1480665463595	6.0198582614822e-44	4.07557637503832e-43	88.8101723928758
BANK1	-1.37786582824886	7.32044202382805	-15.1472928326785	6.07091075520512e-44	4.10843599739689e-43	88.8017634735786
CPEB1	-1.04486948241641	5.76817257223632	-15.1466484013656	6.11376219236303e-44	4.1357206906731e-43	88.7947597706033
APOLD1	1.28812487087329	9.31342930232014	15.1408259657894	6.51486133070092e-44	4.40339881991847e-43	88.7314871934717
FAM3B	2.87720650480744	7.81237551837453	15.1227799977713	7.93247977469834e-44	5.35049038687608e-43	88.535448310523
MPP6	1.15740021143854	7.04705763633305	15.1226236634098	7.94601741506396e-44	5.35740777637708e-43	88.5337504468123
BARX2	-1.31146163558367	5.87564568711842	-15.1037703200711	9.75959380566943e-44	6.55849525277654e-43	88.3290504690977
MST1	-1.49212150695199	10.5781987050067	-15.1006706931712	1.00949883676886e-43	6.77551377984299e-43	88.2954069625275
FSIP2	-1.37376011438122	4.78429579530344	-15.0926448045671	1.10178163952262e-43	7.37669470956841e-43	88.2083075740038
ENTPD3	-1.42102849949682	6.28300090549707	-15.0904178366424	1.12884708318387e-43	7.55480563296857e-43	88.1841434248032
SLC4A10	-1.38161047949484	4.29843711870568	-15.0843268864335	1.20630847488117e-43	8.06660107967449e-43	88.1180603455707
CLIC6	-1.38152829722911	8.88903598924165	-15.0673821434537	1.45083173366801e-43	9.68585946366582e-43	87.9342816896437
LRRC31	-1.45638603566666	8.31053843538623	-15.0418068784046	1.91659195786865e-43	1.27587808027284e-42	87.6570700207738
SLC5A8	-2.01629615098689	3.89238768736816	-15.0223770230308	2.36771375034563e-43	1.57106469702812e-42	87.4466072011054
IGSF11	-1.31822319105206	3.34196671260964	-14.9958766639173	3.15828703459749e-43	2.08715462614311e-42	87.1597505950656
HOXA11	1.50445557302564	7.18409849806265	14.9902576417553	3.35714182950805e-43	2.21498084410104e-42	87.0989555111278
CCDC113	1.03853216629248	6.58735336526265	14.9813709989196	3.69743018141287e-43	2.43457655712797e-42	87.0028269466105
MMP12	1.58842372614523	10.981228182241	14.9678591092215	4.28186595494396e-43	2.81259146811067e-42	86.8567145754362
DDX60	-1.20407513289665	9.88167376232048	-14.9657357491404	4.3817367913671e-43	2.87356728185959e-42	86.8337586933908
TNFRSF10C	1.27945590362997	7.69741528349656	14.9624708389464	4.53985051009852e-43	2.97486872245436e-42	86.7984642058732
HOXB8	2.15448974529545	7.42918468251704	14.941195136995	5.71911050462774e-43	3.74160484036227e-42	86.5685524064455
KLK7	2.88816466753911	4.97441657553287	14.9301427007759	6.44765150249572e-43	4.21485844914848e-42	86.4491738298271
ST3GAL4	-1.21176149161962	8.04806035812651	-14.9269833996117	6.67241982809433e-43	4.36004438967109e-42	86.4150571050664
AMT	-1.04172270867892	9.39084691724303	-14.9178333494307	7.36845879262263e-43	4.81101411487917e-42	86.3162655283753
CMA1	-1.14586446826261	5.63753525731549	-14.9094381268309	8.07058110686081e-43	5.2610261744125e-42	86.2256474865254
KCNK10	-1.18998446089227	4.81045156796093	-14.9020288830012	8.74545576254807e-43	5.69868560527234e-42	86.1456910353418
IL1A	1.739811513631	5.96450635483339	14.8801194132478	1.1088495175309e-42	7.18529205028063e-42	85.9093602598481
SQLE	1.00301914737334	11.4810391128936	14.8769551042893	1.14750886587149e-42	7.43285207048428e-42	85.8752406997633
MGAT4C	-1.22798081501029	3.34894928011515	-14.8643904468081	1.31474214034916e-42	8.49922216115615e-42	85.7397928345283
CKMT2	3.16268770140827	7.19724748526059	14.8566347062103	1.42988293498725e-42	9.22893600150133e-42	85.6562110810093
LEPREL1	-1.56511140634456	10.6078002614133	-14.8533293124332	1.48196059053032e-42	9.55372935198514e-42	85.6205956062879
TNFSF9	1.54188130116586	7.32413421482289	14.8524858869563	1.49554924971064e-42	9.63752483340973e-42	85.6115083041016
PLEKHB1	1.21354633561627	10.0764676384897	14.8513078226181	1.51473760045353e-42	9.75732511925928e-42	85.5988158977109
LARP6	1.10395080284441	8.43794305922685	14.8424134858538	1.6677574657123e-42	1.07176398081976e-41	85.5030033828463
LOC145837	-1.80342452511242	8.64413022587969	-14.8310718623142	1.88543854632737e-42	1.21022467132134e-41	85.3808654569432
C7orf69	1.61057745171962	3.8986119849062	14.8101633770056	2.36366943835813e-42	1.51540362302906e-41	85.155812454391
HSPA2	-1.12090864452511	9.74548751916919	-14.7936847187452	2.8243453321984e-42	1.80578883108008e-41	84.9785420175871
CCDC89	-1.01613737570339	5.6329420560537	-14.785122514941	3.09801408932091e-42	1.97843834037501e-41	84.8864687402965
SHC3	1.50145525966478	5.76807990144854	14.7606009191073	4.03698992927129e-42	2.56903651522398e-41	84.6229107271969
FCGR3A	1.6221160340386	9.64036534817883	14.7099153563823	6.97326328230833e-42	4.41694127113383e-41	84.0787742819067
MEP1B	-1.77463614509369	4.30992137715491	-14.6949625582253	8.19210040821401e-42	5.18092425274224e-41	83.9184114759683
MUC12	-2.02604961760982	10.5426205833485	-14.6812683978433	9.49374612404561e-42	5.99251422980651e-41	83.7716126479458
DSG3	2.89844224970499	5.79956149443064	14.6804698938928	9.57571211461755e-42	6.04191530138779e-41	83.7630547732842
ASXL3	-1.32240008216387	5.57080758779243	-14.673111181004	1.03650881638529e-41	6.53240672195253e-41	83.6841986729671
LGR5	1.73743541906865	7.5527772006222	14.6715393159464	1.05419377466595e-41	6.63873649069145e-41	83.6673568929646
PNLIPRP2	-2.55451090550318	8.59768017342289	-14.6398922718586	1.48174708390278e-41	9.2953718872195e-41	83.3284506837125
PHGDH	1.52195993785709	9.63332924046695	14.6236056319886	1.76525803909786e-41	1.10441958498254e-40	83.154169619068
SH2D1B	-1.06988447560712	6.04155845393924	-14.618373022008	1.86736178003456e-41	1.16740506838392e-40	83.0981952129332
GUCY1B3	1.14992813842225	6.92431230161979	14.6051109578852	2.15329687882917e-41	1.34461610379222e-40	82.9563694435044
GSC	1.24330994368288	4.49347296519071	14.6022257258915	2.22106801345446e-41	1.38534555535411e-40	82.92552239328
KIAA0895	1.13565147812643	6.03118251694406	14.599017190405	2.29893349675026e-41	1.43172420707571e-40	82.8912221055781
ISL1	-1.32054831067179	7.4194558391012	-14.5851082230175	2.66919470867061e-41	1.66041407125116e-40	82.7425711433105
CCDC3	1.31093698045886	9.74705712801962	14.5686218666619	3.18577623689576e-41	1.98025230444972e-40	82.5664597683739
PP14571	-2.21797183596073	5.60476000023236	-14.5684007706833	3.1933419142098e-41	1.98419946957162e-40	82.5640985951346
CXCL6	1.2511387160946	5.32061905662065	14.5517916521087	3.8160308632815e-41	2.36840577115376e-40	82.3867708058516
MAT1A	1.2290939709698	6.36754863051153	14.5463244747616	4.04640683513473e-41	2.50852634902788e-40	82.3284209275725
MTSS1	-1.01436917534232	7.71514170610379	-14.5385044903929	4.4002295831127e-41	2.72477039018014e-40	82.2449778775088
FCRL1	-1.14427596513297	6.52059163526334	-14.5331546474043	4.65989639108679e-41	2.87901168780128e-40	82.1879045064318
SLC39A8	-1.08477689263026	9.8666083953864	-14.5264582431938	5.00655335867485e-41	3.08967752263325e-40	82.1164795336702
KCNC1	-1.08822095682876	3.45810957425938	-14.5234791027928	5.16892877581466e-41	3.18867817111197e-40	82.0847084660828
TNFAIP6	1.7047161668118	8.02422466525422	14.5178314235446	5.49129983488865e-41	3.38243347942972e-40	82.0244871079704
IL6	1.92895254486546	5.96149732737883	14.5118173506204	5.85664866353155e-41	3.60475400206733e-40	81.9603709332893
CD1D	-1.36459778123213	4.59138876609587	-14.5106669082535	5.92924999573285e-41	3.64806436789851e-40	81.9481074567811
P4HA3	1.3614148968334	3.87280777250723	14.5056616388513	6.25570828569794e-41	3.84602359124096e-40	81.8947576253692
ABCB1	-1.39563490162141	9.11682981256867	-14.5030164814721	6.43540899886718e-41	3.95352582192356e-40	81.8665670810675
SATB2	-1.07556439613332	11.3339861879475	-14.497428359047	6.83214158835301e-41	4.19094502618136e-40	81.8070200552168
CREB5	1.14879980149432	6.78770435815491	14.4857244965628	7.74383973261481e-41	4.74306551427661e-40	81.682338598143
HOXD13	-2.52010065563939	8.70390863627349	-14.4785057843707	8.36563273521981e-41	5.12198886485345e-40	81.6054611037797
MSX2	1.37073961094019	5.79000456241532	14.4776533297073	8.44227116216948e-41	5.16697383502409e-40	81.5963838617566
BDNF	1.32202297813702	3.92064273233408	14.4750052439916	8.68483581582976e-41	5.30945973864379e-40	81.5681877007091
CLEC4GP1	-1.43082742377398	5.07634172252255	-14.471009022177	9.0641075286991e-41	5.53717916133815e-40	81.525641511876
MMRN1	-1.58672086389506	6.93259580538709	-14.4668264464468	9.47876178677701e-41	5.78832131109469e-40	81.4811172056301
CNGA3	-1.08346853250322	4.10142900671274	-14.4659273265452	9.57033981799964e-41	5.8398750224003e-40	81.4715466958788
RSPO1	-1.29788589611111	3.61313795229174	-14.4636205562499	9.80934612396969e-41	5.98348119512546e-40	81.4469940014629
KCNJ15	1.04549885806021	5.49185238992754	14.4573705322717	1.04872436942142e-40	6.39459390439514e-40	81.3804795521864
ACSM3	-1.14116934944366	8.54297629992685	-14.4350897386798	1.33067659337918e-40	8.08660984129871e-40	81.1434716105818
APOBEC1	1.72730228953965	8.11616776241239	14.4168332958313	1.61715045470624e-40	9.79471126982189e-40	80.9494006940685
SERTAD4	-1.0016281949468	7.47735573368038	-14.4012890250663	1.90901501231653e-40	1.15496115811871e-39	80.784252538512
ZNF831	-1.03010965988529	6.70188667304854	-14.3980244992707	1.97668824687035e-40	1.19546062444108e-39	80.7495797229165
VASN	1.02346747982778	9.31377669925783	14.3865987781429	2.23293442257718e-40	1.34893370021197e-39	80.628255507885
C20orf195	1.14033259059882	6.21118926677642	14.3836870869405	2.30336794354676e-40	1.39096836635271e-39	80.5973449773067
SLC13A3	1.21836126640724	6.51770921768468	14.3705238796482	2.65045955725454e-40	1.59643731930132e-39	80.4576414069941
CEL	1.86337548219386	8.3338833007389	14.3638064652308	2.84720668865096e-40	1.7117847064033e-39	80.3863716875355
SCUBE2	-1.14888599878866	6.57402133650654	-14.3606903834949	2.94335316901571e-40	1.76893791523724e-39	80.3533163970209
CMBL	-1.28537142065228	7.93112692587195	-14.3600229094697	2.96436527008952e-40	1.780910353466e-39	80.3462362991596
NEIL3	1.12575187547852	6.09274980416093	14.357491208439	3.04543157719465e-40	1.82893964807021e-39	80.3193832094871
S100A12	1.87272169202688	7.19697275285215	14.3047269607996	5.34109020033209e-40	3.1888301148508e-39	79.7602414469052
FGFBP1	-1.58121170042488	10.3667682014757	-14.2946560204987	5.94497165933274e-40	3.54418452868109e-39	79.6536318942859
TMED6	-1.48207339004437	8.1127336082599	-14.282480894373	6.76657251197882e-40	4.03104974865074e-39	79.5247958505223
KRTAP4-1	1.16618843342338	5.90730856480103	14.2775763549403	7.12868112929834e-40	4.23903322672265e-39	79.4729113773265
CORIN	1.13691557884023	5.06331269392754	14.2618437141374	8.42577348966882e-40	5.00305204335628e-39	79.3065357121878
ANPEP	-1.76532078408577	8.26657382581807	-14.2428019326681	1.03140736911185e-39	6.1043011189314e-39	79.1052834880264
KRT12	-1.63323376060626	6.46212542415611	-14.2371375397598	1.09532653586074e-39	6.47790400175898e-39	79.0454416654079
TMEM35	-1.1987041786872	6.90112689970998	-14.2236196365065	1.26427773076797e-39	7.46358242290259e-39	78.9026774359672
IGSF5	-1.27712985119883	4.65737870610086	-14.2099122931359	1.46212908906178e-39	8.60978828310083e-39	78.7579795076062
HSF2BP	1.31883019314753	4.21025029269776	14.1992868036537	1.63648632968506e-39	9.62261036003213e-39	78.6458608570029
HOXB13	-2.40085681979748	11.2686963094281	-14.1977561413251	1.66325604626285e-39	9.77297640142135e-39	78.6297128774321
DMRTA1	-1.1952773071627	5.13038988638623	-14.175747789918	2.10009618900197e-39	1.23087504822546e-38	78.3976255339806
C21orf37	1.6581321728701	4.79708386358038	14.1660909484079	2.3262439834617e-39	1.36049016632194e-38	78.2958453245873
LIN7A	1.76609630755312	5.93021191949122	14.1596672140922	2.48996269090008e-39	1.45519731484289e-38	78.2281597947122
AKAP5	-1.24539490983227	6.70677235218967	-14.1595582712717	2.49283609697518e-39	1.45635517576686e-38	78.2270120161982
PROK2	2.53647495038754	6.51729752661566	14.1594276363654	2.49628599797559e-39	1.45784888532936e-38	78.2256357041111
ZDHHC2	-1.08099723281213	9.42775953175697	-14.1477595191795	2.82442324475273e-39	1.6465378794321e-38	78.1027305037803
HTRA1	1.19112463920796	11.9991180232157	14.1411108926376	3.03027742994704e-39	1.76339459853923e-38	78.0327198202187
BTBD17	-1.24971988182655	4.67221002237212	-14.1383100485707	3.12141221515854e-39	1.8157808833939e-38	78.0032314689046
COL18A1	1.08198424788199	11.6737215548196	14.1202897183278	3.77674736249924e-39	2.18919911924982e-38	77.813574845223
PRKAA2	-1.91728374483112	6.03049578319449	-14.1165251683998	3.93008545136167e-39	2.27646503983593e-38	77.7739694320872
KRT14	2.28669617429395	5.12483859942719	14.0952901709101	4.91876467641826e-39	2.83806984139891e-38	77.5506609199144
P2RY12	-1.11534408482732	4.68271503138485	-14.0934050358449	5.01769324617227e-39	2.89412745078692e-38	77.5308446925206
SCG5	-1.19845585095339	9.19774925601566	-14.0891440745995	5.24866947112597e-39	3.02414513862298e-38	77.4860589671733
IL2	-1.25182663199241	3.50718234346592	-14.0659814529894	6.70265346516991e-39	3.84425202080001e-38	77.2427198068942
ODAM	1.85665875998858	6.88811376287177	14.0531994680105	7.67033478666306e-39	4.39000262001056e-38	77.1085206990303
CILP	-1.65470699811588	7.39219317743253	-14.0257594994497	1.02437323059673e-38	5.84644903602462e-38	76.820629531715
RETNLB	-1.85898128044746	8.98444256854475	-14.0189219206218	1.10090039871147e-38	6.27882502032399e-38	76.7489351660512
CACNA2D2	-1.33396786616919	7.13836201527418	-14.0146009337867	1.15217303166137e-38	6.56437012070103e-38	76.7036370517859
REG1B	3.93384407386017	8.17078266116076	14.0081218850263	1.23354655834371e-38	7.01818768624758e-38	76.635728324968
FABP1	-1.71187804480739	11.9799074913052	-13.9851178054394	1.5715630440016e-38	8.90406927012778e-38	76.3947418854703
REG3A	3.60083947038006	8.2007308267926	13.955322399668	2.14997370706609e-38	1.21390594328743e-37	76.0829033428557
FSCN1	1.16964492008212	11.0479804843893	13.9502887944422	2.26679352182865e-38	1.27897928298683e-37	76.0302543539155
VPREB1	-1.33814833210296	3.49549764672031	-13.9471703755465	2.34231749391231e-38	1.32067870304423e-37	75.9976420039256
COLEC12	-1.01738207277244	7.88643517774854	-13.9373529364481	2.5968483255565e-38	1.46116357180485e-37	75.894995208316
VWC2	-1.67848607324141	4.8674719608537	-13.9204796144438	3.10034509269661e-38	1.739069860759e-37	75.7186595586097
COL3A1	1.32331218465112	12.1212870299991	13.9152240612477	3.2762164656062e-38	1.8364588381899e-37	75.66375790021
FPR2	1.6124605685762	6.24941431895473	13.880003191922	4.74074207866026e-38	2.64920003252213e-37	75.2960943922022
CLCN4	1.07161618877223	6.15170730718881	13.8524033158574	6.33077772543355e-38	3.52446401133192e-37	75.0083120144359
ISLR	1.21093919942026	10.356830722838	13.8357618400617	7.53589641011341e-38	4.17827571678944e-37	74.8349317044425
EPHA7	-1.05692254809491	4.33236882470775	-13.8295834079234	8.03933543102224e-38	4.45438127089532e-37	74.7705880691736
PPBP	2.89625928114634	6.99670270466626	13.8261087596041	8.3370438930048e-38	4.6177661169161e-37	74.7344086455904
NEFM	-1.46343373647144	4.66226881094148	-13.8226020304497	8.64864032013405e-38	4.78548325239146e-37	74.6978998399998
CXCR1	1.37735484349495	6.37022636908795	13.8083950174033	1.00343378800312e-37	5.54470200459541e-37	74.550037534781
SHCBP1	1.03457258869744	8.68161920731549	13.7981902538748	1.11641968194918e-37	6.15236950319261e-37	74.4438769275346
FAM132A	-1.28163861906694	8.55948985620069	-13.7865470661583	1.26088991481024e-37	6.94382796202683e-37	74.3228009086876
NPY1R	-1.80947076332526	5.43305762828399	-13.7632067230808	1.60899452875078e-37	8.81921346299497e-37	74.0802439349679
KRT24	-1.58279921744464	5.19924444334682	-13.7555907170942	1.74214071276395e-37	9.53940384248437e-37	74.0011422649709
HOXD10	-1.7667439213252	8.42918115845387	-13.7468857397458	1.90781942289588e-37	1.04361047050702e-36	73.9107575724268
GAD1	1.86327571086212	5.03334024032719	13.7432174686885	1.98225457328779e-37	1.08396453600591e-36	73.8726782578997
RARRES1	-1.32154706080059	10.445907899133	-13.7366547314191	2.1227157830862e-37	1.15960808993695e-36	73.8045652081048
CTSE	-1.65075505958267	8.91124329215697	-13.7072175430828	2.88515544604391e-37	1.56876723337025e-36	73.4992481666691
UNC5D	-1.09401803209267	3.12667614845852	-13.6903068176529	3.44086715616194e-37	1.86719662865796e-36	73.3240047875413
TIGD4	1.20297109333878	4.42549302368761	13.6901916105424	3.44499743600756e-37	1.86819578564622e-36	73.3228112930987
ST6GAL2	-1.66125182721894	6.32733160198812	-13.6811298254685	3.78583596516277e-37	2.04894563857268e-36	73.2289513599966
MFAP4	-1.41554825133218	11.7783582540991	-13.676287617511	3.98153239002965e-37	2.15271789342345e-36	73.1788099267394
LRRC15	1.61486639530873	6.35478661479725	13.6705286405093	4.22744286472323e-37	2.28340668037317e-36	73.1191871415525
HOXD11	-1.87716432257194	7.33928816182031	-13.6696069850623	4.26817898608327e-37	2.30464722427513e-36	73.1096464242117
CPA3	-1.28999675120402	9.70225773106386	-13.6325736980661	6.27300124976418e-37	3.37044764318304e-36	72.7265620734872
SGSM1	-1.04522643623502	4.89274937147625	-13.6289307840444	6.51498535686769e-37	3.49816138092603e-36	72.6889075075605
AGR2	-1.19991202566619	14.9560955533282	-13.6277174788243	6.59762758128044e-37	3.54137043766e-36	72.6763674685264
OSM	1.28585670714979	7.23856139421635	13.6269861755128	6.64794274280299e-37	3.56720477944685e-36	72.6688094077681
IFI6	1.19592524428967	11.0968223905513	13.6155944981222	7.48294121758252e-37	4.00866588429929e-36	72.5511028124123
SLITRK3	-1.56508045141563	3.35354383171016	-13.5964100930193	9.13185970109912e-37	4.88558983615342e-36	72.3529914053627
ANO4	-1.4436249563666	4.43567844530138	-13.5916770926387	9.59150955944226e-37	5.12478594234946e-36	72.3041374020504
LRRC36	1.02194037767793	7.98196720639518	13.5881072004417	9.95339022829366e-37	5.31118629278972e-36	72.2672948217009
SIGLEC1	-1.09158507131398	6.01264748207917	-13.5642676357307	1.27445509201467e-36	6.77399233700926e-36	72.0213905260149
KIAA1524	1.23881267814124	4.03499118192943	13.5437154833194	1.57687464508308e-36	8.35963781477465e-36	71.8095757972882
MME	1.08214582799548	7.63748341387418	13.5400863223039	1.63726445235992e-36	8.67415373445993e-36	71.7721902688398
LPL	1.3899888433809	7.49391978901446	13.5289462520949	1.83740899260127e-36	9.71873849197362e-36	71.6574642662082
CADPS	1.22676401621467	6.84399344684458	13.5268980123182	1.87677694418773e-36	9.91732925217753e-36	71.6363758256755
TRIM40	-1.31489504433513	4.91003546328623	-13.5055256236029	2.34120159833736e-36	1.23235839050825e-35	71.4164275625347
SLC38A5	1.11126116683154	9.42661574616351	13.5032994847707	2.39572178279019e-36	1.26024384983836e-35	71.3935282889245
PDX1	1.36225999783003	3.59794337127418	13.4984077446823	2.52000947877393e-36	1.32477020038734e-35	71.3432161230957
ADH6	-1.36379556651259	5.04648465805525	-13.4876473492797	2.81647637795391e-36	1.47871804172858e-35	71.232577646945
DPT	-1.1378673533401	9.07821111877986	-13.4840840460909	2.92211696453669e-36	1.53319560309008e-35	71.1959499103745
GSDMC	1.30997656643058	3.93585168089398	13.4636125334214	3.61017355929986e-36	1.88814043602857e-35	70.9856183748604
ADAMTS4	1.03599911681503	6.90523052555387	13.4519332078645	4.07273984406458e-36	2.12597801326083e-35	70.8656959828778
GUCY1A3	1.28495096862423	7.74160944899656	13.4380931634525	4.69787510416133e-36	2.44760342563758e-35	70.7236583016111
EFEMP1	-1.01035455589268	10.5883156178492	-13.4258856463285	5.32811816610235e-36	2.76889120742721e-35	70.598438782864
MYCN	1.07941336751321	6.60486243092633	13.4096057901421	6.30150917063792e-36	3.26434573761735e-35	70.4315402527429
ZNF415	-1.13152331559654	7.70547032184527	-13.3787887043192	8.65486677727808e-36	4.4636142308218e-35	70.1159011408444
COL11A1	1.9430286859168	4.42868737642633	13.3713957476653	9.33894145060802e-36	4.81033579357131e-35	70.0402370881807
CCDC110	-1.47812671797094	4.96690375596695	-13.3540110622247	1.11672961842832e-35	5.73941358992617e-35	69.8623988961327
RAB3B	-1.066288221829	6.43335050614114	-13.3239510664203	1.5208618101416e-35	7.77970144999729e-35	69.5551873887804
SLC39A5	-1.09849196144191	13.142424530832	-13.2994327230944	1.95607343211753e-35	9.98092736244277e-35	69.304884170039
CD52	-1.01849914335011	11.6362152432881	-13.2654106031821	2.77249563812832e-35	1.40719671334479e-34	68.9579664736327
GNGT1	2.08623937491554	3.49074412100499	13.2571252148018	3.01808365269452e-35	1.52946847137326e-34	68.8735537883121
C9orf53	1.06619548307166	6.70281650255542	13.2309029767862	3.94739043846762e-35	1.99669210186263e-34	68.6065844107638
DPY19L2	-1.13327688769149	2.92279780156747	-13.2077451976108	5.00223130629401e-35	2.52166218692517e-34	68.3710505795689
WT1	1.70234820679658	4.3554372411957	13.1883439942791	6.09901378029466e-35	3.06887182292693e-34	68.1738953212625
HIST1H1A	1.16489400447518	7.13790529594372	13.1843141260803	6.35527551398476e-35	3.19289511279696e-34	68.1329633579625
UCA1	1.97264710653445	10.1818259437399	13.1785555736425	6.74018527806899e-35	3.38211018425823e-34	68.0744846136477
CCDC148	1.26782156827977	3.48426704458812	13.1698554386345	7.36619334117885e-35	3.69395925984831e-34	67.986159943229
GLYATL1	1.25468987579656	6.70093260172427	13.164420532295	7.78630548055533e-35	3.90103942170364e-34	67.9310002109305
TAS2R39	-1.14305676082258	5.66823298330413	-13.1642412836606	7.8005604294007e-35	3.90698213835863e-34	67.9291811976285
CA10	-1.15512901465605	4.04898060030602	-13.1618681142453	7.99175792967272e-35	3.99906390821728e-34	67.905099561508
SLC1A1	-1.08739447168274	9.36387352000516	-13.1493669642787	9.07869820149706e-35	4.53323923961568e-34	67.7782834614527
ACVR1C	-1.11409003601149	6.89691930219742	-13.142433107168	9.74381795750166e-35	4.85792121320402e-34	67.7079720944025
NODAL	1.41942203335703	4.51436044672719	13.1228705489032	1.18935824126139e-34	5.91526342843073e-34	67.5097103765935
PSPH	1.12158141586683	10.7793196701255	13.0919976636758	1.62860466072029e-34	8.06789495506442e-34	67.1971478157752
ALDOB	1.94073830675083	8.32266689133632	13.0654473957303	2.13338396311876e-34	1.05142591877982e-33	66.9286690235543
MUM1L1	-1.47429938927467	4.37858985323993	-13.0038335772157	3.98731598214492e-34	1.95450326656311e-33	66.3067734860895
KCTD4	-1.40004516747047	3.6686886094475	-12.9897885958025	4.59725207163798e-34	2.24875473674998e-33	66.1652370895187
CD1C	-1.45577272289486	4.76463919908158	-12.9892421586429	4.62277420123048e-34	2.26056151248308e-33	66.1597321432043
C19orf40	1.09440510109325	4.94583349980947	12.9874635895499	4.70682593731824e-34	2.30097393755153e-33	66.1418152701467
HLF	-1.20798621280689	6.30815484816575	-12.9815958050978	4.99506879541453e-34	2.44042226721196e-33	66.0827142118923
SLC22A11	1.19145612831469	5.77817360217332	12.946677567177	7.11249627058396e-34	3.45527609002208e-33	65.7313179243666
FOSL1	1.01532590554152	7.51128485260379	12.9368608510916	7.85471460816252e-34	3.81131113403796e-33	65.6326224819803
B3GALT2	-1.12196274870886	5.93086099554596	-12.9070096093109	1.06195908483753e-33	5.14525323294834e-33	65.3327582665702
PMCHL1	1.18882759757808	3.79883185286213	12.9027061048592	1.10911499952641e-33	5.36894547368613e-33	65.2895600081315
HS6ST2	1.75744478662337	6.42303723605594	12.9015994355327	1.12157478602208e-33	5.42604185899183e-33	65.2784526354808
TMEM156	-1.10537048930555	5.62323680657814	-12.8892401299264	1.27056319831677e-33	6.13955094319852e-33	65.1544412119527
FOXA1	-1.19945655163786	7.48694024797986	-12.8823007797669	1.36269127822322e-33	6.57693960214006e-33	65.0848417565586
LTBP2	1.00960949454976	6.6629677417747	12.8651706963305	1.61959315803449e-33	7.80071381487074e-33	64.9131217768659
TMEM220	-1.01020839897178	3.07726703667057	-12.8538249560997	1.81575048326328e-33	8.73518866439921e-33	64.7994568136738
SYNM	-1.14207695072374	8.08250507445904	-12.8533446708961	1.82455694552344e-33	8.77496848019419e-33	64.7946464082991
CPA6	-1.98048947595945	7.24798620482255	-12.8363879871791	2.16429082431692e-33	1.03935625552589e-32	64.624877167324
FGFRL1	1.03991169199476	8.35397545291979	12.8341372390038	2.21388466184441e-33	1.06254746648886e-32	64.6023522246255
MKX	1.67392097437271	4.36130586777177	12.8158210802606	2.6618941613904e-33	1.27419643391131e-32	64.4191306317943
C1orf105	1.38885392111961	3.59113221455181	12.8146738476548	2.69278537693727e-33	1.28822789295859e-32	64.4076594176273
KIAA1324	-1.16021769988414	9.04384125866971	-12.8056723883406	2.94788374818182e-33	1.40861552756358e-32	64.3176734988888
ISG15	1.06015604527023	12.274175856567	12.8022193528375	3.05200642567214e-33	1.45751611721025e-32	64.2831635410198
MYH15	-1.07397052753794	4.31685366905043	-12.7837391112843	3.67474824096435e-33	1.75081481428082e-32	64.0985589788238
SBSN	1.91949278110265	4.94889868827435	12.7778943934515	3.89689607900718e-33	1.85395029722047e-32	64.0402055212792
CKM	1.62180058612624	4.71342338001997	12.7632635716941	4.51337841614139e-33	2.14100191475373e-32	63.8941976497655
ZNF793	-1.08114531509338	7.33049468348761	-12.7395196069506	5.7270049315932e-33	2.70883516367418e-32	63.6574457569767
KRT2	-1.24447084845388	3.63451932913873	-12.7374795156736	5.84532933838233e-33	2.7624004282112e-32	63.6371155216864
ALDH1A1	-1.29493030085138	9.83687913341583	-12.7336242886084	6.07561665651946e-33	2.86956859619118e-32	63.5987018246723
S1PR5	1.03336876810037	3.82541876171807	12.7269046755568	6.49880321779756e-33	3.06678129297802e-32	63.5317629052205
KAL1	1.37120767306285	7.33242106063339	12.7185101152217	7.06892871129648e-33	3.33293250590677e-32	63.4481666439031
CCDC152	-1.23463457331338	5.80726260397831	-12.713069763868	7.46473716952289e-33	3.51463168497515e-32	63.3940061678442
NTM	1.42545425808459	5.05059609253649	12.7057110601585	8.03544119083925e-33	3.77663422280648e-32	63.3207687029482
TNC	1.4002174022865	9.16241755439174	12.6965047449333	8.81097116980991e-33	4.13993904446768e-32	63.2291766622575
ADRA2C	1.21410646526991	7.97682993887917	12.6540027436598	1.34754827529155e-32	6.3007821534185e-32	62.8068194734989
SGK1	-1.0457015364823	11.6454980183974	-12.6487571596529	1.42001829635504e-32	6.63203394889938e-32	62.7547480164961
DMRTC1	-1.27445535492234	5.69825997224785	-12.6477637742239	1.43417308602767e-32	6.69622633959656e-32	62.7448883370804
CLEC4D	1.07209336021279	5.20438342126868	12.639822105425	1.55250259394483e-32	7.24249781107786e-32	62.6660804776013
AHNAK2	1.09199978927791	6.837774625979	12.6355405675526	1.62027882751659e-32	7.54573788917357e-32	62.6236050168685
PCOLCE2	-1.9487876834643	6.53032385562754	-12.61653762419	1.95844624954364e-32	9.09724477270938e-32	62.4351831777693
SLITRK6	-1.23293954584213	7.82372656489225	-12.6106426858879	2.07699198641815e-32	9.63693581418517e-32	62.3767653433205
COL9A3	1.33275685908365	9.4282249558062	12.582969767199	2.73627874443954e-32	1.26599427283125e-31	62.1027398313041
GAL3ST1	-1.13815885057311	8.64785097158967	-12.5594611548131	3.45742962586276e-32	1.59467713430228e-31	61.8702211147473
LYPD1	1.02851866901226	4.59442361104836	12.5544457305792	3.63424176549603e-32	1.67480881813076e-31	61.8206468634437
CYP3A5	-1.03880154728014	10.8993717967205	-12.5400833474603	4.19193697437914e-32	1.92963866984745e-31	61.6787467728758
CTSK	1.0135810270929	12.3698980537387	12.5368824294274	4.32740295939141e-32	1.99143497339008e-31	61.6471344679777
REG3G	3.24105684362355	5.61202085303993	12.5238917361414	4.92339140716245e-32	2.26187779170033e-31	61.5188858352524
HTR3C	-1.40417153475523	4.60543591611635	-12.5157814992251	5.33620264791991e-32	2.44877244368841e-31	61.4388575371866
KLRF1	-1.03131684955809	4.79778044715938	-12.5123987319962	5.5184055922074e-32	2.53025096858431e-31	61.4054866764474
CHRDL1	-1.1132010945217	6.96510303409312	-12.5078138028564	5.77528271487172e-32	2.64654519244388e-31	61.3602648289877
RNF182	1.98171244350175	4.94366325406575	12.5063939441028	5.85722050269274e-32	2.68258726895212e-31	61.3462624839014
PRRX1	1.10138818314046	9.52437431837625	12.4872400505182	7.08254644104224e-32	3.23109014972422e-31	61.157460430464
SLFN13	-1.30776615818996	6.65924921734148	-12.4872057471954	7.08495530510088e-32	3.23128598617384e-31	61.1571224485501
DES	-1.25410365862319	10.7681781751337	-12.4747051643954	8.01936195260647e-32	3.6482732762652e-31	61.0339930813021
PRSS33	1.60103768200066	4.24336296148417	12.4698255516562	8.41653760155174e-32	3.82682850334621e-31	60.9859487657293
GMPR	1.0131685022077	6.76857031932014	12.4661438779118	8.7291132016376e-32	3.96674038948582e-31	60.9497064631781
PTPRZ1	-1.0423943119493	4.83359241337349	-12.4642268548276	8.8964167544495e-32	4.0405178264574e-31	60.9308377867884
EPDR1	1.16668769631458	10.9530263802277	12.4629406777978	9.01045001593379e-32	4.09117039249199e-31	60.9181792773772
PIGR	-2.16441623947734	16.0433843857997	-12.4530636101471	9.93603798279282e-32	4.50641700453257e-31	60.8209947130436
SLC16A14	-1.16624059279456	7.5154600756315	-12.4434947153321	1.09228706868656e-31	4.94574253042184e-31	60.7268849380103
GPM6A	-1.09135421647052	3.8011926257809	-12.4412664979341	1.11663250545179e-31	5.05457359580965e-31	60.7049765072951
UGT2B15	-2.41488398495626	9.90380714407143	-12.4359447070242	1.17698588130366e-31	5.31892041542625e-31	60.6526604352085
DQX1	-1.23636996372122	9.61301788868451	-12.4358226646792	1.17840736801305e-31	5.32387032053057e-31	60.6514608454154
NLRP7	-1.30165568882612	6.10125217348468	-12.4334229398176	1.20670788105394e-31	5.44720485133946e-31	60.6278746369921
C6orf15	1.7196656996219	5.80225018407969	12.4308954446119	1.2372469569733e-31	5.5835173012649e-31	60.60303546523
LOX	1.07939200808685	7.66481188390861	12.40322934333	1.62624314963168e-31	7.31271816293056e-31	60.3313362781623
LOC729966	-1.11931443127237	6.56366566922547	-12.3883930030307	1.8827539428111e-31	8.44755156913293e-31	60.1857787468716
PLA2G2A	-2.4389753104712	11.7513777481103	-12.3839398958704	1.96732890477414e-31	8.81732831208904e-31	60.1421096476145
KRT6A	1.83229091087303	5.75898875796093	12.3473166830221	2.82275946062484e-31	1.26028180185392e-30	59.7833140092145
CHRM1	-1.59910249012808	6.8048660489	-12.342339183739	2.96458421727786e-31	1.32251730469053e-30	59.7345976364548
MTNR1A	-1.45531262612269	4.10964928413528	-12.3032916542962	4.35319677597751e-31	1.93458292878521e-30	59.3528261730252
DKK4	1.92794345634919	5.57293904448468	12.2846494027642	5.22825561176781e-31	2.31589732295484e-30	59.1708094498514
BMP7	1.27951803643271	8.01939049607883	12.2508031293095	7.28794112591938e-31	3.21169176561506e-30	58.8407608809839
KHDRBS2	-1.17587925361905	3.12799436521015	-12.2499473643231	7.3493516617779e-31	3.23700666959527e-30	58.8324229288593
STK31	1.16652124317115	6.19920423034733	12.2146694465788	1.03835937041714e-30	4.54644313393748e-30	58.4889999400719
DLX6	2.11504491517349	3.88449687132702	12.2032216153485	1.16145249111089e-30	5.07180016383172e-30	58.377683634972
DUSP27	2.52719113376653	4.90123544997126	12.2022947242154	1.17203240245368e-30	5.11526334365009e-30	58.3686734450259
SPARCL1	-1.01607581175556	11.4864933085656	-12.1864477642049	1.36849500899494e-30	5.95996372247182e-30	58.2146899292941
IBSP	1.56553095193239	3.48281195911067	12.1766309457538	1.50629741469029e-30	6.54962511986937e-30	58.1193603092607
CNN1	-1.31439409260504	11.156308808432	-12.1711813997005	1.5886671618031e-30	6.90410385572736e-30	58.0664602891718
IGFBP5	1.25181139810856	11.003128225554	12.1602771942441	1.76718050487512e-30	7.66764683175879e-30	57.960652855588
COL22A1	1.06620483814748	4.41737975792754	12.1562707118092	1.83767005927464e-30	7.96502612255444e-30	57.921790676653
C4BPA	1.37246073520789	7.82406507032151	12.1529449586803	1.89830304628618e-30	8.22346088761392e-30	57.8895372386505
APOC2	1.23179190504975	6.89447580173546	12.1521871709697	1.91239466652547e-30	8.28011091291653e-30	57.8821888831309
ANGPTL2	1.06681804584783	9.68256691675852	12.142075578026	2.11069567797725e-30	9.12901048002718e-30	57.7841616915473
GALNT8	-1.37841844981975	7.24740582057814	-12.13633503115	2.23224603185112e-30	9.64450819955157e-30	57.7285313843345
NMU	1.53275094629336	8.84882876239518	12.1204647855143	2.60574590592721e-30	1.12225832249208e-29	57.5748181270218
GPR174	-1.06344348491242	4.88571871695112	-12.0959779679506	3.30751109528324e-30	1.42037631171556e-29	57.337883568336
PTPN13	1.00201408894808	8.20345481160138	12.0557335562833	4.89161320771715e-30	2.08965722034983e-29	56.9491015419058
NXPH4	1.28089479944802	6.09772507033718	12.0476990667675	5.28861154746954e-30	2.25629917117996e-29	56.871577231186
FREM1	1.56493169100645	5.93373817725645	12.0425763963527	5.55830292532437e-30	2.36950061765656e-29	56.8221650931076
FAM149A	-1.00541208046344	8.14629613878176	-12.0056289471584	7.95383712396388e-30	3.36959468918926e-29	56.4661526745924
LRRC34	1.0317173056298	6.59541291605387	11.9602924806955	1.23356630961636e-29	5.19223900770188e-29	56.0302085269196
PPFIA4	1.25544871949973	4.38343540036351	11.9580287825161	1.26086174471842e-29	5.30439336573163e-29	56.008467508345
TRDN	-1.10410324504933	3.02325557102238	-11.9335477927595	1.59731931297947e-29	6.6974166827033e-29	55.7735063791763
SMPX	2.41774146622177	4.44150836355938	11.910038442379	2.00410863314328e-29	8.36651284368229e-29	55.5481457796058
C4BPB	1.19145180943692	8.09875597633804	11.9029787592296	2.14529184095675e-29	8.94904132888758e-29	55.4805243909965
LOC400958	-1.10741381459906	4.35988792526833	-11.8981113066693	2.24835364287966e-29	9.36699247389603e-29	55.433915552926
NNMT	1.15624402963982	10.6416803031892	11.8666499943012	3.04411997251443e-29	1.26242810750389e-28	55.1329343434448
PDE10A	1.01586645839416	4.18705317205026	11.8632269498529	3.14606156327591e-29	1.3037106599988e-28	55.1002163863934
RGMA	-1.00560305137462	7.63819708209122	-11.854345591883	3.42667045793001e-29	1.41855292631985e-28	55.0153539461851
IL13RA2	1.52153737061897	7.18641082772806	11.8514155836763	3.52460034160074e-29	1.45872341216909e-28	54.9873658816185
CALCA	1.17641990285462	5.06033593098503	11.8293170021993	4.35862003383245e-29	1.80115834967714e-28	54.776411781563
FAM53A	1.07153551297321	3.77229799758589	11.8134547903293	5.07567794119441e-29	2.09165087185348e-28	54.625138958024
IL1RN	1.02164808327304	9.12845671977935	11.8092487927319	5.28474505565982e-29	2.17560891660871e-28	54.5850485739565
LOC57399	-1.19917619661297	5.00901992807229	-11.8037722621666	5.56985393874649e-29	2.29067084510353e-28	54.5328609489086
EGOT	1.163523715108	4.10882135909225	11.7740351145848	7.40700062849688e-29	3.03856424375357e-28	54.2497456048616
TSLP	-1.33558782183451	3.28118819497298	-11.7710538280195	7.621551756547e-29	3.12579370156072e-28	54.2213861934286
DLL3	1.3204428211255	4.85632626742995	11.7507557465059	9.25604472377831e-29	3.78662701820134e-28	54.0284187489752
CATSPER1	1.00393999476376	5.38604116611411	11.7425543017726	1.00114071962771e-28	4.09051813929489e-28	53.9505084162909
CCDC19	1.01016117024806	4.66162709527091	11.7245671070316	1.18895545668388e-28	4.84456313516001e-28	53.7797550339671
SLC6A4	1.12343819898452	4.61059314007074	11.7157198019506	1.29380294012447e-28	5.26652004779343e-28	53.6958264186902
PHOX2B	-1.06199709497469	4.34239232101842	-11.7111827480139	1.3510871059989e-28	5.49148277669822e-28	53.652801536416
APOH	-1.42870188306187	5.58144570870895	-11.6991922688944	1.51490981105601e-28	6.14204491949012e-28	53.5391454458792
GLRA2	-1.90996130372503	6.1453482149389	-11.6938350208199	1.59435086013213e-28	6.45611240137354e-28	53.4883881246707
RNF186	-1.13747997905563	11.3057098063688	-11.6893931304649	1.66335012804031e-28	6.72883869640692e-28	53.4463142906452
FGGY	1.26502597591936	10.4229852985857	11.6805911180926	1.80897263935999e-28	7.30164698127427e-28	53.362970398133
BFSP2	-1.02897618101725	6.12439805672651	-11.6757503874988	1.89439230638823e-28	7.64076244555845e-28	53.3171514083233
RADIL	-1.03825434289757	6.45894762656936	-11.6723344956513	1.95707186929501e-28	7.88383122470444e-28	53.2848260405756
NPTX1	-1.35976961614483	6.1269240781778	-11.6562692036076	2.28065803128629e-28	9.16699853353512e-28	53.1328752414039
TIMD4	-1.17047827870185	5.87041795910396	-11.6336434631752	2.82850017676792e-28	1.13410976137025e-27	52.9190941860709
LYVE1	-1.20983973512612	6.62976942551463	-11.6172467378678	3.30554482732977e-28	1.32310956882059e-27	52.764330056712
FBXO2	1.20103984621834	7.55342080546781	11.5977687249835	3.97716861475544e-28	1.58649372675105e-27	52.5806593924141
FRMD5	1.00009368918977	6.75834106309191	11.591757256287	4.21065638451388e-28	1.67840156689671e-27	52.5240122528462
SYN3	1.10147029042385	4.96450887974475	11.5893350113024	4.30854543553445e-28	1.71616366872203e-27	52.5011921924011
VNN3	1.14379486401718	3.85947935502186	11.583093786901	4.57132192867707e-28	1.81816978172017e-27	52.4424071164151
EMR3	1.02786738480613	6.07110687420671	11.5752703004671	4.92333295427383e-28	1.95626981043359e-27	52.3687469352353
MEGF6	1.01630095836656	7.39040897055732	11.5681217553437	5.26848236988846e-28	2.08985267858297e-27	52.3014687253476
KANK4	-1.16965899085036	6.60772252160482	-11.5598972903041	5.69543648034979e-28	2.25592355420407e-27	52.2240967299637
CTSW	-1.07526138163056	5.65420857888571	-11.5516533317454	6.15791809862027e-28	2.43674417269766e-27	52.1465759415873
HCG4	-1.18827350933422	5.89275647480344	-11.5417377856603	6.76388627724714e-28	2.67199699185637e-27	52.0533825654371
SYT13	-1.23487935794921	10.7560877658136	-11.5368887931446	7.08145470899798e-28	2.79609543335689e-27	52.0078265513244
IRX5	1.29450184658298	6.29586057862134	11.5265295122094	7.81043324939048e-28	3.08020541023921e-27	51.9105419441176
IGF2BP3	1.48236933188431	7.86181015703735	11.505816414478	9.49921079296346e-28	3.73627994635042e-27	51.7161887376934
FGF19	1.52884132989976	3.61876774746248	11.5002310052688	1.00137218020706e-27	3.93580498375145e-27	51.6638178878456
CNGA1	-1.11700525635123	6.36646571342702	-11.4861996835911	1.14317671196696e-27	4.48559458399922e-27	51.5323257018649
CRISPLD1	1.31245828019545	3.55786773545198	11.47843775333	1.23002190704153e-27	4.82056364673205e-27	51.4596295305862
C10orf55	1.13403531954267	3.85628653064423	11.4745899332138	1.27547479666389e-27	4.99390144061996e-27	51.42360336108
PLAC1	1.46420835863029	5.10132799443993	11.4699842762352	1.3320803096493e-27	5.20928291672389e-27	51.3804917753313
DNALI1	-1.09329811055509	6.69648525416145	-11.4363346624118	1.82882311729335e-27	7.13136162053972e-27	51.0658439311371
TDO2	1.36466149855735	7.27944833218176	11.4049450615086	2.45664794482319e-27	9.54531406887622e-27	50.7728564488599
ERP27	1.27905508735871	8.44345525461067	11.3683540977124	3.46319178934956e-27	1.33893130216847e-26	50.431965335298
CLCA2	-1.2527609300218	3.64077015499639	-11.3659548414562	3.54196914105239e-27	1.36906375300493e-26	50.4096375648657
KLHL34	-1.11418849320691	6.95620922005818	-11.3545224956068	3.94250555944656e-27	1.52171951399495e-26	50.3032879806686
PLIN2	1.00703175059018	9.31214339776248	11.3543036176296	3.95059784997449e-27	1.52448247529867e-26	50.3012525297753
EREG	1.50813995656395	8.78464049347143	11.3460175496771	4.26940112990003e-27	1.64555925958343e-26	50.224214817272
RBPMS2	-1.09230571020903	6.41718533330826	-11.3369024352218	4.64970699360668e-27	1.79002752963778e-26	50.1395106696731
FOLH1	1.08633935412777	5.07024487730551	11.3294106521166	4.98735691563435e-27	1.91639893912193e-26	50.0699241988649
RNASE3	1.03011529966129	4.62247009281583	11.319079907579	5.49327812090437e-27	2.10881417609412e-26	49.9740165775759
CXCL13	-1.76953057672551	7.97011423378279	-11.3163522777269	5.63516467525217e-27	2.16175776719486e-26	49.9487033848779
APCDD1	1.24020841236818	10.6603482505119	11.2507524303903	1.03934306440673e-26	3.95735872178936e-26	49.3410951920018
MGC16025	-1.29684274167818	9.10504736683632	-11.2428321752357	1.11889992490778e-26	4.25729684714912e-26	49.2678884738702
SMR3A	-1.08794155776673	8.56834063831876	-11.2291745669424	1.27055700753722e-26	4.82646079451479e-26	49.1417294324275
WISP3	2.06693807232394	4.49350798016575	11.2270108198967	1.29639088398461e-26	4.921160092856e-26	49.121751368245
CXCL10	1.41296583998403	8.79924947661463	11.1311358693226	3.15511628382044e-26	1.18501985965948e-25	48.2390264841646
SERPINA5	-1.22087336672078	3.49008029154217	-11.1211552069395	3.46024541068697e-26	1.29812884023543e-25	48.1474158727268
ZSCAN23	-1.03263627926027	3.36378570610878	-11.1079180044494	3.91060989901348e-26	1.46338572630896e-25	48.025996432484
KLK3	-1.11678389586594	7.11139120511308	-11.0551710655692	6.36186949122481e-26	2.36118225796413e-25	47.5431054093732
KBTBD12	-1.54262257838944	5.72813601920138	-11.0458184422107	6.93411212112415e-26	2.5706452907815e-25	47.4576398916822
GLT1D1	1.04212672257447	6.13648828052238	11.0430595628755	7.11248272601747e-26	2.63557447302573e-25	47.4324379087043
CCL13	-1.38217150106366	8.35154268601756	-10.9877617266456	1.18232737980249e-25	4.34763005643524e-25	46.9281689456456
FCAR	1.11719888564349	4.98227264407866	10.9855055682536	1.20705746572613e-25	4.43541981037874e-25	46.9076299440783
GRM8	1.24875368315338	7.52635786324406	10.9568133277963	1.57020256830634e-25	5.75059827742076e-25	46.6466710280545
CXCL5	1.42500353636959	10.388986737153	10.9470151610906	1.71759030780918e-25	6.28051671020815e-25	46.557658489562
SERPINB5	1.46803961413124	10.3932060887155	10.9403640230134	1.82539170054124e-25	6.66574244472812e-25	46.4972653577288
WNT11	1.34994305930182	7.96425898762444	10.9374843466858	1.874126093766e-25	6.83911473922253e-25	46.4711250506111
CCL21	-1.34113793863811	9.25159759808503	-10.8977258771449	2.69516561070875e-25	9.80677402220216e-25	46.1106809724473
ANXA13	-1.18910693263635	9.91067943014406	-10.8687550256242	3.51015637470467e-25	1.27268508450254e-24	45.8485822414188
G0S2	1.19362749914821	10.6505601279267	10.8324097248054	4.88646662646747e-25	1.76230213751278e-24	45.5204210536056
MUCL1	1.23881254179743	6.44543691010792	10.8018443338031	6.45021943109241e-25	2.31654415343722e-24	45.2450120104396
TPRXL	1.14212620873021	5.77474387927849	10.7804262428949	7.83314640337811e-25	2.80395720926186e-24	45.0523333952536
SOCS3	1.16339291822277	9.41133953174647	10.769450320732	8.65219019221101e-25	3.09307272245861e-24	44.9536920857462
GNG4	1.52448066408677	7.69674140520103	10.7441235769969	1.08811883261869e-24	3.87633428739302e-24	44.7263351522165
PTGS2	1.53832204020753	7.83186037684475	10.7231355417228	1.31539670460623e-24	4.67578841665669e-24	44.5381979308945
DNASE2B	-1.00691743924437	5.13740753431067	-10.7029011324201	1.5789899697766e-24	5.58722160777442e-24	44.3570496204679
COMP	1.35384688324042	7.44634038651205	10.6840933677767	1.87077387819094e-24	6.6110937462028e-24	44.1888792333168
PDZRN4	-1.14789443337129	5.11923172197659	-10.6506025984643	2.52897312753185e-24	8.88324259967773e-24	43.8899125848943
GZMK	-1.0179572750543	8.08439136336231	-10.6281901124862	3.09320519193591e-24	1.08255549631153e-23	43.6901931553214
DLX3	1.25951946720482	4.15555779501033	10.6229170721154	3.2431654106998e-24	1.13479504820692e-23	43.6432459184681
ZIC2	2.0697203796767	3.55447816074182	10.6195216360853	3.34352714293636e-24	1.16916010184555e-23	43.6130238009142
TRHDE	-1.06905493069746	3.67569579940912	-10.6145752493888	3.49527524666202e-24	1.22117675195343e-23	43.5690086473833
HCN1	1.47780388380439	3.46872081006454	10.5868910993792	4.47981145235795e-24	1.55549802886277e-23	43.32291867167
PSMA8	-1.09965680412416	3.57811872826299	-10.5492057821258	6.27588724564461e-24	2.16807000022554e-23	42.9886259828295
C8orf46	-1.01541409722519	4.09144218674355	-10.5203843835307	8.11743789515082e-24	2.79478883700795e-23	42.7335081076711
ASB5	-1.30151830529441	3.75076057810103	-10.4534140530532	1.47328211770218e-23	5.03420222048414e-23	42.1425447171854
RHBDL3	-1.03627814076558	5.07746886341497	-10.4433307258067	1.61126363522415e-23	5.49762882896399e-23	42.0537901251453
ENPP3	-1.30095571259042	8.71190620662048	-10.4173626157677	2.02853591529626e-23	6.89685310255797e-23	41.8254858753804
CREB3L3	-1.2458228652715	6.93032490022479	-10.4115918080764	2.13494333333394e-23	7.2525868949032e-23	41.7748034746648
DEFB1	-1.06272454800957	10.5365687640074	-10.4105187469887	2.15533179123472e-23	7.31727970639026e-23	41.7653813867543
LOC100130111	-1.15893588317868	8.12240218139311	-10.3925961698312	2.52589602303764e-23	8.56464494890806e-23	41.6081094745237
CYP24A1	1.06983672737783	4.24607645251532	10.3686548831169	3.12126738557962e-23	1.05592637377857e-22	41.3983134510218
CCL3	1.16986743630611	10.6640402286618	10.3377584943489	4.09956962016295e-23	1.38116150484871e-22	41.1280626111929
WDR72	1.66882566061868	4.30253631728313	10.3102131178159	5.22519845032871e-23	1.75243300400073e-22	40.8875921902799
UGT1A6	-1.13745141408904	8.72285042243701	-10.302287482448	5.60253104383252e-23	1.8762846579499e-22	40.8184837097372
DAPL1	1.35612574095274	5.88930679279122	10.2867014579727	6.42522024614901e-23	2.14695742227002e-22	40.6826868125937
CCR9	-1.11349495132071	4.90861284956644	-10.2787132137119	6.8922605382241e-23	2.29878154404234e-22	40.6131425177698
LMO3	-1.10155887135945	5.32644091828881	-10.1774483496849	1.67216272980434e-22	5.49853187723536e-22	39.7348022894279
GABRB2	-1.27886009505431	5.31827079920843	-10.1590266030257	1.96346468204915e-22	6.45121457429312e-22	39.5756691457836
MAP7D2	1.20769383376064	6.65080548017143	10.1301802686098	2.52384197142035e-22	8.27076340082201e-22	39.3268898480535
GBX2	1.01096655098492	4.2296410284537	10.1117128891998	2.96317823606252e-22	9.69297762469909e-22	39.1678817555805
ALPK2	1.13508116946351	5.71921243932892	10.0176059386959	6.69211681809531e-22	2.16350609668785e-21	38.3607686869354
CHRDL2	1.26278276698183	7.47589088014372	9.99529011284694	8.11202382804964e-22	2.61271832962222e-21	38.1701562994753
ZNF541	1.01467553719708	6.24909492524027	9.93643276386854	1.34559740839256e-21	4.30332807546859e-21	37.6688652001551
CPE	-1.04943478529106	10.5346772724091	-9.93347165712942	1.38022176824227e-21	4.41319489187434e-21	37.6437007653677
SCEL	-1.22600001245551	6.76893813415766	-9.9140683997062	1.63002166063947e-21	5.19461998567317e-21	37.4789375016764
ELF5	1.79372578394703	3.45514065236093	9.90209429145373	1.80604270217978e-21	5.74435600695257e-21	37.377373331775
TNNT1	1.04167953551471	6.95861293583064	9.88631308529559	2.0671178173377e-21	6.55812713943698e-21	37.2436508638539
DNAJC12	-1.00077362454682	7.92438675620155	-9.88218721885342	2.14133569875997e-21	6.78831280071063e-21	37.2087152733528
MTTP	2.19501675529734	3.83922852488795	9.87862171871904	2.20759827933223e-21	6.995656515927e-21	37.1785329293376
CYP4X1	1.45510478208052	7.47758787410585	9.87293948180882	2.31742616753029e-21	7.33514588570815e-21	37.1304482244792
KLK10	1.06943185045383	6.08158394331721	9.8418883707196	3.02052692755882e-21	9.52367414304474e-21	36.8680336239802
SERPINA7	1.43958983073476	3.80404077874182	9.81980130890471	3.64573344636223e-21	1.14639389414315e-20	36.6817342181754
PTPRR	-1.0409384328976	7.64408271767246	-9.81280975828948	3.86919583304128e-21	1.21549044616499e-20	36.6228244614466
KYNU	1.00969451874174	5.79595133011429	9.80020999057292	4.30673465540759e-21	1.35138081084618e-20	36.5167365794313
COL17A1	-1.12691132312718	9.90313331600293	-9.79824316655935	4.37932607810473e-21	1.37389466793972e-20	36.5001850708304
KCND2	1.176661480128	3.76851140985473	9.74951378774792	6.62114526374548e-21	2.06608591359429e-20	36.0908718022847
CLGN	-1.04442373105412	5.98406502334802	-9.70312025997466	9.80101653397941e-21	3.04495608839258e-20	35.7025435322535
GIF	1.23274991020119	4.9769108339809	9.69915008708144	1.01349475303373e-20	3.14570733100771e-20	35.6693739727903
FAM131B	1.22445631805829	4.83124618973322	9.67559007639062	1.2361782916033e-20	3.82451445296449e-20	35.4727390891985
AICDA	-1.28313023528053	4.35238789875852	-9.63348612298398	1.76143879234733e-20	5.41978612770696e-20	35.1221956581209
SLC38A11	-1.12881390153692	6.44405211302547	-9.59120732201909	2.51082638889481e-20	7.67926159751357e-20	34.7713121782414
LY6D	1.49411595694373	5.55604097792857	9.55140048597173	3.50208795995899e-20	1.06670240288133e-19	34.4419701503525
C3orf67	1.06667521568755	6.35328481978365	9.54662783119759	3.64438791445159e-20	1.1090108860476e-19	34.40255055847
MSLN	1.15741920924163	7.3450769811296	9.53492802799155	4.01792942046888e-20	1.22086116772735e-19	34.3059771901102
ARC	1.05295266906893	4.2764093319821	9.51000521829443	4.94483649131511e-20	1.4980431708934e-19	34.1005457880732
FREM2	1.1222920944547	5.2349793363179	9.50529048879593	5.14265024741218e-20	1.55710406211295e-19	34.0617278472171
DSC3	1.43772171599266	5.04130626224062	9.49541318680293	5.58284740448605e-20	1.6878832780779e-19	33.9804503624685
OTC	-1.25750752038311	6.57463906903976	-9.44539550583738	8.45421873499866e-20	2.53813155069677e-19	33.5698197620437
GPR64	-1.21893561886228	4.40379330691824	-9.44344538607469	8.5918399439479e-20	2.57897395007469e-19	33.5538420650291
SMTNL2	1.25352463586757	3.6979865311685	9.38792251990099	1.35929660738953e-19	4.05627029660315e-19	33.0999507407162
IGF2	1.39883939465489	8.46702747631945	9.34438116455112	1.9451874015292e-19	5.76771915625088e-19	32.7453868442229
KRT75	1.09888992805014	3.80706946003081	9.30691549471333	2.64529457989258e-19	7.81098831902796e-19	32.441273565792
KCNJ12	-1.21204012338078	6.49589389156041	-9.27392027466845	3.46526192519763e-19	1.01824429171919e-18	32.1741972867289
PNPLA1	1.07881412776636	3.85209679834991	9.23761221285691	4.66041409376478e-19	1.36378521427972e-18	31.8811198183218
WIF1	2.0345871510418	4.21538146181945	9.22712053779631	5.07624722418875e-19	1.48360937225484e-18	31.7965906468302
GAS1	1.07916541946119	6.97905107952324	9.22616331175469	5.11596771952998e-19	1.49441555271811e-18	31.7888820426676
SERPIND1	1.15835061687805	4.75121759559277	9.22419478146228	5.19862265363954e-19	1.51774490386976e-18	31.7730312108452
PSCA	-1.47808133012354	6.91451070066713	-9.2125059584059	5.7173729001495e-19	1.66651210444893e-18	31.6789633735406
ACE2	1.04231433545074	10.4270343334501	9.18293095152094	7.27017778961153e-19	2.11083443720791e-18	31.4413507015649
SERPINB3	1.67025276967042	4.29314995209845	9.18248853645998	7.29632456249893e-19	2.11767257883482e-18	31.4378005626783
PIWIL1	1.12753461517083	3.50220125677349	9.17873872782114	7.52171098437028e-19	2.18192444282701e-18	31.4077155294568
TNNC1	-1.0186496412404	7.4005788492938	-9.1187962096628	1.22177933112355e-18	3.52351661164836e-18	30.9280400129909
RPRM	1.01837894835054	4.54135372874389	9.08902957021166	1.55323970767373e-18	4.46286424016164e-18	30.6907153398015
CST6	1.05642957453577	5.76761108495972	9.02497071229647	2.59857412896634e-18	7.40253499251616e-18	30.1819644518508
FGB	1.27251686366453	3.25970254242324	9.01593817294081	2.79354712861062e-18	7.94685775188413e-18	30.1104468569586
DUOXA2	1.16756824043187	7.27966146914819	8.90067945235273	6.99955230517393e-18	1.96785553354037e-17	29.2026159121034
ZFHX4	1.07256871143362	5.35629665668141	8.89460089320323	7.34519820604207e-18	2.06325366231672e-17	29.1549844724929
HAVCR1	-1.10455126323416	5.96199723356609	-8.88574557390774	7.87917006121578e-18	2.21096257365008e-17	29.0856387066194
VENTX	1.2480243082708	4.55007114516454	8.85726071359696	9.87105534108451e-18	2.75710534449901e-17	28.8629312794478
FGF20	1.55037152959408	4.17706271109621	8.8330523502447	1.19500225127155e-17	3.32640207153913e-17	28.6740880516856
IL5	1.01688634341919	3.53035516673546	8.82340119954741	1.28947681485274e-17	3.58205072308395e-17	28.5989119095587
IGF2BP1	1.39786147004401	5.05362896063391	8.80808890732594	1.45474473305487e-17	4.03496997071446e-17	28.4797680482721
APCDD1L	-1.08843294305908	5.05280306152134	-8.8064672117923	1.47343030762101e-17	4.084715168359e-17	28.4671590154854
UNC93A	1.05221119712164	6.25184710964768	8.78016710068945	1.81182104378804e-17	5.01005503942947e-17	28.2629180515978
LCN2	1.11814925041636	13.7359077062924	8.74498396810047	2.38734343181865e-17	6.572542897213e-17	27.9904255858024
ZNF334	-1.06535144274725	5.83748737318778	-8.72776382788791	2.73161591212438e-17	7.4988507456452e-17	27.8573621552694
SLN	1.22429283196428	5.24577318253718	8.66617944361979	4.41516371454522e-17	1.20596916520284e-16	27.3831392431596
SCRG1	-1.08468393620304	5.16474290230103	-8.63551728698982	5.60220419568136e-17	1.52433370705296e-16	27.1479948805026
SLC6A12	-1.02226913717608	5.96854772434991	-8.61967858843245	6.33387695108164e-17	1.71854842873181e-16	27.0267820890315
IL1B	1.20138293579161	11.1636633153234	8.61371389471788	6.63325812438557e-17	1.79828387916203e-16	26.9811791895223
MUC5B	-1.0474393737755	7.55130321902186	-8.51882228400648	1.37852192915231e-16	3.68697582329234e-16	26.258982072758
CXCL17	1.2449431507108	5.12761838488933	8.50833981257845	1.49398256943939e-16	3.98859625138358e-16	26.1795839178568
SERPINB4	1.36200087435513	4.31833725117935	8.45690056491547	2.21458258942574e-16	5.86637968308931e-16	25.7910685924082
KISS1R	1.05116856176091	3.71904310893425	8.44643289894376	2.3987384480393e-16	6.34288153043019e-16	25.7122326138656
APOA2	1.27627453704228	3.63479292754974	8.35158737836563	4.92978575437774e-16	1.28729631848837e-15	25.0014018260334
LEFTY1	-1.39994205452064	12.8896400469523	-8.33400435232616	5.63028723946259e-16	1.46599423528071e-15	24.870316286881
TNIP3	1.00533273529412	6.14449657807298	8.2523344896088	1.04071925742652e-15	2.68325074063703e-15	24.2643035184184
IL13	1.17154432200672	3.86087360522582	8.24962544091489	1.06206061708092e-15	2.73740967197408e-15	24.2442823735892
PPP2R2C	1.16841683964816	5.00089320122995	8.21668906772837	1.35879225747753e-15	3.48735314761097e-15	24.0012831025399
CYR61	1.15263358326144	10.8161337730565	8.15835285604958	2.09831915839396e-15	5.34251499336525e-15	23.5727795752498
SLCO1B1	1.01420211176124	3.15990816408417	8.14097818513511	2.38714923335269e-15	6.06560350809713e-15	23.445624199252
PLA2G3	1.13740401641999	3.82260069963253	8.00613803074552	6.44786827540105e-15	1.61053640182665e-14	22.4661613032763
FZD10	1.0913995249346	6.94653428520482	7.81949703678666	2.49754265379082e-14	6.09195886697961e-14	21.1321244822081
IFNE	1.00726233364057	3.40886422813081	7.76840714217176	3.60255272791815e-14	8.73376922290332e-14	20.7713904441604
EPYC	1.06954251808933	2.88942273543804	7.72451166192994	4.9277925018333e-14	1.1862019909663e-13	20.4629888174023
FOXD1	1.02185291511892	6.03004061835869	7.64761229808431	8.50204520048433e-14	2.02804155790597e-13	19.9261414881647
NMNAT2	1.07661896299189	4.15653434251738	7.60684010283871	1.13333170896418e-13	2.69003540576156e-13	19.6432847843307
NPTX2	1.24258244402927	7.52313244615542	7.53274034187311	1.90494982249126e-13	4.48047492111308e-13	19.1323934424783
DLX5	1.06057516616923	4.08307087467539	7.49061463129333	2.55456785492388e-13	5.97224449955923e-13	18.8437853085975
LGSN	-1.43751784434137	4.4929491243401	-7.48364242764169	2.68135557371573e-13	6.26237902843925e-13	18.7961465298907
PCP4	1.01098689214267	8.32223008076248	7.2333688062625	1.48992011518433e-12	3.3646881627219e-12	17.1104768216145
MAGEA6	1.22607831865242	5.92967755435559	7.1635745066244	2.38372749235618e-12	5.33519592180582e-12	16.6489143339683
NLRP2	-1.07500990479401	6.57766500696523	-7.13709455180782	2.84625723823749e-12	6.35386445565516e-12	16.4747785029756
MUC17	-1.08506804626925	8.89121684086799	-7.06552610568169	4.58441954133383e-12	1.01370198012994e-11	16.0068456008164
VIP	-1.1630980940204	7.3558688791463	-6.72457943826354	4.2094611856367e-11	8.93860217681121e-11	13.8325542327446
GJB5	1.07134522957986	3.92667105516954	6.36686088277166	3.91342943750273e-10	7.97688670184279e-10	11.6506163184011
SPINK4	-1.4836733403785	13.1653066274967	-6.27716158245467	6.73782023851397e-10	1.35762794412126e-09	11.1197165465911
PCSK1	-1.05464365886635	8.69020732611652	-6.1263196630841	1.65598322774316e-09	3.28320347703772e-09	10.241796971421
MAGEA1	1.05505149807714	3.1724124230296	5.94690913259115	4.71242008113842e-09	9.16160469085545e-09	9.22208856871963
DEFA6	1.49044122915966	9.06551705225215	5.77285814801894	1.26781796260687e-08	2.41027167524249e-08	8.25852667984188
TAC1	1.03446205820137	5.57532974011239	5.74286707587826	1.49981116522124e-08	2.84040116601767e-08	8.09506786335974
REG4	-1.37580515685621	10.2245620126666	-5.55503606934213	4.22490611570247e-08	7.84028450734555e-08	7.08868633979424
DMBT1	1.0957253432263	9.79066981931979	5.47657041724892	6.45614164311916e-08	1.18755465450343e-07	6.67718263585615
DEFA5	1.41189047941061	7.79149114717797	5.22526764485965	2.42563112945429e-07	4.34473575398687e-07	5.39492817688999
XIST	-1.01062427034801	7.8157021636704	-2.730325396581	0.00651859673436369	0.0088418093686894	-4.24738346490223
