# Supplementary material for: Identification of colorectal cancer immune biomarkers via eQTL mapping: a Mendelian randomization and transcriptomic analysis study
Source: PeerJ. 2026 Apr 14;14:e21070. doi: 10.7717/peerj.21070 (PMC13089222; doi:10.7717/peerj.21070)
Supplement: Supplemental Information 9 [file peerj-14-21070-s009.csv]

ONTOLOGY	ID	Description	GeneRatio	BgRatio	pvalue	p.adjust	qvalue	geneID	Count
BP	GO:0001909	leukocyte mediated cytotoxicity	2/8	144/18888	0.00156831274523414	0.0961747944783356	0.0530619555742541	GZMB/CD1C	2
BP	GO:0001906	cell killing	2/8	226/18888	0.00380595719302264	0.0961747944783356	0.0530619555742541	GZMB/CD1C	2
BP	GO:0051610	serotonin uptake	1/8	13/18888	0.00549391142730105	0.0961747944783356	0.0530619555742541	SLC18A1	1
BP	GO:1902047	polyamine transmembrane transport	1/8	14/18888	0.00591542394166278	0.0961747944783356	0.0530619555742541	ATP13A4	1
BP	GO:2000650	negative regulation of sodium ion transmembrane transporter activity	1/8	14/18888	0.00591542394166278	0.0961747944783356	0.0530619555742541	HECW2	1
BP	GO:1902306	negative regulation of sodium ion transmembrane transport	1/8	15/18888	0.00633678012522032	0.0961747944783356	0.0530619555742541	HECW2	1
BP	GO:0015846	polyamine transport	1/8	16/18888	0.00675798002767347	0.0961747944783356	0.0530619555742541	ATP13A4	1
BP	GO:0010766	negative regulation of sodium ion transport	1/8	18/18888	0.00759991118799985	0.0961747944783356	0.0530619555742541	HECW2	1
BP	GO:0048368	lateral mesoderm development	1/8	18/18888	0.00759991118799985	0.0961747944783356	0.0530619555742541	TEAD2	1
BP	GO:0030903	notochord development	1/8	19/18888	0.00802064254520707	0.0961747944783356	0.0530619555742541	TEAD2	1
BP	GO:0048339	paraxial mesoderm development	1/8	19/18888	0.00802064254520707	0.0961747944783356	0.0530619555742541	TEAD2	1
BP	GO:0006837	serotonin transport	1/8	23/18888	0.00970200764594109	0.0961747944783356	0.0530619555742541	SLC18A1	1
BP	GO:0002449	lymphocyte mediated immunity	2/8	372/18888	0.0100140094215912	0.0961747944783356	0.0530619555742541	GZMB/CD1C	2
BP	GO:0002407	dendritic cell chemotaxis	1/8	24/18888	0.0101219590871723	0.0961747944783356	0.0530619555742541	CXCR1	1
BP	GO:0002475	antigen processing and presentation via MHC class Ib	1/8	25/18888	0.0105417546940058	0.0961747944783356	0.0530619555742541	CD1C	1
BP	GO:0036336	dendritic cell migration	1/8	31/18888	0.013057258587546	0.0961747944783356	0.0530619555742541	CXCR1	1
BP	GO:0019883	antigen processing and presentation of endogenous antigen	1/8	32/18888	0.0134759647407675	0.0961747944783356	0.0530619555742541	CD1C	1
BP	GO:0098810	neurotransmitter reuptake	1/8	35/18888	0.0147311507689535	0.0961747944783356	0.0530619555742541	SLC18A1	1
BP	GO:0070269	pyroptosis	1/8	37/18888	0.0155671649226462	0.0961747944783356	0.0530619555742541	GZMB	1
BP	GO:0002443	leukocyte mediated immunity	2/8	469/18888	0.0156005367588942	0.0961747944783356	0.0530619555742541	GZMB/CD1C	2
BP	GO:0001916	positive regulation of T cell mediated cytotoxicity	1/8	40/18888	0.0168200223438868	0.0961747944783356	0.0530619555742541	CD1C	1
BP	GO:0035329	hippo signaling	1/8	44/18888	0.0184883285353924	0.0961747944783356	0.0530619555742541	TEAD2	1
BP	GO:0001504	neurotransmitter uptake	1/8	45/18888	0.0189050178461395	0.0961747944783356	0.0530619555742541	SLC18A1	1
BP	GO:2000649	regulation of sodium ion transmembrane transporter activity	1/8	49/18888	0.0205702276197905	0.0961747944783356	0.0530619555742541	HECW2	1
BP	GO:0001914	regulation of T cell mediated cytotoxicity	1/8	50/18888	0.0209861434422355	0.0961747944783356	0.0530619555742541	CD1C	1
BP	GO:0019884	antigen processing and presentation of exogenous antigen	1/8	50/18888	0.0209861434422355	0.0961747944783356	0.0530619555742541	CD1C	1
BP	GO:1902305	regulation of sodium ion transmembrane transport	1/8	59/18888	0.0247224370039217	0.0961747944783356	0.0530619555742541	HECW2	1
BP	GO:0001913	T cell mediated cytotoxicity	1/8	60/18888	0.0251368095411765	0.0961747944783356	0.0530619555742541	CD1C	1
BP	GO:0042908	xenobiotic transport	1/8	61/18888	0.0255510280202327	0.0961747944783356	0.0530619555742541	SLC18A1	1
BP	GO:0048814	regulation of dendrite morphogenesis	1/8	64/18888	0.0267927595991155	0.0961747944783356	0.0530619555742541	HECW2	1
BP	GO:0071300	cellular response to retinoic acid	1/8	68/18888	0.0284462478665745	0.0961747944783356	0.0530619555742541	TEAD2	1
BP	GO:0001912	positive regulation of leukocyte mediated cytotoxicity	1/8	69/18888	0.02885923564644	0.0961747944783356	0.0530619555742541	CD1C	1
BP	GO:0002711	positive regulation of T cell mediated immunity	1/8	69/18888	0.02885923564644	0.0961747944783356	0.0530619555742541	CD1C	1
BP	GO:0003143	embryonic heart tube morphogenesis	1/8	72/18888	0.0300972774811739	0.0961747944783356	0.0530619555742541	TEAD2	1
BP	GO:0032413	negative regulation of ion transmembrane transporter activity	1/8	72/18888	0.0300972774811739	0.0961747944783356	0.0530619555742541	HECW2	1
BP	GO:0031343	positive regulation of cell killing	1/8	76/18888	0.0317458515772014	0.0961747944783356	0.0530619555742541	CD1C	1
BP	GO:0042267	natural killer cell mediated cytotoxicity	1/8	76/18888	0.0317458515772014	0.0961747944783356	0.0530619555742541	GZMB	1
BP	GO:0002228	natural killer cell mediated immunity	1/8	79/18888	0.0329806725987506	0.0961747944783356	0.0530619555742541	GZMB	1
BP	GO:0001570	vasculogenesis	1/8	83/18888	0.0346249570691398	0.0961747944783356	0.0530619555742541	TEAD2	1
BP	GO:2000736	regulation of stem cell differentiation	1/8	83/18888	0.0346249570691398	0.0961747944783356	0.0530619555742541	TEAD2	1
BP	GO:0002028	regulation of sodium ion transport	1/8	84/18888	0.0350356457340399	0.0961747944783356	0.0530619555742541	HECW2	1
BP	GO:0035050	embryonic heart tube development	1/8	86/18888	0.0358565644622337	0.0961747944783356	0.0530619555742541	TEAD2	1
BP	GO:0015844	monoamine transport	1/8	87/18888	0.0362667946230837	0.0961747944783356	0.0530619555742541	SLC18A1	1
BP	GO:0001843	neural tube closure	1/8	89/18888	0.0370867967820842	0.0961747944783356	0.0530619555742541	TEAD2	1
BP	GO:0030071	regulation of mitotic metaphase/anaphase transition	1/8	90/18888	0.0374965688777142	0.0961747944783356	0.0530619555742541	HECW2	1
BP	GO:0031640	killing of cells of another organism	1/8	90/18888	0.0374965688777142	0.0961747944783356	0.0530619555742541	GZMB	1
BP	GO:0060606	tube closure	1/8	90/18888	0.0374965688777142	0.0961747944783356	0.0530619555742541	TEAD2	1
BP	GO:0141061	disruption of cell in another organism	1/8	90/18888	0.0374965688777142	0.0961747944783356	0.0530619555742541	GZMB	1
BP	GO:1904063	negative regulation of cation transmembrane transport	1/8	92/18888	0.0383156553448323	0.0961747944783356	0.0530619555742541	HECW2	1
BP	GO:0070098	chemokine-mediated signaling pathway	1/8	93/18888	0.0387249698137213	0.0961747944783356	0.0530619555742541	CXCR1	1
BP	GO:0141060	disruption of anatomical structure in another organism	1/8	93/18888	0.0387249698137213	0.0961747944783356	0.0530619555742541	GZMB	1
BP	GO:1902099	regulation of metaphase/anaphase transition of cell cycle	1/8	93/18888	0.0387249698137213	0.0961747944783356	0.0530619555742541	HECW2	1
BP	GO:0007091	metaphase/anaphase transition of mitotic cell cycle	1/8	94/18888	0.0391341318377429	0.0961747944783356	0.0530619555742541	HECW2	1
BP	GO:0014020	primary neural tube formation	1/8	95/18888	0.0395431414655657	0.0961747944783356	0.0530619555742541	TEAD2	1
BP	GO:0001910	regulation of leukocyte mediated cytotoxicity	1/8	96/18888	0.0399519987458444	0.0961747944783356	0.0530619555742541	CD1C	1
BP	GO:0032410	negative regulation of transporter activity	1/8	96/18888	0.0399519987458444	0.0961747944783356	0.0530619555742541	HECW2	1
BP	GO:0044784	metaphase/anaphase transition of cell cycle	1/8	97/18888	0.0403607037272209	0.0961747944783356	0.0530619555742541	HECW2	1
BP	GO:0002709	regulation of T cell mediated immunity	1/8	99/18888	0.0411776569877736	0.0961747944783356	0.0530619555742541	CD1C	1
BP	GO:0050773	regulation of dendrite development	1/8	99/18888	0.0411776569877736	0.0961747944783356	0.0530619555742541	HECW2	1
BP	GO:0034766	negative regulation of monoatomic ion transmembrane transport	1/8	100/18888	0.0415859053641693	0.0961747944783356	0.0530619555742541	HECW2	1
BP	GO:1990868	response to chemokine	1/8	101/18888	0.0419940016361031	0.0961747944783356	0.0530619555742541	CXCR1	1
BP	GO:1990869	cellular response to chemokine	1/8	101/18888	0.0419940016361031	0.0961747944783356	0.0530619555742541	CXCR1	1
BP	GO:0001841	neural tube formation	1/8	102/18888	0.042401945852152	0.0961747944783356	0.0530619555742541	TEAD2	1
BP	GO:0033045	regulation of sister chromatid segregation	1/8	104/18888	0.0432173783108416	0.0961747944783356	0.0530619555742541	HECW2	1
BP	GO:0015837	amine transport	1/8	105/18888	0.0436248666505729	0.0961747944783356	0.0530619555742541	SLC18A1	1
BP	GO:0032526	response to retinoic acid	1/8	106/18888	0.0440322031286007	0.0961747944783356	0.0530619555742541	TEAD2	1
BP	GO:0030593	neutrophil chemotaxis	1/8	107/18888	0.0444393877934378	0.0961747944783356	0.0530619555742541	CXCR1	1
BP	GO:0031341	regulation of cell killing	1/8	110/18888	0.0456600313937414	0.0973633022366545	0.053717683992637	CD1C	1
BP	GO:0019882	antigen processing and presentation	1/8	117/18888	0.0485028953799431	0.0994193448916144	0.0548520523539941	CD1C	1
CC	GO:0060198	clathrin-sculpted vesicle	1/8	12/19894	0.00481624573736927	0.0786376765290653	0.0620823762071568	SLC18A1	1
CC	GO:0044194	cytolytic granule	1/8	14/19894	0.00561697689493323	0.0786376765290653	0.0620823762071568	GZMB	1
CC	GO:0009897	external side of plasma membrane	2/8	405/19894	0.0106730337395315	0.0996149815689611	0.0786434065018114	CXCR1/CD1C	2
CC	GO:0001772	immunological synapse	1/8	45/19894	0.0179564244022797	0.100555976652767	0.0793862973574473	GZMB	1
CC	GO:0043195	terminal bouton	1/8	45/19894	0.0179564244022797	0.100555976652767	0.0793862973574473	SLC18A1	1
CC	GO:0055038	recycling endosome membrane	1/8	108/19894	0.0426212320536108	0.128533647957159	0.101473932597757	ATP13A4	1
CC	GO:0043679	axon terminus	1/8	112/19894	0.0441687841165097	0.128533647957159	0.101473932597757	SLC18A1	1
MF	GO:0015203	polyamine transmembrane transporter activity	1/8	10/18522	0.00431184838163901	0.0394919675837618	0.0196087227327516	ATP13A4	1
MF	GO:0071723	lipopeptide binding	1/8	10/18522	0.00431184838163901	0.0394919675837618	0.0196087227327516	CD1C	1
MF	GO:0022853	active monoatomic ion transmembrane transporter activity	2/8	244/18522	0.00459265140650919	0.0394919675837618	0.0196087227327516	ATP13A4/SLC18A1	2
MF	GO:0008504	monoamine transmembrane transporter activity	1/8	12/18522	0.00517226315270491	0.0394919675837618	0.0196087227327516	SLC18A1	1
MF	GO:0035497	cAMP response element binding	1/8	12/18522	0.00517226315270491	0.0394919675837618	0.0196087227327516	CREB5	1
MF	GO:0015378	sodium:chloride symporter activity	1/8	16/18522	0.00689114116701595	0.0394919675837618	0.0196087227327516	SLC18A1	1
MF	GO:0015373	monoatomic anion:sodium symporter activity	1/8	18/18522	0.00774960525359503	0.0394919675837618	0.0196087227327516	SLC18A1	1
MF	GO:0015377	chloride:monoatomic cation symporter activity	1/8	22/18522	0.00946458569222608	0.0394919675837618	0.0196087227327516	SLC18A1	1
MF	GO:0016493	C-C chemokine receptor activity	1/8	23/18522	0.00989292533084563	0.0394919675837618	0.0196087227327516	CXCR1	1
MF	GO:0015662	P-type ion transporter activity	1/8	24/18522	0.0103211028862464	0.0394919675837618	0.0196087227327516	ATP13A4	1
MF	GO:0019957	C-C chemokine binding	1/8	24/18522	0.0103211028862464	0.0394919675837618	0.0196087227327516	CXCR1	1
MF	GO:0140358	P-type transmembrane transporter activity	1/8	24/18522	0.0103211028862464	0.0394919675837618	0.0196087227327516	ATP13A4	1
MF	GO:0015296	monoatomic anion:monoatomic cation symporter activity	1/8	25/18522	0.0107491184110007	0.0394919675837618	0.0196087227327516	SLC18A1	1
MF	GO:0001637	G protein-coupled chemoattractant receptor activity	1/8	26/18522	0.0111769719576684	0.0394919675837618	0.0196087227327516	CXCR1	1
MF	GO:0004950	chemokine receptor activity	1/8	26/18522	0.0111769719576684	0.0394919675837618	0.0196087227327516	CXCR1	1
MF	GO:0051861	glycolipid binding	1/8	29/18522	0.0124595612545271	0.0412722966556209	0.020492699431788	CD1C	1
MF	GO:0097718	disordered domain specific binding	1/8	32/18522	0.013740694639364	0.0417151687735431	0.0207125962132786	TEAD2	1
MF	GO:0019956	chemokine binding	1/8	33/18522	0.0141674158098826	0.0417151687735431	0.0207125962132786	CXCR1	1
MF	GO:0022804	active transmembrane transporter activity	2/8	454/18522	0.0152206380721185	0.0420626164025811	0.0208851124143898	ATP13A4/SLC18A1	2
MF	GO:0042910	xenobiotic transmembrane transporter activity	1/8	37/18522	0.0158726854349363	0.0420626164025811	0.0208851124143898	SLC18A1	1
MF	GO:0001223	transcription coactivator binding	1/8	44/18522	0.0188506973771174	0.0475755695708202	0.023622427790874	TEAD2	1
MF	GO:0019829	ATPase-coupled monoatomic cation transmembrane transporter activity	1/8	53/18522	0.0226679816625075	0.054185587153868	0.0269044623405501	ATP13A4	1
MF	GO:1901618	organic hydroxy compound transmembrane transporter activity	1/8	55/18522	0.0235145000856408	0.054185587153868	0.0269044623405501	SLC18A1	1
MF	GO:0015370	solute:sodium symporter activity	1/8	79/18522	0.0336227929673378	0.0742503344695377	0.0368670975519055	SLC18A1	1
MF	GO:0004896	cytokine receptor activity	1/8	96/18522	0.0407273238788338	0.0838700751313342	0.0416435328358164	CXCR1	1
MF	GO:0042626	ATPase-coupled transmembrane transporter activity	1/8	97/18522	0.0411438104417866	0.0838700751313342	0.0416435328358164	ATP13A4	1
MF	GO:0001221	transcription coregulator binding	1/8	114/18522	0.0481999146765185	0.0926210341590631	0.045988596901223	TEAD2	1
MF	GO:0015294	solute:monoatomic cation symporter activity	1/8	116/18522	0.049027049926623	0.0926210341590631	0.045988596901223	SLC18A1	1
