# Supplementary material for: Identification of colorectal cancer immune biomarkers via eQTL mapping: a Mendelian randomization and transcriptomic analysis study
Source: PeerJ. 2026 Apr 14;14:e21070. doi: 10.7717/peerj.21070 (PMC13089222; doi:10.7717/peerj.21070)
Supplement: Supplemental Information 10 [file peerj-14-21070-s010.csv]

ID	Description	GeneRatio	BgRatio	pvalue	p.adjust	qvalue	geneID	Count
hsa05030	Cocaine addiction	2/6	49/8841	0.000445050409978821	0.0242680424592979	0.0195073259959907	CREB5/SLC18A1	2
hsa05031	Amphetamine addiction	2/6	69/8841	0.000882474271247198	0.0242680424592979	0.0195073259959907	CREB5/SLC18A1	2
hsa04728	Dopaminergic synapse	2/6	132/8841	0.00319077000628952	0.0584974501153079	0.0470218737768982	CREB5/SLC18A1	2
hsa05034	Alcoholism	2/6	188/8841	0.00637759659151309	0.087691953133305	0.0704892254851447	CREB5/SLC18A1	2
hsa04392	Hippo signaling pathway - multiple species	1/6	29/8841	0.0195258196219247	0.151211456383984	0.121547964940236	TEAD2	1
hsa05330	Allograft rejection	1/6	38/8841	0.0255205486617363	0.151211456383984	0.121547964940236	GZMB	1
hsa04940	Type I diabetes mellitus	1/6	43/8841	0.0288377343133246	0.151211456383984	0.121547964940236	GZMB	1
hsa04962	Vasopressin-regulated water reabsorption	1/6	44/8841	0.0295000409277965	0.151211456383984	0.121547964940236	CREB5	1
hsa05332	Graft-versus-host disease	1/6	44/8841	0.0295000409277965	0.151211456383984	0.121547964940236	GZMB	1
hsa05320	Autoimmune thyroid disease	1/6	53/8841	0.0354438812372961	0.151211456383984	0.121547964940236	GZMB	1
hsa04927	Cortisol synthesis and secretion	1/6	65/8841	0.0433217856442607	0.151211456383984	0.121547964940236	CREB5	1
hsa05120	Epithelial cell signaling in Helicobacter pylori infection	1/6	71/8841	0.0472405852237509	0.151211456383984	0.121547964940236	CXCR1	1
hsa04918	Thyroid hormone synthesis	1/6	75/8841	0.0498456792655848	0.151211456383984	0.121547964940236	CREB5	1
