# Supplementary material for: Identification of colorectal cancer immune biomarkers via eQTL mapping: a Mendelian randomization and transcriptomic analysis study
Source: PeerJ. 2026 Apr 14;14:e21070. doi: 10.7717/peerj.21070 (PMC13089222; doi:10.7717/peerj.21070)
Supplement: Supplemental Information 11 [file peerj-14-21070-s011.csv]

id	B cells naive	B cells memory	Plasma cells	T cells CD8	T cells CD4 naive	T cells CD4 memory resting	T cells CD4 memory activated	T cells follicular helper	T cells regulatory (Tregs)	T cells gamma delta	NK cells resting	NK cells activated	Monocytes	Macrophages M0	Macrophages M1	Macrophages M2	Dendritic cells resting	Dendritic cells activated	Mast cells resting	Mast cells activated	Eosinophils	Neutrophils
GSE83889_GSM2220792_Control	0	0.019137405708116	0.160680277291853	0.0755175687053813	0	0.189753934909493	0.00678215086292012	0	0	0	0	0.0236642034257519	0	0.0457561951231618	0.00229520845328787	0.200864503348724	0.0043203461038396	0.00972782728101794	0.195122143517509	0	0.0663782352689445	0
GSE83889_GSM2220793_Control	0	0.0165963241859644	0.206024542800176	0.0255601283911401	0	0.363797530911738	0	0	0.00373591742762571	0	0	0.0138747083370893	0	0.0321680029697303	0.0119897927596623	0.209736875834481	0.00196473341011152	0	0.0897032524874524	0	0.0248481904848288	0
GSE83889_GSM2220794_Control	0.0141075609186318	0	0.218772636357866	0.0866225929640914	0	0.183034321209368	0	0	0.00775618425962233	0	0	0.0436141908454452	0.0054680655867168	0.0228543246662592	0.00689415876047913	0.290061115893045	0	0.00954472028926538	0.106114464414538	0	0.00515566383467219	0
GSE83889_GSM2220795_Control	0.0840985039395873	0	0.298479602283114	0	0	0.22625136245543	0	0	0	0.0157483755950199	0	0.0224479571750618	0	0.081442189472293	0.0291994432235439	0.150922313500576	0	0	0.0382997267217404	0	0.0531105256336334	0
GSE83889_GSM2220796_Control	0.15379357112755	0.0556722947731408	0.0771202594284749	0.00372480825290835	0.0447283524742856	0.232025289354921	0	0.0235149530002329	0	0.0928853792239709	0	0	0	0.0738428376468319	0.0184652334915716	0.118996866407262	0	0	0	0.0909320622935471	0.0142980925253027	0
GSE83889_GSM2220797_Control	0.00174659334937502	0.00385820372908663	0.193598472647434	0.109980004923661	0	0.219973309539427	0	0	0	0	0	0	0	0.0393278926784359	0.0142760986569281	0.22867108528529	0.00583890807031761	0	0.143545889964926	0.00788629287225317	0.0152248257623047	0.0160724225205605
GSE83889_GSM2220798_Control	0.0340688794161284	0	0.282616229407439	0.0586762726462871	0	0.295612907359726	0	0	0	0.00782145106912958	0	0	0	0.0128048194919111	0.00678834473677134	0.211544224398733	0.014779322800663	0	0	0.0652233451442018	0.0100642035290094	0
GSE83889_GSM2220799_Control	0.062517030110641	0	0.134619703047256	0.0389783647471522	0.00720117759783006	0.22043474990149	0	0	0.00102472733575089	0.0328032378169955	0	0.0371924276257237	0	0.119333874612327	0.0166845873418264	0.197285464003535	0	0	0.0988893249894698	0	0.0330353308700025	0
GSE83889_GSM2220800_Control	0.0352524302919624	0	0.307646968628842	0.115892315017492	0	0.172662579144126	0	0.0230742629370374	0	0.000517469486067636	0	0.0456558862756107	0.0011484839488314	0	0.00304633722537829	0.186076521046782	0	0.0188656498424471	0.090161096155422	0	0	0
GSE83889_GSM2220801_Control	0.00645133606751844	0	0.286212484448108	0.114987736324279	0	0.234136404989537	0.00859656041720453	0	0	0.0353715146627153	0	0.0273770653379233	0	0.00490395864692489	0.0186772379922957	0.163766930251721	0.00475185209140749	0	0.0947669187703653	0	0	0
GSE83889_GSM2220802_Control	0	0.0118120606947246	0.359611158595245	0.107858194703147	0	0.183640036910312	0	0.0210008995364615	0	0	0	0.0489442010469661	0	0.0168066285471811	0.0102401972905645	0.124617239551085	0	0.0155624414964915	0.0965882136508554	0.00331872797696662	0	0
GSE83889_GSM2220803_Control	0.0310051213273323	0	0.0965767643092793	0.0451330311693298	0	0.369350070793683	0	0	0.00819610501045504	0	0	0.171488702044479	0	0.0300366415118721	0.0225059804760461	0.199213751001954	0	0	0	0.0264938323555685	0	0
GSE83889_GSM2220804_Control	0.0873781396044615	0.077944063724958	0.152954088739149	0.0792340829699388	0	0.295277085708518	0.030971684828489	0	0	0	0	0.0370283849757175	0	0.0683128163393223	0.0133225223156351	0.10325668012292	0	0.0302511412253029	0	0.0240693094455885	0	0
GSE83889_GSM2220805_Control	0.00769569034217869	0	0.280384172119073	0.131655716625349	0	0.21751933065313	0	0	0	0	0	0.0501816083898363	0.0119095030629957	0	0.00581710195216348	0.188101148742103	0	0.00765781164816214	0.071708803256482	0.027369113208526	0	0
GSE83889_GSM2220806_Control	0	0.101715984153266	0.268830355846056	0.0730273521127726	0	0.246332200698924	0	1.94281599663234e-05	0	0	0	0.0603415508936168	0	0	0.0217947646730832	0.218442855267716	0.000870647629942614	0	0	0	0.00862486056465561	0
GSE83889_GSM2220807_Control	0.0224694698820804	0	0.269684706156755	0.0420240006687989	0	0.277153185831911	0	0	0	0.0120894699740122	0	0.0134300188727261	0	0.028016583131134	0.0361651641965796	0.256553825704629	0.00030467898040146	0	0.0199185313975747	0.0146598622854793	0.00753050291791763	0
GSE83889_GSM2220808_Control	0	0.00950710677143651	0.201447833412773	0.13649855976623	0	0.107683438957718	0.00931565473070762	0.0193076201046744	0	0.028616621192082	0	0.0231717299624701	0	0	0.0470467329220934	0.249056402006744	0.00740384090149607	0	0.151743085213291	0	0.00920137405828307	0
GSE83889_GSM2220809_Control	0.042400730813008	0	0.298695662072993	0.10719899660363	0	0.142683533883645	0.0142688670863842	0.0241786763313853	0	0	0	0.0466334912012728	0	0.0652138942733148	0.0331833328330276	0.114592627651871	0	0.0109625404878188	0.0661683655025594	0.0338192812590901	0	0
GSE83889_GSM2220810_Control	0	0	0.161122516704026	0.0609342483626562	0	0.267182599060658	0	0	0	0.00309585230445162	0	0.0481961537093387	0	0.00689476787768052	0.0136036021303902	0.218628411822969	0.000447314952925527	0	0.206504455207477	0	0.013390077867427	0
GSE83889_GSM2220811_Control	0	0.0559254072412045	0.138716667849691	0.122305019460875	0	0.196767217018539	0.0156175592946152	0	0.00140812104701719	0	0	0.00751502734616747	0.0357272193815832	0.0495019465182104	0.0450004009325625	0.162735421271484	0.000356708327189549	0	0.141489702021863	0	0.0269335822889976	0
GSE83889_GSM2220812_Control	0.0251556306882528	0	0.154438270832895	0.083377082210732	0	0.204708154351677	0	0	0	0	0	0.037985640956159	0.0201190425064595	0.109359535251742	0.0576021652718844	0.192924010223952	0	0	0.0953768702716873	0	0.0189535974345589	0
GSE83889_GSM2220813_Control	0.0114203852219016	0.0284624516602482	0.270264625053565	0.0825002856489716	0	0.118018816314913	0	0.0156498270855145	0	0.00932100242956155	0	0.0291307048681878	0.00657766504913931	0.0198287468048693	0.015365753752532	0.248434986260802	0	0	0.139117638903674	0	0.00590711094611967	0
GSE83889_GSM2220814_Control	0.0785154954213151	0.0654349327454128	0.132793794729487	0.0494661871317456	0	0.183746041228634	0	0.0158333099924926	0	0.0526642240225746	0	0.00435787027843869	0	0.0991449065060739	0.03930239277297	0.184595345084577	6.86094005786573e-05	0	0.0940768906857005	0	0	0
GSE83889_GSM2220815_Control	0.00289253772437967	0.00220081660422733	0.217480705263527	0.0509421935965506	0	0.252355776876561	0	0	0	0	0	0.0274113597855763	0.00225580068305886	0	0.00539616354996138	0.201129709054186	0.00992952608982742	0.00684631935404142	0.193905963469097	0	0.0272531279490067	0
GSE83889_GSM2220816_Control	0.00660246088549657	0	0.210300252027327	0.0882268390850434	0	0.239300393381732	0.00303114512431012	0	0.00163467326159846	0.0385903194462321	0	0	0	0	0.00772207792471656	0.238778689503849	0.0108940635866176	0	0.15266548532891	0	0.0022536004441675	0
GSE83889_GSM2220817_Control	0	0.0566771938944547	0.309995819180547	0.106824901933575	0	0.1764188968543	0	0	0.0029256917687659	0	0	0.00512548951193408	0	0	0.00111326595700353	0.239165936864563	0.0199885220021243	0	0.0359599698231363	0.0300389718329206	0.0157653403766757	0
GSE83889_GSM2220818_Control	0	0.0138395777752397	0.203169638124898	0.0587731962259471	0	0.2779891029067	0	0	0.00307530197788906	0	0	0.0367510575384139	0	0	0.00659010109929517	0.22343559162622	0	0.0260323479428244	0.121381516539434	0	0.0289625682431387	0
GSE83889_GSM2220819_Control	0.0260995751810509	0.00858766408508902	0.147670330462317	0.131797727947246	0	0.24823983141884	0.00260434692867443	0.0119707505179536	0	0	0	0.034354077962281	0	0.155549267604885	0.0113813540377127	0.155395783635995	0	0.0113811571762389	0.0549681330417165	0	0	0
GSE83889_GSM2220820_Control	0.0200648779496226	0	0.221759124864293	0.140554395139375	0	0.155197766646714	0.0169981948333905	0	0	0.0189233784478148	0	0.0206232173488366	0.00444489852624835	0	0.037746276888583	0.187203273937297	0.0022630095294277	0	0.174221585888398	0	0	0
GSE83889_GSM2220821_Control	0.161988112714114	0.0679971022712725	0.132117181233303	0.0924087012954127	0	0.099557630705422	0.0168735455346288	0.0268976545465417	0	0.0681135989113095	0	0	0	0.0991562439442508	0.00803107767797544	0.116134119521173	0	0.00822648647436355	0.102498545170234	0	0	0
GSE83889_GSM2220822_Control	0	0.0450071859396124	0.147867204389894	0.118777049935805	0	0.184052069396647	0	0	0.00485958246131331	0.0553241652685034	0	0.041042645408711	0	0.0237101749378475	0.0101427827637326	0.216946994411452	0	0	0.135462229281444	0	0.0168079158050396	0
GSE83889_GSM2220823_Control	0.00909285125435283	0	0.219446250994994	0.166571175150774	0	0.179785154453879	0.019203348932924	0	0	0.000836169111003682	0.00681274621121966	0	0.0619437164233739	0.0378081648134972	0.0567640052085977	0.136442390662744	0.00063626462629966	0	0.104657762156341	0	0	0
GSE83889_GSM2220824_Control	0	0.00732681420635822	0.182893895577781	0.071578878224023	0	0.162962161366129	0	0.00431127010230257	0	0.0151353139989087	0	0.0207156328906331	0.00586042309524709	0.0614888023708242	0.0650283506705172	0.196842576478692	0	0.0215016856740775	0.175779684978609	0	0.00857451036589768	0
GSE83889_GSM2220825_Control	0.0112199144244366	0	0.212087939207432	0.0623290231266362	0	0.276446990184215	0.00631081164465149	0	0.00268693018387068	0	0	0.0469810090342172	0	0	0.0365690082209118	0.214254484674647	0.0340372689577685	0	0.0942824109156537	0.00279420942555912	0	0
GSE83889_GSM2220826_Control	0.097992346584118	0	0.142849095434006	0	0	0.306060448068767	0.000565233226130113	0	0	0.00783595060983079	0	0.00275924484873307	0.00586388844882489	0.180633880928369	0.0306739871133544	0.195890365048554	0	0	0.00952618384199595	0.019349375847316	0	0
GSE83889_GSM2220828_Treat	0.0635927957930467	0	0.0998470787921202	0.101576852276789	0	0.0981173254979387	0.251340366514858	0	0	0	0	0.143646102485234	0.00234371295766668	0.0866276877141797	0.0141274801874535	0.073099534012877	0	0.0206780753718254	0	0.0437332504917996	0	0.00126973790421202
GSE83889_GSM2220829_Treat	0	0.0626569698363849	0.0788095035744844	0	0.0531362456865404	0.123529477371119	0.0484256542456433	0	0	0.0475039390411398	0	0.0858129663940886	0	0.214170931754293	0.035169778974704	0.116481491559746	0.00983626826293387	0	0	0.111684939588014	0.0127818337109098	0
GSE83889_GSM2220830_Treat	0.062692980483777	0	0.11209519658351	0.0988514071555863	0	0.137050381821001	0.00661531571915673	0.0157688533504789	0.00288451546893301	0	0	0.0392597878665845	0.00447358354620901	0.314436165398877	0.0749521204381468	0.0774255531625744	0	0.00364747015675022	0.0498466688484158	0	0	0
GSE83889_GSM2220832_Treat	0	0.0244504636271503	0.0669698788591181	0	0.0399513654002878	0.127698916701013	0.0185147737956892	0.000668370957932749	0	0.00990470395664547	0.00753810683357039	0	0	0.351219622053777	0.0309285804637676	0.132091519783316	0.00358420628645385	0	0	0.136724834847483	0	0.049754656433796
GSE83889_GSM2220833_Treat	0.0382273012124823	0	0.198163832700073	0	0.0362699952744938	0.118925111054821	0.0845052147088518	0	0	0.0294640255011124	0	0.00718065651970407	0	0.360202930109165	0.028706888618456	0.0849184869118499	0	0	0	0.0134355573889902	0	0
GSE83889_GSM2220836_Treat	0.00392310984453039	0.00790247656846868	0.0490575807752205	0.0466165995311807	0	0.103246969040793	0.130232664018557	0	0	0	0	0.0236098421465001	0	0.421564498389898	0.0519046657922032	0.0704134611949773	0	0	0	0.089455128325806	0.00207300437186519	0
GSE83889_GSM2220837_Treat	0	0.0374243490724992	0.0586544463511177	0	0	0.15853442684752	0.0531132814108564	0	0	0	0	0.0288761592355319	0	0.360528557897075	0.0454169726862623	0.156441644757248	0	0	0	0.0680101060728639	0.0330000556690251	0
GSE83889_GSM2220840_Treat	0.00389677085501291	0.0258009214041599	0.120532246975627	0.104535532608749	0.00440146024112994	0.0654386060818166	0.0179780466218753	0.00777949828367611	0	0.0242287960365928	0	0	0	0.428705065011956	0.0679173706445765	0.0823950982762139	0.00729588835883802	0	0	0.0390946985997756	0	0
GSE83889_GSM2220842_Treat	0.0205890134488044	0	0.0480062996149691	0.0407996139937062	0	0.118497449818292	0.00991785607918844	0	0.00530253989232542	0	0.019990499550089	0	0	0.642735927002021	0.0254954064066504	0.0388235971621594	0	0	0.0197336717149642	0	0	0.0101081253168302
GSE83889_GSM2220843_Treat	0	0.108272780482349	0	0.0490743286751099	0	0.137748405984484	0.0117137271640515	0	0	0.021338330148513	0	0.107076855934422	0	0.174508436808548	0.0944618632218636	0.170286635715827	0.0352990932856498	0	0.0614151187977851	0	0	0.0288044237813976
GSE83889_GSM2220844_Treat	0	0.0502130267354947	0.0689733693806939	0.0969764742821519	0	0.0380302785936814	0.176298547537717	0.0177214847316687	0	0.00538172005692913	0	0.0339956442575209	0	0.133870793184626	0.0463041099784564	0.156674683182028	0	0.0625337608335986	0.113026107245433	0	0	0
GSE83889_GSM2220846_Treat	0	0.0455285654840399	0.0842502670433679	0	0	0.154235225380902	0.11173623756971	0	0	0.0142054349777129	0	0.040613862411046	0	0.112096876709895	0.141918895881935	0.0887508300033394	0	0	0	0.166138300829581	0	0.0405255037084704
GSE83889_GSM2220847_Treat	0.0367335813354724	0	0.0987045121943379	0.021428272615988	0	0.188917257292559	0	0	0	0	0	0.0303815620527186	0	0.386488019329655	0.0307905402482202	0.116932992434168	0	0.031916839557765	0	0.0577064229391162	0	0
GSE83889_GSM2220848_Treat	0.0518156503702162	0	0.103873245570713	0.0842230158383616	0	0.0624224000190429	0.068102203061386	0.0072002764416563	0	0	0	0.0752305544280207	0.00212133066144964	0.203766371873149	0.0203750489485746	0.0598202383087167	0	0.00979715338074206	0	0.245066118048662	0	0.00618639304930952
GSE83889_GSM2220852_Treat	0.0180310060281938	0	0.147636113109355	0.0174043641015268	0.0247636496880968	0.113986587241918	0.0194208588397158	0	0.00867224626653605	0	0	0.0511385606411023	0	0.345910813148138	0.0498521827945094	0.143166155732369	0	0	0.0367313806594589	0.0122859854053802	0.00808959262174768	0.00291050372195142
GSE83889_GSM2220853_Treat	0	0.139253662070747	0	0.139945469329873	0	0.0656470504156569	0.231577292936287	0	0	0	0.00761353335192659	0	0	0.064096658661733	0.0956020485234235	0.0900502375058192	0.0101849312283892	0.0453462363532382	0	0.060186797322399	0	0.0504960823005082
GSE83889_GSM2220854_Treat	0.0451483959498864	0	0.0924028840251881	0.0868566166734681	0	0.118288469220551	0.0610822055061095	0.0150910217966856	0	0	0	0.0673034249440949	0.000570441146366443	0.265893912806902	0.0346514001870295	0.103647976175351	0	0.03410962645915	0.0668896143219478	0	0.00806401078726953	0
GSE83889_GSM2220855_Treat	0.1194034856203	0	0.0898953755220925	0.0647811904376346	0.0328328883806299	0.12558779944581	0.0705216093314204	0.0448455152306338	0	0.0189452092467661	0	0.0108553921243597	0	0.305308849246075	0.0342312121113754	0.0611389468487301	0	0	0.0216525264541725	0	0	0
GSE83889_GSM2220856_Treat	0.0472520636696037	0	0.0418274496583878	0.0545572301439063	0	0.0145514557931774	0.0576958508598379	0.0485615744282637	0.00938676905193123	0	0	0	0.0234283097491742	0.585950718151909	0.0213085356443987	0.0528718126936761	0	0	0.0426082301557337	0	0	0
GSE83889_GSM2220857_Treat	0.0432284872870716	0	0.0962008169594335	0.0476886521175045	0	0.182511945345796	0.064960580400537	0.0116839325356734	0	0	0	0.0308961720224261	0	0.196370769369654	0	0.189495471680001	0	0.0715951878951	0	0.0393404094347772	0.0260275749520255	0
GSE83889_GSM2220859_Treat	0	0.0629638935282829	0.0604991000950114	0.12414755692538	0	0.0725466733131386	0.100830194784447	0.016098324866107	0	0	0	0.0688922207288078	0	0.0495512935520734	0.109074353238938	0.137245095454288	0.0309098466301972	0.0170901834608365	0.0213154670997428	0	0	0.128835796322749
GSE83889_GSM2220860_Treat	0.00670581567495518	0	0.128941885788133	0.0901794445367171	0	0.213298062774635	0.129000260938635	0	0	0	0	0.0604914787233605	0.00711664815470988	0.0897579034458825	0.0731385573833907	0.16640167050207	0	0.0055871836959199	0.0293810883815911	0	0	0
GSE83889_GSM2220861_Treat	0	0.0318681668904522	0.0322163151102344	0.0245349464551653	0	0.0134196721640491	0.0298623467579241	0.0386790357189362	0.0103553374636365	0.0305634788674597	0	0.0397734827848837	0	0.547451343939542	0.0675632441694379	0.0718341467865536	0	0	0	0.0618784828917258	0	0
GSE83889_GSM2220862_Treat	0.0445365979091225	0	0.0934905810344822	0	0	0.280536583537047	0	0.0324778682538255	0	0	0	0.073713110675245	0	0.209032184304752	0.0665928769652448	0.133183784768727	0.00133107844263442	0	0	0.0370030259312176	0.0281023081777018	0
GSE83889_GSM2220866_Treat	0.0520076337978646	0	0.0863897330980648	0.0765995974400693	0	0.179131405158856	0.102844721836616	0.0105689518784185	0.00945192913708317	0	0	0.0245874432000926	0	0.160583309705956	0.0768528834904911	0.119030846945645	0.00203729866147731	0.00445094901847812	0.0673159392564395	0.0231778156074413	0	0.00496954176700677
GSE83889_GSM2220867_Treat	0.0553620184066873	0	0.0716335662778721	0.0806780908573782	0	0.217403101641569	0.0960407685344097	0	0	0	0.0381104572087853	0	0	0.252368180837124	0.019143341392468	0.07992977081341	0	0.0169776560727257	0	0.0723530479575705	0	0
GSE83889_GSM2220868_Treat	0.0363040553673622	0	0.0963157938043376	0.0996492632110214	0	0.0980672651096225	0.104478723353954	0	0	0	0	0.0133149279974047	0.00117009754044832	0.344568750501231	0.0241749591559692	0.110025819724384	0	0.0118096354469493	0.0099283267699076	0.0465270493272797	0.00366533269012858	0
GSE83889_GSM2220869_Treat	0.00459803385538926	0	0.122521641217772	0.0602157729436322	0	0.0855547051899301	0.14917418108685	0.0106603602570403	0	0	0	0.0123198792892078	0.0254456792061403	0.235620891888061	0.0949167997243284	0.0908235994702465	0	0.039460616269426	0.0585859173796553	0	0.0101019222223212	0
GSE83889_GSM2220870_Treat	0.0352287032747609	0	0.0668276836920953	0.06903291161125	0.00546700862706688	0.0677392407536652	0.174716961417039	0.00376311509384659	0	0	0	0	0	0.411254398763111	0.0175862733826613	0.0475962604458307	0	0.0216075285696686	0	0.0675444405891286	0.0116354737798761	0
GSE83889_GSM2220871_Treat	0.0619725925648256	0	0.0700996017594422	0.0580392126032218	0.0301191306758577	0.101240389119987	0.0580002600576708	0	0	0	0.00270305575815	0	0	0.462131813784607	0.0308288311429552	0.0607517481223117	0.0130332008112845	0	0.0336331555078399	0.00332424999064919	0	0.0141227581011974
GSE83889_GSM2220872_Treat	0.0201957356984385	0	0.0653716054130974	0.0499305772575637	0	0.0247417216253431	0.00366200932026373	0.0239964932140405	0.0354207085807721	0.00429631531048436	0	0.0120389799606308	0	0.540947271003675	0.0525684208330413	0.0687300447873852	0	0.0329738294155049	0.0366123601336516	0.0129280441783018	0	0.015585883267806
GSE83889_GSM2220873_Treat	0	0.159604593447461	0	0	0	0.249297863754984	0.0694879369959697	0	0	0	0	0.0360194125116952	0	0.17583729934764	0.142385599677965	0.0963342515503839	0.0123335946314605	0	0.0586994480824399	0	0	0
GSE83889_GSM2220875_Treat	0.050389608193253	0	0.131912690479562	0.0368004152538897	0	0.227394464760407	0.0239370395879243	0	0	0	0	0.0131883504698751	0.0257232635782797	0.18617622344452	0	0.135299924422975	0	0.0463363692341971	0.114103630894452	0	0	0.00873801968066587
GSE83889_GSM2220876_Treat	0.00782940454608081	0.0284117834811672	0.0331642293125988	0	0.021680653117592	0.187127282064403	0	0.0110741047990827	0.0325686618611401	0	0	0.0734389245828528	0	0.291880126076692	0.0867881401865639	0.0964755003723403	0	0.0290879461912936	0	0.0823233110991625	0	0.0181499323090307
GSE83889_GSM2220877_Treat	0	0.0231219236645918	0.0833955738347485	0.0333090175765774	0	0.184637300906597	0.0694104910392266	0	0	0.0149589441488713	0	0.0821229751412391	0	0.154191779430827	0.137741321492467	0.143981933044155	0.00702966609474496	0.00693090190494132	0	0.0591681717210139	0	0
GSE83889_GSM2220878_Treat	0.0542070713705381	0	0.0634851507153673	0	0	0.224728425130213	0	0	0.0131141143550587	0.0132828731917518	0	0.0745732798727792	0	0.270923683007562	0.0163945254206516	0.132437917157917	0.0102557656829099	0	0	0.0990183351738526	0.027578858921398	0
GSE83889_GSM2220879_Treat	0.00329381449917101	0.0010318943760415	0.0758035847895625	0.0379014828820242	0	0.128511697318599	0.15247882361671	0	0	0	0	0.0176250914788618	0.00292561321835808	0.463774128424024	0.00611644721356115	0.0565636695293718	0	0.0434290480639723	0	0.010544704589742	0	0
GSE83889_GSM2220880_Treat	0	0.0281720818942478	0.0519610068765826	0.0916405705362383	0	0	0.101478939820994	0.0336360375172116	0	0.0448454311722692	0	0.00185771125184389	0	0.373989055767556	0.0548549968053733	0.0872922403179847	0	0.00468096197269953	0.0697867162855135	0	0	0.0558042497814863
GSE83889_GSM2220882_Treat	0	0.072462263449977	0	0.0478802381848224	0	0.0780485617693911	0.0269291286418807	0	0	0	0.0224732070332998	0	0	0.425116222979461	0.0580320712632053	0.0303931051289873	0	0	0	0.165624082929835	0	0.0730411186191408
GSE83889_GSM2220883_Treat	0	0.0029780916100125	0.107061589119712	0.0776658886061729	0	0.0810010865074749	0.0309660563949931	0	0	0.0146693049271545	0	0	0	0.477876136158347	0.0283569336731599	0.12209445663844	0.00788399383446313	0	0.0494464625300707	0	0	0
GSE83889_GSM2220884_Treat	0	0.0617256101642355	0.0246566925851283	0.059916692841103	0	0.0177718684868882	0.02793453056444	0.0518939735228955	0	0.0414316424456326	0	0.0882161397788264	0	0.0985707100984549	0.0321224695591029	0.0630656187904104	0	0.228811090329746	0.107985131717014	0	0	0.0958978291161224
GSE83889_GSM2220886_Treat	0.014419580714316	0	0.0356055346089324	0.0876959678616303	0	0.159346357524768	0.14690347620866	0.00754720737566283	0	0	0	0.0653960900101605	0.0176462237629934	0.224099415267255	0.0233672987018609	0.0717411333343297	0.0563719668288035	0.0447971227610144	0	0.0302747422905022	0.0147878827491111	0
GSE83889_GSM2220888_Treat	0.0427522419874412	0	0.0707556644642369	0.0666450112867578	0.0174379841381201	0.0653582175885987	0.0795347721228734	0.0177479966713993	0	0	0	0.113634187854526	0.0119802128062116	0.165737071223704	0.0285765149448858	0.0748887077866248	0	0.0416371736313198	0	0.139597405395194	0	0.0637168380981071
GSE83889_GSM2220889_Treat	0	0.0748998301214244	0.0640636590329048	0.012759587507023	0.0462308997675469	0.219165656822768	0.0784792202697666	0	0	0	0.0174502538501158	0	0	0.342220261356086	0.00727753586378042	0.0643194984516264	0	0	0	0.0546840928146832	0.0184495041422744	0
GSE83889_GSM2220890_Treat	0.0270032841482059	0	0.136414041408479	0.118987347557411	0	0.122991533891878	0.0723890993073743	0.00821361439242249	0	0.00197649629130598	0	0.0327685963643821	0	0.259826325918952	0.0335904500580371	0.104747393430558	0	0.0169801261435856	0.0618512815046305	0	0	0.00226040958277754
GSE83889_GSM2220894_Treat	0	0.0704203989779645	0.038116414081983	0.10372516301817	0	0.0464934565472364	0.271447901900291	0	0	0	0	0.0108373391937063	0	0.204792777634293	0.100366874663437	0.108246037876558	0	0	0	0.0455536361063625	0	0
GSE83889_GSM2220897_Treat	0.0108463488950219	0	0.0755286287045709	0.16181494966005	0	0.0743261733673132	0.136620693231421	0.00544089807943849	0.0144235509813024	0	0	0.00275879689777706	0	0.279165014801027	0.0990645308494151	0.0752090014541411	0.00765556211151049	0	0.0571458509670114	0	0	0
GSE83889_GSM2220898_Treat	0.00255074004604097	0	0.0945785262610356	0.0274167297464232	0	0.0999479528752779	0.040446528306254	0	0.00156275386224105	0	0	0.00800709550269495	0.171019882850418	0.159692142427695	0.0365299892438795	0.123330760477383	0.00349848434730458	0.0996923398593562	0.10486474191285	0	0	0.0268613322811464
GSE83889_GSM2220900_Treat	0	0.0579969644549426	0.0547666899765498	0.0818101219808839	0	0.132900985442978	0.0351229077154412	0.0251301024790727	0.0070655639190206	0	0	0.0550058116860659	0	0.215600561018106	0.0321756959957818	0.237216518890995	0.0215070300236166	0	0.0259863348771338	0	0.0177147115394123	0
GSE83889_GSM2220901_Treat	0	0	0.181914972573802	0.0751769303518033	0	0.283673127244845	0	0	0.000978179802716478	0	0	0.033792018515027	0	0.0700618664561538	0.0630670981275184	0.140717916361281	0.00964454059694664	0.0377475919996265	0.103225757970279	0	0	0
GSE83889_GSM2220903_Treat	0	0.00240901674096027	0.0827113148880349	0.180716152116693	0	0	0.0791630307917345	0.0487914229489396	0	0.10120030771647	0	0.018410874477139	0	0.204569631028164	0.0543954649240188	0.124797198434228	0.00355503212546579	0.0257303320660026	0.0735502217421489	0	0	0
GSE83889_GSM2220905_Treat	0	0.04112372531437	0.118758282210267	0.208545647103545	0	0.0329812540892947	0.0419732947928044	0.0364579904472314	0	0.0389036279734103	0	0.0918900005405755	0.00536301299379443	0.0949934206296099	0.0541131034593558	0.0447584936121368	0.000168258131736104	0.0432377299110646	0.131745118334148	0	0	0.0149870404566559
GSE83889_GSM2220907_Treat	0.00214326259882832	0	0.0442946859044489	0.0565466189056691	0	0.109276020222917	0.0969601346500967	0.00475188940031586	0	0.0290595243148558	0	0.0264198420022365	0.0362973404136927	0.312027263617638	0.0588671282639468	0.130297894037003	0	0.0147666792587912	0.0277418101169482	0	0.00801620589970246	0.0425337003929089
GSE83889_GSM2220908_Treat	0.00458304408909479	0	0.0254045063945143	0.0626465683943379	0	0.0381335777829154	0.0561474200956107	0	0.0097002572226485	0	0	0.015334119127972	0.0268290416393692	0.501885355401291	0.0154249201124932	0.109624811825964	0	0.0294985421089841	0.030591399659947	0	0	0.0741964361448574
GSE83889_GSM2220909_Treat	0	0.034651699007213	0.0531334060859562	0.0428505518178963	0	0.075391173213135	0.0784016917178922	0.0188366451348367	0	0.00687813005423892	0	0.0862632752591272	0	0.226872610289599	0.0530730889723244	0.127512596879565	0	0.0826275740983005	0.0792040242985814	0	0	0.0343035331713337
GSE83889_GSM2220911_Treat	0.0308625372010691	0	0.0749745895810349	0.113383025353996	0	0.081934438395384	0.0719527905553289	0	0	0	0	0.044134703141784	0.0291482087275421	0.273055041918676	0.0090744452548767	0.0991293455135372	0	0.0782633393412535	0.0111185596763735	0.0303082016472795	0	0.0526607736918641
GSE83889_GSM2220913_Treat	0.054743042250098	0	0.0813283384595176	0.00427305903777866	0.0446202795416944	0.175752824935638	0.037054253761308	0	0.0234269627912222	0	0	0.0424839775994758	0	0.322659323709008	0.0301519178421946	0.105471869295103	0	0.0108017886073018	0	0.0648825005527277	0.00234986161693216	0
GSE83889_GSM2220915_Treat	0.0272294409267206	0	0.0799984960752097	0.066756917338137	0	0.148824064806393	0.0446935634480355	0	0	0	0	0.0647153607999734	0.0360174297217014	0.319515935781853	0.00387974650110168	0.0762014106888958	0	0.042611203987953	0.0792726076080938	0	0	0.0102838223159317
GSE83889_GSM2220916_Treat	0	0.00909185863696864	0.209883217167052	0.113491851705368	0	0.16850980020009	0.0332065998209486	0	0.00152435494152413	0.053878218096433	0	0.0320903971479278	0	0.12161128650546	0.0871624173422505	0.125141104732139	0.000857815906140084	0	0.0435510777976976	0	0	0
GSE83889_GSM2220917_Treat	0	0.0242707534958872	0.0765100201574724	0.133830801362472	0	0.109816245687106	0.0936407752064453	0.00535922613500982	0	0	0	0.0783253911108193	0	0.0628749191258278	0.042857403165052	0.133763234760662	0	0.00819303696802141	0	0.171118950983129	0.0271846280460756	0.0322546137960209
GSE83889_GSM2220918_Treat	0.0272694024573344	0.0883022976687678	0.145620749493207	0.100069631181078	0	0.220824745479828	0.0712783320038036	0	0	0.0296355614460026	0	0	0	0.100227297437	0.00244863331953514	0.129521398728381	0	0.0246214709971663	0.0483161734182964	0.0118643063695995	0	0
GSE83889_GSM2220919_Treat	0	0.00653261986202078	0.212032495765903	0.112523537893498	0	0.191083112671946	0.073338621854345	0	0	0.012374595895604	0	0.00305851225917742	0.00687131129838307	0.10762118170314	0.0615337945861499	0.117478672226463	0	0.00491994475886067	0.0853916518732561	0	0.00523994735125297	0
GSE83889_GSM2220920_Treat	0	0.0334643814601893	0.0681195804465231	0.085964185921077	0	0.128414227782927	0.0488196516919799	0	0	0	0	0.0353952115044775	0	0.388250228361455	0.0648624755197247	0.067838224794628	0	0.000640773417559227	0.0582232470427847	0	0.000948491114150136	0.0190593209425244
GSE83889_GSM2220921_Treat	0	0.093983731631144	0.0158269893678879	0	0.0115592177776562	0.252619813634133	0	0	0.0018624421337184	0.038604352794865	0	0.0555382851698142	0	0.0838162459030058	0.00323874689230313	0.148396445532187	0.197342451089529	0.0289581785007577	0.068253099572998	0	0	0
GSE83889_GSM2220922_Treat	0.0475185581032735	0	0.120234367625245	0.0963438029027778	0	0.11250977861339	0.0246712968018412	0.0149912932687569	0.00969359257033195	0.0221265005109955	0	0.0346530924579002	0	0.325105850721671	0.0600695263273113	0.0785435501895624	0	0.0243155571360152	0.0292232327709281	0	0	0
GSE83889_GSM2220923_Treat	0	0.101202774431157	0.0342182560533087	0.020539482240515	0	0.218129642658031	0.0475114969498011	0	0	0	0.000572593048807662	0	0	0.261851855941636	0.0352759212813422	0.111863067558146	0	0.0209683468682286	0	0.116520453743816	0.0313461092252113	0
GSE83889_GSM2220924_Treat	0	0.147609209808813	0.0120857727271341	0.0639452649857749	0.0362325147574237	0.101550749725541	0.0531349701444874	0	0.0106720509146842	0	0	0.100454731106951	0	0.125577532215116	0.0488662472375549	0.184987785366437	0.0296213059219959	0	0.0527864973321794	0.00961687959943956	0	0.0228584881564681
GSE83889_GSM2220926_Treat	0	0.0352530594271329	0.0420165665357074	0.172611847291323	0	0.139599127398024	0.121990986454759	0	0.00466842678866339	0	0	0.060312472450924	0	0.240109268784896	0.037044803611931	0.0793378259161717	0.00309939396556036	0	0.0639562213749069	0	0	0
GSE87211_GSM2325441_Control	0.013968290082156	0.0307424317662556	0.216125378590837	0.111686367108347	0	0.169383913198966	0.0098077305091959	0.0516931361931789	0	0.00912177733032284	0	0.0573391200284942	0	0.00508712955987989	0.0129170831898915	0.147751065463272	0	0	0.123721807798928	0.0358584774972724	0.00479629168300164	0
GSE87211_GSM2325442_Control	0.0205224590110027	0	0.203876168638741	0.0409122525457087	0	0.255855874412981	0.0298916999858734	0	0	0.0113157131678475	0	0.00545601345477481	0	0.0872639917136799	0.0176605113749839	0.1778066152958	0	0.015600863111019	0.0871260492675958	0.0360648562277517	0	0.0106469317922407
GSE87211_GSM2325443_Control	0	0.0701615226833283	0.118176646070519	0.0103356632234764	0	0.363047952723537	0	0	0	0	0	0	0	0.0829451107886917	0.020333722921847	0.151891776712713	0	0.020917066787655	0	0.162190538088233	0	0
GSE87211_GSM2325444_Control	0	0.0719605163666654	0.169925147958722	0.0781230700909346	0	0.20032162626027	0	0.0168259778646802	0	0	0	0.0188460909437287	0	0.0122328888575968	0.0157244488700382	0.195553114664822	0.00930436595333363	0	0.177066738990686	0.0192350201349077	0.0148809930436155	0
GSE87211_GSM2325445_Control	0	0	0.330307908003149	0.132552103667526	0	0.0574959611810591	0.0238831407734807	0	0.00623453302441488	0	0	0.0391546279603187	0.0210525389018824	0.0552409919181762	0.0110029003689662	0.183408408062752	0	0.00138348514658901	0.138283400991686	0	0	0
GSE87211_GSM2325446_Control	0.0153741615204536	0.0500135153066083	0.233389673867103	0.0656626563842817	0	0.273590801871042	0.00530879265584709	0.00544948816031475	0.00348531621901394	0.0074423198543694	0	0.0205642027211296	0	0.0913084891681498	0	0.143972673442025	0	0.0276010984114316	0.000798139388251184	0.0472088689987182	0.00882980203126013	0
GSE87211_GSM2325447_Control	0	0.0178983034242978	0.272227598425571	0.130406197668009	0	0.129878546994906	0.00455891427500107	0	0	0	0	0.0414395569748349	0.000536485375028333	0.0319948688756687	0.0112730711894825	0.170392469800864	0.0020409171795773	0	0.187353069816759	0	0	0
GSE87211_GSM2325448_Control	0.0364385533332466	0.0469849148710765	0.129097076199405	0.0959646552285014	0	0.228980865721617	0.0197756547491012	0	0.000544124300600838	0.0432086167162267	0	0.0323212835631917	0	0.0576873854542087	0.0425491879302604	0.201108308077369	0	0	0.0653393738551954	0	0	0
GSE87211_GSM2325449_Control	0	0.167836301263278	0.181794857750417	0	0	0.212533352967421	0	0	0	0.0115698537615191	0	0.0821723732415903	0	0.00503154076548075	0.0282245661477482	0.270707847530377	0.00611296592563891	0	0.0340163406465301	0	0	0
GSE87211_GSM2325450_Control	0.0312594108718167	0.00502340023549709	0.26066827324014	0.130368615426239	0	0.136867054327018	0.0321545288507104	0.0318138973632499	0	0	0	0.0238092402406085	0.00204292464554453	0.029281016736971	0.0112023070691271	0.199513533288427	0	0.00288290586637741	0.0851013673857781	0	0.018011524452495	0
GSE87211_GSM2325451_Control	0	0.0649443859685369	0.273460949912428	0.0843749605847593	0	0.213192696432795	0.0227881863526434	0.00464153528744876	0	0	0	0.0242156808084549	0	0.02803595126856	0.0286271656251148	0.175789839807187	0	0.0169625959229867	0.0629660520290851	0	0	0
GSE87211_GSM2325452_Control	0.0202460838912548	0.0794409339673961	0.149844550676653	0.0809197936636839	0	0.228583344366021	0	0.0839190924075163	0	0.0290297144163597	0	0.0205093693501828	0	0.0302619219101047	0.0293894664072793	0.131067548508972	0	0	0	0.115256334395189	0.0015318460393871	0
GSE87211_GSM2325453_Control	0.0539659556218311	0.144270309495535	0.0352587023984151	0.0530315323794146	0	0.278838693560857	0	0	0.00856800192033494	0.0435115187155538	0	0.0340727385326307	0	0.0966013782780849	0.0312930711156291	0.137140658656759	0.0134899028677441	0	0.0699575364572105	0	0	0
GSE87211_GSM2325455_Control	0	0.0637931265729644	0.097055071969561	0.0247155324775037	0	0.324221367098236	0	0	0	0	0	0.0917625969261295	0	0.0162572999682071	0.0144879018034152	0.23486777991181	0.0118174232884512	0	0.121021899983722	0	0	0
GSE87211_GSM2325456_Control	0	0.150691190310351	0.128279708811874	0.13103397251217	0	0.0764427858370202	0	0.020669796449041	0.00503230619390373	0.0602659134831062	0	0.0292457260387684	0	0.109679254248642	0.0215753644188767	0.175482697007917	0	0	0.0916012846883286	0	0	0
GSE87211_GSM2325457_Control	0.0999789625850319	0	0.198621979299754	0.0566722907111993	0	0.236370292137744	0	0	0	0	0	0.0342719100686404	0	0.0317944482213512	0.011772239772868	0.204563490570658	0.00913318125263837	0	0.116821205380115	0	0	0
GSE87211_GSM2325458_Control	0.0390837886269728	0	0.230080385869588	0.105692073279045	0	0.112262742846687	0.0452240913075816	0.0139731463645386	0	0	0	0.0429670971967311	0.0184594545856555	0	0.0284643165131429	0.116296783201964	0	0.0129534119021332	0	0.220828105485664	0.0137146028202972	0
GSE87211_GSM2325459_Control	0	0.0215677731152621	0.119411386461296	0.0650110891703607	0	0.148921454412996	0.0462599651498833	0.00687898572818743	0	0.0189256328921129	0	0.0335434258979217	0.0435453694700233	0.0618220721687575	0.131764069505152	0.151153829263783	0.00151672018078018	0	0.129322508085114	0	0.0203557184983685	0
GSE87211_GSM2325460_Control	0.0742499945724925	0	0.22805016110661	0.0571313086766313	0	0.2362579063665	0	0	0	0	0	0.0514653958522877	0	0.102211168225222	0.0108257776269359	0.175104508758471	0	0.00633350430494683	0.0519292047178906	0.00644106979201203	0	0
GSE87211_GSM2325461_Control	0	0.060084397885585	0.251417796867819	0.0566473070026929	0	0.202583144893786	0.0066545345936688	0	0	0	0	0.0246983917355321	0.00789739378308592	0.0848044862895196	0.0728473760278834	0.155019849698163	0	0	0.0773453212222638	0	0	0
GSE87211_GSM2325463_Control	0	0.0460425830185035	0.139498458990619	0.178466864755285	0	0.0871567045941735	0.0666830843689584	0	0	0.0468276913565881	0	0.0857782363907613	0	0.0587939241208672	0.0554016396013807	0.132839624074015	0.00124987785917651	0	0.101261310869672	0	0	0
GSE87211_GSM2325464_Control	0	0.176515790275818	0.128292752769148	0.0807991629613243	0	0.135669253185617	0.0323326160463032	0.0105535616876507	0	0.0281471353981805	0	0.00975228793363424	0	0.11988401756704	0.0262428253198821	0.148817172526733	0	0.00254631223803281	0.100447112090636	0	0	0
GSE87211_GSM2325465_Control	0.0628223381958171	0.0300803402340566	0.166938711181611	0.167762164070879	0	0.210470052275458	0.0127849783516967	0.0237515016867021	0.00499990658660806	0	0	0.0182877969059627	0	0.108672503589482	0.00105565412505632	0.0945976521698039	0	0.0284665484145379	0.0693098522123289	0	0	0
GSE87211_GSM2325466_Control	0.0203313645240311	0	0.171075128410801	0.126615022039148	0	0.228187973869249	0.0247932863487535	0	0.00439717203082115	0	0	0.0501292632995458	0.0105148298481342	0	0.00813307460074685	0.136252405960134	0.0577487428782212	0.0211865876669878	0	0.0628750039884088	0.0777601445350171	0
GSE87211_GSM2325467_Control	0.00770424731120973	0.039111699486362	0.198198015433645	0.142509757313069	0	0.088252299836114	0.0160177736235598	0.0110361262089039	0	0.0242568556701014	0	0.0270494320894328	0	0.0950738452440667	0.0178690693892862	0.186869547633563	0	0.00356309041754612	0.120508640905171	0.0219795994379689	0	0
GSE87211_GSM2325468_Control	0	0.266995208770716	0.0173890835040168	0.0337308060530004	0	0.224485702918587	0.0396570170978654	0.0298443563248805	0.000699456076981364	0.0422243534802313	0	0	0	0.121601859289238	0.0130469538708636	0.119591450758552	0	0.0164388471988148	0.0670753645442854	0.00721954011196881	0	0
GSE87211_GSM2325469_Control	0.00480861079213495	0.0284803953046722	0.214688604056007	0.152879463990654	0	0.114776651959295	0.0068979928259447	0.0227104581292676	0	0	0	0.027419025864951	0.00297536496750143	0.028218214357056	0.0166745974771611	0.112114715807412	0	0.0107185590679411	0.256637345400002	0	0	0
GSE87211_GSM2325470_Control	0	0.111691799796925	0.168914829576796	0.0427794429991912	0	0.181310193089659	0.0761853005281346	0.0333167621522083	0	0.0104187734362419	0	0.0255999628266982	0.00569564689734691	0.0480519969592005	0.00420094813630067	0.165346340183523	0	0.0486995998280539	0.0774176733119625	0	0.000370730277759329	0
GSE87211_GSM2325471_Control	0.0713575854412137	0	0.229040440408529	0.112828947704353	0	0.132781221098905	0.0108597949725223	0.0268320874938541	0	0	0	0.0403637670434376	0	0.0408524552657525	0.00358221120057668	0.179780892260046	0	0.0127250299218657	0.098674596939326	0	0.0403209702496176	0
GSE87211_GSM2325472_Control	0	0	0.171255109485445	0.130863188357383	0	0.21993338109521	0	0	0	0	0	0.0549971422664256	0	0.0891904764560557	0.031927630262781	0.142241351198251	0	0	0.159591720878449	0	0	0
GSE87211_GSM2325473_Control	0	0.0278753134380159	0.237467569230981	0	0	0.283163328936834	0	0	0	0.0276185219254731	0	0.0149040346337849	0	0.0114781823816299	0.0164800895354222	0.293744077605698	0.00831198974926096	0	0	0.0435261743114744	0.035430718251425	0
GSE87211_GSM2325474_Control	0	0.0309760767921208	0.259961064385667	0.0783503222788801	0	0.133050064290571	0	0	0	0.0236926545531372	0	0.0206692684286918	0	0.032868980747074	0.0236840390739722	0.203961266199226	0	0	0.181173165914046	0	0.0116130973366137	0
GSE87211_GSM2325475_Control	0.0646067316794352	0.00743661068608774	0.192373075193149	0.0155977642492481	0	0.311297735074852	0.0011247352290502	0.00469278443698915	0	0.000823981198085615	0	0.0863090115568288	0	0.0163649874118199	0.0147895796958041	0.211860686327888	0	0	0.0438627102956118	0.00412346179727634	0.0247361451678748	0
GSE87211_GSM2325476_Control	0	0.0506658986886864	0.248694765016284	0.0794776362753993	0	0.130392176910391	0.0668486180747632	0.0356815195623804	0	0.00656182674705474	0	0.0194627654083281	0.00394851604266865	0.0728420874581939	0.0303917673644398	0.132324830867591	0	0.0149340162598402	0.080415989378916	0	0.0273575859450637	0
GSE87211_GSM2325477_Control	0	0.0828145766385192	0.0635588507938846	0.00586113844839606	0	0.371970544974504	0	0	0	0	0	0.057099428748009	0	0.0557205983589616	0.0733914138046586	0.163076732002415	0.00820219416402277	0	0.118304522066629	0	0	0
GSE87211_GSM2325479_Control	0	0.0675986181052502	0.1877471792893	0.111235386365085	0	0.268347382806096	0.014679098834788	0	0.00179579762553024	0	0	0.0359960294094859	0	0.080784664409735	0.00853489826691534	0.109099541526042	0.00312098935327356	0.0404638940347656	0.0644710754856099	0	0.00612544448812325	0
GSE87211_GSM2325480_Control	0.0109298107026432	0.079883081525503	0.240622518991914	0.123850224185971	0	0.134547674608452	0.00822598858578997	0	0	0	0	0.0515760146672438	0	0.0258467475718335	0.0168679139178215	0.20046676143314	0	0.00361060626490072	0.103572657544787	0	0	0
GSE87211_GSM2325481_Control	0.0292111346584033	0.0926694846383959	0.163522369843929	0.0681306502514417	0	0.131926710159385	0.00439822675949311	0.053548732685279	0	0.0261221638619921	0	0.0324764794526977	0	0.104620236218199	0.0202329948254712	0.152388622659822	0	0	0.108082341612299	0	0.0126698523731918	0
GSE87211_GSM2325482_Control	0.0127294368731109	0.14672694215954	0.121706004681189	0.0675108083752824	0	0.210860460694604	0.00237767822230834	0	0	0.0614973752887697	0	0.017746260522667	0	0.0599038037287495	0.0284288189280044	0.236014190554421	0	0	0	0.0251343339993699	0.00936388597198335	0
GSE87211_GSM2325483_Control	0	0.0617728732044972	0.220021270337927	0.0201889880614144	0	0.286384277534924	0	0	0	0	0	0.0279744646531869	0	0	0.0221967611328059	0.263385491162338	0.00474146842286648	0	0.0599921888204622	0.0159383428751637	0.017403873794414	0
GSE87211_GSM2325484_Control	0.0170535506565737	0.163864727792482	0.0636408200261212	0	0	0.180923822957749	0.0642303318651146	0.0238773755186305	0	0.0668032283678198	0	0.0160265050555376	0	0.166062289279492	0.0294790885728462	0.125621021764114	0	0.0406420191612898	0.04177521898223	0	0	0
GSE87211_GSM2325485_Control	0.00646181551279155	0.0325161857088434	0.24990704958354	0.121169958690804	0	0.1872828010278	0.0287120721047766	0	0	0.0278853166021608	0	0.0115616200071963	0	0.0254884550266731	0.00894214787662192	0.150706569981029	0	0	0.123021263986628	0.0138816081721516	0.0124631357189834	0
GSE87211_GSM2325486_Control	0	0.136060488594061	0.0865617210951278	0	0	0.373780375409631	0	0	0	0	0	0.0874090532345451	0	0.0416467396851863	0.0181406096229325	0.156001058888147	0.0039678051469844	0	0.0944890118504243	0	0.0019431364729609	0
GSE87211_GSM2325487_Control	0.0978418422136629	0	0.279980961360952	0.0574831245913584	0	0.129992322931626	0	0.0261654419201066	0	0.00530525985680701	0	0.0627794097375093	0.00440136875767946	0.00226779895672753	0	0.191634137635457	0.00208444007446647	0.00836768274327607	0	0.0704722255199128	0.0612239837004585	0
GSE87211_GSM2325488_Control	0.00168409485887816	0	0.235029332466236	0.09769238264945	0	0.1827695772634	0.0286904640422464	0	0	0.00711942434110874	0	0.0685541097127672	0	0	0	0.271075900389982	0.00770720140839828	0.0116370692232837	0.065173105591686	0	0.0228673380525634	0
GSE87211_GSM2325489_Control	0.0181380470274557	0.0271439692960727	0.21212525883322	0.121005710881506	0	0.174561448118928	0.0345402209805279	0	0	0.00282173078675689	0	0.0326287538487222	0.00132661461423251	0	0.0101872891400152	0.267219332549975	0	0	0.0833549294735259	0	0.0149466944490624	0
GSE87211_GSM2325490_Control	0	0.0448414998836097	0.162876222145432	0.0375540195036005	0	0.284726263941306	0	0	0	0.00529138678462884	0	0.0179778064183869	0	0	0.0265511464876413	0.259668036669534	0.00832428520628991	0	0	0.0881026451455254	0.0640866878140465	0
GSE87211_GSM2325491_Control	0.00841928092913946	0	0.254949672632933	0.110294270545386	0	0.261479930943961	0	0	0	0.0298185419684209	0	0.0102664466152645	0	0.0378679846864644	0.0126174388826597	0.16583962555355	0	0	0.044653019802936	0.0637937874392848	0	0
GSE87211_GSM2325492_Control	0	0.104891230877177	0.0994248239296002	0.00554683050720332	0.0553541432775939	0.21494321071226	0	0	0	0	0	0.0437547444479695	0	0.0815375587992208	0.0247129888674606	0.157840695789792	0.0072704485490458	0	0.204723324242677	0	0	0
GSE87211_GSM2325493_Control	0	0.0742919573083974	0.100537096956446	0.0994586424241577	0	0.224137715846392	0.0462555918534399	0	0.0161576248934825	0	0	0.0259571629852682	0	0.12202669908761	0.0598541452024144	0.114006927837394	0.00228436249138673	0	0.115032073113611	0	0	0
GSE87211_GSM2325494_Control	0.0842174214639268	5.4086341385339e-06	0.15369041109759	0	0	0.278947799855518	0	0	0.00359151228666823	0.0653483593911253	0	0.00990755772964842	0	0.0572689467848901	0.0383317989284275	0.287733859050169	0	0	0	0.0209569247778978	0	0
GSE87211_GSM2325496_Control	0.0445529332848541	0	0.28886771372293	0.0812294979416096	0	0.150163027495041	0	0.0283005602821592	0	0	0	0.0423521480377863	0.000321108850684629	0.0658388749381684	0.0452746988270144	0.147665866394476	0	0	0	0.105433570225276	0	0
GSE87211_GSM2325497_Control	0	0.0602897101839904	0.108562508566675	0.0093827339578568	0	0.207439289827522	0.13572939584802	0	0	0	0	0.011976657573018	0	0.112730686039391	0.0288826667953511	0.241049713727913	0.0103648264891604	0	0.0560041938922294	0	0.0175876170988728	0
GSE87211_GSM2325498_Control	0.0280594610820052	0.111440223367859	0.0424511928963306	0.0267300755259725	0	0.237334639204082	0	0.0150757867509524	0	0.0399068234876527	0	0.0521018629112722	0	0.0671106701985303	0.0288041407829805	0.255944527487584	0.00690802699377756	0	0.0834951922405551	0	0.00463737707044601	0
GSE87211_GSM2325499_Control	0.0666630518873686	0.131008597098079	0.102452977278974	0.108533293943785	0	0.174129509673959	0.000616525067981889	0.0525263383632386	0	0.015896677981461	0	0.0367305965043853	0	0.1192197581119	0.0294047933584198	0.136869799042871	0	0	0.0259480816875773	0	0	0
GSE87211_GSM2325500_Control	0.0941200576131476	0.0605714443016549	0.151180342791752	0.050592668217029	0	0.225710521694657	0	0	0.00337791317139875	0	0	0.00997280588268552	0	0.113799945743253	0.0272118280356858	0.164738909859252	0	0	0.0987235626894853	0	0	0
GSE87211_GSM2325501_Control	0.103455486804547	0	0.204766000516328	0.101730634853726	0	0.228751059399116	0	0	0	0	0	0.0379322592891989	0	0.0531454206856253	0.00156463106589208	0.183705923413972	0	0.022028730909265	0.0628239494623697	0	9.59035999594587e-05	0
GSE87211_GSM2325502_Control	0.00391373721560817	0	0.290472031779063	0.145346106022275	0	0.182505332852226	0.0270711655961871	0	0	0	0	0.0135065981564187	0	0.0143186086780781	0.0122790715283093	0.158806565222896	0	0	0.148673964472361	0.00310681847657893	0	0
GSE87211_GSM2325503_Control	0.0146997507683543	0.0916465547143624	0.104651881928447	0.0526995209913516	0	0.224070290930793	0.0301117511435806	0.00122088879277321	0	0.0238092109004518	0	0.0500550636876408	0	0.0997553198270702	0.030174890591565	0.199012897015913	0.00943612997305027	0	0.0686558487346468	0	0	0
GSE87211_GSM2325504_Control	0.0618337684900801	0	0.0898142398720357	0.0615401097759032	0	0.138788963153246	0.077858472965336	0.00304759219439597	0	0.0255845756224225	0	0.0151177840994412	0	0.163638386708569	0.0623017261452158	0.115405391742426	0	0.0333188929193875	0.151750096311541	0	0	0
GSE87211_GSM2325505_Control	0.0513554099346102	0.0452780908398171	0.188227690576806	0.0530523394395764	0	0.270542772669857	0	0	0	0	0	0.0748763844037022	0	0.0552971906971297	0.0198930378649938	0.21310481722501	0.00534261594236007	0	0	0.0121501002986935	0.0108795501074445	0
GSE87211_GSM2325506_Control	0.010688043983314	0.145102618544535	0.03852232202035	0.0567131990612626	0	0.095764293606452	0.0349787656154358	0.0160112505071356	0.00298616944763058	0.0119283291649079	0	0.00462287595956777	0	0.107329119700079	0.182553838488348	0.130910207370939	0.02061259689927	0	0.141276369630774	0	0	0
GSE87211_GSM2325507_Control	0	0.126432771811671	0.160081300341227	0	0.00797983815203042	0.164858322462438	0	0	0.00881599473902436	0.068684312383089	0	0.0353383308496956	0	0.0835509700332189	0.0299008667168897	0.244210239068617	0.0102284462460924	0	0.0403546276063183	0	0.0195639795896884	0
GSE87211_GSM2325508_Control	0.00102366145900726	0.0710384849626229	0.142738503693668	0.0513855235460642	0	0.234297611516902	0.007337719558559	0	0.00308990092833877	0.014750228882381	0	0.031563565105728	0	0.15752669273046	0.0102880040785559	0.182744640133081	0	0.0223910987073598	0.0698243646972728	0	0	0
GSE87211_GSM2325509_Control	0.0454907932730815	0.0411759056113109	0.201083817124498	0.0794001592469404	0	0.142091332584324	0.0109599819485943	0	0	0	0	0.0321222785117978	0	0.0787232524364864	0.0349695789811596	0.119190066350235	0	0	0.214792833931572	0	0	0
GSE87211_GSM2325510_Control	0	0.0790988865518086	0.118559181825702	0.04132219788151	0	0.355159751970731	0	0	0	0	0	0.0265332130542783	0	0.0251912571861043	0.0276373129931628	0.214693531035854	0	0	0.0695768798312571	0.0422277876695928	0	0
GSE87211_GSM2325511_Control	0	0	0.397050974112025	0.10108849855745	0	0.167296340694222	0	0	0.00152772928065891	0	0	0.0417548300355521	0	0	0.00289754270251517	0.192356611409601	0.0168641397121237	0	0.0364433883317888	0.0177055698229982	0.0227818375610618	0.00223253778000259
GSE87211_GSM2325512_Control	0	0.0248801579052918	0.20959041581068	0.068847836503313	0	0.206027309077877	0.0221603525711637	0	0	0.00989721883813444	0	0.0111700707818535	0	0.0399661897173204	0.017940818433107	0.16782907592488	0	0	0.22169055443638	0	0	0
GSE87211_GSM2325513_Control	0.0396646124918443	0	0.32730374594748	0.0290420237029145	0	0.188775751415178	0	0.00151361059506673	0.00138533079018564	0	0	0.0502994486943561	0	0.0181229201023054	0.016063648405741	0.148605592624444	0	0	0.179223315230485	0	0	0
GSE87211_GSM2325514_Control	0.0131332234410194	0	0.107361139961027	0.103882769435515	0	0.204168665210327	0	0	0	0.0251012541869936	0	0.0804060613869535	0.0319770252213247	0.113027877220558	0.011678808540189	0.109882520599606	0	0	0.157961701505114	0	0.0414189532913716	0
GSE87211_GSM2325516_Control	0	0.0711674082749329	0.0723006177120112	0.110089523076103	0	0.225579234500118	0	0	0.0080599524837776	0.0301412013492333	0	0.0177659732483538	0.00245899529120254	0.0496438123970246	0.0783955785827197	0.225107023786513	0.0279066408782298	0	0.0813840384197805	0	0	0
GSE87211_GSM2325519_Control	0	0.038775073711254	0.121867850431564	0.0495250830552798	0	0.223176871788351	0.0381764017568048	0	0	0.0100286609496875	0	0.0614518606479423	0.0304085077521776	0.104826516581354	0.0814648974182637	0.1054126512253	0	0	0.134885624682022	0	0	0
GSE87211_GSM2325520_Control	0.0968454803062851	0.00908504399447447	0.210412171536172	0.0191991402936737	0	0.170257795352572	0	0.00963783658227464	0	0.0382446215150128	0	0.0789077649755865	0	0.0657316501781258	0.0278303460688057	0.213963592260613	0.0174488723557604	0	0.0424356845806429	0	0	0
GSE87211_GSM2325521_Control	0	0.134632291983934	0.106977300473701	0.100689102323967	0.00910135248261164	0.209964913499426	0	0	0	0.0433234742223439	0	0	0	0.146634604541196	0.0503687590620605	0.159769747253396	0	0	0	0.0385384541573652	0	0
GSE87211_GSM2325522_Control	0.00981535700296928	0.0172914292907412	0.185910119703478	0.0857091417822742	0	0.194623841305337	0	0	0	0	0	0.0376352712960862	0	0.0501434344717154	0.0233330851828939	0.216034913974353	0	0	0.179503405990152	0	0	0
GSE87211_GSM2325523_Control	0.0226364379077645	0.0519601462317632	0.208898108968647	0.0946396601228798	0	0.258826197284181	0	0	0	0	0	0.0320901098905786	0	0.0326584637900324	0.00805242936588129	0.25142764254069	0	0	0.0388108038975817	0	0	0
GSE87211_GSM2325524_Control	0.0649869296620422	0.0405306462950335	0.119151463118286	0.0704377477669021	0	0.214167432495626	0.00747900944015911	0.0218251953266685	0	0	0	0.0350684948974925	0	0.10037914126378	0.0284640167750122	0.137463855674053	0	0.0221790517401821	0.135616228215032	0	0.0022507873297312	0
GSE87211_GSM2325525_Control	0	0.147412971251272	0.101291339421017	0	0	0.406541941547295	0	0	0	0	0	0.0513759441908182	0	0.0732363769914139	0.0116299410755069	0.0984456649532683	0.00371748748333142	0	0.106348333086077	0	0	0
GSE87211_GSM2325526_Control	0	0.0691302637552547	0.278292720318186	0.0183571282755571	0	0.238815184964548	0	0	0	0	0	0.0579698199917419	0	0.00837485375605587	0.0335756501779385	0.159925953329314	0.00579555961859301	0	0	0.111556286558323	0.0182065792544876	0
GSE87211_GSM2325527_Control	0.104789697271538	0	0.159085085655194	0.104766869517386	0	0.134671652501017	0	0.0136908509770848	0.00525535942975988	0.00466192147924214	0	0.00354813013418257	0	0.0857477084650954	0.0471088611430148	0.192671210100702	0	0	0.112330373817757	0.031672279508026	0	0
GSE87211_GSM2325528_Control	0	0.0432991359083561	0.324884773663281	0.0914648351139126	0	0.106837353655151	0	0.0215779043563528	0	0	0	0.0467405721854759	0	0.0428926078744099	0.0110420130515602	0.178017826998043	0	0	0.133242977193457	0	0	0
GSE87211_GSM2325530_Control	0.00339471723419479	0.067552933205816	0.126338208044116	0.0804377211911607	0	0.133525334211748	0.114071736873816	0	0	0	0	0.0503363020182605	0.0221764236591134	0.0871938831031478	0.0352047864971678	0.0696091529108856	0	0.0546207580759293	0.153584592443575	0	0	0.00195345053106897
GSE87211_GSM2325531_Control	0	0.114320095899685	0.156266902691068	0.0926674223104081	0	0.100307079689627	0.0598187122961066	0.00887127820265073	0	0.0212631933238829	0	0.0215428499267564	0	0.0576849461433611	0.0705600731622592	0.177829957108536	0.00202661920985376	0	0.114647395229977	0	0.00219347480582816	0
GSE87211_GSM2325532_Control	0	0.0179202502743805	0.13743336416554	0.044687148865125	0	0.211108254982395	0	0	0	0.0107738042401849	0	0.0444068758338885	0	0	0.0961090353202729	0.224868438935645	0.0508223197595267	0	0.149039806984924	0	0.0128307006381173	0
GSE87211_GSM2325533_Control	0.00257716709480362	0	0.25684213256141	0.20597612842335	0	0.0710958593536211	0.0790933545948519	0	0	0.0090639841401889	0	0.0525084929513413	0.0371839832856879	0.025641014378655	0.0328943535275985	0.128087028945692	0	0.0224125212619139	0.0125268271177601	0	0.053451490242408	0.0106456621207176
GSE87211_GSM2325534_Control	0.137459156253044	0.0646105397042079	0.13389153643153	0.0754071606843078	0	0.155304660480276	0.0473802124082815	0.0383135107573862	0	0.0135919356051889	0	0	0	0.160567626384389	0.0251206577593827	0.11647731342698	0	0.010883769316735	0.0110450542352567	0	0.00994686655303378	0
GSE87211_GSM2325535_Control	0	0.141606296590529	0.0951691480065742	0.0770199360172255	0	0.146317928444029	0.0306375117500835	0.00987065203280747	0	0.000157607470088385	0	0.0148157093128551	0	0.203230100518479	0.0491413358794068	0.160908889139794	0	0.00578542610005114	0.0644439501092084	0	0.000895508628868329	0
GSE87211_GSM2325536_Control	0	0.0923941908966065	0.189521206129092	0	0	0.310219805379992	0	0	0	0.0185396130659945	0	0.00972948348151684	0	0	0.0252248096073129	0.27712892966123	0.00756525129024654	0	0.0329593842756659	0	0.0367173262123434	0
GSE87211_GSM2325537_Control	0	0.18560604095583	0.1511351464629	0.00395774531265501	0	0.243520059226027	0	0	0	0	0	0.0853600437839585	0	0	0.016296235789402	0.146326708220234	0.0153662374580141	0	0	0.121902043247337	0.0305297395436428	0
GSE87211_GSM2325538_Control	0.00828585360097609	0	0.248475277120181	0.0547768384033883	0	0.283394031066724	0	0	0	3.09537139493351e-05	0	0.0626092566331758	0	0.0349691068642089	0.00409458201283411	0.186449575297593	0.00827975506008564	0.00911383034311318	0.0916774273630554	0.00784351252071469	0	0
GSE87211_GSM2325539_Control	0.00581941147806035	0.0197277538775828	0.186920807770461	0.137876674470975	0	0.257839676008165	0	0	0	0	0	0.0344127224727136	0.00455099908094752	0.110088694009707	0.0461858919375394	0.101021816498495	0	0	0.0955555523953531	0	0	0
GSE87211_GSM2325540_Control	0.00081478328703176	0.00955113987634602	0.244146414453355	0.174274833429283	0	0.139899167517501	0.00643838860736362	0	0	0	0	0.0759292196088676	0.00767281741251179	0.0419357192969361	0.0231857495641367	0.2048164631888	0.00621310538490696	0	0.0620352102862722	0	0.00308698808668823	0
GSE87211_GSM2325541_Control	0	0.116904680591052	0.118278542483899	0.0274949773908587	0	0.234028322000756	0.0142198491449809	0	0	0.00408983886994169	0	0.0310017178150836	0	0.134406142367771	0.0557102819447363	0.198014232170607	0.00495854661407357	0	0.0608928686062407	0	0	0
GSE87211_GSM2325542_Control	0.0300498561826969	0.0140866733155532	0.198654899247852	0.102955176734028	0	0.146893069789803	0.022476976791412	0	0	0.00578251625440382	0	0.0452434581462196	0	0.0449358801443158	0.0566890273376681	0.162276499414333	0	0	0.169955966641715	0	0	0
GSE87211_GSM2325543_Control	0.0059388703975222	0.0605304787867021	0.101322129367601	0.0238216671954534	0	0.176944514262534	0.0304487683400811	0	0	0	0	0.0487411099771663	0	0.241827463404181	0.119778460074231	0.0986497095682703	0	0	0.0761639349505418	0	0	0.0158328936757156
GSE87211_GSM2325544_Control	0.0106309425053766	0.0722199468503728	0.119995188058768	0	0.0252798314467414	0.25656746897652	0	0	0	0.01182610076065	0	0.0634147896774286	0	0.128176569234752	0.0457477156670119	0.219184535913126	0.0136721410773816	0	0.0166901181329921	0	0.0165946516988798	0
GSE87211_GSM2325545_Control	0.0584381491040488	0.0702592508761138	0.0740180078720668	0.135821433220022	0	0.182393546595174	0.0497469206144266	0.00224558542341447	0	0.0574795529233818	0	0.0157657821333202	0	0.085428178516292	0.0546631212534697	0.146955709588954	0	0.0106138815778482	0.0561708803014677	0	0	0
GSE87211_GSM2325546_Control	0.0211621472099406	0.031706264656356	0.0924199413846238	0.169271740407023	0	0.145410643739844	0	0.00502559070533221	0	0	0	0.034493090142012	0	0.0529531799460133	0.0294125584816813	0.262272904705592	0.000395327549893379	0	0.155476611071688	0	0	0
GSE87211_GSM2325547_Control	0.0410473942870641	0	0.270571476668927	0.0280875782332935	0	0.16489141158073	0	0.0187137051939967	0	2.23057864736138e-05	0	0.049710396984414	0	0.0527271016355311	0.000681698528390535	0.222284903153456	0	0.0234969207745843	0.127765107173139	0	0	0
GSE87211_GSM2325548_Control	0.0406384101937301	0	0.248965075147652	0.0937585687868018	0	0.217907142764636	0	0	0	0	0	0.0554928371567038	0	0	0.0211838247358964	0.22184338176439	0.00604013720710193	0	0.094170622243088	0	0	0
GSE87211_GSM2325549_Control	0.0298887660092941	0.013743849448165	0.177638700041334	0.142508021734267	0	0.19424819245508	0.0338040602954213	0	0	0	0	0	0	0.00469353794226228	0.0280902883306809	0.208790462288347	0	0.000936926197520969	0.165657195257626	0	0	0
GSE87211_GSM2325550_Control	0	0.156138560743257	0.155429967591918	0.0449605822106802	0	0.192100235926554	0	0	0	0	0	0.0137838361698328	0	0.0310913249887437	0.0320912167861397	0.208778199970351	0.0152648685738545	0	0.13450861129571	0	0.0158525957429589	0
GSE87211_GSM2325551_Control	0.0326761191948659	0.0876667254797272	0.123798272071888	0.0967397006399002	0	0.280000854915613	0.0213379682546222	0	0	0	0	0.0128209165925535	0	0.103955479620861	0.0422382902530304	0.0929317971769129	0	0	0.105833875800025	0	0	0
GSE87211_GSM2325552_Control	0.00682567384302371	0.0441629793515997	0.364189650772966	0.0277682801010077	0	0.214172802952195	0	0	0	0	0	0.0291049632688422	0	0.0353385433446645	0.0119104514491701	0.191190513446173	0.000820322668426275	0	0.0745158188019307	0	0	0
GSE87211_GSM2325553_Control	0.0317477430610017	0	0.184371194041431	0.0632603149822833	0	0.27656254039305	0.000993338214245845	0	0.00314485760405776	0	0	0.0511820443332978	0	0.0641121128573349	0.0144339978316532	0.169755858810756	0	0.00446187276470911	0.135974125106179	0	0	0
GSE87211_GSM2325554_Control	0.134935311652591	0.0353309005034863	0.0804978132906027	0.0435606272864562	0	0.273671524340661	0	0	0	0	0	0.0405303900903418	0	0.0807980634865271	0.0201410376573425	0.21145480535991	0.0172184831396412	0.00880395620236514	0.0358469954831909	0	0.0172100915068843	0
GSE87211_GSM2325555_Control	0	0.14537548256288	0.15521886752512	0.034834132149218	0	0.282138512189357	0	0	0	0	0	0.0551913759012334	0	0	0.0122463722823839	0.21969913836239	0.0128779199147291	0	0.0229855540009065	0.0380791138650324	0.0213535312467496	0
GSE87211_GSM2325556_Control	0	0.0219222834442914	0.188064797341441	0.0454609525002876	0	0.253841570364946	0.00575110539648603	0	0	0	0	0.0491775079362594	0	0.105258853993639	0.0582232420210573	0.163277804009711	0	0.00822215947571309	0.100799723516167	0	0	0
GSE87211_GSM2325557_Control	0.102650581817607	0.0115137891944491	0.133615655424145	0.096180269093051	0	0.189138192772491	0	0	0.0312029887110951	0	0	0.0172471357409893	0	0.0265810822526169	0.0289151562992769	0.337834641717646	0	0	0	0.0251205069766322	0	0
GSE87211_GSM2325558_Control	0	0.137721459934926	0.131389600803237	0	0	0.150649433198146	0	0.0173786836064248	0	0.0933571485900004	0	0.0424308323519247	0	0.00878507341452042	0.0278621564324897	0.252693272491407	0.00548481499161873	0	0.132247524185305	0	0	0
GSE87211_GSM2325559_Control	0.0619417026900312	0.0682530916166277	0.120398538628035	0.0543166239463252	0	0.199187120868881	0.010191334136907	0.0269947518425217	0	0	0	0.0156005651453475	0	0.149035904436447	0.0145232064413862	0.131923567924458	0	0.00276502703918635	0.144868565283847	0	0	0
GSE87211_GSM2325560_Control	0	0.141047898417954	0.11422464963656	0	0	0.276106673606708	0.105428628516898	0	0	0.0161299283415435	0	0.0311401731449183	0	0.0241984336906229	0.0157083691750555	0.150636331250401	0.00382398761078497	0	0.0804225076597592	0.0296051592986116	0.0115272596501827	0
GSE87211_GSM2325561_Control	0.00910483462069601	0	0.261024569995768	0	0	0.131208738936938	0	0	0.00598700343881433	0.0630844106754545	0	0.0470306290994259	0	0.16220296778463	0.0251477014203095	0.188327793097047	0	0	0.0961995855172379	0	0.0106817654136792	0
GSE87211_GSM2325562_Control	0	0.0743971866003529	0.16385553313272	0	0	0.280378773539862	0	0	0.0182841355089432	0	0	0.0977713627742462	0	0.0155931379552868	0.0256076906294844	0.210485830699073	0.00848627236040105	0	0	0.0650265214899394	0.0401135553096906	0
GSE87211_GSM2325563_Control	0.038423434474846	0	0.142302519040075	0.0683769422201397	0	0.259449148192829	0	0	0	0.0337800154195138	0	0.0682325289949112	0	0.019435014913624	0.0233414485153914	0.210116786066281	0	0	0.111157194855394	0	0.0253849673069959	0
GSE87211_GSM2325564_Control	0.0140830669540884	0	0.228151183977034	0.0987438645580543	0	0.140123719674437	0.118658831355423	0.0303503858282531	0	0	0	0.0795406071884183	0.00534374407231986	0.0623240785225375	0.0762693016423228	0.0959061260738007	0.0282503506399833	0	0.0222547395133274	0	0	0
GSE87211_GSM2325565_Control	0	0.0944563059255982	0.119051766241094	0	0	0.325198770367409	0.0516327204754228	0	0	0.00926621595089022	0	0.0239874192547628	0	0.0747825709100474	0.040223313844822	0.239934057718722	0.00168340827943264	0	0.0197834510317983	0	0	0
GSE87211_GSM2325566_Control	0.0350117375073027	0.0108218111615723	0.263605297153364	0.147977039320943	0	0.16311031763173	0.0143707265534951	0	0	0.0396281449308278	0	0.029738107573806	0	0.0375006427453964	0.0307344807869483	0.126985341792023	0	0	0.0919406200827841	0	0.00857573275980712	0
GSE87211_GSM2325567_Control	0.0121984531236703	0.0284147546281188	0.200220255720041	0.035692315306568	0	0.290027332856204	0	0	0	0	0	0.0923821603785832	0	0.0319186231554009	0.0129851180028637	0.191447562537676	0	0	0.100141515921775	0	0.00457190836909911	0
GSE87211_GSM2325568_Control	0	0.00430570392544594	0.195702068688523	0.0880063328179207	0	0.24889564770518	0.0538003221156567	0	0	0.0158535679693161	0	0.0117151441300025	0	0.154527782996458	0.0187738870514007	0.1022424618447	0	0	0.10447538968159	0	0.00170169107380694	0
GSE87211_GSM2325569_Control	0.0698006669314778	0.0101124036526142	0.204278536209033	0.112387565449898	0	0.186215925321119	0	0	0	0	0	0.0802912789773541	0	0.0532685598641789	0.0142323769485293	0.157292286520017	0	0	0.102577782959548	0	0.00954261716623168	0
GSE87211_GSM2325570_Control	0.0443165493620053	0	0.209458390042753	0.122192332042173	0	0.180410168131263	0	0	0	0	0	0.0597714587519831	0.000763184487976385	0.0132804117746977	0.0204777538755688	0.183387071986279	0	0	0.1659426795453	0	0	0
GSE87211_GSM2325571_Control	0.0435313223771183	0.00368081496630817	0.320038026116013	0.0631476315717266	0	0.135332064903161	0.055249185493452	0.0203787040065573	0	0.0241037736783797	0	0.0353439995717758	0.00104549611613194	0.0325322893350588	0.0278364843186212	0.139015522842416	0.00540910731126509	0	0.0799175410782782	0	0.0134380363137364	0
GSE87211_GSM2325572_Control	0.0047333705219026	0.0185075443227892	0.114915966884207	0.0669766729704345	0	0.261031033279195	0.024205639113242	0	0	0	0	0.0255836445545541	0	0.0426261984444275	0.0791282580989879	0.211038693423722	0.00742363149348843	0	0.143829346893051	0	0	0
GSE87211_GSM2325573_Control	0	0.0345775784514517	0.267871358008051	0.0649560565100544	0	0.256352584837225	0.00528211734351276	0	0	0	0	0.0649744293071319	0	0.039210930505523	0.0147817190312113	0.127812374681955	0.0513229784750668	0	0.0699218321005456	0	0.00293604074827088	0
GSE87211_GSM2325574_Control	0.00485818890690734	0.037348086432383	0.178625142403382	0.0200306741249213	0	0.313253014937536	0	0	0	0	0	0.0361938019304124	0	0.0312320593802344	0.0227422807422204	0.184797736099913	0.00471144348204985	0	0.158908660491192	0	0.0072989110688477	0
GSE87211_GSM2325575_Control	0.0292160114699325	0.0870362373857872	0.0904556974808392	0.0898320492719852	0	0.153540904981289	0.00607952862969855	0.0269303851492518	0.0320245569955657	0.0882808224306035	0	0.000589892982168077	0	0.1277664924142	0.132833279402589	0.127855795282889	0.00561619346799112	0	0.00194215265520998	0	0	0
GSE87211_GSM2325576_Control	0	0.1185169612083	0.0679966991456579	0.13688124026443	0	0.245397088920329	0	0	0	0	0	0.0665968059162048	0	0.0527987900000296	0.0182244915547576	0.153138165077526	0.00219672633662195	0	0.132157920731751	0	0.00609511084439138	0
GSE87211_GSM2325577_Control	0	0.0294423577514006	0.31544027651653	0.0857057578790434	0	0.170275463057288	0.00233353832328029	0	0	0	0	0.0658169968982435	0	0.043487641251733	0.00676456443333598	0.183142507380938	0	0.00644674752202489	0.0911441489861829	0	0	0
GSE87211_GSM2325578_Control	0	0.0493299425523515	0.173129393750984	0.0679016094906165	0	0.231840713112064	0.0268481516735307	0	0	0	0	0.0607852691854423	0	0.0404240032098924	0.0127491322140154	0.224565557490673	0.0166866559826588	0	0.0957395713377714	0	0	0
GSE87211_GSM2325579_Control	0	0.180077809186997	0.0349552234696726	0.0929448610723285	0	0.16384422936062	0.0783041297978048	0.0433367028080338	0	0.0812241744332804	0	0	0	0.169135605759213	0.0703589719358516	0.0610818570999283	0	0	0.0247364350762692	0	0	0
GSE87211_GSM2325580_Control	0	0.158536147957092	0.11214352228506	0.010650029883931	0	0.21918338042548	0	0	0.0126905431868295	0	0	0.0741957421420464	0	0.0543851321461862	0.0195568833480834	0.170314492650093	0.0108512463276244	0	0.157492879647574	0	0	0
GSE87211_GSM2325581_Control	0.0362474793597047	0.0440601560721276	0.195675145876457	0.117952680375311	0	0.255728098124439	0.011554062101373	0	0	0	0	0.0346429140854227	0	0.0335518482511696	0.0100832262472894	0.20523470071196	0	0	0.0552696887947459	0	0	0
GSE87211_GSM2325582_Control	0.0754686005884075	0.0131324456474194	0.183596471786143	0.132680387249739	0	0.13298047059726	0.0223364048423715	0	0	0	0	0.0410285917134882	0	0.0983053471824399	0.0337482740229557	0.127416011166098	0	0	0.139306995203677	0	0	0
GSE87211_GSM2325583_Control	0	0.00757757898044067	0.282764856773935	0.141536706964542	0	0.101337626704404	0.0842962717669481	0.0151336762627442	0.007863152096445	0	0	0.0344348125870625	0.00305440273433376	0.0295272877280598	0.0484826605470917	0.107660455451589	0	0.0305045077976641	0.09397255410681	0	0.0118534494979297	0
GSE87211_GSM2325584_Control	0.124551783213553	0	0.269805139061122	0.106199937170297	0	0.150240249450454	0.0342870542884235	0.0104541101638233	0	0	0	0.0183322650966685	0.0104877561091747	0.107622190334355	0.00798396285556593	0.0996512326298007	0	0.0138902803280548	0.0338190368255334	0	0.012675002473175	0
GSE87211_GSM2325585_Control	0.0166063244622572	0	0.323390720797331	0.0599208124328341	0	0.16842748752183	0	0	0	0	0	0.0321095743063574	0	0.0251987483008974	0	0.26972407371881	0.00934274505189522	0.00273802039965535	0.0739868981845736	0	0.0185545948235588	0
GSE87211_GSM2325586_Control	0.000931377402852358	0.0433417129047213	0.204438504014497	0.0335635600055001	0	0.173378750195606	0	0.0396836609707761	0	0.0193940397678913	0	0.0621373163258317	0.0255695472775218	0.102872310629248	0.014601211666962	0.128872542774199	0.00736667822095601	0.0373380546755379	0	0.106510733167899	0	0
GSE87211_GSM2325587_Control	0.00777647532063677	0.0451639084476894	0.238055048240821	0.0845253167112063	0	0.123084777243021	0.0426746572247299	0.0216016665897164	0	0.0623740705827584	0	0	0	0.106868261675664	0.0103484115988545	0.178347142713331	0	0.0338752336917529	0.0419336989025373	0	0.00337133105728227	0
GSE87211_GSM2325588_Control	0	0.0685539532518695	0.228237432375961	0.0952243503072214	0	0.233774796369104	0	0.0140339781069715	0	0.000479961500773477	0	0.0438825226931595	0	0.00851751643069851	0.0149422234157301	0.182984259796201	0	0.00851855829319038	0.0651082205881094	0.0357422268710105	0	0
GSE87211_GSM2325589_Control	0	0.0875435997085415	0.257532855566825	0.0548945297494245	0	0.189440205462236	0	0	0.00201701889664281	0	0	0.0185509826710056	0	0.136162493823352	0.0249579694980213	0.105341325052575	0	0	0.123559019571376	0	0	0
GSE87211_GSM2325590_Control	0	0.0124356100542046	0.275147115335232	0	0	0.308970741651172	0	0	0	0	0.00528768669257331	0.00081902620089694	0	0	0.0256169203545971	0.25198701574648	0.0125465130048149	0	0	0.0683197675894464	0.0388696033705826	0
GSE87211_GSM2325591_Control	0	0.0938509638609642	0.150042839471253	0.089891489294854	0	0.172271812695748	0.0386328225396182	0.0128672773624048	0	0.0743963329607464	0	0	0	0.0982600820992717	0.0441702002196624	0.138345465571173	0	0	0.0607450835752643	0.02652563034904	0	0
GSE87211_GSM2325592_Control	0.0597385840509077	0	0.0488219476498309	0.0512721364662366	0	0.194465534119683	0	0	0.0189057792650415	0	0	0.0406064620749239	0.00865583477166447	0.108257419887987	0.0440545807949752	0.271247968557856	0.00700885952454108	0.00581879309444407	0	0.0898665357966949	0.0406425076985862	0.0106370562466279
GSE87211_GSM2325593_Control	0.0385058100627546	0	0.240289252493855	0.107347700477511	0	0.182602969915226	0.0272160491775169	0	0.00121038767173936	0	0	0.0552599791221014	0.00694541318443451	0.0216844583668178	0.00211525908568704	0.154579637248337	0.0192915473044921	0.0365032165755796	0.0773402148731759	0.00911060749927133	0.0199974969415006	0
GSE87211_GSM2325595_Control	0	0.101789613345744	0.134142997886737	0.0461733338667247	0	0.20152131982227	0	0	0	0	0	0.0322693639092912	0	0	0.00728168217145677	0.342928417132982	0.00403738036537389	0	0.119706092212941	0	0.0101497992864795	0
GSE87211_GSM2325596_Control	0	0.0129182480346237	0.216595773733313	0.0229907084311798	0	0.230361057680733	0	0	0.00184067421872352	0	0	0.0533564475769574	0	0.0888740515228984	0.0125675440415245	0.21271944204135	0.00113613644244345	0	0.0943483889717179	0	0.0522915273045346	0
GSE87211_GSM2325597_Control	0.0400465968879267	0	0.247271881811526	0.0464465395278003	0	0.116309623705079	0.0701798456746498	0.0239194957618159	0	0.00604660434244341	0	0.075206238266976	0.00136214366950026	0.0317461900892851	0.0751706069586743	0.213832471022387	0.000446703897435027	0	0.0450690632372268	0	0.00694599514727415	0
GSE87211_GSM2325598_Control	0.0383327556684259	0.0023067605589447	0.305925242484681	0.0471991265583118	0	0.227693894212033	0	0	0	0	0	0.030700735914933	0	0.0118439364310775	0.00140489981836522	0.213215459421696	1.89341101010295e-05	0.025437666305206	0.0127611551645271	0.0586249374196306	0.0245344959320677	0
GSE87211_GSM2325599_Control	0	0.135496364251743	0.0972526467630212	0.0525494494975777	0.00145470034619603	0.286523910109454	0	0	0	0	0	0.063491341036397	0	0.0512926465794189	0.0188002209262295	0.203666322880143	0.00471047461519087	0	0.084761922994629	0	0	0
GSE87211_GSM2325600_Control	0.014589261259954	0.0365793390891357	0.244262880951877	0.0632426310642917	0	0.122124949747735	0.0628372006299732	0.0367213042881343	0.00654639022346151	0	0	0	0	0.205627554563166	0.0491867095641324	0.135651326596831	0	0	0.021006869979144	0.00162358204216412	0	0
GSE87211_GSM2325238_Treat	0.0246826212973848	0	0.0295647013317836	0	0.00800014910001716	0.23534867094629	0.0479997600090352	0	0.00789075495754036	0	0.0177370503439763	0.0100082721392821	0.0527611462309087	0.408777389639292	0.0248810746638552	0.0160087175443932	0	0.0329312035049736	0	0.0733105927747636	0	0.0100978955165038
GSE87211_GSM2325240_Treat	0.0175128819840673	0	0.191957406794373	0.0394556340738191	0	0.19283774711133	0.0441905797376118	0	0	0	0	0.00868342502194699	0	0.268474451975193	0.0307707487540677	0.135474770061594	0	0.00889336057509491	0.0083727949724004	0.0443947543321839	0.00898144460631833	0
GSE87211_GSM2325241_Treat	0	5.56952478589266e-05	0.0359921834047906	0.0517813710993688	0	0.233091846489464	0.156419788269125	0	0	0	0	0.0278870145940323	0	0.271558533051765	0.0206811955791424	0.00641954986065046	0.0174574871484706	0	0	0.13489160606415	0.00954203255733123	0.034221696633851
GSE87211_GSM2325242_Treat	0.0250996242948858	0	0.00354106220305572	0	0	0.21502963336833	0.0682787740891131	0.0049745229216575	0.00840865879177869	0	0.0881157908039331	0	0	0.278052984253777	0.0103585634880952	0	0.00488185962108978	0	0	0.221119971000247	0	0.0721385551640376
GSE87211_GSM2325243_Treat	0.0276272930571063	0	0.194717021201737	0.0451239215517865	0.0456248505193592	0.13749564534656	0.181340985765606	0	0	0	0	0.0339393433086806	0.0300776762710086	0.106293135321437	0.0017801525047246	0.0290374690505181	0	0.057232235563397	0	0.0458550936843412	0.0192830924424967	0.0445720844112412
GSE87211_GSM2325245_Treat	0	0.125883064310001	0.0181488894746173	0.0261485784313533	0.0194884835557208	0	0.169311964369715	0.0457531972650274	0	0.0633872326917451	0	0.0439933073643278	0	0.161828545734366	0.101921272215799	0.106164542267733	0.031648124307881	0	0.0706887628440175	0	0	0.015634035167697
GSE87211_GSM2325247_Treat	0.00615134870616744	0	0.209871387618365	0.0482465897802844	0	0.162515963026025	0.122855772267103	0	0.000148812531341854	0.0095913174346444	0.00763640103032706	0	0.00235436024951802	0.199162518325901	0.0121876754032189	0.131284723013762	0	0.0337614848910094	0.0538481760055015	0	0.00038346971683168	0
GSE87211_GSM2325249_Treat	0	0.0732782992734496	0.114493429902604	0.100495260540575	0	0.130423480284685	0.0836549511651855	0	0	0	0	0.0510712362698629	0.0243840371636999	0.0930477704429054	0.0341808473096898	0.0803034672431675	0	0.0515548263047886	0.15480915364547	0	0.00830324045391654	0
GSE87211_GSM2325250_Treat	0.028482160416019	0.0111933997564313	0.118735795552145	0.0732741025301672	0	0.193602017941521	0.129220190479164	0.00775711610709465	0	0	0	0.0335529528460709	0.00217980278446398	0.156683679415299	0.070530831888783	0.0976911928042902	0	0.0248864670478132	0.0522102904307376	0	0	0
GSE87211_GSM2325251_Treat	0.0126965681529792	0	0	0.0392290234708709	0	0.128502903814632	0.0285506008778714	0.0195454042445366	0.0258596244996695	0	0	0.0129261587437025	0.0228532614574577	0.410498354941039	0.0599473397130091	0.106955679691679	0	0.0595396892938141	0	0.0679058212319701	0	0.00498956986676813
GSE87211_GSM2325253_Treat	0.0233023030581014	0	0	0	0.0468284039791352	0.113824744984289	0.0325143136268554	0	0	0	0.00438044982997196	0.0125764241840708	0.0983526755800359	0.15113362629548	0	0	0	0.0379057202360043	0	0.18326224256161	0	0.295919095664446
GSE87211_GSM2325254_Treat	0.0224049900660852	0	0.0163748358352981	0.0278158087893454	0.0664083580407882	0.0806186751906386	0	0	0.00813072648892242	0	0.0488763202941022	0	0	0.480092127512404	0	0.0653988774807041	0	0	0	0.183879280301712	0	0
GSE87211_GSM2325255_Treat	0.00579189722190999	0	0	0	0.0537541937751594	0.140669001632714	0.0877194766763492	0	0	0	0.0204041285745044	0	0.0718065838811819	0.215061363139892	0.0201294383572256	0.0172179277111513	0	0.0815235643781378	0	0.218772989838281	0.00217181076267881	0.0649776240508151
GSE87211_GSM2325256_Treat	0	0.0865864193479369	0.0899893095124483	0.0338410754180472	0	0.149529222719043	0.026772400808715	0.00835411277885104	0.0389303499284656	0.0156144056448028	0	0.0255509121941104	0	0.0882387789566199	0.0581761190860926	0.269572977761957	0.0143510533159603	0.00663404351113844	0.0878588190158107	0	0	0
GSE87211_GSM2325257_Treat	0.0314988594177908	0	0.0884153421162643	0.0737393813578511	0	0.153663135715584	0.230019825490533	0.0125758287487137	0	0	0	0.0214003312528423	0.0101663859977347	0.150553238851274	0.00619555425118693	0.0777132333694824	0	0.0533019749685405	0.0578286458380929	0	0	0.032928262624109
GSE87211_GSM2325258_Treat	0.0189420958657595	0	0.0152976493719419	0	0	0.439815120011562	0.0255000086310863	0	0.0145749326165012	0	0.00766866123493223	0	0	0.263926215057181	0.0184405254385902	0.0350641925746976	0	0	0	0.143587169167109	0	0.0171834300306397
GSE87211_GSM2325259_Treat	0.038254431268738	0	0.0883769040571461	0.0321342188792911	0	0.0856582394849504	0.1160684944966	0.0118588605237777	0	0.00327281835100802	0	0.0371609957636059	0.0276145572117649	0.348580382162723	0.0682998700153628	0.0587170891069583	0.00318202501152373	0	0	0.0544769989572031	0	0.0263441147093473
GSE87211_GSM2325260_Treat	0	0.00284002259053918	0.271148687736786	0.149280045212173	0	0.0937373196329545	0.109101797578006	0.0166013425066855	0.00598432744456629	0	0	7.37834997374332e-06	0.0134131996924091	0.17328622463577	0	0.0357154714000008	0	0.0416652723940916	0	0.0428140700020431	0.00110973270798223	0.0432951081160191
GSE87211_GSM2325261_Treat	0.0231211010958336	0	0.121389317229176	0.0426605938402567	0	0.207172063670046	0.0970482098455175	0	0.000942398090780216	0.00207159638143681	0	0	0.0064143972795927	0.240715944853438	0.031562130304139	0.146589261027853	0	0.0523963723744897	0	0.0157347411261208	0	0.0121818728813196
GSE87211_GSM2325262_Treat	0.037775232814477	0	0.0780416738311146	0.0389244928795957	0	0.226813570524139	0.165410223580697	0	0	0	0	0.0286896410644856	0.0260240114075494	0.167468916610676	0.0448753315412422	0.114722961403383	0.00121797833562506	0.0166133722344538	0.0534225937725622	0	0	0
GSE87211_GSM2325263_Treat	0.0264472578807557	0	0.0944158907438514	0.0589790977466475	0	0.160132168137804	0.189353910904579	0.00359975857642673	0.00199544524929055	0.00853980832583828	0	0.0310578438426008	0.0219662246713716	0.0769275030709233	0.0227982431789088	0.0574339521680731	0.0182083007472212	0.123463362599048	0.0384368454228198	0	0.0662443867338408	0
GSE87211_GSM2325264_Treat	0	0.077471127183243	0.0170907477849834	0	0.0309184226334697	0.168278956515358	0.0672031178909359	0	0	0.0350399506166336	0	0.0409450182274741	0	0.395686900123325	0.0834646502890251	0.0664407673826083	0	0.00344954685817955	0	0.0140107944947645	0	0
GSE87211_GSM2325266_Treat	0.0171853781590168	0	0.127393313324274	0.0242439523026406	0	0.144220791907112	0	0	0	0	0	0.00802218923548558	0	0.227495616099164	0.0755420507693005	0.144259329193297	0	0	0.207753180205586	0.0238841988041244	0	0
GSE87211_GSM2325267_Treat	0.0940519830187208	0	0.0681362202408651	0.0168766421628005	0.0388661007918218	0.228266348402493	0	0	0.0484344115742652	0	0	0.0663367462538532	0	0.127466126045124	0.0750411245048678	0.184286685462599	0	0	0.0522376115425896	0	0	0
GSE87211_GSM2325269_Treat	0	0.101146558791015	0	0.138150733592232	0	0.105191277345595	0.0723302252298079	0	0	0.051777706209494	0	0.0650346855333491	0	0.155198727828442	0.0849708834800612	0.129324593770592	0.0177257923782032	0	0.07914881584121	0	0	0
GSE87211_GSM2325271_Treat	0	0.0357297938892373	0.172661130568363	0.0479309223948176	0	0.0397948474976773	0.0463984572193518	0.00310608560050082	0	0.0336872072229659	0	0.0379773604679	0	0.372157363392122	0.0718855243085352	0.0770376273579618	0	0	0.05500639601488	0.0056980128991911	0.000929271166496131	0
GSE87211_GSM2325272_Treat	0.0381862205425084	0	0.0795116050225478	0.0143739394930409	0	0.118487277271682	0.128610186847669	0.00609617121716493	0.0093671191703043	0	0	0	0	0.368005995975062	0.0222945938833211	0.0657557729713022	0	0.057143946398558	0.0537675066818894	0.0160957741307861	0	0.0223038903941646
GSE87211_GSM2325273_Treat	0	0.0234949520769341	0.0731062034583317	0	0	0.174323799815137	0.0238974591377033	0.021062971014087	0	0.0555473525027796	0	0.0120640901922937	0	0.530166142832818	0.0163114467214859	0.00698248832889722	0.00649399068454181	0	0	0.0565491032349911	0	0
GSE87211_GSM2325274_Treat	0	0.00749961385647724	0.202973446902536	0.0556339073159459	0	0.0921457894360463	0.0915482247348981	0.00928607358287805	0.00867295314052727	0	0.000121948530442064	0	0.00210326877122053	0.384066555860709	0.0103485965881412	0.0419260837587161	0	0.0345284054868663	0	0.0533787618612681	0	0.0057663701733281
GSE87211_GSM2325276_Treat	0.0113987121827218	0	0.0166850335660687	0	0	0.129799400217253	0.115603198369928	0	0	0.00458036632301309	0	0.0248089150457247	0.0528694375164328	0.213288808045433	0	0.0112798789877513	0	0.0923419079825942	0	0.120928204391567	0.0246040437875905	0.181812093583922
GSE87211_GSM2325278_Treat	0.027001518109989	0	0.172688184708892	0.023708013008608	0	0.188696080853329	0.0562819065778055	0	0	0.00162265881086486	0.0152772113479381	0	0	0.346082505914487	0.0685288620290219	0.0523711774479633	0	0	0	0.0477418811911017	0	0
GSE87211_GSM2325280_Treat	0.0102497691795184	0	0.00123937407019115	0.0408441951090348	0	0.0697256847921519	0	0	0.0262544205016912	0	0	0.0317054337216611	0	0.590477127677527	0.053496357968186	0.10604091108097	0	0.0028822546689847	0	0.0670844712300835	0	0
GSE87211_GSM2325281_Treat	0.0266363958263454	0	0	0	0.00115900234064619	0.206221985932677	0.0293290132474579	0	0.0133264119605238	0	0.0470900838211214	0	0	0.434772561534722	0.00273699117109741	0.121407108984297	0	0.0359200493902925	0	0.0814003957908193	0	0
GSE87211_GSM2325283_Treat	0	0.0432736472325786	0.281505193927199	0.0822225285443279	0	0.21405503996347	0.0468073885986932	0	0	0	0	0.0361845684578612	0	0.0161445470429237	0.0205368713852336	0.215093701761855	0.00356348293326703	0.00399314736845651	0.0094199799452976	0	0.0271999028388369	0
GSE87211_GSM2325284_Treat	0.0720488165918601	0	0.185601425571367	0.122952834351328	0	0.166916826774755	0.00977878560667674	0	0	0.0245893318868906	0	0.0267360225138858	0	0	0.00337008936928587	0.255797224550407	0	0.0191401828745065	0.0452004287684396	0	0.0678680311405975	0
GSE87211_GSM2325285_Treat	0	0	0.181610777824835	0.0373341572988896	0	0.186618036114635	0.0156481770549038	0	0	0.0885055261843579	0	0	0	0.0956180269966456	0.0676411632160774	0.210655612348883	0.0083743323289283	0	0.0498272485400361	0.0028456169314416	0.0553213251603675	0
GSE87211_GSM2325286_Treat	0	0.00139481988357625	0.0464089119449681	0.0557206353809516	0	0.116636543363834	0.130250027383649	0.0114081224841368	0	0	0	0.0310932092464847	0.00952928860060594	0.280259198381238	0.0551840758828787	0.181301727648258	0	0.0280637316189747	0.00346543403005279	0	0.00338426705892382	0.0459000070914688
GSE87211_GSM2325287_Treat	0	0.0146867796058523	0	0	0.0484020667419452	0.167307916353931	0.0729823221867019	0	0	0	0	0.0466852737898336	0	0.275838621002597	0.0602171788264786	0.101521755041806	0.00248513123105826	0.0110942645598842	0	0.14969836124302	0	0.049080329416892
GSE87211_GSM2325288_Treat	0.0087827475662428	0	0.186511616015408	0.0637089425851887	0	0.124437700799014	0.0304134605529549	0.0090632932978974	0	0.0472772034916306	0	0.0795387688525206	0	0.134054578153808	0.0881505372889057	0.11115582540062	0	0.0184565096028239	0.0984488163929867	0	0	0
GSE87211_GSM2325289_Treat	0	0.0413722384490963	0	0.0881430271136282	0	0.0411797266543361	0.122196313542721	0.0358298651269726	0	0.0632604096169224	0	0.0836465460142624	0	0.222858842416477	0.11882836106781	0.105145527371586	0.0299051033922722	0	0.0476340392339163	0	0	0
GSE87211_GSM2325290_Treat	0	0.0848863604059205	0.0931550421307035	0.00545297926477621	0	0.195452111079114	0.00216058380301459	0	0.009664941931827	0	0	0.056400698458383	0	0.359615348697183	0.0310614323369223	0.0330420502311351	0.0194921581151817	0	0.081590228755397	0.0280260647904431	0	0
GSE87211_GSM2325291_Treat	0.0189297468283546	0	0.0198236803618735	0	0.0694410174982256	0.0758878507530242	0.0464916115049226	0	0	0	0.00556493555810732	0.00448077625981788	0.0310386212786651	0.201358991969004	0.00667556649666625	0	0	0.0417400141144271	0	0.220361087950852	0	0.25820609942606
GSE87211_GSM2325294_Treat	0	0	0.188925631757385	0.141999748810345	0	0.109301012120783	0.0833902762639423	0.0206953110524558	0	0.00289416424184914	0	0.0323631455594096	0.0242194413075197	0.143118829890091	0.0811512753020572	0.15112501274672	0	0.00917013089579033	0	0.0114876997290334	0.000158320322618081	0
GSE87211_GSM2325295_Treat	0	0.020225619812519	0	0	0	0.172029353766915	0.115365137534105	0	0.0257932671423272	0	0.0945770098528784	0	0	0.105576905075705	0.0893321704628506	0.0490219128891268	0.00607308998955051	0	0	0.246252691858944	0.0142793277949063	0.0614735138201728
GSE87211_GSM2325296_Treat	0.0151971411063556	0	0	0	0.0264142274194582	0.172463345747935	0.0479707114170728	0	0	0	0.016710713504908	0.0195718343142649	0.0168954553070503	0.157645401720949	0	0	0	0.0280878493429233	0	0.238005309178442	0	0.261038010940641
GSE87211_GSM2325297_Treat	0.0549283698799374	0	0.234626193753058	0.143463487164647	0	0.207578926426165	0.0561193751331313	0	0.000432593322543197	0	0	0.0240725209691965	0	0.0994771755628734	0.022618162971127	0.117464483073853	0	0.0276638135812859	0	0.0115548981621837	0	0
GSE87211_GSM2325298_Treat	0.0410893910261983	0	0.11517460770306	0.0687136114074368	0	0.195192441033184	0.0842879844739707	0	0.00450157613621723	0	0	0.00120073215462711	0.0252019333903081	0.242574486022385	0.0193470713132951	0.0741681194522188	0	0.0489835237486895	0.0399553870107398	0.00202954499358332	0.00096135492498361	0.0366182352091028
GSE87211_GSM2325300_Treat	0	0.00705138299184857	0.0950514789594689	0.0536752594582314	0	0.0985227567500863	0.0919863240963196	0.000593449407177429	0	0	0.0165369592043296	0	0.0217167610303348	0.38914908764621	0.0332922515358131	0.0909928076989206	0	0.0481571087722233	0.0291541702153287	0.00709701803242297	0	0.0170231842012846
GSE87211_GSM2325301_Treat	0.119563997096924	0	0.0738940620209016	0.0416612643272064	0	0.185581974282667	0.0757844451480492	0.0168783445116155	0	0	0	0.0246990465357125	0	0.149215939067458	0.0983388331146539	0.116355330985583	0.00494347253232857	0	0.0930832903769003	0	0	0
GSE87211_GSM2325302_Treat	0.00966809739397613	0	0.00993123061544909	0	0.0414179662916944	0.127290165335321	0.047297505612998	0	0	0	0.0742527605336153	0	0	0.400097152583768	0.00662010473621651	0.0311495750439568	0	0	0	0.192155998331766	0	0.0601194435212397
GSE87211_GSM2325304_Treat	0	0.0479861476430934	0.0397018736712425	0.0261542647818626	0	0.101115820334125	0.0251660567888589	0	0.00645610946075003	0	0	0.0148783898505959	0	0.438728701556165	0.0498224397828283	0.185626129722028	0	0.039230879905598	0.0228720295572073	0.00226115694564554	0	0
GSE87211_GSM2325306_Treat	0.0530268342730781	0	0.19471151220252	0.073894100328377	0	0.171749454649437	0.0603067935554425	0	0	0	0	0.019593706852023	0.0196266067958945	0.153283614454793	0.0253135028959487	0.0830145895878022	0	0.0249695685496592	0.0548125960702065	0.0309998755005628	0	0.0346972442842558
GSE87211_GSM2325307_Treat	0	0.0846998890500555	0.0138655716315671	0	0.0544409533276504	0.227970760314271	0.0498896302467328	0	0	0.00936830544945713	0	0.0243308156780513	0	0.339317892756573	0.0354303334808527	0.128561041623539	0	0	0.0210215252598979	0.0111032811813519	0	0
GSE87211_GSM2325308_Treat	0.00707657590497506	0	0.0789768150867817	0.0256257318194108	0.027181355073575	0.100577537843115	0.0735434257954691	0	0	0	0.0447508674200598	0	0.0126531294432292	0.4124354216881	0.0380792018882096	0.0759430679001496	0	0.0131312948161368	0	0.0700255008850107	0	0.020000074435778
GSE87211_GSM2325309_Treat	0.0172347879834883	0	0.153389692541359	0	0	0.166105393582988	0	0.0343579487455485	0.037231341879682	0.0277246546518282	0	0.0236063784690443	0	0.349908588638098	0.0513635366766747	0.048056822742379	0	0.00168340725779315	0.0619671790295572	0.0150229246776403	0	0.0123473431239201
GSE87211_GSM2325310_Treat	0.000483071190503592	0	0.228415797595028	0.0372950621296229	0	0.188669867381286	0.0174301432991168	0	0.00518660052168656	0	0.00745982309533908	0	0.0178606755758385	0.129431577443924	0.0266112098687229	0.208945920782207	0	0.0202280865588387	0	0.0686263283738063	0.011512598949716	0.0318432372343636
GSE87211_GSM2325311_Treat	0.0502107753169375	0	0.267610036646177	0.172347724632846	0	0.0238423191714838	0.0971352514109455	0	0.000269459805966787	0	0	0.0125897933414621	0.0162041006128786	0.058520956094672	0.0245174874331249	0.130994835204146	0.0921564513250094	0	0.0258826197204424	0	0.0277181892839081	0
GSE87211_GSM2325313_Treat	0	0.000547470547766518	0.0844246686573892	0.0612787685651493	0	0.0675397731949749	0.038481680217573	0	0.00087434536676124	0	0.0148134274944242	0	0.00328412951010135	0.438595623597164	0.0427190700157106	0.091409904779881	0	0.0301696193552429	0	0.125861518697862	0	0
GSE87211_GSM2325314_Treat	0.0717847203271186	0	0.1062450722916	0.106194446127398	0	0.0989298805334506	0.0439474246302402	0	0.00568216584525019	0	0	0	0	0.366645818656677	0.0837080935109969	0.0700468809289967	0	0	0.0468154971482713	0	0	0
GSE87211_GSM2325315_Treat	0.0116911406416022	0	0.102071409994417	0.0552711713880785	0	0.127211889045847	0.0780341105779024	0	0	0.0330525790491642	0	0.00722774635935185	0.0228474794374694	0.26196623943096	0.0539202238806489	0.102844048803452	0	0.0160169300565949	0	0.0390840076135084	0.013941945528009	0.0748190781929941
GSE87211_GSM2325316_Treat	0.0124924821593359	0.00111285293655606	0.152075019581946	0.0518805851039935	0	0.113998843576753	0.100341919390015	0	0	0.00820277443328489	0	0.0214450243920394	0	0.164888707354527	0.0661784771997145	0.150705168105153	0	0.0114249800121175	0.115079865210349	0	0.030173300544214	0
GSE87211_GSM2325317_Treat	0.0365118631509946	0	0.12718771418171	0.0103655447720846	0	0.145349552851172	0.0273636723964594	0.0421045833851962	0	0	0.00600348393361992	0	0.00568315118241338	0.279006433992114	0.0420256634995624	0.0773802702475928	0	0.0774621144588832	0	0.0355589533490948	0	0.0879969985991018
GSE87211_GSM2325318_Treat	0.0351688168411131	0	0.0863382033321046	0.0636837121981661	0	0.0776166836776293	0.087853359417145	0.0113374514717153	0	0.0106023465658697	0	0	0	0.290080142220091	0.0816222070776937	0.121356558527459	0	0	0.134340518671013	0	0	0
GSE87211_GSM2325320_Treat	0.048141092255887	0	0.115823607188244	0.0494814543723132	0.000546116576057956	0.136535696420398	0.0917710314130196	0	0	0	0	0.00848454618164549	0.00289515219272311	0.263321119247018	0.0387959185345603	0.109290400520445	0	0.00971148285951763	0.0739429312539925	0.0202893060394245	0	0.0309701449447526
GSE87211_GSM2325321_Treat	0	0	0.0290648956405921	0.146343878442622	0.116919333622412	0.000958600345655388	0.160159252217046	0	0	0.0267276005977567	0.0159119216447945	0	0	0.233946423053017	0.0402021604039144	0.0563139639055921	0.00699705563528255	0	0	0.0882940212860789	0	0.0781608932052356
GSE87211_GSM2325323_Treat	0	0	0.124182559411629	0.0113057348222158	0	0.208314404583345	0.130820135331529	0	0	0	0.000922336659722011	0.0142563615305628	0	0.119620543123223	0.130075304358678	0.193860152543841	0.0128278386475633	0	0.020466407626882	0.0333482213608084	0	0
GSE87211_GSM2325324_Treat	0	0.00192686309423334	0	0.169085252676035	0	0.0630428107802066	0.148988802593902	0	0	0	0	0.0422855813630319	0.00147468108039083	0.2726255504867	0.0998443872737317	0.0828901404866559	0.00213165495925299	0.0355012552654776	0	0.0331219800732095	0	0.0470810398671732
GSE87211_GSM2325325_Treat	0	0	0.0290876573787804	0	0	0.1493764164082	0.0631408036903005	0	0	0	0.0123864194559567	0.0180488368293025	0.0129942649460441	0.43948056707023	0.0452110057098757	0.0415755402534658	0.00295809255947704	0.012810893854593	0	0.126626529143196	0	0.046302972700578
GSE87211_GSM2325326_Treat	0.027348138848151	0	0.128582645310311	0.0464843164201588	0	0.0500820106915372	0.129391633379852	0.0232341442244099	0	0.00248711130994585	0	0.0129095760303437	0.00607705618367836	0.293954211756194	0.0805182853853645	0.0982666373886075	0	0	0	0.0698612816825633	0	0.0308029513888829
GSE87211_GSM2325327_Treat	0.00646058025133433	0	0.025029054347558	0.0570956338561415	0.0341793992996397	0.0305442330020786	0.121619582233709	0.00861584824433768	0.00841212284179696	0	0	0	0	0.433880434818878	0.0707813351645527	0.0270818557428665	0	0.0441737554701736	0	0.115536988571553	0	0.0165891761553798
GSE87211_GSM2325329_Treat	0.00635554259060004	0	0.0287467130075014	0.0501121684023183	0	0.182289758582593	0.101513116872426	0	0	0	0	0.00715591290273325	0.00576243579728164	0.35214717845249	0.123164936104671	0.0748786613753691	0.00288397726261599	0	0	0.0581034380203326	0	0.00688616062906835
GSE87211_GSM2325330_Treat	0	0.00054182286258531	0	0.0085280423571493	0.00375288230781534	0.082102099655801	0.0959671985569932	0.0037453809510018	0	0.00827497315792312	0	0.0147857545354121	0.0542763743566796	0.182997770369037	0.0300456248389051	0.0590029838865455	0.00525278920254143	0.0151903599868897	0	0.118098822683958	0	0.317437120290761
GSE87211_GSM2325331_Treat	0.044695890898366	0	0.107841411861725	0	0	0.165737057666524	0.016527299547457	0	0	0.0394211146729706	0	0.0389605222440932	0	0.25537631723828	0.0225042601718731	0.244264358371896	0.0236401092267091	0	0.00232881397612487	0.0344710223902832	0.00423182173369733	0
GSE87211_GSM2325332_Treat	0.102009195401569	0	0.097713522280935	0.105639459028424	0	0.15976095777065	0.0750399985265365	0.00714075946743832	0	0	0	0.0389484494566575	0.00312441510261995	0.208729047093022	0.0603165946256151	0.091063965271317	0	0	0.0505136359752151	0	0	0
GSE87211_GSM2325333_Treat	0.000467372814402174	0	0.0675720357978714	0.19709181859598	0	0.000262396237796131	0.158196869838858	0.0208233543928592	0.00610249523556753	0.0577082479412424	0	0.0291280260742241	0	0.156880053079765	0.0965928258626859	0.0974117111018949	0.00437668292735916	0.0369086165252563	0.0704774935742372	0	0	0
GSE87211_GSM2325335_Treat	0.000788560455125712	0	0	0.100607766238382	0.0282535727659566	0	0.237020257684389	0	0.0190163723957574	0	0.0193705367805357	0	0.000367574912994162	0.370498438027344	0.0317615454945065	0.0251475037249998	0	0.0322128598603143	0	0.0583595451884874	0	0.0765954664712066
GSE87211_GSM2325336_Treat	0.0168464859583229	0	0.143046751027001	0.0687698892765508	0	0.160157724625066	0.0082897782648045	0.0051647821266384	0	0.0112173413344001	0	0.0487073353108548	0.0237721256482443	0.230803136053806	0.0665167753094438	0.102462050226964	0	0.0325842448540175	0.0421278803578203	0	0.0108186807875449	0.0287150188385208
GSE87211_GSM2325337_Treat	0.0192845266001479	0	0.11515041092159	0.022681732110331	0	0.15758200418092	0.113801723870319	0	0	0	0	0.0398833126316835	0.0318890269480848	0.157189553420019	0.0166581959591643	0.167493350796416	0.036755373948359	0.0386543520439701	0.0765282926927689	0	0.00644814387622588	0
GSE87211_GSM2325338_Treat	0.00972675573911064	0	0.116505183757307	0.0361200625414792	0	0.165013495617187	0.071109088121244	0	0	0	0	0.0168775639916056	0.0219684505025416	0.266361393383915	0.0398389180739444	0.0883828016660389	0	0.0418526527444491	0	0.0889531661201027	0	0.0372904677410746
GSE87211_GSM2325339_Treat	0.0100072686761671	0	0.105295229716211	0.0448359205176527	0.0170987803780953	0	0.162204655567731	0.0305970600602104	0	0.0542761905548804	0	0	0	0.256503296734456	0.0347630137578577	0.00795188974091436	0	0	0	0.150721605273427	0	0.125745089022397
GSE87211_GSM2325341_Treat	0	0.00301397855115526	0.0242549328068919	0	0.0217063175255414	0.19002640365977	0.0235343749936904	0.0370617880966828	0.000982283411109511	0.000445714831519475	0	0.0147207719288691	0	0.489866865359824	0.0279942027070153	0.111200420203811	0	0	0	0.0551919459241192	0	0
GSE87211_GSM2325342_Treat	0	0.0524830198890068	0	0.0537556891702474	0.0370752629409454	0.0974864373593021	0.145119072548653	0	0	0	0.0218435440968245	0	0.0242371816915045	0.083639715959616	0.0921784591255304	0.0554243625248648	0.00426202690422143	0.0671493688136863	0	0.157351348132261	0.00421083202611086	0.103783678817226
GSE87211_GSM2325343_Treat	0	0.0226329229378643	0	0	0.0683246807056289	0.19535985348229	0.0902215442369419	0	0	0	0.0773138505414797	0	0	0.271387867229667	0.015376817273325	0.115953881810405	0.0105617206269467	0.0164750164982866	0	0.0877847772121113	0	0.0286070674450547
GSE87211_GSM2325344_Treat	0	0.000598617919661188	0	0	0.0405518147984471	0.18409434770096	0.0309890818198513	0	0	0	0.0714694588268361	0	0.0197027714850205	0.436256114896901	0.0439619678935361	0.0269782000543682	0	0.0352676843038913	0	0.0778558161135207	0	0.0322741241870069
GSE87211_GSM2325345_Treat	0.0367534629235381	0	0.227131390756077	0.0490413970972159	0	0.122562958374595	0.018186898540276	0	0	0	0	0.0388043315112618	0.00458495128273154	0.201576540385038	0.013257174824741	0.113654875719776	0	0.0357284870551063	0	0.0479431264262167	0.0218409394165343	0.0689334656868933
GSE87211_GSM2325346_Treat	0.0108731902363337	0	0	0	0.0607055419120849	0.13517328190429	0.0737798684319314	0	0	0	0.0486392100725668	0	0	0.292664353949579	0.0816055346745521	0.0230821824293738	0.00238269604815875	0	0	0.191183451259108	0	0.0799106890820221
GSE87211_GSM2325347_Treat	0	0.00523375984522734	0.139598373899664	0.119432772718057	0	0.113914017783694	0.100817656716706	0	0	0.0514954102208592	0	0.0204481562686991	0.021887043140696	0.172887870106303	0.102288748344869	0.106040044629033	0.00168560266347727	0.00598644942094408	0.00179117834515451	0.00326316122319871	0.00719383662675241	0.0260359180466654
GSE87211_GSM2325348_Treat	0	0.0720203684666067	0	0	0.0281519409038938	0.0444188320866088	0.0312857674941004	0	0.0130007443382954	0.0718749325818243	0	0.0663465195076916	0	0.550211721297495	0.0346432853117728	0.0650461907241588	0	0	0.0229996972875527	0	0	0
GSE87211_GSM2325349_Treat	0	0.0218794899553089	0	0.0268016484677918	0	0.090655568331273	0.0317350170884115	0.0156398614995211	0	0.0547664132760328	0	0.0474965442113082	0	0.329444660424871	0.0912143344791733	0.0985100337818667	0	0.0773276229342122	0	0.0954026099196075	0	0.0191261956306223
GSE87211_GSM2325351_Treat	0.0139746285410093	0	0	0	0	0.0633385997369083	0.0509842425403319	0.0316519542710088	0	0	0	0.0221306948316397	0	0.265037053539099	0.0507989306441173	0.0144196167607945	0.00335422584351544	0	0	0.147587966098464	0.0113245524634758	0.325397534729637
GSE87211_GSM2325352_Treat	0	0	0.0146531320406273	0	0.0449020323002087	0.0921328533601504	0	0	0	0	0	0.0311611048426124	0.0301268113462639	0	0	0	0.00412270113137276	0.0403610566721503	0	0.582185505974271	0.00888274732352559	0.151472055008818
GSE87211_GSM2325354_Treat	0	0.146617325616386	0.0112054316817741	0	0.00956634597059505	0.112894553430141	0.0762431038982285	0.0194403242313951	0.0572686409652769	0	0	0.0778371608060448	0	0.175221384502362	0.110811225852269	0.111566869637745	0.0302112806604993	0	0.0477467225491958	0	0.00864353740551737	0.00472609279257054
GSE87211_GSM2325355_Treat	0	0.0273745587565827	0.21143714505676	0.0667048718363928	0	0.130060578092545	0.0478615444238107	0.0168770147926495	0	0	0	0.0288096746219398	0	0.119063186764332	0.0712250574861922	0.178235503668537	0.0131722811322167	0	0.0865838896974336	0	0.00259469367060876	0
GSE87211_GSM2325356_Treat	0.0395251474927743	0	0.11270625153743	0.199577985789382	0	0.044826084627019	0.0430339131638081	0.0318025148535644	0	0.0602576427030236	0	0.0536436074159428	0	0.137514217080055	0.120194726310623	0.0885787381899672	0	0	0	0.0613432677816505	0	0.00699590305475985
GSE87211_GSM2325357_Treat	0.0454214074726209	0	0.167729877838918	0.0717930489852829	0	0.0964943727842516	0.0725577908383452	0	0	0	0.00028470713741929	0	0	0.339085545938828	0.109608754840633	0.0663975718753285	0	0	0.0210222802573083	0.00415842927383593	0	0.00544621275722826
GSE87211_GSM2325358_Treat	0	0.0328877428188919	0.0074701265287241	0.0352496232103221	0	0.0874044517775188	0.0543458122137082	0.00121778155602302	0	0.0510489609503996	0	0.0400809064153288	0	0.435096825464041	0.0686137086922201	0.125597658387849	0	0	0	0.0571159452144491	0	0.00387045677052416
GSE87211_GSM2325359_Treat	0.0190441825773009	0	0.163765173765847	0.0129893923536322	0	0.203144336670591	0.116285207708369	0	0	0	0	0.0297707492966953	0.0152457629760516	0.248636570519621	0.0251610497490291	0.0296395853572572	0.0119606946289253	0.0268964670147817	0.0147556775347849	0	0.000808613745333609	0.081896536101779
GSE87211_GSM2325360_Treat	0	0.0343796395139098	0	0	0.0543539568608516	0.241071429832921	0.0304018498936125	0	0	0	0.0350724121102805	0.00100875828618932	0	0.443291902092478	0.00916131291188376	0.0151288890639229	0	0.00768067140229796	0	0.0726777090577118	0	0.0557714689739406
GSE87211_GSM2325361_Treat	0	0.0355105071339265	0	0	0.0937878536594935	0.0817177507213411	0.129639887263532	0	0	0	0.0290244234608359	0	0.0611339290055341	0.07484973053315	0	0	0	0.104983500265291	0	0.216018073884637	0	0.173334344072259
GSE87211_GSM2325362_Treat	0	0	0	0	0.0537115423953694	0.137641054213363	0.0964787566000474	0	0	0	0.0343647191729097	0	0	0.21003434277204	0.0209471868419789	0	0	0.0528621378138822	0	0.215547762288713	0	0.178412497901697
GSE87211_GSM2325363_Treat	0	0.0343540449133463	0.0331468139437087	0	0	0.201167838871446	0	0	0.0392371379322098	0.0293423374527217	0	0.0253661792099517	0	0.404913049460229	0	0.134172526473311	0	0	0	0.0934790868603218	0	0.00482098488275444
GSE87211_GSM2325364_Treat	0	0.0108824025749777	0.107735532470444	0.049201756385621	0	0.223279649572436	0.103438971878535	0	0	0	0	0.00412807690472834	0	0.254924649333505	0.0543694521686308	0.120609670817101	0	0.0384464361883938	0.0252120281618128	0.00777137354381468	0	0
GSE87211_GSM2325365_Treat	0	0	0.0852010594299142	0.0649063727191894	0	0.0790317977527101	0.0640322182110954	0.000541627138157667	0.0332651993965351	0.0301843518648625	0	0	0	0.427969106915674	0.113932398823655	0.0565613717896947	0.00278995874041093	0	0	0.0331158497073105	0	0.00846868751079034
GSE87211_GSM2325366_Treat	0.0342452979807562	0	0.173805071164691	0.115321320588345	0	0.0817501721339702	0.121158492672156	0	0	0.00161592385331362	0	0.0305816944690823	0.00578923468820853	0.183261902943198	0.0560631764471413	0.108656267527261	0	0.0210376482275401	0.0380188976046849	0	0.00674759992312055	0.0219472997765322
GSE87211_GSM2325367_Treat	0	0	0.13599275398686	0.0425646877213017	0	0.184220550909522	0.0438762258685403	0	0	0	0	0.00926676076438368	0.0367668335689892	0.282451997343211	0.0183113809210531	0.14265631082631	0	0.0166124592709123	0	0.044229548898651	0.0318991344099913	0.0111513555102742
GSE87211_GSM2325368_Treat	0	0.000880557697228937	0.133716830387835	0.0345851145452538	0	0.212850417728233	0.0129465029229795	0	0.00116124835927853	0	0	0.000987420995608293	0.0329299687032107	0.336277207264418	0.0398393075081928	0.0847543091233221	0.0119576827680133	0	0.0971134319964258	0	0	0
GSE87211_GSM2325370_Treat	0.0491008547333849	0	0.101798633615649	0.0629164892728104	0	0.157216264816027	0.0943511155012284	0	0.00174448822744476	0	0.0267430863012993	0	0.0189188365651188	0.428396573618865	0.0219776625893025	0	0	0	0	0.022535461881848	0	0.0143005328770221
GSE87211_GSM2325371_Treat	0	0.0219323333146085	0	0	0.00366603597236975	0.150746519294249	0.0109536119980509	0	0	0.0146936815209168	0	0.00768494172116951	0.0280943941527519	0.343611329564316	0.0135351978759299	0.0315717109882081	0	0.0201164143250879	0	0.18632250881038	0	0.167071320461962
GSE87211_GSM2325373_Treat	0.0137781631988163	0	0	0	0.0967541007603073	0.121779385313477	0.113698145452798	0	0	0	0.00115504618743953	0.0321390810303314	0	0.149245613989428	0.0162624851314018	0.033206399083093	0.00316187940727918	0	0	0.272745811857672	0	0.146073888587956
GSE87211_GSM2325374_Treat	0	0	0.253474555272901	0.16457526653071	0	0.0688287714992178	0.0885830303838542	0	0.00368607504676898	0	0	0	0.00331611062669594	0.218654583005163	0.0517234791782132	0.0649217875611525	0	0.0164367259629465	0	0.0508342112177883	0	0.0149654037145897
GSE87211_GSM2325375_Treat	8.49928324873349e-05	0	0.130028485539308	0.07486870248867	0	0.121335553846722	0.0759357415790914	0	0	0.0315847414993499	0	0.0643445852138443	0	0.177528426661492	0.118383704552925	0.118776770529916	0	0.068703760075075	0	0.004435336099182	0.00608556593238293	0.00790363314955441
GSE87211_GSM2325376_Treat	0	0	0.161022045388858	0.113895481374493	0	0.0312946682300367	0.0785694673810914	0	0	0.109115005346407	0	0	0	0.249496658148701	0.0972815207762192	0.113541697502981	0	0.00621252977989219	0.0395709260713201	0	0	0
GSE87211_GSM2325377_Treat	0	0.0306956789853951	0	0	0.013854281242695	0.139696424757871	0.0973000125393149	0.000314312692506318	0	0	0	0.063190199192727	0.0640046443445865	0.171199037114884	0.0190600941325673	0	0	0.066594360258333	0	0.160047320165658	0	0.174043634573462
GSE87211_GSM2325378_Treat	0.0129512219267556	0	0.111980842513566	0.134773097967637	0	0	0.158947454363855	0.0158001878931698	0	0.0336631028882638	0	0.0483960822439156	0.0031257120451136	0.113484440615967	0.130443313845432	0.140584995873446	0	0.00442364393275899	0	0.0687182643058627	0	0.0227076395842571
GSE87211_GSM2325379_Treat	0.019157790990866	0	0	0	0	0.140414005665427	0.0742975280643833	0	0.0232180695017755	0.0305532647410662	0	0.0668141745967858	0	0.439582421911095	0.046416157436339	0.128484578148424	0.0037479093597195	0	0.027314099584119	0	0	0
GSE87211_GSM2325381_Treat	0	0.0405922621253899	0.11790332712541	0.0476583193817389	0	0.0679775580926083	0.0357325928188628	0.0046788178735907	0.0101484415064481	0.0243075297339793	0	0	0	0.380993634456247	0.0566267213971679	0.111089321573261	0	0.0790235405381027	0.0153200152029091	0	0	0.00794791817428467
GSE87211_GSM2325382_Treat	0.014099904522609	0	0.0372379357598119	0.0525596819186239	0	0.136086384721211	0.0724049883087215	0	0.00215422260189015	0	0.0173709451765329	0	0.0176043367961893	0.346084046105995	0.0133874872201136	0.155116724016494	0	0.0389711577411298	0	0.0681288271662186	0.0159228815632059	0.0128704763812539
GSE87211_GSM2325383_Treat	0	0.041021773901919	0.00949207946665994	0	0.0338311969396268	0.072002125961094	0.000178372874977308	0	0	0	0.0518488112403303	0	0.0878086663798268	0.447646555098434	0	0.0179169176923201	0	0.00296670878498018	0	0.121101287942635	0	0.114185503717196
GSE87211_GSM2325384_Treat	0.0155900578113796	0	0.0714243943129857	0.100121189520293	0	0.200168512426487	0.0655859144197778	0	0	0	0	0.0106864010392415	0.0264593945777196	0.386838682341524	0.0449506625866125	0.0656436861857117	0	0	0.0125311047782682	0	0	0
GSE87211_GSM2325385_Treat	0.0142556451571142	0	0.0430723045525508	0.0975306889766281	0	0.018502331954001	0.0530752043287382	0	0.0382681583490428	0	0	0.0299540347049201	0	0.476375769930084	0.0567965829315929	0.15418205811986	0.0061191359539158	0	0.0118680850415518	0	0	0
GSE87211_GSM2325386_Treat	0.0500164882372232	0	0.0203182378170573	0.0232913460906811	0	0.168235041199154	0.0291471685893868	0.0141510936987703	0.0282732981212116	0	0	0.0661062344972512	0.0346214684744153	0.244231567803658	0.124708623994918	0.0889087939399368	0	0	0	0.043350258455038	0	0.0646403790812972
GSE87211_GSM2325387_Treat	0.020220166588807	0	0	0.0102556823063095	0	0.152678843643656	0.0651038861464825	0	0	0	0.00289574845570176	0.0097710915482862	0.127307923597086	0.278826418726313	0.000337389836153063	0	0	0.050287036075084	0	0.174061837586269	0	0.108253975489851
GSE87211_GSM2325389_Treat	0.0573269266042681	0	0.0979482629087534	0.0692956666218107	0	0.186339416322706	0	0	0.006873850228647	0	0	0.0375208075093191	0.00396145906675532	0.144088106182071	0.0292429899579725	0.230895757540515	0.00938843067393522	0.00255665073125978	0	0.0781963038960361	0.0372387107539828	0.00912666100196786
GSE87211_GSM2325390_Treat	0	0.00929979051760641	0	0.00338042601548561	0	0.0182302594027484	0.0170122182907179	0.0186715350840976	0.00740522385586985	0.0291586948856511	0	0	0	0.736140002181115	0.0386238333995451	0.0779558436779023	0.0015754706344228	0	0	0.0248974318276805	0.0176492702271576	0
GSE87211_GSM2325391_Treat	0	0	0.0775812303380937	0.0955673993874669	0	0.0519927865513604	0.0921786870838622	0	0	0.0246182726281302	0	0.0520446694588451	0.128870289804457	0.189506181105477	0.102971968809306	0.0778489003305782	0	0	0	0.0506927187559624	0	0.0561268957464612
GSE87211_GSM2325392_Treat	0	0	0.0363376101639837	0	0.0711936918305118	0.237026154128161	0.0904673730461881	0	0	0	0.0906441264634517	0	0.00336967853441605	0.192258544795651	0.0118203470084514	0.000713753403124362	0.00259052404732812	0	0	0.133795213844061	0	0.129782982734672
GSE87211_GSM2325393_Treat	0	0	0	0	0.0349005647583998	0.114899650539819	0.0756497521290295	0	0	0	0	0.0341427032953379	0.0922140850720216	0.0692306855877074	0	0	0.00191484747996049	0.0458094145147948	0	0.352726889015275	0.00253256672866688	0.175978840878988
GSE87211_GSM2325394_Treat	0	0.0849841428658209	0.00142553491028538	0.0550927743097601	0.0157309324908756	0.155202812946414	0.0889659281960623	0	0	0	0.00831519875154159	0.00111818380042493	0	0.185187085552778	0.0315394769139871	0.204124645613144	0.0164088287826498	0	0	0.134015873709554	0.0178885811567018	0
GSE87211_GSM2325396_Treat	0	0.0744881383604946	0.0481429152374068	0.0881735878845854	0.0382178004825072	0.0979810830569889	0.0813488096038811	0	0.0253283354572859	0.0237631364650241	0	0.0109304794453978	0	0.22998058428312	0.0493420924119302	0.157858375816182	0.00921348019726656	0	0	0.0382525787507967	0.0269786025471321	0
GSE87211_GSM2325397_Treat	0.0202342750910257	0	0.16978085419756	0.0348995728711812	0	0.317600756811671	0	0	0	0.0244536836084749	0	0.042526925767564	0	0.093932809219668	0.0200494109256565	0.204796591071374	0	0	0.0717251204358251	0	0	0
GSE87211_GSM2325398_Treat	0	0.119855247709146	0.172906542345076	0.116344180939009	0	0.1726555950221	0.0580271920823309	0	0.0166720528661203	0	0	0	0	0.0558557238713761	0.00339017784064434	0.185071754297041	0.00269103904804121	0	0	0.0795933775085735	0.00334194384715116	0.0135951726233896
GSE87211_GSM2325399_Treat	0	0.0820639886214051	0.172761976006949	0.036699478648025	0	0.114627850508988	0.0638819749716148	0.0540041263465666	0	0.00390280579905299	0	0.032133495092315	0	0.172595979994261	0.0411084652141196	0.0689867962732238	0	0.0397880922706817	0.0103135919176582	0.0112564588695777	0	0.0958749194655613
GSE87211_GSM2325400_Treat	0	0.00383506210921915	0.123209270650787	0.028624765204941	0	0.170261469899031	0.0785287393416804	0.00358007488432725	0.00953240030092661	0	0	0	0.020048146905024	0.283070019345383	0.0421818214486619	0.0869162205572992	0	0.0513999771764063	0.0542835149474692	0	0	0.0445285172288444
GSE87211_GSM2325401_Treat	0	0	0.207892342877166	0.103007861931529	0	0.168887244490111	0.0662784776872921	0	0	0.0210837884102182	0	0	0	0.138599967562921	0.0799813623049735	0.135017780611204	0.00547713688422787	0	0.0110533390286325	0.0584751718664457	0.00424552634527939	0
GSE87211_GSM2325402_Treat	0	0	0.0640404070458158	0.0246678357582556	0.0259846454779708	0.0958504618613147	0.179764026402273	0	0	0	0	0.0178743393949156	0.0620987851274125	0.178734018782288	0.0391529341747812	0.0629036327924077	0	0.0428862147610915	0	0.0754007030313132	0	0.13064199539016
GSE87211_GSM2325403_Treat	0.0296218062949165	0	0.0588488301321264	0.108991933889453	0	0.0684086334700832	0.206844744801158	0.0176322482827132	0.00592613156639863	0	0	0.01553111027784	0.00591060634451987	0.229472104301289	0.0452390004900811	0.112237568938506	0	0.0700400108754332	0	0.0165566695313815	0.00873860080410027	0
GSE87211_GSM2325404_Treat	0.026122519475686	0	0.0854907788575421	0	0	0.113879992755056	0.0324306014606669	0.130760110535387	0.0260661132287177	0	0	0.0423763120264697	0	0.100749026340629	0.0901913271468645	0.229367425934416	0.0369387803305925	0	0.0108709630751843	0.0559358467911514	0.0188202020416363	0
GSE87211_GSM2325405_Treat	0.00698895271131643	0	0.164962904273803	0.0444568935861261	0	0.0647821505993984	0.0237455869621541	0.0088301250943973	0.00307764022949426	0	0	0.00907688165863897	0.0255061459151821	0.474731449987578	0.0120842890668566	0	0	0.0046478125927344	0	0.0857538451006962	0	0.0713553222216234
GSE87211_GSM2325406_Treat	0	0.102720006953815	0.0825156305577273	0.0498895218541268	0	0.109428089684473	0.0479323637297366	0.00465217123657774	0	0	0	0.0291579213044412	0	0.277247553974086	0.017478715787186	0.0777433785789588	0.0132146123842634	0.0119670476024496	0	0.110495971564546	0.00537046799591639	0.0601865467916963
GSE87211_GSM2325407_Treat	0	0.114841932262038	0.123391574684552	0.0726991153841479	0	0.222407656107015	0.0132995038544279	0	0	0.0574017142096743	0	0.0300200418483181	0	0.00978966116639766	0.0788954750327201	0.198535023142932	0.00727749811089295	0	0.0528412839406654	0	0.0185995202562193	0
GSE87211_GSM2325408_Treat	0.000495550938034373	0	0.0693095714080599	0.0684458435539396	0	0.0820565826048187	0.0996403726426275	0.0177131327575559	0.000553128003933345	0	0	0.00235103908305142	0.0113875162121064	0.301698267974791	0.0959531252225387	0.164228376193365	0.00631072267748582	1.77170836370906e-05	0.0255013746592199	0.0300483150407373	0.0242893639440977	0
GSE87211_GSM2325409_Treat	0	0.0923405976820187	0.0505310345927013	0.0214287647441827	0.0537198755053854	0.175664533984084	0.0941038779110251	0	0.0110204318419924	0.00418070739270256	0	0.0917707708636353	0	0.176627573197369	0.0805871527391206	0.126770104429915	0.0147110372386129	0	0.00654353787725547	0	0	0
GSE87211_GSM2325411_Treat	0	0.181704767088337	0	0.0378791689514154	0	0.135257050256098	0.0927240543282177	0.062871974125471	0	0	0	0.0210086376396711	0	0.121806273833498	0.161071480052249	0.102795107654769	0.0205998545017123	0	0.0024579281596379	0.059823703408923	0	0
GSE87211_GSM2325412_Treat	0	0.0267228035497185	0	0.029187481703252	0.039099531188214	0.125052263161353	0.0994637779177729	0	0	0	0	0.0131387688023616	0	0.295158559967388	0.0873529875022941	0.0370065372512009	0.00722040889786525	0.0183610575344231	0	0.135255656261343	0	0.0869801662628142
GSE87211_GSM2325413_Treat	0.030874765926902	0	0.151293097377637	0.0597063663616653	0	0.135332782852499	0.0846458018929538	0.003815065660791	0	0	0.00164171497981035	0	0.00379778233247755	0.301907029547799	0.0879350100954465	0.092606710280998	0	0	0.0140988825412878	0.0323449901497332	0	0
GSE87211_GSM2325414_Treat	0.0343805762811911	0	0.0969802465547196	0.0392089827754265	0	0.111084173601841	0.0911730114065171	0.0231387851080177	0	0	0	0.0161414325095379	0.01320943798064	0.226181657707092	0.0904737703859007	0.112848658025766	0	0	0.0226541633239804	0.0153356351592328	0	0.107189469180138
GSE87211_GSM2325415_Treat	0.0664383720078236	0	0.0956077105556923	0	0	0.248790933254391	0.0331245966735507	0	0	0	0.0115392218336065	0	0	0.285247153580004	0.059779581378766	0.130589188470147	0.01787684482337	0	0.0172324795789346	0.030934520379624	0	0.00283939746409034
GSE87211_GSM2325420_Treat	0	0	0	0.00272077634773072	0.0445478400720379	0.10709909008164	0.0322841082486979	0	0	0	0.0291976227572552	0	0	0.23992888210063	0.06050361618455	0.0271433629046735	0	0.0316542078311885	0	0.202542482020601	0	0.222378011450995
GSE87211_GSM2325421_Treat	0	0	0.139791071827926	0	0.0348725555417574	0.213445190223548	0.101674245844629	0	0	0	0.0331837663943993	0	0	0.241089932722924	0.0172661515213119	0.0103187747642549	0	0	0	0.144718948705122	0	0.0636393624541279
GSE87211_GSM2325423_Treat	0.00880610567611883	0	0.167480615125476	0.0138375931417822	0	0.234436611156572	0.107279471338106	0.00795363000128674	0	0	0	0.0356126703299745	0	0.168355084057383	0.0210451281693206	0.0972489588715553	0	0.0566845090680664	0.0706313643924757	0	0	0.0106282586718816
GSE87211_GSM2325424_Treat	0	0.0501987509336019	0.0235342304370955	0	0	0.25416194442049	0.00526099633178569	0	0	0	0	0.0634227511839772	0	0.267951470350953	0.0105812983128555	0.0416671054564248	0.00685566303841684	0.0234234016761347	0	0.176218297688075	0.0243529714955332	0.0523711186746574
GSE87211_GSM2325425_Treat	0.00532935062404303	0.000596707324983296	0	0	0.0721746919295008	0.13325310946443	0.0513297077588107	0	0.00896877310583284	0.0234674195692158	0.0717355384821778	0	0.00310661788622556	0.245917459588478	0.00393309766710922	0.0107494717860817	0	0.0526039811798893	0	0.197276283374584	0	0.119557790258638
GSE87211_GSM2325426_Treat	0	0	0.275964724155084	0.0880329810490241	0.0158177565209938	0.1848560576215	0.0891850295345232	0	0	0	0	0.0176809218153229	0.00162088783457949	0.194975793558278	0.0136936517659059	0.0637190514931104	0	0.0117436965908199	0.042709448060859	0	0	0
GSE87211_GSM2325427_Treat	0.00984241394622899	0	0.162499082952047	0.00445256952073377	0.00114293761053782	0.198982736175395	0.092911008740395	0	0.00316553138232769	0	0.00419258464353544	0.00542880337759759	0.035385997852464	0.114742415356318	0.0027664154743494	0.0522282578834216	0	0.0834328686410304	0	0.158744055834491	0	0.0700823206091275
GSE87211_GSM2325428_Treat	0	0	0.0270498599407261	0.074843929663796	0	0.00352427479847342	0.0841795392317678	0.0183960172238914	0	0.0587065171183764	0	0.0482479555130238	0	0.311145446386286	0.115145242694533	0.141140911885327	0.0121667499458464	0.00960969723288948	0	0.0417111898247707	0	0.0541326685402919
GSE87211_GSM2325429_Treat	0.0158837776984457	0	0	0.0404410741017202	0.00848419202426477	0.0196545492696404	0.0409126686995735	0	0.00331907271184613	0.0109667739300135	0	0.00323460823679585	0.0310085342477643	0.65744418937714	0.011541614913718	0.0592493656347195	0	0.00334732820430419	0	0.0296411696629813	0	0.0648710812870727
GSE87211_GSM2325430_Treat	0	0.0402853272735758	0	0	0	0.136812429285402	0.0683726869897608	0.00340607795847394	0	0.0272625103585134	0.0102658864821353	0	0.0176289228537463	0.336871412001049	0.0103904266028296	0	0	0.0431799486630191	0	0.163448114801216	0	0.142076256730279
GSE87211_GSM2325431_Treat	0	0.0499935391297836	0	0	0.0189528848759224	0.142572255511887	0.017596274238479	0	0.0300638066177045	0.0865862378564531	0	0.0755688404019376	0	0.216446973599967	0.12626862405417	0.0356217322585915	0.00607000315027538	0	0	0.113942964241467	0	0.0803158640633626
GSE87211_GSM2325432_Treat	0.0177883712027169	0	0.193506198343491	0.264661422573217	0	0.0666055382837946	0.0981015430345752	0	0	0	0	0	0.03402245112364	0.20066161912493	0.00249532729417348	0.0655379584535791	0	0.0168391439054763	0.0397804266604055	0	0	0
GSE87211_GSM2325433_Treat	0.0334833648554505	0	0.0340895148560149	0	0	0.217863420602866	0.0565533922510048	0	0	0	0.0477639732741658	0	0	0.412936024362089	0	0.0556744293525472	0	0	0	0.111312341206984	0	0.0303235392388771
GSE87211_GSM2325434_Treat	0.00207588401517072	0.0546538934621812	0.15849382399245	0.159872688810184	0	0.0922956605797491	0.122339734688616	0	0	0	0	0	0.00210148567163668	0.0986781956323126	0.0884248949205397	0.181337785693076	0.00501143014735492	0	0.0306604484594147	0	0.00405407392731437	0
GSE87211_GSM2325436_Treat	0	0.0180830909990508	0.25968007186168	0.0975825366991824	0.00541966913864247	0.0265654145378071	0.0898643573685463	0	0	0.0126902851787838	0	0.0120713322762298	0.00573015343304158	0.172353894492569	0.0190496954470809	0.20032044005642	0.00285134864480512	0.00704535798042305	0.0506774301357532	0	0.020014921749984	0
GSE87211_GSM2325437_Treat	0.0413548839350883	0	0.0154891522405711	0.125922745971038	0	0	0.0121202030795509	0.00805007722144722	0.0387698893552161	0.00336470733874856	0	0.0164252334938986	0	0.474613664955183	0.0298578885042426	0.0499306015431316	0	0	0	0.15662280653794	0	0.0274781458239433
GSE87211_GSM2325438_Treat	0.0173709499419415	0	0.258357110194114	0.154726729959125	0	0.100060952826405	0.0174294300921442	0	0	0	0	0.0345981484958716	0.021150070660302	0.0368032068601942	0.00838013011403996	0.210609889175505	0	0	0.0882135015655453	0.00673716350568646	0.0455627166091262	0
GSE87211_GSM2325440_Treat	0.0232555648821153	0	0.108078144386915	0.0684305213513314	0	0.0641623695276124	0.0970742478429428	0.0039129124611588	0	0	0.0112219741362484	0	0	0.393366470985376	0.0631211685992382	0.110398535325169	0	0.0105730394692195	0.0207999399062511	0.0128586499097435	0	0.0127464612166784
GSE9348_GSM237984_Control	0	0.116549288554415	0.0880287730281862	0.0635763196170465	0	0.32741222461552	0	0	0	0.001611545168376	0	0.0190689800163859	0	0.0189612191239817	0.0145752155854397	0.217505193133721	0	0	0.132711241156928	0	0	0
GSE9348_GSM237985_Control	0	0.119357501777768	0.171773580579949	0	0	0.137668984659974	0	0	0	0.0665069093961699	0	0.00813316764477238	0	0.0059160881890058	0.0144425642145068	0.269891300544638	0.00654477442687907	0	0.189619713695978	0	0.0101454148703582	0
GSE9348_GSM237986_Control	0	0.0606840113294435	0.140460102722288	0.0492872082741292	0	0.265691182863019	0	0	0	0.00393158944017995	0	0.0281033596077117	0	0	0.0100021998585693	0.272869169293981	0	0.00721007290596086	0.15230987945051	0	0.00945122425420763	0
GSE9348_GSM237988_Control	0.00834821168352422	0.082041954337629	0.0893999994588671	0.0439669890166957	0	0.187029176202046	0.0673696722380714	0	0.0683341449920204	0.0975431679936382	0	0.030584735756378	0	0.0812207736823089	0.0186919064872711	0.140774985547873	0	0.0330504901552635	0.0422977559911118	0	0.00934603645730162	0
GSE9348_GSM237989_Control	0	0.0324861723200377	0.157847944184477	0.0817626717698249	0	0.139229409446148	0	0	0	0.0464072280594937	0	0.0482380894856518	0.00686051102992742	0	0.00951765324873981	0.270676544829973	0	0.0103364252134288	0.196637350412297	0	0	0
GSE9348_GSM237990_Control	0.0894342762488995	0.0157481217901042	0.0515412540085072	0.177189559270251	0	0.269696981142296	0.0541477949435045	0	0.0175037744179324	0	0	0.0532070469573975	0.0139998287896851	0.0907217461720402	0.0175552047712986	0.0716766048108389	0	0.00124428942381547	0.0763335172534302	0	0	0
GSE9348_GSM237991_Control	0	0.0637086864956366	0.195963167708606	0.106192801939953	0	0.25690276428454	0	0	0.0244132289642208	0	0	0.0463856529872426	0	0.0215365944379541	0.0072759234245627	0.185500137050452	0	0	0.0921210427068318	0	0	0
GSE9348_GSM237992_Control	0.0364677645350831	0.178913123410707	0.117383628439979	0.136905285670705	0	0.132551199354771	0.020894601370308	0	0	0	0	0.0128722368830216	0	0.00805805509776817	0.0229391603816592	0.216249784667723	0	0.0144913500682297	0.102273810120046	0	0	0
GSE9348_GSM237993_Control	0.0174832879985986	0.0176731531241751	0.199080904441758	0.0119949298563822	0	0.291493996740591	0	0	0	0.0294011959551541	0	0.0332600327931278	0	0.0242495572527588	0.0273912102143589	0.204458458509744	0.000731186242644749	0.0111628878749591	0.131619198995747	0	0	0
GSE9348_GSM237994_Control	0	0.377543218121439	0.00690970929197885	0.0140386520771961	0	0.212169453037815	0.0249928452815374	0.00247143464767037	0	0.0541559363748208	0	0.0192312099318781	0	0.132890571483035	0.0148728412684506	0.0770147464666266	0	0.0314382925737884	0.0310626956325789	0	0.00120839381118537	0
GSE9348_GSM237995_Control	0.0266262285350065	0.0583405351361213	0.122012764255782	0.181105647790045	0	0.150058103086436	0.0244085087459147	0	0	0	0	0.0785438353663508	0	0.017955236662347	0.019828382424414	0.199578301545331	0	0.0102252154069046	0.111317241045347	0	0	0
GSE9348_GSM237914_Treat	0.0343643941798655	0	0.163090380900463	0.157190219926647	0	0.158306983095959	0.0995176234001105	0	0	0	0	0.040913627631749	0.00946047646446146	0.157459854216792	0.034704195137164	0.0617710482479197	0	0.0461494832016454	0.0370717135972239	0	0	0
GSE9348_GSM237915_Treat	0	0.0554107631839206	0.214602857151084	0.110716268620037	0	0.190791658118022	0.0151459350976889	0	0	0	0	0.063277002638736	0	0.0797952062332014	0.0384824354356987	0.128301109617489	0.0127281235023281	0	0	0.0607825625411933	0.0299660778606011	0
GSE9348_GSM237917_Treat	0	0.0564742063010155	0.0849997639952698	0	0.0243029453957565	0.121498505765248	0.0848121190694973	0	0.00958971781492477	0.0522042770903573	0	0.104826716383418	0	0.0896693021862345	0.0585888230796619	0.136444107757548	0.00726138068444786	0	0	0.133385295070924	0.0359428394056969	0
GSE9348_GSM237918_Treat	0	0	0.118440308118881	0.150752163616482	0	0.186950924917162	0.0324768904488255	0.0164173447153531	0	0.0741699152891595	0	0.0430240818148372	0.00638816726330683	0.0757056771247585	0.0942148268784443	0.0651553885170069	0	0.0242815361062636	0	0.0937893278166447	0.018233447372874	0
GSE9348_GSM237919_Treat	0.00134615683305559	0	0.127493846587152	0.0730923027922799	0	0.275008206125949	0.0378502017947639	0	0	0	0	0.05954722161102	0.0599305316082983	0.146269381502706	0.0533423639677693	0.0876067971529039	0	0.0294886955101649	0.0490242945139367	0	0	0
GSE9348_GSM237920_Treat	0.076334038999069	0	0.145054613059236	0.0163386584358441	0	0.154214238511937	0.0859238746464681	0	0	0.0432021499929424	0	0	0	0.150002351416239	0.0498405917287957	0.188249152558668	0	0	0	0.0640855484941963	0	0.026754782156605
GSE9348_GSM237922_Treat	0.00366735511003917	0	0.151830898914384	0.148798913252698	0.0718570183790615	0	0.10235244623862	0	0	0	0	0.028781835160307	0.00264290542739818	0.198156092862214	0.0711950347686119	0.0901557538691078	0.0188264628326934	0	0.109794776761115	0	0	0.00194050642375052
GSE9348_GSM237924_Treat	0	0.0356295537023752	0.0749318729599865	0.0311567063585285	0	0.160929445549258	0	0	0.00948339024628433	0	0	0.0830451616469977	0	0.0987856979308176	0.0109176707682307	0.112515013827957	0	0.0958193531798001	0	0.22054940571263	0	0.0662367281171338
GSE9348_GSM237926_Treat	0.0877511032750511	0	0.119275392478198	0.0595701165656186	0	0.130193296969818	0.0398618688692489	0	0	0	0	0.0114169826112207	0	0.389578152496334	0.0322885615817971	0.0982162348179567	0	0.00751121174984221	0.00381719534514101	0.0110755751195527	0.00944430812022101	0
GSE9348_GSM237927_Treat	0	0.0321226204881682	0.0678273466873288	0.0672174121422933	0	0.0610407436566565	0	0.020492691553619	0	0.00283818407192333	0	0.0415181801741801	0	0.241795479112974	0.0855190055252188	0.144308259383331	0	0.00515918214588364	0.0395498116598988	0.0348601791016704	0	0.155750904296854
GSE9348_GSM237928_Treat	0.00723572999362661	0	0.0848874592911372	0.0519986249623412	0	0.135290111854858	0	0.0222486940562934	0.0131096024097367	0	0	0.0370739962437884	0	0.332622573793238	0.0727470540885915	0.190781413743499	0	0.01671659104879	0.0203998994238845	0.010422868272532	0	0.00446538081768265
GSE9348_GSM237929_Treat	0	0	0.177377677156438	0.114159898570196	0	0.125151268982661	0.0742599018114455	0	0	0	0	0.0547792583109664	0.0173711600753828	0.119343041920463	0.0264007020432626	0.204812839522328	0	0.0278611181173758	0.053272105962106	0	0.00521102752737357	0
GSE9348_GSM237930_Treat	0	0.0135771754057309	0.110133932615723	0	0	0.170184969002168	0.0584707752335266	0	0	0.0281311950379153	0	0.00273367651155449	0.0200692150679742	0.463455855784852	0.037337497317875	0.0655714943022987	0	0	0	0.0303342137203827	0	0
GSE9348_GSM237931_Treat	0.0224746595216954	0	0.114137506268067	0.0998626306116008	0	0.0103680952511912	0.0674737822959549	0.0346230031433426	0.00380819481303324	0.0462383108277237	0	0.051533431781088	0	0.248296685661632	0.0868750887571299	0.170962805055868	0	0	0	0.0423937747369514	0	0.000952031274721528
GSE9348_GSM237933_Treat	0	0.00302843424451248	0.128802651165263	0.014972239459936	0.0299377116485299	0.0500509362463033	0.0180437612657048	0.0229742171189172	0	0.0153933081514683	0	0.0641964845534554	0	0.319252360513932	0.0780297320554841	0.126395295968023	0.0131322008628119	0	0.115790666745658	0	0	0
GSE9348_GSM237935_Treat	0	0.0362524041945547	0.129098018096841	0	0	0.151982235253527	0.0235492484013079	0	0	0.020911557722515	0	0	0	0.36120681544388	0.0120124514996368	0.158385934036971	0	0.0189705231750336	0.00878513208456147	0.0788456800911714	0	0
GSE9348_GSM237936_Treat	0	0.00796728001024376	0.0545784457068589	0.0776190040291458	0	0.0819280942457308	0.0463338627418303	0.0143853257482648	0.00573985449213369	0.0352633483366147	0	0.0049147919781018	0	0.369163688981395	0.109433903170942	0.142792528450343	0.0015936251094868	0	0	0.0454577515587348	0	0.00282849544017275
GSE9348_GSM237938_Treat	0	0.00534823882054508	0.203313051996445	0.153594777499764	0	0.150476061824563	0.0925047263445892	0	0	0.0235567976552346	0	0.00973217164945036	0.00351503995375725	0.0821198942658875	0.0381900224158006	0.124913113013127	0	0.033955574212759	0.0519390446738232	0.00693473648109365	0.00935847884863591	0.010548270344525
GSE9348_GSM237939_Treat	0.0361200633918748	0	0.176923939586858	0.0468323379180769	0.0122723739169049	0.154878824230467	0.0368783206025363	0	0	0.0103197855846667	0	0.022263273656201	0.0767887640438808	0.239235067400781	0.0138357082383015	0.097098374307962	0.00555486648117153	0.0323357657828479	0	0.0386625348574696	0	0
GSE9348_GSM237940_Treat	0	0.06716347070037	0.0923397137004021	0	0	0.0769788799291291	0.15944550044167	0.0259754631212453	0.00419370458802753	0.0200352710228991	0	0.0716262990503893	0	0.0599053824959807	0.030717146250276	0.192944902604548	0.0110969706875142	0	0	0.0444644838463813	0	0.143112811561168
GSE9348_GSM237941_Treat	0	0.0546008181280244	0.0521887374126292	0	0	0.489595019614455	0	0	0	0	0	0.0377929297566343	0	0.12407395351576	0.0188947981615474	0.149737438073233	0.0258430127085613	0	0.00030835709572727	0.0457523713967517	0.00121256413667643	0
GSE9348_GSM237942_Treat	0.0550309319550092	0	0.0949449293592182	0.0450443295533987	0	0.209049523154155	0.0458198969937709	0.0350577320080376	0	0	0	0.0149321416612102	0	0.167438143008546	0.0643928645214348	0.118375856771513	0	0.0343854041506828	0.105984691094317	0	0	0.00954355576870645
GSE9348_GSM237944_Treat	0	0.0325556811809084	0.104775625479692	0.0773512008195483	0	0.287458266994331	0.101975753434249	0.00543154298037579	0	0	0	0.00165581725180879	0.0212621757767442	0.0999210230736908	0.0100923905104772	0.0751343731440989	0	0.0711959040996575	0.0359307070559983	0	0.0322339448796351	0.0430255933187843
GSE9348_GSM237945_Treat	0.0444647224102937	0	0.105965418885659	0.0695147822627316	0	0.231146546391807	0.0552952706818416	0	0	0	0.0263234491575256	0	0	0.19495909935236	0	0.138763474469041	0.0164418948092807	0.055891539194618	0	0.0395803685286832	0.0216534338561584	0
GSE9348_GSM237946_Treat	0	0.008628427634717	0.14067574965865	0.112610236235652	0	0.139903548192407	0.10927690270292	0	0	0	0.0244325219977341	0	0	0.235798656474906	0.0572509368829036	0.0799674028257199	0	0.0389257453676245	0	0.0523529761851625	0	0.000176895841604195
GSE9348_GSM237947_Treat	0	0.00822723389179142	0.079078621249562	0.0754632957285891	0	0.167153403677465	0.141734911544208	0.000831196370370051	0	0	0	0.00968952485120573	0	0.265951527870623	0.0185549781948287	0.131224062854354	0.00868282573918063	0	0.0934084180278226	0	0	0
GSE9348_GSM237949_Treat	0	0.0471818271502693	0.147389277684589	0.111125625165087	0	0.0925441711230661	0.0842623150055863	0	0.00512004033748212	0	0	0.023974965073314	0.00747458163339952	0.10711807876302	0.0908465870384996	0.143721677005466	0.0099132820302176	0.0280714932246216	0.0650524806676755	0.0218257663768159	0	0.0143778317208899
GSE9348_GSM237950_Treat	0.0148560472740766	0	0.133733236557918	0.0510567949589674	0	0.190903751220367	0.0372783143750103	0	0	0.0292677851306252	0	0.0386670651228498	0	0.241007593607906	0.104293214293233	0.13137273078456	0.00204976918143683	0	0	0.0160903710582907	0	0.00942332643475927
GSE9348_GSM237951_Treat	0.104535046212147	0	0.196118092090128	0.11067794945286	0	0.199585238356813	0.00398208285190854	0	0.00455765294753613	0	0	0.105734477576965	0.0249147296693779	0.0715873694086381	0	0.0351595230653569	0.0121686397721671	0.0306883609560179	0.0740776742608315	0	0.0262131633792526	0
GSE9348_GSM237952_Treat	0	0.0145032715716172	0.262064082479689	0.0448569275235077	0	0.179013183268606	0.00236883319589363	0.00125227687850452	0	0.0316124655059441	0	0.0281915055515085	0.00302428349269761	0.0949468796021335	0.0488524341942543	0.1481961704412	0	0	0.048237564480656	0.0142444347239409	0.04045603754165	0.0381796495481966
GSE9348_GSM237953_Treat	0.0422970979633832	0	0.137484590332416	0.0984957351632129	0	0.110115289774913	0.0278117602743431	0	0.0510001271821282	0	0	0.00925967641365179	0	0.212615312089765	0.0126123669827903	0.122537863404354	0	0.068444946897686	0	0.0727646675257401	0.000309891721326315	0.0342506742742906
GSE9348_GSM237954_Treat	0.0025625679490866	0.0656222604508852	0.0592905406677222	0.0795387883171116	0	0.0809025533673339	0.0805797389384415	0	0	0	0	0.042276891410533	0.0119970933624513	0.192447050865285	0.13419391770958	0.148441137595171	0.00100468085817728	0	0.0683698340634825	0.00292253475979423	0.0261831759073363	0.0036672337776081
GSE9348_GSM237955_Treat	0	0.00136392241771524	0.102692293375734	0.0661928596277736	0	0.181137214229918	0.0286609789531399	0	0	0.0823433024934351	0	0.00657244828933923	0.00242756605130485	0.291663264233687	0.0356843412271344	0.125487918206115	0	0	0	0.0566042391800316	0.0191696517146724	0
GSE9348_GSM237956_Treat	0	0.0233315061444047	0.0274693913337792	0.00443205624518461	0	0.172441847627189	0	0.00990378669104143	0.0182873978960396	0	0	0.0340196611978535	0	0.423316228270714	0.0311243157499675	0.0254537115105501	0	0.0151396030705924	0	0.129093376711077	0.0256508330001766	0.0603362845514312
GSE9348_GSM237957_Treat	0.0848022280455732	0	0.101131140494878	0.133156026896115	0	0.102804992322338	0.0908686399818	0	0	0	0	0.00423807247463341	0.0413768139317632	0.247114381278536	0.0270268830252355	0.0742856528610875	0	0.0315919381421762	0.057198213000796	0.00440501754506709	0	0
GSE9348_GSM237958_Treat	0	0.0198846902424382	0.0736308347184821	0.0208570454762435	0.00960840168434011	0.142116742774313	0	0	0	0	0.00351559232918641	0	0	0.415513037958453	0.0405596760617705	0.155764031952467	0.0060427110788364	0	0	0.112507235723471	0	0
GSE9348_GSM237959_Treat	0	0.17376419219579	0.00470812137483066	0.108337712822088	0	0.0278927445954868	0.0694629433958889	0.0648175370189977	0	0.0325021570140164	0	0.0763479045276073	0	0.102630016147589	0.0958883563221844	0.115321292569856	0.0102250325688906	0	0	0.0214739721343507	0	0.0966280173124237
GSE9348_GSM237960_Treat	0.0209234591691177	0	0.0281879446620897	0.0316630958223812	0	0.164060275144052	0.0390622397082639	0	0.0197928255038957	0	0	0.0123515338556517	0	0.279368413999954	0.111013037763417	0.108357017077441	0	0.0228396610875793	0.108948634572046	0.0534318616341112	0	0
GSE9348_GSM237961_Treat	0	0	0.300061644548992	0.0133165301807849	0.0112737416912617	0.15694772031992	0.0966651600699167	0	0	0	0	0.0279600515070256	0.0799235340844385	0.118380765523559	0.00514964381255351	0.0844628414949244	0.0197780201928556	0.0256026545513576	0.0470277489806555	0	0.0134499430417545	0
GSE9348_GSM237962_Treat	0.071010094231988	0	0.156109548926111	0.0489300033620002	0	0.182702986851858	0.0937751497144446	0	0	0.0187899317780053	0	0.00868170271164232	0.026971396460663	0.0886990132276956	0	0.144844500932117	0	0.085943804974538	0.0572897554408553	0	0.016252111388082	0
GSE9348_GSM237963_Treat	0	0.0649624627542756	0.0423454759325248	0.0354757420607796	0	0.127413527507342	0.011877430663806	0.00752261909706375	0	0	0	0	0	0.327235149381163	0.0757810598780943	0.188493018123247	3.43393345589673e-05	0.0188836722589184	0	0.0881698603156492	0.0118056426925786	0
GSE9348_GSM237964_Treat	0	0.0389327144780374	0.173245902854269	0.0359412896116019	0	0.273343211800744	0.0232020203892086	0	0.00905046888187794	0	0	0	0	0.221617991185588	0.0308384501752682	0.104680415900048	0	0.0159687839859786	0	0.0731787507373782	0	0
GSE9348_GSM237965_Treat	0.00529735596643044	0	0.16464329052135	0.0675936720876228	0	0.135161710652659	0.034727203507952	0.00999853914839515	0	0.0148650646838966	0	0.0112975223592017	0	0.302781151649516	0.0409690768277622	0.12610384620685	0	0.0204616778904409	0.0275328743387707	0.0116433241556716	0	0.0269236900034815
GSE9348_GSM237966_Treat	0.0301797700431407	0	0.0605376172281418	0.0372840386365079	0	0.126559354130741	0.0199479806972001	0.0339045810411516	0	0.00961435223464218	0	0.0962653348932369	0.0164781401688319	0.191308727240156	0.177290851340391	0.125733773729507	0.00625810092921202	0	0.0574588171955317	0.00831665045404612	0	0.00286191003756251
GSE9348_GSM237968_Treat	0	0.0449991574107401	0.185250571753492	0.0475233149713351	0	0.117221511132333	0.0417994121636287	0.0113605541818017	0	0.0408491818549045	0	0.0100113065817935	0	0.183949256314109	0.0638048278222655	0.136642117387114	0.00188735556770673	0	0.0663538813860185	0.038390591333356	0	0.00995696013940195
GSE9348_GSM237969_Treat	0	0.0397153910877735	0.208303598040769	0.0932787907143606	0	0.0227357223871536	0.134838873310528	0	0.00333097895096123	0.0104519961254206	0.0118895170830693	0	0	0.252085374844125	0.0117866405831079	0.121433310078569	0.00706022741831094	0.00405823241719019	0.0600239095149534	0	0.0190074374437086	0
GSE9348_GSM237970_Treat	0.0980446286221467	0	0.11097548286579	0.0139453199429818	0	0.129411828973007	0.00635180451112809	0.0071097038225447	0.0235949183044196	0	0	0.0270320910278574	0	0.39061098802047	0.0147102087441469	0.125630285224855	0	0	0.052582739940654	0	0	0
GSE9348_GSM237972_Treat	0	0.0246550217540081	0.139238692194605	0.0437094936392631	0.00218769629309261	0.245930562244025	0	0	0.0196259063204533	0	0	0.0599356596054992	0.0108685634261856	0.168347637801496	0.0451381514891664	0.104107908571457	0	0.0363599246990496	0	0.0384131491054191	0.0263645024286602	0.0351171304276193
GSE9348_GSM237973_Treat	0	0.0367237308215057	0.145689242184702	0.045939357998034	0	0.191201128781131	0.026952589916877	0	0	0	0	0.0698228031829999	0	0.134304002020332	0.0388625996062237	0.15135203619776	0.000686037324396441	0.0162473978698668	0.114147183423652	0.00947115789393746	0	0.0186007327785817
GSE9348_GSM237974_Treat	0.200337097364778	0	0.0316458527067593	0.241591278106373	0.0114061871935083	0.0632431578338142	0	0	0.028143136636122	0	0	0.0337832333079493	0	0.126450407339698	0.0833026972701136	0.0958097698910667	0.0172433081696225	0	0	0.0450420705079687	0.0220018036722265	0
GSE9348_GSM237975_Treat	0	0.0680578085964402	0.0574816057787982	0	0.025059953226256	0.223711980441296	0.00560579731403366	0	0	0.0147656150862919	0	0.029333931412483	0	0.317751699661269	0.0385417868116882	0.122188525550279	0	0	0	0.0867283539943662	0.0107729421267981	0
GSE9348_GSM237976_Treat	0	0.00618709488917719	0.0335237945944293	0.0600218830487741	0	0.272112246308582	0.0657132900901472	0	0.000879043619437858	0	0	0.0523056600589993	0.00669798880672007	0.0785082251204375	0.0969636514512861	0.210352967255246	0.0102291015042837	0	0.10650505325248	0	0	0
GSE9348_GSM237978_Treat	0.019123630872302	0	0.0751532396011723	0.0839609482443571	0	0.110130416198461	0.117558101243515	0.00806599656208114	0	0.00303734809780828	0	0.00450798815020555	0.0209620097489741	0.377427622180102	0.0445049320146328	0.115005328073948	0	0	0.000745541440843491	0.0198168975715977	0	0
GSE9348_GSM237982_Treat	0.0135996916025906	0	0.0315713375539007	0.0678082423970088	0	0.0555073821277326	0	0.0180258922391349	0.00675406286499919	0	0	0.0131611143993901	0	0.569926139664065	0.0163364787845406	0.135203970652364	0	0	0	0.072105687714274	0	0
GSE9348_GSM237983_Treat	0.03511539079757	0	0.0846781550047911	0.0906090966932975	0	0.00946006187686185	0.0820850587628719	0.0165638713427194	0.0114670149413982	0.056004878697822	0	0.044255843842518	0	0.29376342780116	0.120156705511546	0.109421014772203	0	0	0.0463590196122901	0	0	6.04603429510087e-05
