# Supplementary material for: Identification of colorectal cancer immune biomarkers via eQTL mapping: a Mendelian randomization and transcriptomic analysis study
Source: PeerJ. 2026 Apr 14;14:e21070. doi: 10.7717/peerj.21070 (PMC13089222; doi:10.7717/peerj.21070)
Supplement: Supplemental Information 12 [file peerj-14-21070-s012.xls]

## Sheet: Sheet1
ITEM TO CHECK	IMPORTANCE	CHECKLIST
EXPERIMENTAL DESIGN
Definition of experimental and control groups	E	Page 8, line 164
Number within each group	E	Page 8, line 166
Assay carried out by core lab or investigator's lab?	D	Not applicable
Acknowledgement of authors' contributions	D	Not applicable
SAMPLE
Description	E	Page 8, line 171
Volume/mass of sample processed	D	Page 8, line 172
Microdissection or macrodissection	E	Not applicable
Processing procedure	E	Not applicable
If frozen - how and how quickly?	E	Not applicable
If fixed - with what, how quickly?	E	Not applicable
Sample storage conditions and duration (especially for FFPE samples)	E	Not applicable
NUCLEIC ACID EXTRACTION
Procedure and/or instrumentation	E	Page 8, line 172
Name of kit and details of any modifications	E	Page 8, line 172
Source of additional reagents used	D
Details of DNase or RNAse treatment	E	Page 8, line 172
Contamination assessment (DNA or RNA)	E	Page 8, line 173
Nucleic acid quantification	E	Page 8, line 173
Instrument and method	E	Page 8, line 174
Purity (A260/A280)	D	Page 8, line 175
Yield	D
RNA integrity method/instrument	E	Page 8, line 176
RIN/RQI or Cq of 3' and 5' transcripts	E
Electrophoresis traces	D
Inhibition testing (Cq dilutions, spike or other)	E
REVERSE TRANSCRIPTION
Complete reaction conditions	E	Page 9, line 178
Amount of RNA and reaction volume	E	Page 9, line 179
Priming oligonucleotide (if using GSP) and concentration	E	Page 9, line 179
Reverse transcriptase and concentration	E	Page 9, line 180
Temperature and time	E	Page 9, line 181
Manufacturer of reagents and catalogue numbers	D
Cqs with and without RT	D*
Storage conditions of cDNA	D
qPCR TARGET INFORMATION
If multiplex, efficiency and LOD of each assay.	E
Sequence accession number	E	Page 9, line 184
Location of amplicon	D
Amplicon length	E
In silico specificity screen (BLAST, etc)	E
Pseudogenes, retropseudogenes or other homologs?	D
Sequence alignment	D
Secondary structure analysis of amplicon	D
Location of each primer by exon or intron (if applicable)	E
What splice variants are targeted?	E
qPCR OLIGONUCLEOTIDES
Primer sequences	E	Page 9, line 186
RTPrimerDB Identification Number	D
Probe sequences	D**
Location and identity of any modifications	E
Manufacturer of oligonucleotides	D
Purification method	D
qPCR PROTOCOL
Complete reaction conditions	E	Page 9, line 183
Reaction volume and amount of cDNA/DNA	E	Page 9, line 183
Primer, (probe), Mg++ and dNTP concentrations	E	Page 9, line 182
Polymerase identity and concentration	E
Buffer/kit identity and manufacturer	E
Exact chemical constitution of the buffer	D
Additives (SYBR Green I, DMSO, etc.)	E	Page 9, line 182
Manufacturer of plates/tubes and catalog number	D
Complete thermocycling parameters	E	Page 9, line 182
Reaction setup (manual/robotic)	D
Manufacturer of qPCR instrument	E
qPCR VALIDATION
Evidence of optimisation (from gradients)	D
Specificity (gel, sequence, melt, or digest)	E
For SYBR Green I, Cq of the NTC	E	Page 9, line 185
Standard curves with slope and y-intercept	E	Page 9, line 185
PCR efficiency calculated from slope	E
Confidence interval for PCR efficiency or standard error	D
r2 of standard curve	E
Linear dynamic range	E
Cq variation at lower limit	E
Confidence intervals throughout range	D
Evidence for limit of detection	E
If multiplex, efficiency and LOD of each assay.	E
DATA ANALYSIS
qPCR analysis program (source, version)	E	Page 9, line 185
Cq method determination	E	Page 9, line 185
Outlier identification and disposition	E
Results of NTCs	E
Justification of number and choice of reference genes	E	Page 9, line 184
Description of normalisation method	E
Number and concordance of biological replicates	D
Number and stage (RT or qPCR) of technical replicates	E	Page 9, line 185
Repeatability (intra-assay variation)	E
Reproducibility (inter-assay variation, %CV)	D
Power analysis	D
Statistical methods for result significance	E	Page 9, line 185
Software (source, version)	E	Page 9, line 187
Cq or raw data submission using RDML	D
Table 1. MIQE checklist for authors, reviewers and editors. All essential information (E) must be submitted with the manuscript. Desirable
information (D) should be submitted if available. If using primers obtained from RTPrimerDB, information on qPCR target, oligonucleotides,
protocols and validation is available from that source.
*: Assessing the absence of DNA using a no RT assay is essential when first extracting RNA. Once the sample has been validated as
RDNA-free, inclusion of a no-RT control is desirable, but no longer essential.
**: Disclosure of the probe sequence is highly desirable and strongly encouraged. However, since not all commercial pre-designed assay
vendors provide this information, it cannot be an essential requirement. Use of such assays is advised against.
